# Supplementary material for: Osmotic stress and vesiculation as key mechanisms controlling bacterial sensitivity and resistance to TiO2 nanoparticles
Source: Commun Biol. 2021 Jun 3;4:678. doi: 10.1038/s42003-021-02213-y (PMC8175758; doi:10.1038/s42003-021-02213-y)
Supplement: Supplementary file 3 — Supplementary Data [file 42003_2021_2213_MOESM3_ESM.zip]

Archive with 22 entries (22 files):
- Supplementary Data 1.xlsx
- Supplementary Data 10.xlsx
- Supplementary Data 11.xlsx
- Supplementary Data 12.xlsx
- Supplementary Data 13.xlsx
- Supplementary Data 14.xlsx
- Supplementary Data 15.xlsx
- Supplementary Data 16.xlsx
- Supplementary Data 17.xlsx
- Supplementary Data 18.xlsx
- Supplementary Data 19.xlsx
- Supplementary Data 2.xlsx
- Supplementary Data 20.xlsx
- Supplementary Data 21.xlsx
- Supplementary Data 22.xlsx
- Supplementary Data 3.xlsx
- Supplementary Data 4.xlsx
- Supplementary Data 5.xlsx
- Supplementary Data 6.xlsx
- Supplementary Data 7.xlsx
- Supplementary Data 8.xlsx
- Supplementary Data 9.xlsx
