# Supplementary material for: Osmotic stress and vesiculation as key mechanisms controlling bacterial sensitivity and resistance to TiO2 nanoparticles
Source: Commun Biol. 2021 Jun 3;4:678. doi: 10.1038/s42003-021-02213-y (PMC8175758; doi:10.1038/s42003-021-02213-y)
Supplement: Supplementary file 3 — Supplementary Data [file 42003_2021_2213_MOESM3_ESM.zip › Supplementary Data 1.xlsx]

## Sheet: Feuil1
FIGURE 1
		Absence of TiO2							100 mg/L TiO2 NPs
		WT	JW3605	JW3603	JW3601	JW3606	JW3596		WT	JW3605	JW3603	JW3601	JW3606	JW3596
	1	14500000	9000000	11500000	15000000	17000000	12000000		11500000	1600000	2500000	1850000	2000	1150000
	2	18000000	6500000	12000000	14000000	14000000	14000000		8500000	1950000	2500000	2150000	2000	1750000
	3	14500000	8000000	13000000	18500000	13500000	17500000		9500000	1800000	2650000	1350000	2000	1800000
	4	11500000	11000000	14000000	16000000	17500000	14000000		12500000	2200000	1950000	1950000	3000	2250000
	5	16000000	11500000	13500000	16500000	16500000	13500000		9000000	2350000	2500000	1750000	1000	1650000
	6	17500000	12000000	13500000	20500000	15000000	16500000		13000000	1900000	2400000	1950000	2500	1850000
	7	18500000	17500000	17000000	17000000	14500000	13000000		11500000	1450000	2200000	1700000	1500	1150000
	8	14000000	8500000	13000000	14000000	13500000	17000000		10500000	1850000	2400000	1900000	1500	1700000
	9	16500000	13500000	9500000	15500000	13500000	13500000		11500000	2000000	2450000	2150000	1000	1400000
	10	13000000	17000000	21000000	20000000	8500000	7500000		7500000	3300000	5150000	2250000	NA	NA
	11	16000000	12500000	22500000	13500000	15500000	6500000		7000000	2850000	4950000	2250000	NA	NA
	12	16500000	21000000	22500000	14500000	12500000	10000000		7500000	3350000	4350000	2150000	NA	NA
	13	13500000	13000000	14000000	13000000	12000000	10500000		9500000	2750000	5100000	2000000	NA	NA
	14	15500000	17500000	17000000	15500000	13000000	8500000		6500000	2700000	4850000	1950000	NA	NA
	15	14500000	16500000	9500000	14500000	13000000	9500000		8000000	4000000	4600000	2000000	NA	NA
	16	15500000	13500000	17000000	17500000	9500000	11500000		6500000	2700000	5150000	1900000	NA	NA
	17	16000000	19000000	19000000	13500000	13500000	8500000		7500000	3500000	4450000	2100000	NA	NA
	18	12000000	17000000	21000000	18000000	17500000	6500000		8000000	2900000	4400000	2450000	NA	NA
	19	15500000	20000000	14500000	16500000	12500000	13000000		2850000	1300000	4450000	3800000	40000	2050000
	20	11000000	18000000	9500000	12000000	21000000	13000000		2300000	1350000	4250000	3450000	39000	1800000
	21	21000000	17000000	20500000	19000000	16000000	16500000		2700000	1300000	5100000	3600000	35000	1550000
	22	12500000	21000000	15500000	9500000	14500000	16500000		2600000	1100000	4750000	3700000	39500	1550000
	23	14000000	18500000	15500000	9000000	14500000	14500000		2650000	1100000	4000000	4000000	44500	1650000
	24	19000000	18500000	15000000	13500000	16000000	18500000		2400000	1400000	4300000	3950000	37000	1800000
	25	22500000	16000000	15000000	11000000	13500000	10000000		2350000	1300000	4150000	4350000	45000	1750000
	26	18500000	18000000	14500000	9000000	16000000	15500000		3000000	1700000	4550000	4600000	47000	1900000
	27	16500000	19000000	15000000	11000000	18500000	11500000		2750000	950000	4450000	5000000	40500	1750000
	MOY	1.57037e+07	1.52037e+07	1.53889e+07	1.47222e+07	1.4537e+07	1.25556e+07		7.0037e+06	2.09815e+06	3.87222e+06	2.67593e+06	21333.3	1.69444e+06
	SD	2.75702e+06	4.15854e+06	3.75278e+06	3.18148e+06	2.62725e+06	3.43157e+06		3.58512e+06	839927	1.11073e+06	1.04829e+06	20250.6	273264
																Figure 1.
