# Supplementary material for: Osmotic stress and vesiculation as key mechanisms controlling bacterial sensitivity and resistance to TiO2 nanoparticles
Source: Commun Biol. 2021 Jun 3;4:678. doi: 10.1038/s42003-021-02213-y (PMC8175758; doi:10.1038/s42003-021-02213-y)
Supplement: Supplementary file 3 — Supplementary Data [file 42003_2021_2213_MOESM3_ESM.zip › Supplementary Data 10.xlsx]

## Sheet: R_NP0
R_NP0 (Elasticity, dimensionless)	Frequency %
-0.9	0
-0.8	0
-0.7	0.0137		NP=TiO2 nanoparticles
-0.6	0.1236		0, 1 …, 20 refer to TiO2NP concentration in mg/L
-0.5	1.1383
-0.4	3.3676
-0.3	6.9962
-0.2	10.8414
-0.1	13.0844
0	14.0686
0.1	12.6831
0.2	10.5789
0.3	8.3466
0.4	6.1493
0.5	4.1245
0.6	2.6642
0.7	1.7715
0.8	1.1307
0.9	0.769
1	0.5295
1.1	0.3311
1.2	0.2182
1.3	0.1266
1.4	0.0793
1.5	0.0519
1.6	0.0336
1.7	0.0214
1.8	0.0107
1.9	0.0045776
2	0.0015259
2.1	0.0015259
2.2	0.0045776
2.3	0.0015259
2.4	0
2.5	0
2.6	0
2.7	0
2.8	0
2.9	0
3	0
3.1	0
3.2	0
3.3	0
3.4	0
3.5	0
3.6	0
3.7	0
3.8	0
3.9	0
4	0

## Sheet: R_NP1
R_NP1 (Elasticity, dimensionless)	Frequency %
-0.9	0
-0.8	0
-0.7	0
-0.6	0.0030518		NP=TiO2 nanoparticles
-0.5	0.0107		0, 1 …, 20 refer to TiO2NP concentration in mg/L
-0.4	0.0381
-0.3	0.1785
-0.2	0.4745
-0.1	1.1276
0	2.3865
0.1	3.9551
0.2	6.4835
0.3	7.9071
0.4	10.1318
0.5	10.7727
0.6	10.8017
0.7	9.6008
0.8	8.374
0.9	6.9351
1	6.0608
1.1	4.4846
1.2	3.0563
1.3	1.7288
1.4	1.268
1.5	1.0925
1.6	0.8621
1.7	0.5798
1.8	0.2655
1.9	0.148
2	0.0748
2.1	0.0381
2.2	0.032
2.3	0.0366
2.4	0.0137
2.5	0.0076294
2.6	0.0030518
2.7	0.0030518
2.8	0.0015259
2.9	0
3	0
3.1	0
3.2	0
3.3	0
3.4	0
3.5	0
3.6	0
3.7	0
3.8	0
3.9	0
4	0

## Sheet: R_NP2
R_NP2 (Elasticity, dimensionless)	Frequency %
-0.9	0
-0.8	0
-0.7	0
-0.6	0.0015259		NP=TiO2 nanoparticles
-0.5	0.0015259		0, 1 …, 20 refer to TiO2NP concentration in mg/L
-0.4	0
-0.3	0.0045776
-0.2	0.0107
-0.1	0.0381
0	0.1053
0.1	0.267
0.2	0.5249
0.3	0.8881
0.4	1.3824
0.5	1.9867
0.6	2.9831
0.7	3.7048
0.8	5.0095
0.9	5.7449
1	6.5781
1.1	7.4036
1.2	7.2205
1.3	7.0694
1.4	6.8466
1.5	6.5659
1.6	5.6427
1.7	5.011
1.8	4.2343
1.9	3.7567
2	3.0334
2.1	2.5452
2.2	1.7776
2.3	1.4603
2.4	1.178
2.5	0.8377
2.6	0.6393
2.7	0.4471
2.8	0.2975
2.9	0.1862
3	0.1663
3.1	0.116
3.2	0.0748
3.3	0.0397
3.4	0.029
3.5	0.0214
3.6	0.0183
3.7	0.0137
3.8	0.0045776
3.9	0.0015259
4	0.0030518

## Sheet: R_NP5
R_NP5 (Elasticity, dimensionless)	Frequency %
-0.9	0
-0.8	0.0030518
-0.7	0.0091553
-0.6	0.0397			NP=TiO2 nanoparticles
-0.5	0.177			0, 1 …, 20 refer to TiO2NP concentration in mg/L
-0.4	0.6546
-0.3	1.6235
-0.2	3.0106
-0.1	4.9408
0	6.5842
0.1	7.8674
0.2	8.0109
0.3	8.2825
0.4	7.9361
0.5	7.2891
0.6	6.5704
0.7	5.8609
0.8	5.0446
0.9	4.0756
1	3.5507
1.1	2.8519
1.2	2.1881
1.3	1.8051
1.4	1.3962
1.5	1.0544
1.6	0.882
1.7	0.7156
1.8	0.4898
1.9	0.3708
2	0.3235
2.1	0.2441
2.2	0.1495
2.3	0.1114
2.4	0.087
2.5	0.0687
2.6	0.0412
2.7	0.0351
2.8	0.0305
2.9	0.0183
3	0.0107
3.1	0.0168
3.2	0.0045776
3.3	0.0045776
3.4	0.0030518
3.5	0.0030518
3.6	0.0045776
3.7	0.0030518
3.8	0.0030518
3.9	0
4	0.0015259

## Sheet: R_NP10
R_NP10 (Elasticity, dimensionless)	Frequency %
-0.9	0
-0.8	0
-0.7	0.0030518
-0.6	0.1129		NP=TiO2 nanoparticles
-0.5	1.2573		0, 1 …, 20 refer to TiO2NP concentration in mg/L
-0.4	6.0532
-0.3	11.142
-0.2	16.4673
-0.1	20.1385
0	19.2444
0.1	13.562
0.2	6.8329
0.3	3.035
0.4	0.9232
0.5	0.3082
0.6	0.0931
0.7	0.0229
0.8	0.0091553
0.9	0.0030518
1	0
1.1	0
1.2	0
1.3	0
1.4	0
1.5	0
1.6	0
1.7	0
1.8	0
1.9	0
2	0
2.1	0
2.2	0
2.3	0
2.4	0
2.5	0
2.6	0
2.7	0
2.8	0
2.9	0
3	0
3.1	0
3.2	0
3.3	0
3.4	0
3.5	0
3.6	0
3.7	0
3.8	0
3.9	0
4	0

## Sheet: R_NP20
R_NP20 (Elasticity, dimensionless)	Frequency %
-0.9	0
-0.8	0
-0.7	0
-0.6	0		NP=TiO2 nanoparticles
-0.5	0		0, 1 …, 20 refer to TiO2NP concentration in mg/L
-0.4	0
-0.3	0
-0.2	0.0045776
-0.1	0.0153
0	0.0504
0.1	0.1114
0.2	0.2228
0.3	0.4883
0.4	0.7538
0.5	1.1032
0.6	1.738
0.7	2.3499
0.8	2.8854
0.9	3.421
1	3.6819
1.1	3.9581
1.2	4.2145
1.3	4.3915
1.4	4.5746
1.5	4.8355
1.6	4.7791
1.7	4.9057
1.8	4.5471
1.9	4.5074
2	4.3121
2.1	3.8818
2.2	3.0945
2.3	2.3911
2.4	2.0187
2.5	1.7197
2.6	1.2711
2.7	1.004
2.8	0.647
2.9	0.4318
3	0.3891
3.1	0.2686
3.2	0.1633
3.3	0.0977
3.4	0.0641
3.5	0.0488
3.6	0.0305
3.7	0.0214
3.8	0.0091553
3.9	0.0015259
4	0.0030518
