# Supplementary material for: Osmotic stress and vesiculation as key mechanisms controlling bacterial sensitivity and resistance to TiO2 nanoparticles
Source: Commun Biol. 2021 Jun 3;4:678. doi: 10.1038/s42003-021-02213-y (PMC8175758; doi:10.1038/s42003-021-02213-y)
Supplement: Supplementary file 3 — Supplementary Data [file 42003_2021_2213_MOESM3_ESM.zip › Supplementary Data 11.xlsx]

## Sheet: R_NP0
R_NP0 (kcell, dimensionless)	Frequency %
-0.9	0
-0.8	0		NP=TiO2 nanoparticles
-0.7	0		0, 1 …, 20 refer to TiO2NP concentration in mg/L
-0.6	0
-0.5	0.0351
-0.4	0.3616
-0.3	2.2018
-0.2	7.4188
-0.1	15.6876
0	23.9288
0.1	26.2894
0.2	16.9937
0.3	5.5054
0.4	0.7584
0.5	0.0778
0.6	0.0091553
0.7	0
0.8	0
0.9	0
1	0
1.1	0
1.2	0
1.3	0
1.4	0
1.5	0
1.6	0
1.7	0
1.8	0
1.9	0
2	0
2.1	0
2.2	0
2.3	0
2.4	0
2.5	0
2.6	0
2.7	0
2.8	0
2.9	0
3	0

## Sheet: R_NP1
R_NP1 (kcell, dimensionless)	Frequency %
-0.9	0
-0.8	0
-0.7	0		NP=TiO2 nanoparticles
-0.6	0		0, 1 …, 20 refer to TiO2NP concentration in mg/L
-0.5	0
-0.4	0
-0.3	0.0015259
-0.2	0.0183
-0.1	0.1343
0	0.4044
0.1	1.0513
0.2	2.0126
0.3	3.5431
0.4	5.2734
0.5	6.897
0.6	8.58
0.7	10.5118
0.8	11.3174
0.9	11.4319
1	10.1501
1.1	8.3099
1.2	6.3965
1.3	4.4922
1.4	2.774
1.5	2.0599
1.6	1.2085
1.7	0.8209
1.8	0.444
1.9	0.3799
2	0.296
2.1	0.148
2.2	0.0916
2.3	0.0671
2.4	0.0443
2.5	0.0259
2.6	0.0168
2.7	0.0045776
2.8	0.0137
2.9	0.0076294
3	0

## Sheet: R_NP2
R_NP2 (kcell, dimensionless)	Frequency %
-0.9	0
-0.8	0
-0.7	0		NP=TiO2 nanoparticles
-0.6	0		0, 1 …, 20 refer to TiO2NP concentration in mg/L
-0.5	0
-0.4	0
-0.3	0
-0.2	0
-0.1	0.0015259
0	0.0061035
0.1	0.0504
0.2	0.2197
0.3	0.8224
0.4	1.8738
0.5	3.2043
0.6	5.1407
0.7	7.4631
0.8	10.083
0.9	13.0432
1	14.6622
1.1	13.7253
1.2	11.1389
1.3	7.2342
1.4	4.1901
1.5	1.9852
1.6	0.6699
1.7	0.2548
1.8	0.0763
1.9	0.0229
2	0.0030518
2.1	0.0030518
2.2	0
2.3	0
2.4	0
2.5	0
2.6	0
2.7	0
2.8	0
2.9	0
3	0

## Sheet: R_NP5
R_NP5 (kcell, dimensionless)	Frequency %
-0.9	0
-0.8	0
-0.7	0		NP=TiO2 nanoparticles
-0.6	0		0, 1 …, 20 refer to TiO2NP concentration in mg/L
-0.5	0.0091553
-0.4	0.0839
-0.3	0.4013
-0.2	1.7609
-0.1	4.9316
0	11.5784
0.1	20.4514
0.2	25.0061
0.3	19.133
0.4	8.6304
0.5	2.0279
0.6	0.3677
0.7	0.061
0.8	0.0061035
0.9	0
1	0
1.1	0
1.2	0
1.3	0
1.4	0
1.5	0
1.6	0
1.7	0
1.8	0
1.9	0
2	0
2.1	0
2.2	0
2.3	0
2.4	0
2.5	0
2.6	0
2.7	0
2.8	0
2.9	0
3	0

## Sheet: R_NP10
R_NP10 (kcell, dimensionless)	Frequency %
-0.9	0
-0.8	0
-0.7	0		NP=TiO2 nanoparticles
-0.6	0.0061035		0, 1 …, 20 refer to TiO2NP concentration in mg/L
-0.5	0.1373
-0.4	2.7771
-0.3	12.9318
-0.2	22.3419
-0.1	24.6384
0	20.0119
0.1	10.7925
0.2	4.187
0.3	1.1444
0.4	0.2121
0.5	0.0259
0.6	0.0015259
0.7	0
0.8	0
0.9	0
1	0
1.1	0
1.2	0
1.3	0
1.4	0
1.5	0
1.6	0
1.7	0
1.8	0
1.9	0
2	0
2.1	0
2.2	0
2.3	0
2.4	0
2.5	0
2.6	0
2.7	0
2.8	0
2.9	0
3	0

## Sheet: R_NP20
R_NP20 (kcell, dimensionless)	Frequency %
-0.9	0
-0.8	0
-0.7	0		NP=TiO2 nanoparticles
-0.6	0		0, 1 …, 20 refer to TiO2NP concentration in mg/L
-0.5	0
-0.4	0
-0.3	0
-0.2	0
-0.1	0.0076294
0	0.0443
0.1	0.209
0.2	0.6561
0.3	1.8982
0.4	3.862
0.5	6.3431
0.6	10.3195
0.7	14.5462
0.8	15.5182
0.9	12.5107
1	7.016
1.1	3.7552
1.2	1.7807
1.3	0.7172
1.4	0.1785
1.5	0.0443
1.6	0.0045776
1.7	0
1.8	0
1.9	0
2	0
2.1	0
2.2	0
2.3	0
2.4	0
2.5	0
2.6	0
2.7	0
2.8	0
2.9	0
3	0
