# Supplementary material for: Osmotic stress and vesiculation as key mechanisms controlling bacterial sensitivity and resistance to TiO2 nanoparticles
Source: Commun Biol. 2021 Jun 3;4:678. doi: 10.1038/s42003-021-02213-y (PMC8175758; doi:10.1038/s42003-021-02213-y)
Supplement: Supplementary file 3 — Supplementary Data [file 42003_2021_2213_MOESM3_ESM.zip › Supplementary Data 13.xlsx]

## Sheet: Map_NP0
1355.35	1425.59	1522.81	1374.02	1418.03	1381.2	786.203	1288.46	1288.46	1485.19	1744.42	1324.51	1863.16	1811.99	1400.53	1645.79	1697.89	1527.49	1619.05	1356.45	1356.45	2531.22	2036.01	2031.63	1626.69	1439.73	1439.73	1519.56	1275.35	1209.88	NaN	2041.48	1754.06	1773.46	1780.79	1780.79	1314.84	1571.39	1326.11	1613.58	1296.06	1405.67	1826.41	1081.75	1081.75	1218.9	1715.04	1706.51	1787.66	2173.26
1495.2	1295.48	1368.99	1368.99	1322.73	1342.34	1647.78	1358.82	1759.71	1510.26	1510.26	1712.29	1712.29	1696.51	1928.47	1875.5	1744.24	1796.54	1667.62	1667.62	2172.18	1261.67	2128.1	1947.02	1807.67	2152.13	1708.98	1708.98	NaN	1227.2	1438.13	NaN	1248.25	1823.14	1823.14	1460.82	1460.82	1874.58	1587.58	1815.99	1648.07	1548.38	1869.45	1869.45	1641.27	1809.12	1784.61	1655.35	1337.35	1566.48
1861.96	1520.13	1606.77	1386.77	1408.47	1368.8	1358.13	1384.94	1384.94	1477.86	1647.38	1624.47	2017.37	1848.92	1848.92	1882.74	1694.42	1860.1	1383.16	1599.55	1887.1	2291.31	2283.5	2242.42	1994.98	1885.57	1885.57	1613.94	1945.87	1967.35	1936.09	1527.34	1934.8	1631.36	1707.02	1707.02	1452.32	1529.26	1690.95	1696.48	1654.15	1202.13	1817.39	1773.71	1773.71	1548.37	1676.13	2187.86	1089.04	1466.47
1171.83	1253.11	1470.66	1803.49	1461.18	1682.48	1380.01	1380.01	1608.25	1435.58	1402.43	1223.43	1717.4	1614.8	1631.97	1631.97	1642.96	1783.23	1825.53	2109.05	2140.14	1747.36	2104.97	1940.73	1585.73	1749.22	1412.83	1412.83	1125.09	1416.21	952.971	2109.46	1502.55	1564.36	1564.36	1097.23	1198.25	1112.49	1245.81	1647.25	1386.8	935.208	1102.6	1102.6	1338.02	1643.62	1457.21	1464.6	2165.38	1690.84
1746.35	967.645	1509.31	1639.27	1479.36	1263.8	1263.8	1237.82	1305.81	1314.07	1614	2017.92	2080.94	1603.69	1916.98	1382.44	1744.74	2366.81	2366.81	1610.65	1611.67	1605.67	1534.81	1937.18	1677.36	2062.43	2062.43	1988.72	1884.09	2021.02	2037.83	1401.65	1291.1	2196.56	1782.59	1782.59	2199.58	1879.17	1873.13	1430.91	1608.18	1816.63	1816.63	1254.25	1784.33	2094.51	2104.08	1858.17	1784.42	1175.99
1303.37	1375.67	1338.12	1338.12	1295.23	1199.33	1298.23	1698.88	1179.33	1607.64	1607.64	1470.23	1335.72	1752.02	1728.16	983.746	1775.25	1423.24	804.146	804.146	1156.81	1828.09	2163.75	2400.07	2021.5	1680.76	1680.76	1628.44	1666.21	1993.51	1670.41	2015.43	1195.26	1561.82	1561.82	1229.55	1667.97	2253.47	1587.32	2276.46	1693.31	1373.75	1294.21	1294.21	1655.32	1993.6	1518.32	2100.43	1611.31	1817.4
1223.04	1536.56	1536.56	1490.71	1660.67	1663.04	1645.83	1477.4	1438.54	1438.54	1733.94	1733.94	2144.4	1549.9	2139.89	1465.23	1587.04	1430.45	1430.45	1749.23	2027.11	1669.07	2457	1987.83	1157.77	1952.86	1952.86	1623.74	1735.78	1185.89	1432.77	1124.79	1284.85	1284.85	1950.74	1970.04	1645.76	1432.37	1424.85	1728.72	2077.65	2020.79	2020.79	2018.72	2098.06	1975.4	2389.82	1897.02	1389.85	1581.11
1202.02	1129.3	761.137	761.137	885.245	1079.19	1247.4	1368.75	1348.69	1341.97	1341.97	1631.36	1373.61	1757.69	1869.65	1700.38	2010.81	1880.05	1513.62	1513.62	1778.44	1769.63	1459.06	1249.02	1618.53	2021.07	2021.07	1766.15	2093.94	2064.95	1720.61	1545.06	2219.29	2210.72	2210.72	1794.04	1854.66	1568.01	941.509	1511.82	NaN	NaN	1262.59	1262.59	1862.96	1337.42	1516.35	1925.49	1960.32	1819.67
1202.41	1288.45	1288.45	1138.25	1245.18	1363.5	1363.5	1287.05	1166.58	1430.51	1505.41	1967.99	1471.85	1178.02	1178.02	1603.52	1768.73	1414.53	1497.1	1429.38	1895.32	1895.32	1390.09	1645.3	2054.35	1014.35	2065.63	1930.39	1604.66	1829.59	1829.59	1117.21	2056.13	1451.36	1231.2	1255.91	1254.64	1385.22	1385.22	1708.79	1226.71	1634.54	1425.37	1259.28	2130.58	2130.58	2137.52	1739.23	1923.77	1742.13
1018.94	1114.35	1114.35	1121.33	940.366	1118.71	1214.68	1436.28	1512.12	1400.17	1400.17	1234.21	1139.56	1560.33	1827.84	1710.32	1676.88	1676.88	1287.34	1595.01	1435.14	1110.87	1570.79	1741.68	1019.03	1500.48	1500.48	1210.56	1771.57	2017	1980.92	1624.07	2166.82	2078.74	2078.74	1243.89	2134.75	1831.58	2159.04	2251.57	1987.19	1987.19	2231.18	2001.4	1661.63	2164.81	2062.13	1616.22	2246.89	1908.68
1085.27	1059.43	976.653	1082.01	1001.87	1189.24	1345.01	1244.21	1398.24	1398.24	1191.54	1314.27	1557.73	1495.2	1400.16	1217.82	1795.64	1342.5	1342.5	1701.55	1896.23	1812.78	1932.44	2207.85	1824.97	1824.97	1166.99	1042.72	1885.46	1440.43	2292.02	2267.64	1875.61	1875.61	1620.61	1419.47	1269.94	1036.47	1959.05	1852.33	NaN	2106.62	2106.62	1568.99	1979.3	1401.18	1595.4	1750.87	1744.69	1744.69
1053.98	1075.67	1181.77	1306.11	1142.77	1142.77	1122.14	1145.86	1196.33	1127.27	1213.43	1405.24	1310.74	1310.74	1212.36	1155.75	1630.7	1630.7	1759.93	1001.35	1298.01	NaN	857.668	1789.7	1760.67	2156.47	2156.47	1921.6	1319.72	1282.85	1663.18	NaN	NaN	1167.65	1167.65	1570.71	1460.77	1477.56	1103.07	1073.41	1951.55	1951.55	1646.57	1675.58	1941.03	1647.95	2014.87	1257.14	1585.09	2192.22
1136.45	1222.35	1317.13	1121.06	1291.98	1232.43	1232.43	1380.07	1378.07	1491.97	1378.28	1542.74	1687.84	1687.84	1372.67	1318.88	1118.11	1683.86	1697.5	1360.93	1485.71	1485.71	1336.56	1380.96	2471.96	2031.48	2389.33	2081.46	2081.46	1634.89	1634.89	1556.72	1676.65	1511.1	2036.81	1871.16	1825.4	1825.4	2296.72	1776.98	1777.33	2049.37	2027.99	2080.21	1502.13	1502.13	1687.12	1967.89	2008.85	1944.01
1132.08	1185.31	1129.52	1196.84	1363.47	1302.25	1521.91	1211.46	1211.46	1685.48	1440.9	1727.18	1855.36	2054.75	1445.38	1144.26	1215.93	1215.93	1724.72	2056.09	1657.19	2172.84	2118.69	1875.92	2052.67	NaN	NaN	2027.14	2113.82	2087.76	1857.15	1727.53	1727.53	1088.62	1490.32	1500.58	1464.93	1280.24	1502.44	1510.6	1774.18	1774.18	1462.58	2105.03	1461.88	1546.03	1951.66	2264.18	2264.18	1345.6
1097.44	1270.87	1270.87	1011.44	1009.95	1313.48	1341.17	1408.2	1374.67	1374.67	1559.27	1702.42	1907.45	1309.12	1230.26	1597.01	1618.91	1401.7	895.648	895.648	2146.92	2146.92	1397.27	1440.97	2276.49	2097.24	1907	1236.92	1236.92	1832.52	1889.97	1360.3	2092.51	1991.26	2167.41	1856.7	1889.27	1889.27	1119.25	1597.92	1495.61	1552.64	1872.24	1486.41	1383.51	1383.51	1677.96	1975.68	2003.37	1926.17
1351.24	1126.17	1176.18	1385.49	1367.62	1166.29	1394.76	1571.07	1571.07	1778.97	1989	1259.88	1638.5	1420.33	1171.16	1482.1	1357.09	1357.09	1472.03	2053.24	1855.63	2182.38	1162.7	1851.68	1805.27	1840.26	1872.09	1851.81	1661.31	1661.31	1625.09	1184.42	1735.24	1311.47	1897.81	1911.11	1911.11	922.598	1838.04	1699.83	1813.87	2008.34	2136.98	1304.56	1304.56	1979.6	1731.6	1951.58	1600.87	1909.63
1213.06	891.1	1292.09	1116.07	1121.23	1136.18	1357.73	1357.73	1443.92	1372.69	1333.62	1540	1642.73	1477.32	1028.07	1058.89	1058.89	1038.94	1810	921.532	1584.17	1479.8	1980.26	1801.19	2290.02	2290.02	2245.7	2125.08	1316.37	1889.1	1722.57	1878.81	1878.81	1624.89	1301.45	1615.7	1893.24	1316.93	1854.73	1966.98	1966.98	1718.25	2245.66	1473.18	1458.96	1778.86	1339.11	1956.07	2551.09	2551.09
1378.42	1243.48	1453.37	1229.42	1456.54	1309.79	1265.01	1508.64	1311.39	1246.81	1556.79	1719.58	1719.58	1514.95	1314.59	1830.03	2012.69	1738.35	2091.58	1688.88	1688.88	1714.48	1353.33	1065.7	1841.49	1835.52	1538.45	1538.45	1229.69	1229.69	1634.15	1101.94	2063.44	1447.03	1898.45	1987.9	1987.9	2018.13	1659.91	1941.38	1826.76	1884.86	1759.03	2144.72	2144.72	2016.47	1745.35	1735.55	2003.84	1772.36
1484.67	991.11	1212.95	1100.55	1353.01	1196.26	1275.33	1275.33	1316.24	1303.52	1411.44	1533.39	1396.22	1272.63	1275.36	1360.01	1360.01	1757.65	1726.27	1618.3	1884.75	1926.61	1213.36	1118.97	2043.19	2043.19	1987.32	2010.1	1735.05	1978.82	1477.12	1477.12	1594.3	808.941	1570.55	1385.54	1656.36	1272.5	1258.75	1324.93	1324.93	1821.76	2055.53	1647.66	1613.8	1617.35	2073.72	2012.02	2238.62	2238.62
1025.77	1224.42	1175.66	1200.55	1359.99	1504.89	1508.57	1203.5	1203.5	1305.02	1138.65	1206.25	1159.5	1567.16	1145.41	1145.41	1965.94	1808.48	1771.31	1684.2	2183.5	1743.98	1774.95	1492.02	1582.55	1808.68	1787.7	1787.7	NaN	1494.31	1420.74	1735.15	2017.08	1145.19	2059.03	2223.21	2223.21	1745.59	1756.28	1801.58	1784.96	1247.74	1512.61	1512.61	1778.89	2118.26	1298.84	2059.21	2000.73	2314.39
1284.15	1345.97	1021.46	1438.86	1438.86	1377.95	1337.98	1356.52	1301.13	1496.04	1475.25	1475.25	1540.16	1331.4	1690.81	1564.43	1618.92	1578.84	1863.05	1863.05	1556.73	1440.25	1057.04	1229.17	1326.98	1114.26	1354.02	1751.76	1751.76	1639.94	1706.54	1201.66	1505.86	1427.16	1751.12	1751.12	1565.82	1573.79	1686.34	1316.43	1344.54	1660.22	1945.3	1804.17	1804.17	1429.79	1726.72	1672.19	1646.32	1644.95
1072.11	1361.6	1599.67	1623.99	1307.52	1394.11	1510.82	1510.82	1062.33	1639.78	1749.41	1286.49	1410.16	1707.71	1605.04	1605.04	1658.44	1109.12	855.2	1158.81	1538.59	1897.95	1598.85	1436.58	1436.58	1747.12	1434.92	1213.16	1510.77	1342.85	939.058	939.058	981.1	1313.88	1205.84	1555.11	1490.31	1499.57	1506.48	1506.48	1642.5	1143.86	1458.66	1338.08	1918.4	1917.89	1663.21	1804.44	1804.44	2023.99
1615.34	1583.08	1143.91	1364.45	1364.45	1694.82	1261.63	1674.63	1455.97	1207.75	1220.99	1220.99	1678.64	941.786	1200.15	1650.01	1318.82	1641.5	1406.21	1406.21	1557.99	1256.82	1737.61	1715.76	1495.09	1532.51	1532.51	1345.69	1345.69	928.241	1592.39	1527.19	1529.72	1449.95	1796.36	1796.36	1718.55	1454.37	1581.66	1645.23	2104.24	1514.59	1574.04	1574.04	1739.05	2253.56	2220.18	2220.18	1926.66	1934.78
1727.02	1438.84	1456.01	1456.01	1236.29	NaN	1546.82	1263.04	1549.83	1884.88	1577.67	1159.08	1401.77	835.263	901.662	901.662	2083.28	1572.64	1213.61	1573.23	1531.41	1591.02	1591.02	1719.06	1719.06	1349.93	1673.86	1371.99	1165.87	1584.28	1394.87	1394.87	1409.58	1785.25	1582.72	1570.32	1333.95	1919.94	1347.72	1347.72	1412.38	1483.59	1493.18	1498.06	1631.15	1118.18	1926.16	2197.07	2197.07	1681.52
1739.6	1369.88	1765.71	978.717	1111.21	857.398	1739.39	1739.39	1486.85	1573.35	1552.83	1409.63	1478.33	1523.16	1523.16	1146.75	1290.16	1497.86	1397.51	1642.03	1636.07	1442.94	1505.82	1505.82	1609.1	1423.66	1423.66	1329.53	1054.09	1094.61	1568.89	1785.45	1752.95	1863.93	1339.48	1339.48	1637.1	1602.35	1427.97	1627.52	1588.98	1617.78	1697.63	1697.63	1780.21	1562.9	1625.27	2217.49	1987.93	2072.56
854.73	1276.84	1112.62	1112.62	610.343	1434.38	1135.04	1079.92	1398.99	1385.54	1385.54	1653.65	1562.58	1839.76	1739.87	1615.04	1845.05	1916.89	1614.01	1614.01	1718.84	1742.35	1559.96	982.218	1798.73	1504.76	1708.14	1708.14	763.795	1022.04	1281.57	1442.55	1239.31	1312.82	1312.82	1293.31	1368.46	1367.32	1629.35	1652.28	1514.17	1317.24	1655.16	1655.16	1450.7	2100.52	1967.84	1968.36	1879.68	1559.6
1726.67	1287.92	1541.09	1517.11	787.756	924.961	924.961	1532.54	1737.61	1881.19	1607.16	1487.37	1509.72	820.025	820.025	1395.82	1090.09	1435.63	1594.88	1550.61	1932.48	1754.49	1870.45	1870.45	1502.34	1856.85	1633.29	1343.44	1553.17	1447.16	1447.16	1643.74	1805.98	1549.96	1500.84	1624.22	1691.23	2360.34	2360.34	1882.32	1834.29	1633.77	1607.68	1729.7	1413.05	1674.31	1955.17	1955.17	1147.58	1767.49
1278.81	1495.03	1226.27	1226.27	1324.17	1650.96	1260.04	1126.93	1295.53	1552.55	1552.55	1232.65	1477.3	1544.65	1307.81	1425.58	1486.74	1452.92	1523.01	1565.12	1827.5	1385.65	1385.65	1759	1172.79	1661.6	1438.8	1748.34	1349.37	1542.07	1525.76	1525.76	1736.1	1478.16	1590.21	1415.58	1322.85	1322.85	1668.07	1668.07	1357.37	1353.99	1734.36	1524.94	1726.23	1961.21	1961.21	1942.08	2131.02	1525.23
1297.99	970.807	1346.8	1650.35	1555.51	1482.64	1482.64	1172.39	1225.47	1192.43	1163.12	1446.17	1402.51	1381.77	1381.77	1451.88	1367.63	1520.12	1466.93	1484.16	1657.48	1657.48	1439.64	1436.89	1478.54	1625.23	1370.73	1442.95	1369.53	1224.82	1224.82	1291.68	1321.04	1358.02	1282.43	1160.57	1095.1	1429.08	1429.08	1590.34	1729.39	1471.76	1875.07	1732.89	1735.9	1760.15	1683.29	1683.29	1802.34	1876.22
995.881	1203.41	1138.72	1278.43	1369.25	1154.92	888.982	888.982	1206.36	790.383	1246.86	1044.67	986.689	986.689	1123.35	1123.05	1173.95	1229.02	1288.25	1215.84	1284.79	1226.53	1226.53	929.319	1354.57	1288.66	1257.49	1360.42	1360.22	1589.73	1253.62	1253.62	1258.47	802.896	1213.86	1488.93	1473.54	1473.54	1246.66	1602.39	1527.55	1675.56	1478.11	1749.51	1290.34	1646.25	1646.25	1865.98	1580.28	1719.78
1311.89	999.833	999.833	854.775	1007.19	1153.61	1098.45	1394.57	1071.66	1071.66	1069.35	914.344	1113.82	1165.66	1315.91	934.637	1307.09	1292.31	1292.31	1340.26	1356.75	1462.51	1211.44	1459.2	1428.24	1219.16	1219.16	1317.46	1279.66	1311.67	1282.78	1531.44	1564.33	1564.33	1604.43	1392	1264.7	1553.07	1553.07	1637.28	1671.25	1708.12	1680.97	1703.84	1632.17	1632.17	957.184	1287.79	1937.85	1870.64
1161.55	1308.67	1308.67	1130.19	1185.61	1143.39	1177.97	1111.78	1113.25	NaN	NaN	935.841	976.456	1117.61	1148.47	1395.31	1159.38	1159.38	1237.58	1274.27	1248.53	1297.99	1329.39	1395.45	1420.17	1285.32	1263.12	1379.91	1458.49	1442.87	1246.11	1408.27	1393.38	1152.97	1152.97	1391.19	1507.42	1526.32	980.711	1042.79	1453.63	1326.68	1667.73	1480.69	1639.37	1591.15	1591.15	1512.03	1672.77	1682.7
990.7	941.311	941.311	1407.04	1094.1	1267.65	1338.29	903.066	1374.77	1374.77	1002.32	1253.49	1135.64	1132.78	1154.31	1142.83	1133.3	876.351	876.351	942.808	985.353	1110.65	1260.78	1382.86	1408.06	1408.06	1190.63	1403.52	1127.4	1440.77	1442.15	1387.95	1352.85	1352.85	1253.48	1410.25	1319.81	1576.71	1459.89	1230.9	1657.14	1254.28	1254.28	1309.68	1266.74	1696.61	1439.38	1194.88	1048.5	1860.3
926.294	1427.2	1427.2	1204.39	1047.93	1188.59	1275.56	1190.98	1190.98	1188.88	1188.88	1231.31	1089.51	1224.62	1138.87	1134.75	1109.22	1109.22	1020.3	1053.17	1081.38	1206.59	1268.38	1242.88	1215.01	1215.01	1245.67	1214.08	1200.78	1164.4	1345.15	1210.85	1179.27	1274.24	1274.24	1257.27	1119.27	1220.69	1400.45	1304.41	1406.32	1406.32	1331.41	1282.05	1372.79	1406.99	1137.63	810.027	1754.57	1754.57
904.701	1108.38	1108.38	1394.97	1212.58	1068.29	1131.39	1255.38	1030.83	1030.83	1070.02	1170.06	1169.51	1052.62	1052.59	1112.46	1036.71	1075.28	1075.28	1019.19	943.836	1013.2	1036.21	1068.46	1005.03	1005.03	1006.99	978.076	1088.21	1058.1	1055.42	1205.12	911.96	911.96	1228.01	1198.84	1208.28	1085.97	1290.07	1416.68	1488.33	1633.97	1633.97	1781.63	1623.39	1518.73	1586.76	1738.05	1418.57	1418.57
958.286	891.375	898.988	999.523	1461.36	1148.7	1198.1	1121.93	1121.93	975.509	1161.44	1118.57	1019.56	1013.95	1029.18	1024.77	1096.64	1096.64	1012.55	1054.19	1137.85	1194.69	1066.33	1152.98	1131.12	1131.12	1095.32	1228.11	1278.75	1235.44	1191.66	1225.34	1225.34	1128.78	1139.77	1262.12	1261.91	1226.48	1099.3	1279.8	1451.15	1451.15	1208.95	1502.7	1300.93	1206.19	1305.45	1765.82	2012.46	1485.81
1010.92	1291.76	1240.53	1039.67	861.573	856.482	856.482	1038.36	1030.03	1042.79	1095.47	1211.92	1211.92	977.952	1040.26	929.456	966.871	998.834	1014.04	1001.08	1024.29	1024.29	1076.11	1046.24	1095.14	1065.86	938.525	1036.4	1036.4	999.055	1024.69	1136.34	1219.86	1141.38	1046.24	1127.34	1129.76	1129.76	919.017	1170.09	1292.45	1409.05	1148.8	1389.23	1382.14	1382.14	1359.51	1388.7	1534.15	1571.48
1211.8	1016.56	1116.82	1113.67	915.409	915.409	1020.77	999.576	1039.89	991.927	1001.94	974.42	934.65	934.65	1012.81	985.075	988.483	1116.61	1091.27	1115.12	1115.12	1100.41	1113.7	1068.45	1058.22	1049.2	1128.75	979.068	1120.99	1120.99	1116.26	1046.07	1248.42	1102.5	1149.78	1152.88	1242.89	1242.89	1198.7	1187.61	1286.35	1242.94	1417.32	1341.32	1341.32	1585.58	1291.23	1420.27	1664.53	1682.1
1020.13	909.02	909.02	1269.81	1222.07	1217.74	1196.5	929.717	932.107	932.107	968.33	1235.18	1316.26	1118.36	1056.7	969.468	969.468	1269.8	1199.33	1340.23	1261.48	1262.29	1138.4	1229.34	1229.34	1181.75	1134.89	1243.37	1169.19	1205.51	1194.49	1194.49	1113.28	1113.28	1263.57	1269.57	1250.09	1114.11	1366.52	1309.94	1309.94	1155.38	1467.54	1394.15	1422.32	1303.58	1138.13	1531.45	1499.96	1499.96
1139.89	1158.31	1146.06	1216.13	1357.28	1357.28	1079.02	972.89	996.02	1023.64	1183.93	975.352	975.352	1053.17	1061.93	1174.18	1190.62	1191.37	982.732	976.162	976.162	986.224	1011.03	1072.78	1149.55	1185.21	1165.04	1158.67	1057.22	1057.22	1148.63	1099.49	1084.98	1150.74	1046.01	1122.24	1122.24	1126.21	1154.1	1138.55	1310.02	1174.82	1271.66	1403.03	1403.03	1436.5	1300.67	1127.24	1582.73	1479.48
1190.25	1078.31	1056.88	1024.8	1206.15	1060.5	1365.84	1365.84	917.621	1009.55	978.343	1012.18	1015.59	1072.63	1071.07	1080.74	1080.74	1223.37	1134.25	1082.99	1122.54	1252.95	1222.5	1032.51	1032.51	1222.62	1183.38	1190.74	1147.69	1142.17	1125.12	1125.12	1134.97	1086.14	1215.25	1192.4	1189.68	1006.37	1111.83	1182.94	1182.94	1244.37	1265.42	1456.24	1411.3	1346.14	1079.92	1515.63	1517.39	1517.39
1174.62	1331.95	1172.46	1352.22	1053.29	1053.29	1023.44	980.057	1027.87	1001.42	1148.97	1166.74	1166.74	1374.02	1157.57	1092.32	1423.8	1267.21	1096.94	1244.43	1244.43	1100.23	NaN	1326.97	1159.44	1179.83	1155.82	1155.82	1335.28	1337.91	1137.33	1183.38	1113	1158.07	1133.1	1252.69	1252.69	1249.32	1245.48	1368.57	1375.13	1257.56	1442.43	1383.73	1383.73	1367.01	1574.51	1395.77	1729	1777.88
1207.55	1156.86	1118.04	1090.16	1123.08	1125.8	1068.93	1068.93	1297.11	976.848	1034.4	1210.29	1057.49	918.839	1141.29	1261.3	1261.3	1056.13	1096.74	1138.65	1196.68	947.189	1219.19	1219.19	1482.59	1438.4	1207.19	1102.53	1255.41	1118.78	1302.59	1302.59	1229.9	1237.88	1024.48	755.523	1137.19	1238.82	1044.35	1191.27	1191.27	1219.01	1229.43	1342.03	1630.26	1487.7	1595.51	1595.51	1694.34	1694.34
1015.77	1253.18	1243.13	1103.6	1141.25	1108.24	1201.87	1047.02	1047.02	1082.62	1090.38	1300.22	1224.81	1281.98	1148.39	1148.39	1308.42	1262.75	1221.35	1263.72	1142.22	1075.28	1131.96	1393.7	1393.7	1307.64	1506.71	1326.87	1233.4	1278.41	1278.41	1291.57	1291.57	1402.39	1376.91	1538.5	1432.51	1167.1	1221.75	1221.75	1177.59	1207.85	1358.27	1381.4	1408.73	1568.59	1567.31	1502.33	1502.33	1249.5
1251.12	1194.97	1337.29	1373.68	1126.46	1253.4	1459.31	1459.31	1187.4	1307.27	1431.47	1368.56	1429.42	1242.82	1270.39	1276.73	1276.73	1219.81	1337.53	1362.1	1595.46	1398.95	1356.24	1356.24	1377.55	1098.16	1351.75	1356.02	1501.27	1304.26	1028.59	1028.59	1138.27	1249.63	1458.22	1240.32	1241.96	1259.63	1398.75	1241.98	1241.98	1388.16	1160.18	1371.77	1365.79	1272.25	1467.54	1467.54	1279.66	1733.86
1467.48	1410.59	1343.29	1275.68	1534.67	1443.94	1443.94	1478.02	1393.63	1237.75	1436.53	1435.45	1519.68	1627.34	1428.1	1428.1	1634.17	1685.99	1371.68	1028.71	1123.12	1176.73	1551.4	1256.3	1233.81	1348.39	1406.76	1406.76	1272.71	1305.93	1118.73	1305.75	1220.98	1202.19	1095.83	1156.87	1156.87	1449.94	1208.48	1378.63	1230.95	1081.8	1081.8	1418.01	1452.71	1429.05	1445.35	1714.77	1420.43	1408.24
1446.33	1481.1	1424.06	1278.88	1318.04	1402.97	1379.44	1379.44	1211.97	1220.99	973.956	1400.77	1315.3	1487.88	1487.88	1211.88	1211.88	1461.25	1526.15	1590.21	1542.65	1130.8	1376.89	1376.89	1346.83	1293.84	1430.35	1018.29	1074.24	1358.09	1317.14	1317.14	1405.74	1315.67	1476.59	1488.43	1232.29	1247.9	1247.9	1189.99	1189.99	1414.31	1296.84	1448.38	1407.68	1584.23	1545.97	1545.97	1204	1586.5
1451.15	1205.13	1133.89	1507.24	1355.72	1326	1326	1328.87	1468.27	1351.96	1324.9	1338.79	1347.11	1395.14	1311.92	1311.92	1354.56	1152.53	1354.89	1298.35	1169.51	1293.99	1293.99	1485.65	1485.65	1304.13	1656.3	1645.36	1609.81	1459.01	1459.01	1382.39	1577.11	1436.92	1431.93	1443.58	1314.66	1562.11	1723.06	1723.06	1361.78	1436.55	1403.85	1269.93	1312.32	1147.58	1147.58	1749.07	1749.07	1762.58
1841.09	1460.95	1639.75	1366.9	1172.85	1211.86	1253.54	1253.54	1651.43	1375.3	1436.42	1094.32	1319.75	1546.74	1546.74	1749.76	1273.02	1492.12	1403.76	1409.44	1083.92	1937.08	1407.67	1407.67	1480.31	1622.17	1458.03	1131.28	1533.75	1504.83	1134.37	1134.37	1412.55	1403.39	1711.32	1540.3	1262.49	1555.16	1555.16	1604.12	1647.62	1406.67	1267.96	1357.12	1610.88	1341.45	1614.15	1614.15	1647.34	1480.59
1385.39	1358.25	1187.05	1434.83	1243.95	1114.38	1114.38	1362.33	1483.4	1339.02	1296.62	1341.88	1169.37	1806.74	1189.86	1189.86	1552.33	1851.29	1477.45	1455.64	1771.63	1720.85	1720.85	1374.98	1925.53	1594.78	1931.51	1870.04	1568.95	1870.06	1870.06	1758.72	1599.54	1868.25	1341.75	945.824	1439.35	1543.12	1432.82	1420.44	1421.32	1525.74	1525.74	1439.8	1674.78	1498.85	1683.95	1572.36	1869.6	1624.68
1706.82	1596.54	1815.36	1878.24	1539.63	1170	1170	1343.19	1644.83	1148.98	1611.49	1592.83	1290.25	1158.58	1158.58	1881.64	1026.96	910.721	1604.44	906.918	1654.73	1621.98	1440.95	1440.95	1438.64	1876.44	1532.58	1676.43	1689.61	1766.4	1766.4	1349.18	1615.23	1554.53	1508.58	1310	1866.13	1821.93	1821.93	1783.29	1427.32	1696.71	1520.32	1357.76	1396.66	1713.67	1640.49	1640.49	1534.8	1540.27
1320.64	1043.77	1287.98	1287.98	1668.58	1547.95	1738.08	1590.91	1598.03	1477.33	1477.33	1544.78	1586.47	1502.71	1965.46	1874.71	1593.54	1936.37	1936.37	1254.57	1782.09	1331.89	1665.15	1883.03	1683.21	1683.21	2210.01	1459.62	1203.89	1276.87	2180.17	1313.54	1561.89	1674.36	1674.36	1561.17	1559.99	1411.16	1500.39	1663.76	1039.52	1350.78	1482.4	1407.53	1352.54	1452.8	1452.8	1715.45	1371.06	981.262
1479.05	1576.21	1495.38	1635.84	1581.29	1581.29	1528.77	1374.03	1513.81	1806.29	1335.13	1823.75	1546.37	1750.29	1464.95	1417.28	1704.32	1202.05	1202.05	1006.18	1322.79	1867.66	1996.01	1269.65	1697.67	1556.11	1556.11	1573.92	1300.39	1184.67	1238.51	1137.77	1304.58	1304.58	1549.51	1350.91	1178.75	1515.84	1559.21	1802.91	1462.86	1823.83	1823.83	1951.33	1660.47	1564.04	1512.16	1465.89	1654.61	1959.37
1842.79	1987.01	2000.25	2000.25	2071.93	2028.37	1413.27	2034.88	1711.95	1664.19	1664.19	1729.36	1478.67	1040.11	1955.32	1339.79	1530.58	1572.87	1572.87	1370.18	1739.41	1521.33	1254.97	1650.59	2258.56	2258.56	2161.19	1847.14	1540.16	1430.69	1410.55	1690.65	1690.65	1444.93	1444.93	1780.39	1677.5	1360.77	1225.68	1661.95	1744.24	1744.24	1681.95	1718.65	1517.43	1351.97	1657.07	1857.12	1821.99	1821.99
2402.13	1237.36	1237.36	1953.7	1078.53	2150.68	1477.97	1703.1	1727	1577.45	1647.68	1709.95	1709.95	1599.11	1827.55	1599.51	1933.99	1708.4	1895.18	1564.07	1895.99	1895.99	1379.87	1102.07	1603.57	1960	1762.4	1756.18	2122.42	2002.64	1938.46	1793.46	1310.34	1310.34	1296.2	1401.98	2172.36	1726.93	1844.36	1394.05	1391.72	1749.43	1749.43	1579.58	1559.79	1697.27	1321.79	1645.15	1645.15	1470.08
2080.64	1888.23	1888.23	1348.88	1748.6	2138.87	2164.88	2001.5	1651.47	1644.98	1644.98	2098.78	1628.83	1459.69	1612.24	1583.88	1076.41	1076.41	1364.06	1690.19	1852.61	1758.38	1833.32	1770.65	1426.69	1426.69	1718.62	2033.63	2070.43	1726.86	1051.08	1203.62	1164.4	1081.76	1081.76	1684.88	1359.48	1465.57	1312.51	1390.05	1574.49	1574.49	1669.98	1670.13	1423.85	1432.26	1598.77	1677.45	1922.82	1922.82
2211.72	1535.29	2408.04	2009.19	2243.63	2243.63	2068.06	1618.88	1559.2	1591.96	1734.55	1884.31	1884.31	1898.07	1777.8	1446.18	1368.61	1631.33	1546.41	989.423	1316.48	1316.48	1247.47	1269.23	1444.1	1460	1431.07	1717.26	1717.26	1452.89	1452.89	1024.09	1542.69	2032.48	1554.64	1792.36	1792.36	1104.49	1344.03	1658.12	1665.74	1826.1	1647.3	1412.43	1432.82	1432.82	1292.12	1094.06	1278.11	1622.37
2081.72	1592.85	1592.85	1315.79	1910.5	1744.94	1471.09	1523	1523	1718.02	1718.02	1674.19	1513.69	1547.37	1605.52	1548.27	1431.22	1431.22	1388.32	1461.97	1222.97	1371.77	1457.74	1400	1301.65	1301.65	1611.33	1044.9	1504.19	1228.66	1239.76	1202.71	1202.71	900.093	1496.98	1475.03	1263.61	1758.85	1726.39	1456.26	1494.84	1494.84	1737.21	2126.44	1332.36	1489.98	1283.52	1785.31	1772.41	1772.41
2554.04	1833.47	1867.19	1639.08	1420.5	1420.5	1507.25	1422.26	1597.81	1805.7	1600.94	1956.47	1956.47	1800.2	1545.53	1245.09	1388.27	1606.3	1472.43	1506.92	1372.84	1372.84	1113.94	982.854	1562.19	1426.51	1042.85	1352.93	1352.93	1811.6	1811.6	1276.15	1517.26	1493.9	1494.7	1042	1042	1064.1	1370.45	1738.49	1247.98	1403.09	1382.61	1704.56	1533.17	1533.17	1653.28	1708.19	1671.61	1599.64
1734.61	1142.09	1406.53	2167.34	2105.83	1529.31	2199.59	1799.67	1799.67	1605.87	1711.75	1676.55	1887.16	1432.61	1051.51	1209.13	1292.71	1292.71	1310.62	1378.46	1533.66	1595.71	1319.77	1319.77	1418.43	1418.43	1596.05	1412.34	1623.33	1797.81	1577.95	1758.22	1758.22	1491.18	1328.48	1145.37	1536.83	1326.42	1447.45	1205.19	1412.96	1412.96	1259.62	1521.81	1439.79	1186.43	1427.82	1472.21	1389.13	1389.13
2084.53	2288.77	2288.77	1930.98	2226.54	2068.54	1805.31	1435.85	1395.75	1395.75	1089.39	1635.94	1476.33	1227.19	1521.35	1267.27	1267.27	1478.67	1364.01	1273.87	1393.21	1322.72	1442.62	1493.33	1493.33	1478.14	1727.39	1204.13	1551.53	1514.28	1481.61	1203.74	1082.84	1082.84	1556.62	1076.09	1350.59	1139.38	1133.78	1362.88	1362.88	1531.62	1478.23	1244.17	1395.96	1446.38	1407.75	1703.22	1703.22	1630.57
1527.49	1794.37	1934.84	2247.99	2012.55	2012.55	1674.82	1706.2	1315.68	1200.24	1542.51	1542.51	1394.82	1395.09	1686.77	1434.16	1281.21	1181.75	1382.71	1403.76	1266.49	1307.3	1458.71	1458.71	1406.71	1245.3	1222.36	1280.51	1641.44	1278.39	1141.79	1068.47	1068.47	1378.86	1393.71	1149.83	975.04	1376.19	1201.38	1154.28	1223.11	1223.11	1285.03	1448.71	1416.45	1513.89	1564.65	1311.66	1311.66	1407.72
2223.37	1064.64	1064.64	1887.23	1841.13	2204.78	1942.18	1942.18	1639.34	1639.34	1834.66	1518.78	1318.81	1616.36	1424.19	1094.92	1094.92	1288.13	1094.87	1220.44	1250.5	1201.27	1071.77	1230.49	1230.49	1414.3	1395.91	1485.19	1443.37	1646.63	1606.05	1606.05	1397.16	1397.16	1372.71	1218.95	1279.93	1131.58	1313.37	1328.19	1328.19	1356.13	1517	1334.08	1157.12	1318.97	1422.38	1167.89	1167.89	1511.93
2057.78	1546.84	2323.11	1678.18	1941.86	1941.86	1687.97	1762.26	1720.1	1925.11	1835.34	1835.34	1939.29	1870.86	1489.01	1627.29	1486.58	1549.93	1240.63	1482.95	1482.95	1459.41	1232.46	1261.33	1376.09	1425.34	936.768	1380.88	1350.54	1350.54	1355.15	1393.31	1306.08	1233.86	1463.88	1463.88	1521.03	1513.9	1401.55	1512.7	1539.94	1138.47	1434.1	1532.62	1532.62	1122.89	1410.06	1365.8	1565.7	1605.68
1650.44	1038.55	1570.74	1801.16	1801.16	1879.63	1858.84	2061.73	2119.94	1647.33	1413.44	1567.03	1567.03	1512.8	1428.77	1558.6	1375.93	1434.35	1438.64	1438.64	1306.44	1354.19	1368.89	1225.37	1252.25	1253.58	1342.2	1292.85	1292.85	1521.2	1426.67	1398.27	1064.13	1227.95	1073.43	1244.54	1244.54	1297.19	1016.8	1286.77	1355.57	1356.57	1394.79	1394.79	1104.97	1154.32	1433.52	1406.97	1515.67	1334.13
2122.03	1725.23	1430.7	1339.46	1585.78	1585.78	1813.62	1802.15	1420.12	1951.26	1855.95	1855.95	1652.26	1398.61	1389.39	1620.54	1270.77	1334.21	1334.21	1176.73	1176.73	1280.27	1182.69	1279.38	1189.56	1280.89	1319.53	1319.53	1273.34	1476.01	1324.88	1132.55	1317.94	1109.42	1445.51	1445.51	1396.32	1062.29	1436.14	1278.01	1232.97	1435.34	1435.34	1150.5	1221.62	1226.01	1327.89	1389.94	1363.1	1367.13
1621.08	1566.96	1372.93	1873.88	1873.88	1497.87	1303.4	1241.44	1849.89	1524.39	1637.25	1637.25	1122.32	1691.87	1319.74	1183.56	1535.4	1123.48	1262.19	1262.19	1361	1200.66	986.281	1120.81	1158.67	733.217	1108.56	1238.1	1238.1	1184.41	1386.68	1327.02	1348.14	1259.62	1253.53	1253.53	1396.14	1379.09	1225.56	1131.92	1047.94	1126.96	1157.03	1157.03	1089.04	999.14	1120.6	1143.91	1174.95	1231.45
1547	1502.83	1419.69	1419.69	1823.76	1921.74	1941.7	1440.1	1640.12	1344.77	1629.97	1592.97	1499.27	1443.16	1164.53	1164.53	1367.94	1495.59	1235.48	1212.95	1219.33	1012.97	1219.56	1219.56	1232.07	1094.66	1147.78	1249.69	1243.44	1172.76	1172.76	1290.12	1290.12	1062.93	1297.56	1216.08	1286.62	1271.27	1190.63	1190.63	1275.48	1147.4	1092.85	1322.06	1135.92	1289.07	1246.47	1246.47	1409.21	1023.6
1622.83	1531.86	1371.09	1672.91	1698.09	1404.27	1662.6	1662.6	1611.1	1681.57	1364.22	1576.72	1415.6	1483.37	1483.37	1595.31	1595.31	1409.1	1434.09	1258.67	1091.43	1041.16	1209.36	1209.36	1221.2	1168.53	1263.13	1147.68	1172.81	1133.06	817.265	817.265	1123.72	1197.37	1195.67	1160.79	1161.25	1208.22	1208.22	986.299	986.299	1311.15	1210.64	1132.34	1295.88	1461.39	1174.6	1174.6	1562.99	1187
1208.75	1674.78	1609.03	1364.31	1731.21	1355.42	1355.42	1778.67	1687.64	1700.7	1473.55	1682.49	1949.82	1573.83	1657.44	1657.44	1369.2	1346.71	1318.06	1398.64	1295.29	1309.92	1216.33	1216.33	1204.17	1168.23	1153.81	1242.69	1036.21	1236.73	1236.73	1210.44	1305.63	1282.3	1173.54	1115.11	1171.87	1298.08	1298.37	1298.37	1053.87	1268.99	1212.87	1290.3	1426.83	1458.38	1458.38	1241.29	1408.05	1437.85
1491.55	1726.82	1094.13	1798.27	1798.27	1787.18	1784.78	2002.52	1630.06	1413.37	1676.86	1676.86	1703.2	1428.97	1622.77	1361.81	1133.56	987.905	1328.6	1328.6	1224.52	1331.54	1332.93	1143.43	1107.9	1114.67	1114.67	1169.57	1255.98	1171.17	1128.36	1164.55	1146.52	1166.19	962.145	962.145	1265.45	1123.23	1107.18	1015.62	1136.86	1136.86	1121.74	1145.3	1258.74	1305.99	1314.14	1082.89	1156.6	1405.83
1387.33	1509.67	1375.71	1375.71	1722.68	1016.32	1597.15	1657.21	1693.46	1713.05	1713.05	1456.75	1418.72	1464.86	1222.47	1026.08	1478.01	1448.94	1448.94	1229.37	992.354	1171.13	1149.43	1146.21	969.558	1242.65	1109.22	1109.22	1228.64	1177.92	1225.08	1231.74	1253.15	1206.08	1206.08	1290.13	1131.12	1250.26	1122.87	1128.25	1221.61	1230.22	1230.22	1232.08	1382.03	1162.92	1381.95	1037.79	1234.89	1287.57
1253.51	1233.76	1233.76	1691.45	1720.52	1223.07	1510.55	2265.9	1832.86	1685.92	1593.18	1593.18	1053.21	1636.28	1342	1348.19	1615.37	1615.37	1300.54	1300.54	1251.1	1026.09	1146.73	1065.25	1257.04	1220.39	1220.39	1239.62	1189.57	1282.01	1295.34	1280.23	1235.9	1136.41	1266.19	1266.19	1235.51	1271.44	1270.41	1113.67	1323.53	1323.53	1160.25	1263.12	1146.77	1316.7	1268.45	1212.68	1318.15	1406.19
2099.17	1448.83	1779.26	1605.36	1543.71	1880.52	1657.03	1860.4	1986.06	1937.46	1937.46	1941.2	1776.08	1712.6	1733.38	1740.86	1047.93	1523.76	1523.76	1553.56	1467.8	1529.84	1232.84	1186.87	1250.54	1250.54	1000.81	1000.81	1280.11	1270.59	1367.89	1199.91	1249.6	1327.93	1327.93	1342.64	1150.92	1284.07	1324.87	1394.65	1379.67	1420.67	1420.67	1228.32	1438.85	1396.9	1515.84	1462.52	1369.9	1369.9
1851.16	1887.64	1470.04	1847.26	2034.49	2034.49	1746.54	1432.83	1708.1	1744.06	1223.28	1579.18	1475.15	1288.89	1288.89	1289.63	1555.23	1305.37	1153.03	1467.89	1494.87	1539.34	1273.62	1273.62	1304.21	1175.79	1282.09	1365.58	1205.68	1205.68	1343.43	1252.45	1111.44	1207.18	1152.61	1130.11	1266.69	1175.7	1175.7	1255.64	1339.44	1318.21	1190.82	1177.14	1319.13	1319.13	1207.17	1207.17	1265.95	1203.58
1681.3	1379.73	1788.42	1788.42	1729.41	2204.26	1656.95	1791.85	2008.24	1921.26	1921.26	1961.12	1596.48	1380.04	1352.79	1396.07	1602.89	1209.68	1209.68	1321.59	1394.96	1264.72	1250.27	1443.05	1304.28	1304.28	1255.59	1171.14	1292.82	1265.98	1170.57	1324.3	1329.63	1322.16	1322.16	1127.4	1294.51	1277.38	1250.61	1119.37	1173.77	1265.59	1265.59	1176.35	1274.49	1283.53	1194.61	1193.92	1263.19	1263.19
1931.98	1700.02	1700.02	1279.73	NaN	1728.39	1788.74	2203.79	2061.27	2061.27	2331.91	1950.97	1903.17	1644.72	1461.43	1495.63	1341.74	1341.74	1316.14	1057.14	1184.25	1230.93	1254	1403.77	1250.24	974.848	974.848	941.674	1229.45	1079.69	1187.23	1155.77	1233.33	1233.33	1037.48	1078.44	1265.04	1186.21	1266.95	1407.79	1189.89	1189.89	1359.8	1392.37	1426.62	933.878	1276.18	1282	1417.62	1057.79
2185.48	1496.64	2203.65	1361.3	1361.3	1554.32	1554.32	1668.43	2170.3	1730.03	2095.18	1933.69	1288.19	1288.19	1202.24	1409.24	1522.22	1216.76	1350.89	1305.53	1308.75	1366.95	1366.95	1285.63	1309.11	1357.06	1080.41	1141.14	1229.76	1229.76	1263.15	1140.52	1217.95	1193.65	1256.18	1227.03	1036.05	1036.05	1218.3	1408.96	1295.6	1408.16	1324.95	1256.84	1241.02	1246.28	1246.28	1246.19	1392.67	1291.3
1470.34	2010.82	2177.62	2283.36	2290.98	2290.98	2325.52	2377.72	1308.2	1978.92	1567.35	1418.14	1418.14	1563.4	1563.4	1340.2	1807.91	1416.68	1378.19	1454.49	1615.07	1615.07	1425.64	1280.26	1324.64	1336.04	1326.94	1410.85	1439.66	1439.66	1324.33	1284.2	1410.85	1172.91	1260.9	1177.71	1248.01	1395.45	1308.51	1249.55	1407.12	1407.12	1391.81	1244.67	1443.61	1385.08	1418.32	1394.58	1394.58	1577.78
1832.97	1772.39	1812.18	2217.99	2217.99	1663.63	1515.48	1719.84	1941.07	1346.76	1814.76	1709.49	1721.1	1721.1	1232.83	1387.05	1437.77	1460.8	1437.32	1266.7	1227.27	1288.43	1288.43	1409.21	1344.19	1362.09	1209.58	1035.35	1237.79	1237.79	1209.47	1415.58	1283.87	1130.01	1191.81	1200.08	1437.25	1437.25	1399.25	1442.15	1222.77	1400.14	1304.72	1238.21	1238.21	1209.1	1478.79	1106.02	1330.75	1549.81
2066.16	1132.32	1132.32	1351.92	976.504	1926.19	2332.94	2344.28	1963.06	1963.06	1997.78	1422.15	1654.34	1561.86	1634.53	1676.64	1457.8	1457.8	1249.47	1523.64	1316.27	1429.82	1447.22	1452.33	1452.33	1502.11	1679.83	1538.93	1316.27	1384.7	1425.3	1245.48	1304.05	1304.05	1355.1	1407.96	1287.02	1150.65	1315.87	1441.51	1503.2	1503.2	1425.91	1446.12	1404.35	1244.12	1401.99	1391.62	1391.62	1081.01
2198.56	1599.41	1911.64	1910.51	1910.51	1056.84	1904.19	1574.25	1301.32	1957.58	1298.41	1661.46	1631.85	1631.85	1344.57	1707.11	1503.04	1753.99	1364.22	1071.26	1357.65	1412.84	1410.95	1272.85	1272.85	1130.86	1274.4	1134.77	1320.14	1463.37	1187.74	1363.07	1363.07	1382.01	1401.5	1028.56	1432.78	1432.78	1381.45	1195.51	1265.67	1181.52	1137.81	1309.31	1309.31	1444.13	1356.08	1519.37	1725.43	1491.63
1908.33	1958.11	2043.24	2333.55	2333.55	2473.82	2378.22	1940.84	1462.37	1699.11	1739.37	1912.47	1912.47	2004.02	1979.97	1839.66	1721.76	1542.31	997.282	1643.06	1073.07	1073.07	1249.63	1389.15	1429.35	1214.18	1436.65	1404.1	1404.1	1523.67	1558.4	1317.26	1335.71	1211.79	1397.89	1379.62	1379.62	1584.94	1394.14	1432.98	1337.32	1348.15	1226.47	1403.91	1094.34	1426.05	1372.87	1439.03	1439.03	1608.02
1675.7	2328	2089.95	1859.27	1859.27	1598.38	1593	1985.96	1441.75	1662.06	1526.1	1526.1	1430.35	1349.49	1152.59	1715.03	1527.66	1623.18	1535.48	1570.65	1570.65	1424.8	1665.21	1408.56	1388.5	1530.97	1433.19	1225.64	1225.64	1240.83	1399.13	1355.31	1461.33	1477.91	1576.21	1576.21	1791.97	1791.97	1495.25	1511.02	1723.27	1556.74	1694.41	1769.47	1769.47	1570.59	1493.59	1565.35	1489.51	1467.55
1213.08	1579.44	1194.57	1988.03	1988.03	2011.21	1901.9	1720.45	1754.88	1460.8	1917.31	1569.49	1569.49	2004.12	1872.52	1883.87	1886.56	1834.77	1898.55	1898.55	1290.85	1290.85	1666.06	1747.56	1557.71	1830.71	1607.97	1556.44	1556.44	1577.51	1626.67	1455.83	1717.62	1382.88	1472	1775.73	1539.73	1533.74	1566.64	1836.91	1836.91	1451.29	1689.26	1742.86	1798.84	1726.35	1939.38	1706.77	1706.77	1638.07
2180.74	1926.74	2048.31	1622.68	1870.12	1419.03	1352.72	1917.99	1917.99	1956.4	1688.54	1651.65	1294.03	1645.24	1996.41	1919.82	807.517	1339.21	1173.82	1562.75	1562.75	1256.39	1262.62	1154.29	1230.79	1350.54	1397.02	1747.9	1747.9	1890.76	1688.79	1791.13	1292.09	1582.57	1334.44	1334.44	1600.99	1573.87	1627.91	1312.99	1794.22	1417.05	1500.98	1375.23	1375.23	1639.85	1707.19	1680.83	1592.81	1851.48
1929.71	1994.49	2008.92	1987.7	1636.39	1773.41	2108.07	2108.07	1831.02	1728.22	1754.84	1107.76	1674.37	1976.97	1489.54	1490.65	1490.65	1464.22	1767	1360.62	1401.07	1142.6	1758.22	1682.71	1682.71	1894.07	1581.75	1374.36	1672.67	1358.84	1392.28	1392.28	1430.69	1623.39	1554.98	1621.11	1574.62	1200.01	1326.29	1716.89	1716.89	1769.26	1721.11	1611.11	1542.39	1741.03	1933.89	1583.72	1583.72	1718.54
2285.4	1901.78	2041.41	1975.64	2096.26	2017.89	1892.54	2051.4	2051.4	2427.37	1957.57	2116.51	2057.2	2001.36	1873.98	1873.98	1308.73	1922.77	1617.74	1955.63	1799.47	1688.97	2056.43	2056.43	1695.2	1870.07	1696	1477.49	1342.29	1939.79	1630.66	1718.38	1718.38	1716.91	1877.71	1756.3	1708.98	1837.25	1757.01	1757.01	1721.28	1755.07	1622.91	1596	1609.17	1645.15	1983.29	1983.29	1570.16	1900.6
1693.97	2322.66	1959.58	1574.37	1574.37	1797.45	1956.05	1397.32	1182.39	2126.71	2126.71	2017.21	2017.21	1479.89	2079.34	1962.12	1654.48	1284.9	1411.57	1411.57	1446.77	1852.4	1796.65	1789.98	1734.34	1735.45	1600.28	1482.59	1866.56	1888.28	1817.69	1817.69	2172.97	1828.02	2274.96	2028.3	2028.3	2068.97	2111.81	1753.19	1604.28	1985.67	2217.05	2217.05	2306.09	1590.87	1753.2	1658.55	2193.35	2082.08
1326.04	1485.45	1960.53	1200.1	2168.59	2047.11	1924.76	2357.16	2237.59	1959.83	2024.09	2024.09	2032.49	1709.49	2087.2	2329.95	2158.01	1222.63	1278.68	1743.31	1743.31	1795.72	1816.53	1945.15	1707.85	1415.12	1492.34	1492.34	2136.34	2145.5	1753.65	1575.01	1886.56	1855.52	2009.92	2009.92	2043.09	1433.06	NaN	1914.26	2013.03	2260.06	1225.16	1782.51	1912.89	1883.86	1775.24	1775.24	2113.53	1680.12
2134.3	2137.15	1993.87	2060.32	2060.32	1463.59	2067.52	1981.36	2161.2	1973.72	1973.72	1955.06	2115.73	950.297	1290.58	1463	1432.11	1354.76	1573.96	1573.96	1961.02	1739.71	1544.66	1954.39	1961.75	2110.44	1678.39	1347.23	1347.23	1592.79	1911.54	1931.22	1972.7	1271.79	1271.79	1567.64	1257.76	1235.57	1682.7	1166.25	1149.62	2171.47	1404.54	1404.54	1461.44	1819.43	1446.84	1975.19	1951.5	1671.85
2155.47	2327.28	1904.18	1904.18	1478.75	1599.4	2003.68	1947.11	1965.38	1701.33	2023.29	2023.29	1599.34	1253.9	1527.82	1527.82	1084.17	1805.59	1951.36	1487.44	1688.12	1666.23	2248.88	2248.88	1418.67	1255.06	1679.19	1691.11	1558.62	2083.22	2083.22	2077.32	2096.92	2167.1	2202.53	1783.72	1894.08	2175.77	2253.99	2253.99	1681.44	1718.01	2266.81	1773.78	2592.02	2111.68	2345.8	2345.8	2036.81	1639.01
1921.74	2044.14	1396.99	1806.22	2185.29	1804.95	1316.61	1316.61	1470.45	1617.61	1687.38	1683.12	1066.79	2006.67	2006.67	1939.75	1939.75	1965.18	1751.32	1827.48	2241.94	1953.66	1953.66	1937.44	2014.73	2337.85	1923.21	1822.03	1995.83	1982.69	1233.61	1233.61	1491.53	1549.61	1462.09	2414.36	2147	1620.31	1620.31	2114.18	2503.42	2402.06	1673.34	NaN	2454.5	1942.64	1942.64	2511.92	2465.87	1741.51
1826.08	1940.08	2122.69	2122.69	1698.15	2184.83	1693.47	1308.72	1593.03	1134.91	1134.91	1778.91	1562.78	1028.35	1993.06	995.665	1612.75	1939.32	1939.32	2529.02	1991.48	1878.99	2328.96	2026.32	1645.48	1993.68	1999.58	1999.58	1358.13	2419.41	2000.95	2542.1	1752.09	1604.93	1918.55	1918.55	2012.39	2159.97	2096.61	1170.6	2100.7	2184.51	2184.51	1762.6	2137.82	2159.29	2012.4	2000.37	1634.45	2306.44
1171.61	1850.9	1778.23	1870.83	2128.12	2174.77	1608.67	1608.67	1489.56	1478.76	1445.73	1679.4	1582.85	2392.23	2392.23	1233.39	1440.53	1875.34	2000.78	1675.08	1688.9	2353.92	2353.92	1984.49	2304.72	2039.81	1797.98	1938.85	1799.84	1966.94	2100.08	2100.08	1889.76	1982.82	2393.85	1991.95	1421.85	2099.05	2099.05	2024.91	1230.53	2070.19	1186.1	1587.51	2007.57	2053.17	2053.17	2335.19	2009.99	1490.49
1790.98	1842.4	2277.62	2257.01	1745.98	2016.24	2016.24	1807.03	2030.76	1991.47	1842.21	1830.84	1217.68	1217.68	1209.97	1209.97	1440.58	2008.68	1920.08	2142.49	1795.58	1487.3	1487.3	2288.41	1467.59	1593.68	2152.11	2092.33	1268	1444.96	1444.96	2088.38	1958.96	1911.19	2022.71	1391.8	1521.11	2494.3	1892.05	1892.05	1939.85	1806.69	1918.02	1247.73	1657.42	1936.44	1936.44	2289.2	1944.16	2324.58
1785.55	1810.26	1810.26	1956.15	1606.3	1386.76	1853.89	1352.74	1614.57	1723.45	1723.45	2057.56	2073.9	1809.1	1733.26	2022.01	1899.68	1899.68	1994.22	1302.9	1929.98	1847.43	1842.77	1764.33	1931.23	1950.06	1571.47	1916.4	2361.18	2361.18	2379.48	2382.3	2471.86	2336.23	2108.7	2035.63	2218.26	2502.12	2502.12	1559.49	2446.22	2543.02	2060.22	2108.1	NaN	NaN	1594.6	2105.36	2296.74	2462.17
1551.36	1730.71	1533.69	1533.69	1820.51	2122.2	2257.74	2224.12	1687.53	1687.53	1246.41	1299.02	2159.03	2107.73	1475.57	1402.44	1381.8	2074.34	2074.34	2281.87	2343.95	2292.56	1925.93	2399.28	1997.96	1997.96	2284	2284	1869.12	1836.72	938.688	1605.58	1039.86	1932.27	1932.27	2536.84	2414.13	2510.73	2417.85	1988.33	2413.15	1983.36	1983.36	2502.12	1419.85	NaN	2285.77	1731.57	1500.03	1500.03
1673.14	1800.24	1800.24	1738.77	1249.54	1878.89	1811.25	1860.72	1628.02	1628.02	1840.57	2159.91	1848.59	2047.71	2000.02	2067.25	1264.35	2392.84	1940.36	1660.95	2359.18	1980.2	1980.2	1506.8	1600.91	1733.82	1976.54	2055.74	1238.48	1238.48	894.636	2024.86	2328.07	1564.42	1711.17	2160.64	2464.56	2056.46	2056.46	2503.4	1964.18	2483.34	2035.55	2000.09	1933.71	1933.71	1523.03	1959.52	2532.13	1750.43
2196.99	1656.5	1187.54	1539.41	1199.54	1585.8	1585.8	1351.85	964.207	1518.18	1336.6	2079	1735.63	1735.63	2097.38	2095.38	1405.61	1614.68	2362.13	2395.5	1889.19	1889.19	1849.75	1799.64	1931.17	1975.26	2238.62	2177.39	2177.39	1563.21	1563.21	2079.77	2419.82	1922.91	1574.82	1820.5	2025.46	2025.46	2023.63	2141.12	2081.27	1932.71	1989.25	2097.32	1940.62	2289.44	2289.44	2366.16	2293.05	2400.94
1834.73	1397.03	1031.26	1221.54	1593.63	1593.63	1708.01	1282	1475.05	1275.67	1404.8	2113.6	1697.95	2382.81	2382.81	1736.74	2140.31	1894.53	2115.79	1272.55	2021.59	2021.59	1941.36	2423.83	1677.73	1908.39	1929.79	1810.31	1888.74	1888.74	1996.54	1942.93	2262.21	2270.45	2051.33	1954.68	2202.83	2019.66	2019.66	1722.33	2279.49	2291.6	1936.12	1914.02	1543.97	1543.97	1656.79	1112.72	1800.47	1569.36
1358.38	1538.69	1538.69	1225.12	1583.92	1518.53	1796.24	1805.01	1761.64	1567.33	1742.14	1727.39	1750.78	1750.78	1749.82	1575.19	2035.09	2052.42	1941.85	2457.51	1839.56	1839.56	1787.14	2291.2	1690.39	2012.8	1662.83	999.631	999.631	1968.7	1650.87	1742.05	1282.53	2206.52	2383.43	2308.62	2290.29	2290.29	1784.4	2062.08	2133.55	2126.95	2157.72	1572.57	2066.4	2563.72	2563.72	1736.93	2012.48	2080.49
1263.18	1486.73	1486.73	1636.24	1577.74	1609.7	1864.76	1591.23	1697.19	1697.19	1514.07	1604.56	1741.1	1781.72	1441.03	1650.3	1696.86	1696.86	1762.24	1999.3	2281.29	1677.2	2058.99	2356.37	2356.37	2301.66	2036.38	1467.12	1683.27	1697.08	2027.36	1672.17	2088.89	2088.89	2221.24	NaN	1527.4	2104.27	1478.9	2205.25	1939.29	1939.29	2341.27	1929.73	1268.72	NaN	1171.38	2283.93	2283.93	1964.31
1839.42	1403.96	1412.36	1220.26	1592.32	1575.02	1599.04	1800.41	1800.41	1762.93	1355.9	1551.4	1551.72	1813.61	1430.31	2105.39	1664.33	2122.15	2075.14	2102.5	2102.5	2451.05	2095.87	1986.24	1646.7	2326.26	2359.09	1976.77	1976.77	1747.94	2366.19	1913.3	1965.19	2006.7	2006.96	2085.2	2158.23	2158.23	2205.73	1429.76	2110.61	1376.03	1356.64	2451.78	2451.78	2903.05	2485.3	2333.09	2301.49	2283.31
1283.82	1537.43	1537.43	1294.62	1257.37	1623.82	1348.46	1486.73	1677.7	1677.7	1556.06	1546.09	1441.82	1639.01	2360.15	2360.15	2574.23	2574.23	1870.54	2117.02	2134.28	1158.23	1377.6	1189.87	1189.87	1876.88	2179.23	2475.01	1970.31	1710.17	1724.29	1643.38	1754.44	1754.44	1889.26	1784.87	1979.38	1979.09	1858.31	2024.93	2148.33	2148.33	2089.8	2115.71	1645.25	1888	1330.25	1615.38	1615.38	1561.95
1266.89	1209.47	1306.74	1295.19	1262.13	1213.34	1315.93	1236.46	1236.46	1375.41	1617.56	1813.55	1523.19	1738.03	1710.97	2304.73	2304.73	1644.15	1449.7	1547.59	2304.47	1671.34	1939.93	1952.72	1913.99	2089.49	2192.36	2139.27	2139.27	2094.74	2084.48	1910.34	1706.52	1850.19	2028.52	1667.19	1919.79	1919.79	1811.39	2090.2	2119.87	1931.85	2360.75	2466.74	2466.74	2010.74	1862.38	1481.41	2209.85	1968.3
1358.66	875.5	834.565	834.565	1182.67	1297.74	1289.2	1328.29	1437.81	1156.98	1280.47	1500.3	1500.3	1408.31	1579.2	1627.86	1920.88	1896.3	2213.22	1567.34	1616.48	1616.48	1649.51	2003.2	2097.57	1942.01	2219.84	2219.84	2461.75	2340.18	2251.13	1493.71	1258.74	1924.02	1289.73	1779.24	1779.24	2022.07	1189.53	1520.77	1675.27	1902.31	2010.24	1603.51	2156.86	2156.86	2416.48	2467.27	2414.87	1944.15
1003.88	1097.42	1216.38	1085.1	1085.1	1261.89	1156.3	1381.55	1307.49	1353.27	1797.05	1797.05	1799.98	1816.29	1431.42	1519.78	1596.1	1807.8	1684.85	1946.86	1946.86	1905.21	1867.76	2219.62	1904.14	2083.31	2108.05	2020.76	2020.76	2075.95	2056.68	2014.94	2009.91	1947.17	2434.02	2434.02	2069.56	2046.42	1993.22	1298.34	1751.86	1229.38	1119.3	2252.36	2252.36	2364.78	2380.43	2387.82	1911.73	2390.31
1490.53	1102.63	1084.96	1205.47	1296.44	1231.77	1329.35	1329.35	1247.08	1271.14	1547.67	1642.22	2040.62	1688.4	1421.97	1636.53	1359.66	1639.23	1898.12	1898.12	1800.87	1800.87	1532.97	1241.94	1474.03	1649.2	2090.19	2090.19	1631.46	1664.17	1713.83	2108.95	1447.48	1447.48	1302.18	2374.58	2044.7	1993	2041.45	2041.45	1528.55	1882.18	1979.64	2020.51	1873.05	1534.56	1819.04	2117.41	2117.41	1850.7
1271.31	1293.76	1295.1	1214.12	1214.12	1245.3	1140.4	1215.88	1284.22	1105.94	1351.78	1351.78	1386.77	1427.85	1483.13	1940.54	1978.96	1365.12	1766.94	1936.37	1936.37	1825.96	1951.1	1190.37	2084.12	2056.44	2075.53	2075.53	1797.5	1863.67	2016.94	1772.38	1503.54	1409.43	1803.93	1803.93	1819.63	2080.38	1380.92	1913.24	1804.14	1590.92	1272.27	2265.73	2265.73	1854.28	2142.95	1784.07	1493.68	1235.7
1333.4	1143.26	1287.64	1287.64	1104.11	1305.49	1438.1	1645.51	1318.85	1446.62	1377.06	1359.96	1359.96	1775.46	1916.58	1439.03	1081.38	1241.28	2203.17	2203.17	1461.94	1220.53	1736.28	1798.06	2144.99	2006.83	1983.08	1983.08	1983.83	1148.58	1629.12	1986.1	1740.06	1942.07	1947.83	1713.5	1713.5	2091.28	1954.75	1952.91	2056.03	1873.82	2352.43	2352.43	1883.5	2282.84	1992.36	1636.26	1636.26	2001.21
1257.01	1012.39	1272.46	1345.95	1522.16	1297.05	1297.05	1230.24	1230.24	1392.33	1660.11	1641.5	1650.85	1751.67	2041.56	2041.56	1496.51	1483.87	1969.11	1194.1	1858.01	2105.31	2189.67	2189.67	2173.76	1706.12	1729.59	2070.51	1734.23	1302.7	1232.02	1478.4	1478.4	1741.56	1724.72	1643.29	1865.2	1636.79	1383.48	1383.48	1481.92	922.694	1706.6	1629.29	1654.58	1770.02	1752.09	1752.09	1414.71	1686.02
1124.6	1107.94	1098.28	1098.28	1169.03	955.296	1176.73	1546.28	1732.55	1414.44	1414.44	1330.52	1330.52	1314.07	1643.91	1721.87	1481.37	1676.01	1326.53	1326.53	1727.37	1671.53	1745.13	2135.04	1727.39	1826.6	1748.1	1748.1	1789.4	1987.32	2101.19	1706.05	1659.55	1785.63	2011.58	1701.48	1741.75	1729.92	1890.77	1890.77	1897.13	2006.33	1871	2064.42	1429.91	1936.99	1936.99	1595.06	1828.66	1923.79
1139.31	970.864	1203.09	1203.09	1040.29	1218.71	1204.34	1191.67	1473.88	1331.12	1829.98	1829.98	1639.83	1219.47	1424.74	1350.63	1769.47	1968.51	1968.51	1877.54	1877.54	2085.25	2159.57	1759.73	2095.67	2044.4	1663.97	1663.97	1837.8	1848.96	2144.05	1492.63	1492.63	2004.98	2136.51	2103.78	1258.15	1681.6	2129.71	2129.71	1976.59	1576.69	1450.25	2219.31	2118.24	1918.16	1778.34	2059.72	2054.07	2064.73
1135.18	1351.42	1286.27	1286.27	1376.65	1187.43	1184.79	1367.3	1309.74	1447.11	1447.11	1227.24	1356.2	1753.99	1581.11	1268.96	1700.23	1681.01	1638.78	1638.78	1916.09	2206.43	1620.18	1946.25	1847.82	1811.5	1811.5	1671.14	1378.99	2002.31	1936.04	1711.49	1556.12	1873.86	1873.86	1975.72	1562.09	1488.51	1252.2	1604.64	1582.06	2059.81	1605.45	1605.45	1216.3	1915.04	1964.48	1430.47	1725.63	1615.8
1154.69	1071.55	1071.55	1035.13	1073.42	1219.45	1196.62	743.217	1176.53	1176.53	1583.09	1583.09	1550.32	1661.09	1812.59	1937.22	1614.13	1402.19	1402.19	1957.01	1529.52	1808.78	1840.35	1576.22	1989.5	2019.67	1971.5	1971.5	1917.73	2037.56	1824.67	1400.67	1998.89	1998.89	1620.21	1812	1922.58	2064.23	1987.4	2342.89	1636.1	1588.86	1588.86	1863.17	1990.31	1300.27	1227.85	1620.24	1599.67	1844.09
1154.8	1040.6	1184.88	1184.88	1234.24	1231.28	1454.11	1418.54	1446.09	1395.66	1395.66	1614.51	1626.77	1300.26	1382.51	1273.61	1407.38	1251.87	1875.65	1875.65	1792.18	1976.07	1646.51	1418.93	1542.23	1640.58	1640.58	2143.75	2197.7	1999.23	2222.17	1934.79	1637.29	1997.16	1997.16	1968.41	1988.43	1673.48	1811.95	1264.2	1446.96	2270.82	2154.38	2154.38	2079.97	1852.8	1650.68	1816.34	1800.62	2052.84
1003.93	965.76	965.76	1011.04	1169.71	1156.84	1153.89	1106.07	935.915	935.915	1228.39	1518.41	1326.42	1588.47	1737.64	2019.8	1325.67	1225.24	1225.24	2214.45	2595.28	1867.05	2114.43	1404.16	1979.76	1966.35	1819.23	1819.23	2330.4	2531.66	1844.49	1614.62	1686.36	1686.36	1815.43	1560.24	1559.76	1733.45	1477.77	1328.13	1700.47	1962.63	1962.63	1546.49	2262.43	1986.85	1912.6	2310.94	1873.64	1353.79
1104.01	1275.25	1275.25	1210.99	1283.61	1107.37	1319.76	1368.1	1380.81	1433.88	1433.88	1379.43	1452.36	1200.45	1644.03	1648.6	1625.65	1625.65	1903.21	1903.21	1843.64	1848.99	2293.82	1881.63	1845.24	1757.91	1757.91	1617.61	1885.56	2469.76	2184.4	2236.09	1229.28	1816.5	1816.5	1675.4	1666.94	1591.94	1669.17	1675.79	1808.25	1808.25	1834.56	1834.56	1911.91	1865.55	1910.89	2214.55	2145.49	2067.21
1019.86	1163.96	1114.12	1136.71	1240.61	1285.61	1285.61	1191.46	1282.79	1418.05	1589.32	1407.65	1595.71	1602.07	1602.07	1145.81	1257.42	1781.69	1889.12	1813.6	1710.18	1710.18	1940.56	1861.87	1865.36	1868.85	1792.28	2049.78	2130.07	2122.78	2122.78	1990.27	1610.07	1807.84	1854.37	1746.08	1800.15	1837.65	1256.65	1256.65	1622.84	1459.16	1771.25	1641.25	1874.61	1874.61	1940.23	1791.04	1902.1	2096.35
1185.87	1237.54	1237.54	1077.5	1201.06	1219.47	1195.63	1097.43	1097.43	1282.71	1282.71	1358.53	1353.2	1566.22	1764.56	1831.74	1664.37	1663.64	1794.55	1803.86	1895.45	1839.54	1839.54	2018.84	1773.46	2480.04	2418.51	2327.64	2226.22	2226.22	1596.31	1554.55	2239.82	2012.39	2012.39	2199.51	2207.91	1868.57	1842.61	1467.37	1864.97	1864.97	1842.27	1372.27	2212.85	2085.55	1554.18	2246.42	1835.03	2257.73
1268.62	1375.96	1196.58	1341.82	1241.08	1243.66	1243.66	1241.15	1193.47	1382.85	1239.08	1307.93	1147.8	1147.8	1722.82	1967.09	1771.79	1949.51	1876.01	2058.59	1619.5	1619.5	1578.78	1488.04	2307.78	1187.6	1483.18	2355.67	2331.47	1781.39	1781.39	2234.95	2368.16	2312.95	1982.88	1832.59	1641.68	1641.68	1495.29	1845.49	1241.2	1403.16	1597	1695.35	2236.09	2236.09	1884.86	1957.81	1236.38	1723.97
1263.39	1337.08	1689.76	1711.76	1215.46	1215.46	1522.07	1559.46	1452.22	1701.66	1436.34	1635.3	1291.62	1289.62	1289.62	1436.85	1642.14	1359.6	1536.1	1847.2	1847.2	2131.49	1767.76	1785.41	2366.47	1878.35	1983.45	2314.97	2089.31	2089.31	1272.36	2097.35	1947.89	1669.91	1839.68	1740.46	1710.16	2057.34	2057.34	2105.65	2083.96	1740.68	1719.6	1840.61	1385.01	1772.44	1092.91	1595.74	2086.73	1709.78
1563.38	1672.16	1672.68	1692.87	1530.08	1564.64	1564.64	1425.84	1633.98	1563.12	1428.81	1688.26	1614.83	1614.83	1535.04	1682.66	1605	2046.13	1809.25	2051.22	1745.32	1745.32	1313.87	2234.84	1946.16	1740.72	2118.68	2173.55	2173.55	2171.66	2171.66	1756.49	2538.48	1488.66	2228.57	2188	2071.6	2071.6	1721.92	1697.57	1580.37	2122.79	1678.36	1450.4	1750.13	1750.13	1829.38	1589.59	1324.53	1606.85
1683.43	1502.31	1427.99	1260.54	1274.62	1274.62	1277.19	1452.41	1199.44	1722.74	1578.72	1549.62	1146.22	1502.58	1502.58	1716.1	1611.11	1764.73	1771.66	1780.46	1780.46	2214.79	2138.28	1988.7	1995.23	2309.19	2344.52	2222.67	2019.92	2019.92	2115.89	2155.86	2168.36	1677.21	1604.54	1707.84	1707.84	1693.32	2337.32	2085.95	1603.27	1319.1	1945.05	1902.41	1905.15	1905.15	1446.27	1217.51	1419.01	1575.66
1314.59	1487.69	1487.69	1655.99	1487.77	1424.04	1450.66	1670.04	1448.88	1448.88	1424.05	1311.24	1507.61	1771.45	1784.8	1717.01	1717.01	1701.39	1506.42	1859.35	1866.13	2158.3	2112.72	2784.4	2818.88	2818.88	2298.17	2174.3	2062.19	2160.07	2212.48	2579.1	1596.76	1596.76	NaN	2121.37	1905.63	2009.55	2156.41	2083.26	2083.26	1741.4	1574.22	1755.4	1809.01	1951.15	1517.82	1950.85	1932.98	1932.98
1824.95	1606.65	1567.44	1619.72	1390.18	1390.18	1383.32	1398.97	1263.21	1376.46	1619.28	1659.83	1659.83	1694.92	1825.04	1784.42	1549.19	1274.13	1662.28	1277.46	1277.46	1824.79	1834.02	1950.35	2007.43	1443.79	1941.35	2061.89	1881.41	1881.41	1595.62	2252.22	1879.76	2206.76	1091.09	2002.69	2002.69	1486.48	1336.81	1757.79	1515.04	1868.41	1469.19	1586.34	1865.41	1865.41	1794.47	2046.89	1331.68	1911.17
1575.43	1192.13	1293.4	1180.95	1180.95	1775.79	1589.22	1534.47	1556.77	1464.84	1613.63	1636.5	1632.01	1632.01	1606.73	1740.66	1882.25	1879.14	1881.06	1746.28	1746.28	1445.55	1758.08	2125.35	2492.14	2506.54	1944.47	1786.36	1786.36	1711.53	1814.21	2082.96	2082.96	2118.02	1309.98	1538.73	2210.13	2161.68	1470.7	1077	1077	1606.07	2160.65	1866.99	2148.82	1813.64	2272.75	2272.75	2086.7	2086.7
1996.61	2010.82	1448.98	1485.66	1567.47	1567.47	1980.23	1811.74	1842.91	1521.68	1564.8	1475.16	1475.16	1380.14	1264.04	1204.98	1682.58	1919.24	1792	1191.49	1191.49	1100.61	1525.5	1637.59	2218.29	1969.77	1854.93	2317.7	1792.42	2123.03	2560.55	1721.31	1721.31	1443.57	2259.63	1769.39	2174.14	2088.46	2165.69	2165.69	1796.6	1822.32	1899.45	1435.68	1282.14	1355.99	1570.17	2035.04	2035.04	2090.91
1707.46	1405.54	2077.96	1987.98	1987.98	1612.94	1846.25	1999.04	1760.45	1784.82	1925.76	1311.57	1935.39	1935.39	2261.97	1909.77	2252.4	1742.06	2084.35	1740.44	1740.44	2420.26	2025.49	2077.47	2062.77	1807.99	1698.61	1992.57	1992.57	2233.07	1784.68	1452.61	2279.55	1875.83	2271.39	2271.39	1806.91	1752.21	2435.36	2562.65	2173.78	1889.73	1688.54	1871.36	1871.36	2209.35	1855.49	1313.61	1182.14	1295.85
2064.75	1539.99	1953.92	1771.44	1464.79	2043.2	1728.63	1407.11	1407.11	1660.03	1724.94	1674.32	1462.23	1589.35	1927.77	1927.77	2001.2	1352.14	1827.95	1904.98	1735.45	1975.61	1858.03	1379.49	1379.49	1315.06	1995.34	1155.83	1644.42	1934.39	1971.15	1577.64	1577.64	1750.34	1574.16	1248.94	1557.14	2334.64	2341.46	2341.46	2209.71	1990.63	1477.1	1765.93	1658.58	1889.24	1683.25	1654.11	1654.11	1328.8
2456.1	2155.56	1727.84	2348.27	1871.45	1579.75	1830.89	1938.38	1938.38	2008.55	1569.99	1797.58	1701.89	1756.91	1749.52	1893.41	1893.41	NaN	2044.32	1868.31	2097.7	1343.85	1817.92	1817.92	2078.63	1551.78	1210.74	1892.95	1980.08	2006.46	2024.15	1718.08	1718.08	1621.25	1618.97	1972.55	1482	1512.83	1843.6	1188	1188	1398.1	2166.31	1919.19	1548.77	1600.16	1645.71	1645.71	1926.85	1484.92
1909.29	2410.42	2271.76	1862.72	1479.96	1559.24	2161.68	2161.68	1917.62	1883.73	1716.55	1522.98	1798.46	1776.04	1857.53	1857.53	1852.12	1791.67	2043.96	1998.68	2327.14	1964.21	2006.3	1617.88	1617.88	2022.42	2035.08	1677.61	1391.02	1510.46	2038.9	2038.9	2006	1996.34	1921.1	1869.76	1870.2	1568.29	1347.15	1347.15	1826.51	1897.04	1234.33	1264.8	1312.4	1867.43	1573.77	1563.76	1563.76	1281.77
2024.86	2265.07	1750.72	2254.35	2254.35	2178.01	2299.2	2238.18	1833.54	2238.72	1893.98	1893.98	2177.57	1781.96	1931.14	1754.63	1510.85	1623.57	1910.29	1886.98	1886.98	1476.24	1869.25	1472.32	1906.07	2239.99	1960.85	1925	1926.46	2037.7	1855.95	1119.32	1119.32	1837.09	1784.58	1817.15	1522.98	1333.46	1333.46	1735.32	1957.82	1867.6	1549.65	1695.89	1456.35	2138.42	1606.32	1606.32	1819.4	2120.74
1418.91	2239.32	2135.75	2135.75	1851.36	1145.93	1720.65	1499.16	1492.32	1907.94	1907.94	1655.2	1983.44	1411.85	1474.54	1422.61	1436.2	1774.69	1723.44	1723.44	1391.83	1406.07	1805.19	2044.62	1737.05	2058.74	1778.54	1778.54	1635.48	1819.66	1648.32	1872.11	1940.04	1872.99	1872.99	1948.15	1948.15	1665.12	1671.51	1290.62	1378.79	1427.81	1416.48	1416.48	1139.94	1659.3	1171.53	1064.93	1655.49	1504.32
1774.16	1558.62	1513.95	1401.38	1401.38	1232.58	1316.34	1318.52	1282.1	1267.11	1269.29	1269.29	968.27	1296.73	1539.87	1733.63	1683.22	1487.82	1795.55	1887.97	1887.97	1692.95	1749.45	1619.58	1675.4	1461.43	1564.32	1975.33	1559.26	1836.59	1579.35	1792.79	1792.79	1972.7	1723.54	1741.1	2037.31	2039.04	2039.04	1507.71	2041.36	1906.36	1539.08	1711.04	1292.81	1212.13	1516.15	1516.15	1553.19	1664.59
2009.82	1341.13	1847.34	1847.34	1776.73	1553.82	1493.35	1493.35	1462.13	1452.68	1390.42	1265.51	941.296	1437.06	1411.73	1411.73	1398.55	1324.36	1193.37	1417.88	1294.42	1400.1	1400.1	1271.97	1562.83	1825.83	2063.81	2002.83	1813.06	1909.61	1862.09	1862.09	1765.6	1743.83	1593.25	2006.81	1370.09	2029.75	1042.44	1042.44	1505.68	1871.56	1445.34	1131.2	1218.65	1544.74	1544.74	1886.15	1561.32	1610.41
1756.57	1869.11	2265.08	1942.03	1982.46	1326.37	1326.37	1823.35	1832.93	1793.71	1535.89	1511.51	1418.64	1435.56	1435.56	1334.71	1613.52	1523.05	1579.54	1367.15	1409.41	1532.98	1811.29	1811.29	1571.43	1753.25	1518.32	1817.33	1628.66	1765.84	1765.84	1528.6	1756.88	1398.43	2036.68	1807.84	1346.37	1767.32	1767.32	2080.29	2004.07	1716.26	1529.27	1579.61	1927.84	1537.26	1593.82	1593.82	1476.99	1652.53
1759.53	1547	1944.72	1973.85	1751.45	1715.44	1292.94	1292.94	1522.02	1775.2	1401.9	1724.81	1515.44	1430.92	1430.92	1431.76	1440.46	1378.8	1653.01	1440.75	2005.07	1703.08	1703.08	1721.84	1866.11	2068.24	1711.06	2026.32	2085.25	2169.01	2051.7	1815.21	2083.7	2102.44	2102.44	1558.85	1749.8	1756.27	1564.17	1688.42	1872.82	1761.15	1422.02	1422.02	1765.23	1365.52	1422	1636.37	1126.39	1391.36
1853.59	1605.09	1605.09	1592.34	1435.82	2065.48	1991.46	1713.89	1782.35	1494.8	1593.26	1593.26	1351.98	1327.68	1750.7	1755.01	1763.4	1404.74	1404.74	1805.63	1672.74	1673.93	2006.67	2053.36	2434.91	1977.86	2075.77	1693.33	1730.75	1763.53	1763.53	1850.88	1806.24	1811.11	1674.18	2114.78	1791.09	1592.55	1592.55	1833.35	1633.71	2104.33	1484.28	1644.56	2002.76	2002.76	1742.07	1742.07	1690.88	1592.4
1809.85	2123.43	1513.86	1513.86	1583.32	1926.69	1644.2	1365.77	1783.93	1480.15	1480.15	1405.04	1510	1510	1709.19	1707.85	1908.95	1537.37	1653.83	1654.72	1272.02	1545.23	1545.23	1722.34	1428.9	1786.72	1544.48	1831.29	1759.01	1854.28	2076.32	2076.32	1797.36	1091.46	1215.57	2133.43	1897.21	1769.89	1769.89	1226.74	1440.13	1781.89	2023.32	1981.13	1960.22	2239.37	2239.37	1843.47	1583.72	2055.22
1871.97	1855.27	1855.27	1657.9	1752.63	1556.29	1797.03	1823.13	1557.61	1557.61	1553.6	1730.17	1512.29	1730.4	1717.84	1754.77	1593.59	1523.4	1523.4	1552.08	1596	1638.67	1606.74	1859.73	1741.98	1836.34	1836.34	1758.2	1559.51	1705.4	2064.45	1643.62	1526.04	1526.04	1265.02	1346.27	1816.09	1777.82	1819.35	1527.09	1194.19	1054.34	1054.34	1648.03	1690.96	1535.15	1698.75	1977.31	1941.36	1260.93
1634.83	1898.17	2432.85	1742.37	2015.85	2015.85	1953.72	1806.19	2030.01	1516.38	1681.06	1758.09	1220.68	1220.68	1348.08	1638.55	1736.12	1783.55	1843.66	1637.04	1683.35	1220.5	1220.5	1478.23	1700.77	1882.03	1610.16	1455.63	1666.31	1666.31	1538.37	1694.33	1788.65	1775.02	1793.82	1421.9	2175.07	1766.79	1766.79	1698.35	1651.03	1873.13	2125.04	2174.45	1389.23	1759.13	1759.13	1844.46	1027.26	1994.93
2131.44	1791.92	1747.18	1670.28	1730.82	1757.92	1757.92	1560.95	1634.13	1724.19	1714.3	1775.62	1780.68	1780.68	1730.63	1125.65	1656.26	1706.65	1383.05	1716.1	1316.2	1316.2	816.588	1825.67	1560.34	1587.38	1932.57	1755.48	1755.48	1791.2	1791.2	1812.47	1530.15	1175.9	1597.32	1681.27	1708.94	1883.58	1385.89	1240.59	911.634	1031.97	1031.97	817.342	1627.94	1694.54	1525.41	1569.8	1608.97	1608.97
1761.47	1823.93	1890.52	1521.77	1872.71	1486.07	1959.43	1652.77	1652.77	1984.92	1984.92	1947.87	1573.63	1730.09	1544.95	1573.74	1742.06	1565.94	1763.06	1450.41	1450.41	1792.83	1792.83	1488.58	1797.29	1809.94	2158.46	1881.36	1814.82	1814.82	1585.61	1893.47	2137.99	1807.81	1841.25	1699.2	1745.53	1817.81	1817.81	1874.67	1973.48	1728.45	1482.29	881.981	881.981	2007.5	2367.67	1934.54	1954.41	1778.28
1646.16	2075.91	1883.44	2304.44	2293.66	2010.96	2010.96	1795.8	1566.71	1350.36	1710.75	1668.34	1736.06	1736.06	1764.69	1786.24	1905.5	1653.55	1937.12	1805.35	1982.19	1982.19	2033.16	2032.73	2036.28	1912.73	2363.62	1978.21	1976.75	2273.6	2273.6	2372.36	1954.01	1739	2064.33	1564.47	2003.75	2003.75	2020.09	1747.53	1458.04	1362.61	1738.52	1706.81	2031.07	2031.07	2072.11	1937.96	2190.46	1411.58
1540.03	2102.02	2101.91	1902.15	1529.93	1529.93	1928.71	1706.58	2017.34	1908.32	1656.99	2050.84	2311.71	2311.71	1810.25	1812.92	1933.37	2326.12	2135.62	1849.34	1849.34	2646.25	2238.1	1894.18	1929.45	1517.66	1980.77	2319.16	1057.96	1057.96	1440.52	1088.9	1479.79	1651.11	1950.63	1810.19	1810.19	2051.28	2051.28	1686.24	1790.98	2211.8	2152.02	2184.75	2184.75	2468.94	2128.57	1684.63	2008.07	1943.2
2267.03	2097.34	1826.62	2059.08	2059.08	2326.66	2326.66	1774.95	1280.09	1513.04	1806.71	1537.29	1594.22	1594.22	1968.85	1918.77	1890.88	1987.75	1127.05	1731.16	1415.11	2042.31	1220.37	1135.52	1261.59	1261.59	1590.22	1863.68	2171.29	1762.77	2186.7	2430.15	1675.7	1675.7	1705.01	1393.66	942.612	1218.77	1684.1	817.489	817.489	1777.98	1639.71	2112.9	1280.34	1182.19	2056.01	2061.41	2002.46	2002.46
2069.87	1630.45	1871.02	2049.92	2183.95	2279.39	1842.47	1748.91	1748.91	1676.19	1387.56	1249.35	1357.83	2194.4	1788.85	2438.56	1326.04	1326.04	1977.13	1241.31	1659.88	1755.18	2094.63	1841.64	1841.64	1954.52	1895.79	1935.02	1436.98	1642.99	1701.54	1968.01	1968.01	1804.95	1508.9	1716.28	1736.82	1769.53	1905.99	1782.05	1945.23	1945.23	1711.14	1725.88	1832.27	1782.26	1733.97	2178.75	2178.75	1430.71
2557.28	1420.73	1877.13	2239.47	2212.67	1970.12	2367.76	2367.76	2395.36	2329.19	1725.99	2120.5	1755.33	1903.2	1805.65	2051.29	2157.55	1890.2	1667.33	1667.33	1819.28	1819.28	1843.4	2274.83	1972.17	2105.61	1672.43	1699.15	1699.15	1924.9	2447.96	2447.96	2164.1	1473.46	1840.65	1793.93	2177.02	2177.02	1716.25	1594.44	1370.76	1516.48	1189.61	1189.61	1492.46	1808.63	1544.17	1379.79	1696.91	1850.66
2344.25	1855.2	1978.15	2018.23	1945.23	2409.07	2292.71	2068.83	2068.83	2457.14	2376.38	2231.15	2141.53	2106.38	1834.25	2244.85	2306.79	2306.79	1906.24	1904.38	1633.1	1837.48	2320.06	2272.62	2272.62	1885.82	1938.94	1705.41	2035	1683.22	1793.29	1562.58	1562.58	2045.73	2003.7	2174.81	1391.59	1698.79	2271.64	2271.64	1932.76	1932.76	1402.53	1858.29	1321.58	1485.04	1430.37	2028.75	2028.75	2055.17
1943.98	2059.64	1970.43	1730.59	1854.42	1846.21	1599.75	1599.75	2272.49	1890.28	2187.89	2197.78	2053.19	2175.12	2303.53	1911.32	1911.32	2328.52	2232.82	1693.6	1950.06	1642.47	1996.62	1935.4	1790.71	1790.71	2160.15	2486.15	1598.94	1679.28	2120.73	2120.73	1949	2104.74	2084.38	1675.58	2070.65	2217.38	1763.81	1866.46	1866.46	1136.44	2262.95	2127.25	2166.49	2012.74	2178.68	2178.68	2371.68	2371.68
1606.82	1764.98	1695.94	2338.53	2327.07	2327.07	1773.7	2240.41	2240.41	1972.48	2185.01	1883.12	2196.25	1913.5	2366.28	2366.28	2273.49	2188.1	2267.38	1548.45	1582.52	1989.24	2006.07	1537.82	1537.82	1303.34	1770.29	2166	2103.6	2056.21	2101.13	1964.87	1964.87	1862.21	2097.93	1395.15	1027.14	2158.79	1659.73	1659.73	1341.65	1550.88	2266.6	2270.25	2248.32	1729.85	2123.91	1789.19	1789.19	2230.59
1794.43	1909.77	1978.15	1968.96	1992.49	1993.19	1480.88	1480.88	2193.66	2253.77	2080.24	2080.24	1371.24	1371.24	2168.96	1813.77	1783.11	2352.04	2173.38	2173.38	2064.49	2803.91	2358.37	1429.7	1690.29	2364.42	2036.6	2562.57	2562.57	2117.56	1442.84	2176.62	2193.58	2072.33	1622.77	1622.77	1935.38	2141.09	1243.26	2212.4	2109.03	1590.58	2144.98	2144.98	1738.48	1860.85	2102.74	2060.58	2045.17	2519.93
1890.05	1485.5	1523.06	1729.02	2449.43	2248.33	1841.27	1841.27	1638.73	1752.13	1473.62	2022.13	1563.6	2115.97	1756.92	1452.88	1729.24	1817.5	1785.38	1785.38	2358.78	2434.76	2264.76	1957.08	1617.14	1820.74	1799.79	1799.79	1500.93	1694.89	2230.54	1854.26	2134.58	1523.94	1317.25	2307.33	2307.33	1649.7	1256.08	1240.47	1895.68	1926.42	1670.47	1670.47	2084.63	2107.87	2053.6	1944.42	2062.41	1993.46
2184.2	1930.5	NaN	2112.18	2112.18	2519.09	2429.09	2368.6	2330.43	2010.55	2021.17	2021.17	2242.35	2248.64	2243.22	1619.45	2466.74	1407.34	2040.14	2040.14	1965	1699.5	1748.2	1985.11	1593.93	2174.44	2174.44	2127.99	2127.99	2081.99	1607.49	1510.36	2015.73	1995.39	1576.76	1576.76	1773.37	2094.02	1652.45	1711.72	1323.05	2075.19	2600.6	2600.6	2186.78	1552.04	1639.16	1911.12	2029.35	1706.02
1528	1944.33	2378.44	2378.44	1923.84	2210.73	2190.53	2206.61	2684.4	2569.7	1220.3	1847.94	1847.94	1779.81	2249.04	2244.01	1831.48	1952.69	1649.84	1649.84	1482.69	1764.81	1730.74	1821.32	2128.35	2198.28	2097.88	2097.88	1877.31	1888.18	1680.4	1379.07	1787.58	2075.04	1737.95	1489.7	1489.7	1867.76	1508.78	1550.48	1424.11	1803.3	2038.45	2038.45	1426.62	1241.15	1443.48	2067.62	2114.33	2005.47
2224.98	1860.83	1990.08	2096.52	1668.72	2023.79	2417.98	2417.98	2258.79	2142.23	2585.47	1856.21	1830.41	1772.82	1772.82	1878.56	1876.84	1829.63	2041.06	1889.04	2007.24	1956.09	1761.1	1761.1	2464.8	2225.15	2118.55	1593.4	2198.52	1860.73	1907.92	1907.92	1116.3	1935.87	2097.92	1980.75	1620.88	1882.78	1882.78	1550.21	2004.45	1943.11	2399.17	1857.54	1751.9	1826.03	2176.55	2176.55	2181.19	2425.07
1093.88	1987.11	2067.94	2067.94	1814.26	1729	1649.21	2156.12	2106.13	NaN	NaN	1387.1	1718.65	1907.22	1738.67	1897.87	1790.55	2239.3	1884.13	1884.13	1677	1197.95	1936.88	1815.66	1747.65	1575.73	1549.04	1549.04	2247.79	1100.74	1684.09	1777.64	2203.08	2106.33	2106.33	1789.28	1839.48	1551.7	1831.18	1091.63	2412.7	1977.26	1853.29	1853.29	1731.98	2171	2170.67	1809.03	1461.91	1199.12
2309.3	2187.07	2187.07	1862.88	2248.63	1961.99	1861.17	1966.92	1996.85	1713.05	1423.64	1423.64	1642.76	1764.04	2160.4	2381.25	1716.04	2178.36	2178.36	2201.15	1856.1	1706.05	1652.44	1547.8	1486.85	1505.38	1505.38	1380.13	1488.72	1873.79	1498.06	1924.52	2055.43	1563.14	1924.49	1924.49	2044.41	1664.34	2092.77	2161.78	1464.47	2272.03	2272.03	2127.88	2197.37	2141.69	2054.95	1525.76	2483.83	1800.04
1155.91	1629.44	1193.28	1036.94	1687.36	2086.99	2086.99	2137.69	1754.98	1573.54	1362.24	1539.79	1777.48	1777.48	1263.28	1482.34	1661.15	1601.39	1837.28	1498.03	1935.16	1860.51	1860.51	1290.33	1607.36	1388.82	1036.77	1323.96	1627.66	843.586	1268.86	1268.86	1565.21	1674.26	1551.95	1400.85	1422.47	1694.51	1554.88	1554.88	1751.75	1112.32	2233.98	2026.25	2408.58	1900.72	1900.72	2403.04	2051.15	2162.33
2427.49	1959.46	1959.46	1769.58	2540.05	1612.85	1969.17	2073.96	1317.4	1259.58	1889.39	1889.39	2225.28	2357.25	2026.66	1787.74	1642.61	1639.25	1639.25	1610.14	1433.46	1237.2	1636.96	1724.17	1412.24	1704.22	1704.22	1124.49	1655.62	1389.43	1312.16	1065.18	1545.65	1329.52	1552.18	1552.18	1289.52	1245.79	1002.74	1750.24	1705.56	1311.13	1311.13	1556.11	1298.35	1367.23	1924.27	1826.38	2347.84	1654.73
1941.27	1875.59	2321.73	2321.73	2105.25	1940.53	2517.2	2205.4	1844.34	1855.53	1855.53	1497.71	1515.58	1544.87	1448.36	1330.27	1497.87	1399.97	1762.75	1734.74	1518.99	1694.93	1694.93	1157.99	1570.47	1359.19	1303.97	1401.15	1350.8	1516.37	1353.74	1353.74	1490.33	1529.91	1648.86	1534.63	1799.73	1799.73	1586.42	1753.12	1716.65	1907.89	1723.51	1796.84	2082.76	1643.22	1643.22	2113.52	1668.14	1784.81
NaN	2078.85	2018.51	1385.92	2120.74	2080.72	2080.72	1761.13	2180.77	1801.62	2036.13	1738.9	1738.9	1995.34	1995.34	1759.95	1610	1619.99	1567.26	1498.99	1511.59	1511.59	1557.81	1543.94	1478.54	1398.06	1606.26	1380.29	1551.98	1598.47	1598.47	1340.87	1587.22	1650.65	1587.89	1740.36	1506.14	1599.88	1599.88	1517.44	1532.73	1746.67	1929.73	1438.42	1589.8	1589.8	1229.66	1723.49	2090.58	1146.37
1524.67	1119.87	1687.61	1543.4	1508.38	1508.38	1451.65	2195.68	1124.97	1963.91	1718.88	1602.77	1405.98	1405.98	1791.61	1513.22	1409.23	1353.73	1440.14	1272.48	1438.37	1081.24	1081.24	1328.22	1342.94	1361.74	1586.2	1298.55	1539.57	1539.57	1507.9	1507.9	1255.84	1534.08	1506.87	1523.35	1495.27	1495.27	1805.69	1735.62	1798.57	1376.66	1649.13	1861.24	1538.87	1837.7	1837.7	1745.68	1519.07	905.64
2795.24	1782.43	1893.49	1858.19	2648.66	1748.71	1748.71	2088.16	1664.3	1267.37	2002.92	1281.95	1281.95	1660.65	1491.35	1897.1	1169.33	1977.08	1750.27	1612.1	1060.4	1060.4	1498.32	1250.69	1336.84	1161.98	1553.04	1781.36	1781.36	1268.08	1268.08	1483.93	1746.43	1633.37	1708.16	1696.81	2032.6	1563.74	1563.74	2113.07	2097.52	2140.95	2038.68	1810.15	1867.39	1867.39	1212.08	2390.67	1670.39	1806.95
1474.13	2247.31	2014.22	1579.13	2532.83	2532.83	2263.82	2059.11	2097.72	2283.08	1951.68	2282.57	1700.84	1700.84	1952.78	1705.97	1395.1	1457.39	1777.08	1741.35	1741.35	1808.35	1808.35	1543.97	1363.32	1318.18	1383.53	1164.23	1215.45	1215.45	1592.95	1563.79	1495.9	1731.96	1742.11	1779.07	1722.55	1722.55	1726.34	1688.87	2001.36	1671.49	1618.08	1906.97	1849.39	1867.52	1540.7	1348.49	1906.63	1906.63
2433.46	1456.07	1456.07	2037.53	2210.92	2021.6	2134.44	1250.58	1883.02	1883.02	1942.02	1667.02	1640.53	1138.16	1402.73	1408.45	1698.27	1280.26	1280.26	1145.51	1351.48	1425.53	1232.15	1239.54	1239.54	1149.43	1258.61	1281.22	1154.01	1425.06	1548.93	1577.43	1541.33	1541.33	1626.44	1092.13	1312.18	1476.9	1737.29	1265.95	1837.52	2263	2263	1947.58	1935.1	1957.58	1947.26	1897.57	2004.95	2004.95
1930.32	1794.49	2258.48	1897.79	NaN	1713.32	2283.88	1681.54	1681.54	1810.14	1767.94	2053.04	1762.03	1497.21	1829.89	1105.25	1260.59	1260.59	1406.59	1526.83	1242.91	1257.56	1135.58	1242.65	1316.27	1316.27	1137.99	1139.87	1311.62	1062.54	1444.82	1494.74	1494.74	1590.5	1429.97	1551.23	1026.62	1024.81	1766.92	1721.03	1960.87	1960.87	1634.15	1441.3	1419.62	1677.16	1973	1863.04	1942.58	1942.58
1676.4	1734.03	1112.82	1881.41	1869.17	1909.14	1829.12	1899.07	1600.65	1600.65	1715.2	1703.16	1732.25	1776.43	1301.45	1497.31	1497.31	1412.27	1307.46	1314.32	1312.09	1250.67	1220.42	1483.69	1483.69	1296.08	1155.08	1159.19	1489.22	1385.6	1467.83	1513.13	1524.65	1524.65	1555.25	1635.19	1628.02	1758.5	1541.91	1789.22	1789.22	1717.36	1717.36	1820.48	2111.29	1954.37	1976.92	1848.93	1781.77	1781.77
1809.07	1986.62	1238.52	1566.46	990.237	990.237	1760.96	1389.07	1452.57	1675.21	1390.04	1421.68	1421.68	1202.8	1545.81	1238.06	1144.2	1046.67	973.79	1009.98	1009.98	935.581	1273.37	1478.98	1178.02	1280.48	1443.15	1447.63	1139.49	1139.49	1229.43	1587.77	1591.21	1789.27	1911.42	1885.36	1818.63	1818.63	1518.48	1626.95	1500.17	1713.91	2012.69	1845.65	1845.65	1787.72	NaN	1984.31	1582.22	1701.57
2343.17	1732.52	1732.52	1672.74	1041.6	1262.06	1111.44	1111.44	1382.74	1382.74	1716.1	1650.62	1517.26	1347.12	1318.07	1394.03	1394.03	1329.31	1198.04	1330.31	1262.07	1461.52	1333.79	1248.97	1248.97	1548.95	1528	1551.23	1547.48	1838.2	1515	1463.33	1512.92	1512.92	1055.92	1169.21	1581.97	1650.34	1643.11	1626.86	1626.86	1626.02	2088.33	1697.04	1994.62	1781.77	1971.08	1650.81	1841.57	1841.57
1714.27	1487.19	1490.47	1286.55	1452.9	1452.9	1512.95	1551.65	1546.4	1290.12	1221.95	1391.5	1391.5	1367.3	1339.49	1096.29	1247.4	1383.55	1406.95	1470.11	1470.11	1538.25	1501.77	1388.8	1464.49	1361.46	1458.76	1390.9	1045.2	1045.2	1551.68	1541.13	1393.28	1828.37	1503.75	1809.86	1809.86	1514.35	1974.64	1255.61	1643.33	1688.28	2032.32	1900.05	1900.05	1952.18	1630.39	1657.87	1310.76	1833.51
1637.01	1235.44	1547.14	1470.36	1470.36	1255.15	1182.31	1481.25	1305.26	1323.04	1344.97	1195.16	1396.74	1651.2	1450	1330.52	1330.52	1008.12	1550.56	1531.36	1416.73	1527.82	1303.42	1522.39	1522.39	1661.69	1476.99	991.236	1496.78	1410.3	1738.6	1738.6	1646.69	1646.69	1405.74	2046.35	1597.99	1323.36	1712.19	1871.49	1871.49	1883.68	1459.75	1448.2	1456.08	1606.12	1680.33	1994.3	1994.3	1680.5
1738.15	1541.1	1479.65	1431.95	1302.59	1149.69	1389.63	1413.77	1413.77	1223.34	1268.18	1306.68	1282.47	1379.55	1249.6	1249.6	1300.54	1484.47	998.896	1644.95	1726.66	1795.17	1361.28	1338.33	1338.33	1536.52	1532.18	1501.36	1673.88	1406.65	1406.65	1604.58	1604.58	1311.1	1272.02	1510.77	1836.9	1782.73	2083.19	2083.19	1819.33	1819.33	1614.23	2122.66	1816.04	2122.23	1775.15	1668.12	1668.12	1438.3
1498.7	1349.01	1356.98	1496.56	1267.63	1337.05	1294.41	1294.41	1298.59	1176.16	1176.25	1062.18	1125.72	1094.17	1197.94	1137.99	1137.99	1232.77	1232.72	1351.84	1040.31	1203.87	1059.47	1059.47	1229.87	1466.81	1396.27	1317.79	1227.15	1326.65	1613.2	1613.2	1590.7	1367.34	1032.36	1516.39	1355.37	1544.67	1559.27	1691.14	1691.14	1768.08	1885.72	1499.68	1502.49	1661.7	1185.63	1185.63	1213.76	1542.51
1394.44	1249.43	1376	1138.48	1358.04	1306.38	1306.38	1157.13	1168.35	1185.59	1123.78	1141.94	1141.94	1093.09	1311.63	1197.73	1101.66	1320.3	1320.3	1318.82	1174.91	1362.41	1390.59	1354.83	1524.05	1305.63	1269.75	1269.75	1455.98	1493.24	1401.02	1640.23	1400.75	1221.54	1402.7	1441.29	1441.29	1418.12	1455.73	1572.47	1161.55	1387.66	1387.66	1415.57	1415.57	891.551	1364.5	1572.18	1750.89	1492.98
1469.75	1259.69	1385.08	1385.08	1233.07	1462.85	1155.12	1152.5	1325.11	1156.77	1227.13	1227.13	1207.78	1276.33	1361.12	1368.48	1288.33	1182.28	1372.17	1372.17	1104.89	1309.81	1179.82	1251.62	1482.34	1455.41	1455.41	1242.45	1242.45	1239.12	1507.37	1341.2	1380.6	1629.41	1573.56	1573.56	1338.18	1620.19	1553.53	1522.24	1431.59	1379.69	1355.31	1355.31	1538.79	1557.61	1373.48	1314.82	1379.84	1350.47
1263.11	1316.69	1320.64	1297.22	1121.61	1328.82	1328.82	1257.61	1259.55	1187.23	1075.09	1163.84	1056.38	1000.48	1114.12	1114.12	1146.35	1166.9	1106.06	1178.6	1329.51	1207.08	1159.91	1261.66	1261.66	1458.96	1457.31	944.03	1239.4	1451.53	1451.53	1678	1783.87	1440.86	1697.7	1505.64	1532.9	1560.19	1496.67	1496.67	1421.26	1356.51	1376.53	1191	1005.86	1463.59	1366.1	1219.55	1219.55	1220.51
1160.79	1247.7	1230.43	1248.75	1248.75	1178.69	1212.15	1033.54	1128.6	1152.54	1032.67	1032.67	977.453	1074.23	1138.2	1058	1048	1074.07	1282.7	1282.7	1399.68	1443.09	1194.66	1339.54	1294.28	1232	1232	1726.7	1447.57	1438.77	1196.78	1346.13	1351.11	1351.17	1390.63	1390.63	1377.97	1283	1206.27	1389.22	1404.73	1214.88	1594.89	1594.89	1250.89	1415.63	1434.75	1484.46	1511.26	1489.89
1328.08	1161.91	1453.8	1453.8	1360.57	977.659	1292.94	1191.92	1260.04	1127.98	1127.98	1126.83	1126.83	1097.48	1047.28	1006.15	1045.74	1061.26	1061.26	1085.69	1149.04	1243.55	1329.59	1198.87	1154.52	1294.78	1275.7	1275.7	1329.09	1268.24	1341.52	1266.98	1284.83	1435.15	1435.15	1403.08	1333.78	1396.84	1128.97	1254.82	1099.07	1262.83	1262.83	1272.65	1472.55	1287.23	1393.42	1398.23	1410.99	1307.37
1192.71	1408.41	1408.41	1362.43	1224.6	1207.71	1267.88	1236.92	1122.19	1209.05	1096.14	1096.14	1126.09	1251.94	930.305	1029.8	1143.2	1109.94	1109.94	1206.96	1185.68	1191.64	1172.85	1250.64	1288.71	1173.11	1173.11	1158.44	1167.53	1255.46	1228.11	1287.9	1359.8	1518.65	1319.88	1319.88	1292.22	1310.88	1246.05	1235.09	1297.61	1194.49	1191.03	1191.03	1353.09	1383.58	1310.27	1077.23	1328.05	1492.09
1234.62	1281.19	1218	1319.2	1245.98	1363.22	1363.22	1250.54	1214.92	1237.23	1296.45	1181.16	1096.11	1173.67	1087.32	1087.32	1334.78	1260.65	1327.98	1201.26	1099.63	1342.52	1342.52	1215.51	1129.15	1525.51	1472.26	1221.54	1234.68	1335.69	1335.69	1502.26	1554.05	1333.71	1116.87	1352.56	1475.11	1475.11	1300.53	1234.26	1261.32	1407.61	1445.82	1466.37	1438.58	1624.34	1624.34	1599.98	1392.05	1184.9
1445.86	1385.14	1236.3	1214.37	1435.99	1387.77	1252.24	1203.65	1371.14	1392.49	1275.92	1275.92	1193.58	962.903	876.129	1045.53	1105.65	1105.65	1038.65	1048.84	918.156	1072.36	1202.72	1209.12	1099.8	1332.97	1212.79	1384.14	1486.47	1277.6	1277.6	1331.11	1476.02	1276.73	1319.39	1311.08	1296.7	1336.13	1336.13	1278.35	1463.57	1312.45	1405.41	1429.38	1270.89	1461.8	1436.74	1436.74	1450.87	1585.82
1645.16	1611.65	1377.77	1377.77	1196.14	1345.96	1345.96	1401.22	1105.24	1107.74	1052.21	1070.48	1054.93	1054.93	1025.54	1099.97	1157.98	1147.44	1049.55	1051.79	1156.34	1174.34	1174.34	1382.9	1320.81	1323.89	1387.78	1326.01	1075.97	1304.53	1304.53	1423.44	1139.91	1330.83	1493	1538.54	1159.97	1159.97	1449.36	1296.72	1305.47	1303.05	1445.17	1231.45	1439.21	1390.8	1390.8	1199.06	1522.64	1342.7
1457.97	1678.22	1482.52	1600.49	1219.25	1219.25	1411.13	1445.21	1348.78	1331.69	1322.84	1101.82	1054.98	1000.44	1000.44	1018.61	1092.72	851.729	1035.87	1170.86	1099.53	1099.53	1234.63	1180.2	1162.69	1211.58	1161.75	1204.92	1338.49	1229.55	1229.55	1328.66	1319.16	1473.22	1389.99	1099.59	1371.2	1406.93	1406.93	1087.25	1122.88	1453.42	1355.59	1203.32	1500.64	1499.22	1422.28	1422.28	1460.44	1384.26
2060.96	2055.34	1631.48	1675.78	1706.78	1409.5	1409.5	1426.71	1443.32	1335.9	1434.29	1175.06	1259.88	1259.88	959.513	1046.15	1121.52	1076.85	1237.41	1130.59	1138.54	1243.8	1243.8	1366.27	1359.24	1091.13	1374.89	1344.34	1096.75	1096.75	1302.67	1186.16	1019.35	1098.77	1268.7	1454.16	1571.73	1571.73	1302.95	1292.05	1286.62	1444.77	1440.11	1690.95	1520.02	1237.53	1237.53	1379.67	1182.96	1440.3
1689.1	2021.38	2241.65	1986.47	1475.57	1475.57	1813.65	1769.36	1361.37	1646.63	1235.25	1512.89	1537.61	1330.23	1330.23	1432.21	1300.66	1442.74	1451.3	1466.77	1239.48	1239.48	1252.21	1326.22	1392.85	1493.83	1253.77	1518.74	1440.59	1440.59	1298.58	1252.33	1280.45	1105.53	1066.57	1288.56	1288.56	1389.95	1389.95	1258.93	1372.96	1332.1	1151.69	1410.76	1387.86	1387.86	1325.33	1597.71	1655.78	1655.62
2143.7	1733.52	1848.45	2244.56	1406.52	1406.52	1822.44	1540.5	1420.39	1501.86	1566.83	1255.59	1701.57	1701.57	1750.36	1719.13	1306.45	1568.41	1266.89	1568.74	1568.74	1331.39	1695.88	1476.65	1566.92	1604.91	915.853	1373.28	1323.05	1323.05	1512.72	1384.22	1484.99	1037.53	1226.3	1143.45	1392.35	1392.35	1432.69	1605.38	1621.88	1553.06	1561.73	1342.14	1342.14	1673.39	1673.39	1574.5	1635.66	1746.89
1703.19	2323.89	1705.83	1881.18	1344.8	1344.8	1707.33	1596.59	1625.7	1494.1	1403.58	1356.58	1653.76	1692.79	1437.1	1708.35	1500.28	1500.28	1448.3	1394.56	1630.27	1438.06	1423.56	1592.54	1592.54	1713.54	1454.56	1088.53	1183.73	1138.63	1186.92	1114.87	1422.05	1422.05	1467.09	1287.41	1141.6	1242.98	1262.63	1248.02	1134.44	1166.07	1166.07	1373.27	1512.96	1065.66	1474.19	1453.27	1453.27	1483.62
2300.75	1966.61	2179.27	1837.61	1831.07	1831.07	2382.7	2027.38	1976.22	1689.9	1491.63	1552.67	1048.51	1048.51	1722.23	1655.83	1688.52	1621.15	1845.4	1238.4	1238.4	1229.51	1222.73	1623.66	1761.2	1878.05	1546.47	1677.52	1626.99	1626.99	1648.38	1376.09	1604.46	1318	1392.63	1435.27	1562.95	1562.95	1510.28	1386	1403.33	1467.18	1644.34	1389.1	1389.1	1457.59	1424.63	1382.6	1329.75	1406.98
2062.27	2344.98	2241.53	2347.11	1921.9	1921.9	2011.33	2041.5	1974.1	2010.66	2064.1	1761.43	1761.43	2076.84	1932.19	1347.93	1972.46	1980	1631.99	1462.47	1823.68	1823.68	1861.52	1712.26	1844.84	1680.91	1999.46	1284.42	1284.42	1628.8	1637.18	1891.72	1899.4	1262.5	1264.03	1142.59	1142.59	1245.93	1082.71	1378.1	1167.64	1493.67	1694.16	1694.16	1719.92	1719.92	1461.97	1209.85	1082.08	1457.14
2355.81	2431.53	1976.42	1829.2	1786.34	1786.34	2614.47	2531.85	2676.37	2660.23	1749.98	1749.98	2228.73	2228.73	2012.19	1772.34	1948.56	1524.28	1972.8	1745.41	1745.41	1623.32	1591.53	1627.61	1350.42	1139.59	1432.61	1724.12	1533.72	1533.72	1167.61	1638.54	1614.05	1645.58	1856.56	1856.56	1337.11	1316.26	1918.41	903.397	1060.37	1280.2	1389.22	1456.64	1456.64	1394.27	1662.23	1379.99	1344.63	1288.42
1825.21	1678.69	1678.69	2089.67	2084.56	2054.36	1691.52	1668.55	1380.3	1380.3	2116.01	1901.48	1808.05	1976.38	1982.79	1571.9	1571.9	2388.97	1843.44	1293.64	1640.14	1441.39	1956.17	1810.26	1810.26	2113.96	1445.84	1650.92	1786.06	1363.46	1485.87	1485.87	1507.61	1507.61	1650.5	1443.29	1529.43	1100.45	1196.2	1353.1	1625.5	1172.44	1257.3	1257.3	1387.57	1387.57	1227.3	1345.9	1427.69	1448.94
1735.05	1595.06	1587.47	1982.57	1898.14	1898.14	2283.07	2001.34	1912.77	1888.14	1788.38	1788.38	1771.34	1474.38	1981.67	1639.15	1623.31	1264.82	2104.24	2151.48	2151.48	1936.78	1539.96	1877.31	1466.85	1831.48	1064.57	1064.57	1435.4	1435.4	1059.81	1863	1650.64	1611.01	1261.64	1261.64	1534.21	1641.33	1583.17	1591.81	1672.61	1229.06	1232.36	1608.99	1608.99	1331.29	1591.92	1578.72	1512.9	1458.99
1563.84	1372.56	1509.45	1694.15	1694.15	1229.45	1987.86	1909.85	2227.63	1675.14	1714.97	2011.93	2011.93	1693.44	1032.11	1403.66	1734.49	1551.9	1579.85	1579.85	1935.58	2037.28	1736.5	1766.11	1760.94	1806.64	1819.94	1721.11	1721.11	1902.33	1680.75	1908.13	1539.64	1492.7	1105.07	1206.2	1206.2	1195.04	1498.29	1465.8	859.642	938.504	1155.85	1155.85	997.817	1351.21	1612.08	1428.1	1471.23	1350.55
1624.25	1323.5	1515.4	1714.88	1615.66	1288.01	1843.48	1784.63	1784.63	1719.01	1757.89	1924.98	1493.03	NaN	1808.66	2118.44	1790.43	1848.01	1751.02	1708.62	1708.62	2228.23	2017.19	2045.54	1769.41	1405.59	1666.27	1666.27	1500.64	1500.64	1317.47	1899.83	1482.97	1915.07	1649.45	1649.45	1116.84	1410.4	1326.24	1326.24	1422.73	1765.85	1946.61	1828.07	1780.89	1448.41	1221.75	1673.04	1680.08	1518.97
1701.8	1148.88	1763.88	1585.34	1585.34	1575.44	1778.72	1562.88	2061.95	1816.04	1805.4	1805.4	2183.78	2003.69	2048.24	2028.12	2135.96	1753.65	2089.14	2089.14	1857.81	1777.82	1812.14	1798.89	1721.87	1802.53	1795.82	1882.08	1882.08	1475.39	1856.78	1840.39	1121.73	1430.21	996.916	996.916	1569.8	1632.89	1462.01	1620.31	1658.22	1927.7	1503.15	1503.15	1497.75	1607.22	1443.45	1829.39	1383.17	1675.28
1462.61	1370.25	1326.69	1521.33	1353.52	1349.94	1594.32	1215.04	1215.04	1762.38	1756.27	1672.28	1348.62	1734.9	1840.18	1840.18	1820.16	1796.35	1328.96	1113.42	1692.56	1349.23	1607.26	1607.26	1747.21	1465.28	1517.58	1202.81	1771.71	1692.71	1692.71	1720.64	1720.64	1872.55	1840.3	1638.99	1807.85	1756.36	1512.4	1512.4	1606.91	1678.52	1884.61	1412.42	1634.82	1424.84	1430.54	1430.54	1564.68	860.123
1563.71	1381.1	1384.07	1331.56	1384.16	951.955	1261.03	1261.03	1684.51	1541.48	1762.92	1738.79	1093.36	1125.45	1263.16	1669.47	1669.47	1727.52	1589.06	2004.2	2022.85	1721.74	2204.9	2204.9	2153.4	2149.21	2230.53	1917.14	1948.42	1863.56	1138.55	1138.55	1959.93	1954.86	1651.09	1656.7	1664.21	1381.85	1238.2	1465.94	1814.58	1853.07	1531.89	1531.89	1105.97	1299.34	1460.14	1519.83	1319.68	1595.82
1376.02	1513.85	1018.83	1018.83	1310.01	1491.47	1680.55	1427.66	1317.49	1538.91	1540.67	1540.67	1403.5	1521.62	1856.85	1968.88	2016.23	1919.25	1919.25	1914.8	1966.21	1745.25	1810.95	1782.73	1912.57	1423.93	1823.25	1823.25	1913.43	1675.02	1883.92	1446.57	2171.96	2240.77	1796.54	1796.54	1584.85	1313.48	1535.76	1738.53	1503.2	1886.44	1886.44	1611.45	1708.98	2045.88	1744.28	1960.53	1735.34	1717.77
1239.63	1400.34	1419.52	1219.95	1219.95	1387.06	1375.93	1207.25	1412.03	1547.09	1285.38	1285.38	1529.72	1544.14	1608.06	1784.53	1837.23	1828.28	1717.07	1717.07	1915.13	1708.68	1764.36	1641.06	1725.78	1205.32	1205.32	2140.45	2140.45	1265.79	1148.64	1789.04	1892.9	1805.69	1544.95	1544.95	2128.77	1388.08	1252.76	1373.87	1897.54	1897.54	1721.96	1721.96	1631.46	1405.68	1275.27	1556.53	1604.27	1505.66
1312.98	1426.47	1285.81	1327.91	1274.78	1265.17	1265.17	1426.53	1405.43	1555.96	1342	1519.2	1498.7	1817.6	1699.86	1699.86	1685.11	1178.78	1482.81	1540.65	1591.65	1924.04	2122.57	1929.32	1708.17	1897.43	1639.96	1639.96	1852.23	1723.98	1882.6	1863.26	1942.87	1128.88	1128.88	1610.39	1678.09	1501.18	1117.97	1195.57	1732.48	1726.08	1726.08	1705.53	1705.53	1674.59	1583.81	1467.78	1709.16	1843.31
1253.28	1346.23	1268.11	1161.59	1161.59	1165.8	1187.34	1190.33	1179.18	1199	1199	1495.8	1294.44	1405.97	1382.73	1534.1	1548.59	1725.8	1492.32	1492.32	1564.18	1476.14	1578.96	1605.76	1759.54	1602.64	1602.64	1904.49	1363.97	1723.02	1901.88	1855.37	1601.57	1697.26	1592.2	1592.2	1667.82	1235.27	1671.15	1930.31	1557.94	1557.94	1236.56	1373.11	1996.72	1810.48	1768.79	1531.7	1855.44	1549.32
1333.02	1342.78	1226.29	1226.29	1214	1274.71	1396.34	1232.59	1095.27	1117.51	1216.43	1220.78	1166.92	1203.83	1391.73	1391.73	1278.25	1250.72	1250.72	1310.94	1440.28	1493.94	1385.19	1458.31	1400.41	1400.41	1442.32	1442.32	1574.64	1447.63	1435.6	1502.45	1133.05	1661.67	1661.67	1196.7	1537.94	1350.95	1609.19	1291.55	1642.73	1752.24	1752.24	1676.34	1499.12	1767.07	1689.27	1512.93	1579.23	1579.23
1265.94	1252.59	1252.59	1241.69	1310.69	1271.6	1149.22	1302.71	1272.22	1248.93	1248.93	1395.83	1159.47	1373.26	1369.02	1628.55	1454.41	1454.41	1371.12	1060.14	1467.06	1659.64	1473.18	1223.85	1517.1	1608.17	1608.17	1438.56	1437.46	1673.63	1398.61	1478.05	1357.6	1327.09	1253.88	1253.88	1487.04	1346.54	1490.49	1538.61	1408.38	1408.38	1422.66	1418.4	1453.26	1176.56	1272.45	1563.37	1579.37	1184.29
1327.75	1244.04	1245.15	1245.15	1383.04	1348.24	1294.25	1296.95	1494	1485.81	1485.81	1377.02	1361.24	1136.97	1247.42	1141.59	1214.64	1155.73	1155.73	1418.57	1013.2	1151.68	1198.48	1254	1265.79	1265.79	1236.82	1220.75	1287.66	1050.07	1287.2	1151.25	1203.52	996.235	996.235	1319.34	1153.57	971.361	1075.39	1097.59	1219.82	1122.91	1122.91	1233.1	1173.76	1381.76	1366.83	1573.01	1131.84	1131.84
1213.29	1223.01	1223.01	1380.38	1363.67	1363.67	1068.16	1205.11	937.178	980.651	790.67	1004.1	1142.19	901.799	1124.64	992.297	1016.74	1016.74	878.056	952.326	1093.49	1090.17	1155.32	1048.37	963.094	954.781	954.781	1077.45	1175.13	1091.56	1179.32	980.648	1049.79	1049.79	1083.99	1083.99	1012.26	1070.03	1151.62	1245.1	1215.35	1215.35	1266.18	902.55	1083.87	1154.71	1261.68	1393.38	1378.81	1313.54
1209.14	1123.3	1193.23	1193.23	1174.59	1223	1067.64	1167.85	1171.62	1164.97	1164.97	1071.75	1157.66	1025.1	1064.68	1009.75	1009.75	955.703	955.703	820.779	922.032	929.43	961.986	938.819	952.11	952.11	1008.92	1180.96	988.783	995.681	1106.65	958.159	1035.92	1102.29	1102.29	1040.14	978.797	968.27	1059.13	938.909	1126.34	1126.34	990.742	1148.92	1131.31	1108.74	1159.25	1303.75	1197.25	1197.25
1300.02	1399.62	1399.62	1383.69	1369.65	1198.1	1331.27	1162.62	1301.97	1301.97	1275.46	1153.61	1012.86	1067.03	977.257	971.685	937.695	937.695	961.439	946.98	870.885	978.801	948.36	967.376	967.376	990.004	990.004	990.919	998.623	1004.81	1125.94	1062.78	1081.8	1081.8	989.108	1129.59	1079.18	1123.26	981.582	1105.42	1074.68	1074.68	1064.93	1222.67	1142.4	1044.87	1263.17	1224.61	1224.61	1152.6
1131.54	1291.37	1246.74	1524.56	1524.56	1531.44	1290.18	995.298	1252.81	1149.94	1182.36	1149.51	1027.56	1027.56	1088.08	1075.08	947.021	831.206	999.505	980.952	891.802	942.847	942.847	1000.16	964.033	986.487	1002.86	1084.57	1084.57	980.633	992.495	1108.27	1023.2	993.18	971.424	993.015	971.936	971.936	969.451	941.949	961.063	1052.19	1082.46	1108.16	1135.74	1248.34	1248.34	1242.25	1057.72	1103.08
1252.72	1341.96	1341.96	1370.68	1213.37	1069.33	1161.35	1181.16	990.366	1025.12	1042.08	863.475	863.475	920.437	936.567	943.492	880.846	880.846	919.867	766.771	1015.52	1080.84	1101.77	940.912	940.912	1074.14	1038.34	1153.58	1030.41	1024.51	971.949	1019.95	1016.5	1016.5	968.806	792.069	984.632	975.86	858.239	1066.18	971.191	992.815	1084.08	1122.14	1041.43	1041.43	1203.71	1264.79	1234.23	969.995
1193.81	1198.54	1198.54	1051.51	1176.78	1176.75	547.33	996.114	996.114	879.907	879.907	928.831	964.916	807.286	848.746	843.407	843.407	918.363	841.823	911.778	958.436	897.823	1020.88	1030.46	1010.79	1010.79	972.689	897.115	925.536	939.818	1015.8	923.833	923.833	1013.95	1013.95	1025.53	1107.31	970.794	977.784	887.255	887.255	908.436	971.756	1002.28	982.253	1016.95	951.808	979.132	1025.29	1025.29
1282.71	1255.92	1204.89	1237.02	1132.31	1132.31	1248.32	1105.25	980.532	1226.42	1114.35	983.256	983.256	907.478	977.366	983.489	945.705	953.202	849.066	970.89	966.068	966.068	839.215	919.198	817.705	1071.13	1040.38	1013.69	1013.69	1010.83	1052.14	951.73	963.179	980.708	1001.48	907.267	907.267	1008.42	969.77	960.226	908.164	793.591	869.019	915.492	963.828	963.828	974.162	898.626	1093.91	990.251
1379.93	1580.83	1398.34	1455.79	1455.79	1157.77	1205.14	1272.94	1193.66	1054.41	1228.59	1131.29	979.761	979.761	1035.04	1042.03	1006.82	959.344	981.469	881.265	881.265	915.687	835.304	857.945	967.443	940.6	1014.45	983.976	983.976	1051.67	1182.98	1051.86	1129.48	1225.86	1177.63	1177.63	857.022	857.022	937.591	1015.61	1041.66	1056.33	1056.02	1181.92	1181.92	1156.64	1180.64	1237.01	978.465	974.209
1316.69	1451.27	1451.27	1688.18	1668.95	1752.58	1096.07	1307.03	1427.13	1427.13	1185.3	1099.18	1205.32	1262	1084.25	1029.48	999.735	1026.07	912.569	931.286	887.994	887.994	937.868	964.109	1016.81	1003.36	1008.35	1025.13	1025.13	1047.34	861.986	981.793	1003.05	1036.6	1108.64	1268.17	1268.17	1232.7	1118.37	1280.45	1101.36	1095.77	1104.85	1104.85	1158.03	1158.03	1212.35	1237.36	1059.27	1343.32
1797.39	1617.19	1479.24	1243.59	1343.3	1183	1451.34	1443.27	1443.27	1294.59	1083.34	1101.13	1213.87	1170.29	1039.43	1078.63	1078.63	992.314	928.393	944.268	951.392	873.899	910.834	910.834	927.004	993.39	956.942	992.81	1008.19	1021.65	977.194	1016.99	1016.99	1045.3	997.445	1004.2	1017.46	929.031	999.612	1114.77	1114.77	1100.34	869.212	1207.86	1107.19	1085.56	1251.32	1251.32	1221.85	1224.19
1860.44	1776.47	1260.15	1561.79	1429.63	1553.09	1353.45	1353.45	1405.34	1407.55	1424.95	1094.14	1128.39	1038.52	1105.78	1099.66	1099.66	1050.21	1069.74	948.939	906.348	902.692	995.09	933.274	933.274	980.289	962.992	932.748	1114.74	1046.43	1069.55	1069.55	1051.9	1069.67	1077.89	1102.2	1090.21	1061.99	1020.02	1205.64	1205.64	991.771	1138.78	1238.14	1225.75	1258.12	1258.12	1277.22	1277.22	1195.79
1538.88	1745.31	2014.94	1703.68	1576.3	1539.46	1509.31	1268.57	1371.91	1368.8	1371.91	1371.91	1243.56	1234.65	1159.58	1056.93	1031.14	893.868	1088.74	878.067	1012.56	955.917	997.925	997.925	971.125	989.843	1160.7	1050.9	1057.02	1079.95	1003.56	1061.31	1061.31	1015.43	1026.15	1156.32	1234.14	1171.18	965.484	965.484	1180.16	1132.15	1317.17	1317.74	1180.56	1327.33	1344.6	1344.6	1315.45	948.421
1574.43	1614.77	1799.11	1776.19	1776.19	1720.2	1650.02	1886.88	1552.69	1232.92	1527.37	1268.87	1268.87	971.248	1321.84	1109.32	1223.65	1373.9	1202.47	1202.47	895.912	1040.18	1091.36	1075.21	1013.84	954.55	1032.98	1083.75	1083.75	1079.19	1008.61	1004.87	1097.02	1088.22	1088.22	1070.96	1070.96	1154.46	1089.07	1081.64	1198.39	1097.62	890.374	890.374	1036.41	1281.71	1354.75	1317.47	1312.5	1094.94
1559.56	1393.39	1335.85	2002.31	2002.31	1591.13	1425.06	1431	1215.13	1009.25	1287.64	1287.64	1418.46	1286.54	1314.42	1325.15	1219.55	1216.95	1216.95	1145.31	1145.31	1090.79	1138.89	1224	1088.92	1152.99	1139.06	1139.06	1213.75	1123.11	978.692	1193.02	1100.72	915.716	1220.29	1220.29	1264.87	1223.03	1178.19	1038.2	1199.91	1011.88	1224.12	1052.46	1052.46	1060.77	1246.85	1098.9	1230.91	1266.31
2075.48	1463.53	1614.8	1808.52	1570.51	1314.37	1348.58	1348.58	1561.45	1584.95	1117.82	1079.05	1315.08	1432.03	1176.99	1273.74	1273.74	1319.33	1344.93	1276.35	1146.06	1061.89	1153.36	1172.02	1079.67	1087.03	1159.51	1090.83	1090.83	1036.36	1037.98	938.177	1103.92	1081.19	1081.19	1221.13	1012.16	1077.89	1013.1	1125.56	1070.43	1133.42	1122.16	1122.16	1172.26	1272.44	1359.96	1537.42	1037.94	969.913
1575.09	1704.41	1516.6	1348.92	1225.89	1509.62	1509.62	1358.39	1358.39	1203.93	1199.45	1128.58	1190.49	1199.86	1016.38	1016.38	1331.21	1328.36	1087.43	1047.53	931.106	925.101	941.631	941.631	1059.2	1146.96	1103.83	1068.37	986.715	951.454	951.454	1032.72	1028.37	1107.35	1094.2	1052.17	1170.33	1198.97	1137.29	1137.29	1239.46	1206.44	1227.58	1182.2	1389.63	1391.2	1360.51	1360.51	1440.38	1414.03
1727.06	1524.87	1844.66	1856.21	1885.13	1828.39	1787.55	1787.55	1492.27	1462.62	1327.16	1335.52	1387.46	1356.35	1415.48	1432.76	1471.15	1234.85	1016.1	1016.1	1123.04	1275.02	1099.93	1198.87	1254.95	1123.55	1123.55	1342.85	1342.85	1496.03	1284.37	1339.46	1236.21	915.76	915.76	1220.97	1347.27	1327.95	1185.25	1117.83	1051.2	1146.03	1196.49	1196.49	1154.71	1091.99	1245.24	1422.97	1534.38	1161.28
1773.18	1605.08	1386.36	1137.61	1583.68	1507.83	1507.83	1367.86	1679.11	1368.05	1403.87	1499.71	1674.6	1290.28	1332.06	1332.06	1101.46	1278.94	1209.47	1215.91	1280.27	1320.14	1215.78	1215.78	1343.24	1349.11	1202.2	1203.66	1345.47	1358.52	1358.52	1275.01	1293.58	926.612	1149.57	1511.44	1422.29	1224.88	1084.64	1084.64	1294.1	1522.22	1574.89	1455.38	1479.04	1108.57	1297.76	1297.76	1378.72	1522.77
1766.97	1715.79	1087.63	1577.94	1453.45	1607.67	1588.29	1588.29	1624.65	1362.84	1840.65	1936.65	1723.14	1596.5	1596.5	1471.13	1327.61	1307.36	1641.92	1319.21	1442.59	1210.89	1210.89	1029.98	1093.68	1489.15	1174.91	1265.14	1480.41	1480.41	1101.18	1101.18	1348.64	1529.34	1376.57	1332.89	1283.56	1508.62	1624.29	1552.59	1438.87	1438.87	1766.47	1766.47	1712.81	1757.84	1497.45	1788.63	1167.84	1246.97
1952.32	1569.62	1669.04	1669.04	1855.79	1856.08	1312.24	1429.1	1639.54	1639.54	1704.92	1611.73	1269.58	1499.86	1381.52	1649.76	1379.39	1405.59	1405.59	1356.02	1360.03	1195.08	1655.28	1386.32	1225.46	1416.85	1604.85	1604.85	1476.47	1019.15	1445.85	1318.8	1664.39	1242.34	1242.34	1551.48	1142.77	1527.62	1462.14	1676.05	1630.34	1439.65	1439.65	1529.27	1443.85	1694.63	1674.53	1754.56	1563.33	1501.92
1404.8	1448.65	1331.48	1648.75	1709.68	1709.68	1686.97	1686.97	1865.15	1679.71	1897.13	1447.98	1863.85	1684.56	1684.56	1691.09	1671.85	1670.64	1587.46	1459.97	1438.15	1288.18	1288.18	1455.31	1239.15	1286.97	1300.82	1489.26	1298.08	1298.08	1445.52	1469.87	1453.36	1152.81	1275.4	1338.03	1439.3	1316.15	1316.15	1102.08	1189.4	1215.29	1710.99	1427.6	1461.8	1564.63	1564.63	1174.28	1732.72	1590.67
1390.49	1382	1305.46	1305.46	1525.79	1399.14	1500.13	1172.56	1066.84	1066.84	1396.68	1471.08	1611.61	1620.8	1650.64	1690.6	1440.62	1446.57	1446.57	1643.91	1605.14	1616.52	1389.77	1161.31	1458.26	1458.26	1314.2	1314.2	1479.95	1470.91	1472.68	969.233	1059.03	1304.23	1304.23	1557.63	1526.19	1557.74	1312.38	1747.88	1721.56	1435.12	1451.98	1511.2	1529.46	1590.89	1590.89	1575.8	1599.73	1885.69
1420.07	1354.82	1354.82	1476.46	1409.5	1332.62	1109.52	1596.68	1254.19	1598.91	1598.91	1779	1393.02	1742.78	1902.21	1409.71	1557.22	1557.22	1274.66	1812.43	1548.58	1591.22	1613.6	1899.61	1686.79	1330.13	1330.13	1383.83	1060.31	1592.13	1260.72	1445.84	979.504	1059.06	1059.06	1120.77	1641.69	1542.52	1223.34	1200.23	1399.75	1399.75	1645.71	1063.49	1595.38	1658.65	1535.64	1273.68	1860.08	1710.09
1303.76	1168.15	1193.12	1441.87	1604.99	1537.56	1537.56	1599.63	1800.52	2248.78	2000.01	2002.45	1712.51	1712.51	1531.09	1606.53	1468.61	1687.12	1848.36	1629.9	1431.62	1431.62	1365.37	1509	1933.66	1898.92	1828.76	1623.82	1623.82	1329.98	1329.98	1176.46	1373.53	1494.79	1502.11	1572.11	1830.54	1830.54	1898.07	1752.35	1830.13	1824.64	1498.65	1805.15	1500.14	1612.55	1612.55	1690.44	1622.7	1624.27
1289.07	1036.86	1036.86	1208.41	1189.03	1303.09	1634.46	1557.29	1361.97	1361.97	1472.62	1512.46	1687.9	1988.41	1941.35	1922.38	1655.72	1655.72	1377.58	1518.95	1522.89	1452.03	1664.77	1601.35	1659.18	1660.69	1660.69	1918.55	1674.46	1643.49	1423.65	1483.17	1399.41	1399.41	1458.97	1300.34	1561.94	1702.5	1521.98	1644.72	1633.47	1633.47	1520.66	1610.27	1688.03	1110.3	1380.23	1514.07	1514.07	1345.99
1135.69	1012.66	1130.32	1130.32	1100.37	1319.85	1371.44	1324.32	1581.88	1581.88	1772.66	1724.78	1459.44	1310.43	1665.27	2000.23	2000.23	1777.87	1703.46	1599.3	1853.9	1502.47	1492.56	1593.69	1612.99	1612.99	1496.82	1691.67	1454.93	1406.08	1640.46	1588.22	1387.69	1387.69	1363.11	1288.92	1337.5	1482.27	1685.68	1265.21	1265.21	1020.64	1311.53	1010.48	1098.76	1357.2	1271.14	1357.74	1049.58	1049.58
1062.27	1004.93	1004.93	1008.71	1070.37	1012.56	1327.98	1350.55	1658.01	1658.01	994.666	1786.03	1838.5	1744.99	2003.6	1745.85	1561.35	1561.35	1541.19	1610.76	1847.59	1504.94	1553.28	1704.05	1704.05	1598.71	1598.71	1400.87	1503.43	1236.57	1276.41	1466.15	1467.67	1467.67	1481.25	1557.85	1400.92	1587.33	1553.06	1686.98	1358.03	1358.03	1622.66	1348.67	1326.11	1235.67	1615.73	1742.2	1742.2	1357.17
956.772	954.848	995.233	987.308	987.308	1087.67	1102.25	1119.68	1365.24	1375.05	1324.48	1518.74	1408.91	1408.91	1400.37	1834.21	1742.85	1619.3	1516.59	1647.37	1647.37	1149.29	1670.07	1689.59	1622.73	1623.54	1361.25	1370.83	1370.83	1468.85	1354.58	1404.64	1475.56	1447.54	1389.56	1354.39	1384.84	1384.84	1385.98	1210.52	994.33	1576.3	1668.26	958.435	958.435	1260.83	1260.83	1454.98	1155.28	1257.48
912.207	916.066	916.066	925.172	881.869	1026.97	1132.48	1203.88	1234.59	1688.52	1670.12	1616.84	1616.84	1784.41	1665.56	1962.79	1545.93	1265.61	1377.4	2106.35	2099.38	2099.38	1912.83	1563.13	1351.54	1672.42	1045.58	1045.58	1610.47	1638.09	1439.63	1469.81	1555.99	1569.21	1142.24	1377.67	1377.67	1339.66	1404.25	1646.56	1636.12	1641.35	1387.05	1659.78	1869.33	1869.33	1645.9	1645.84	1688.49	1718.78
811.187	856.923	857.719	785.856	785.856	893.502	1151.88	1228.86	1357.12	1611.47	1806.87	1450.47	1480.19	1480.19	1940.64	1382.75	1689.33	1732.8	1629.42	1670.68	1670.68	1080.33	1343.59	1491.77	1663.2	1667.26	1406.98	1362.03	1362.03	1636.19	1389.49	1315.48	1474.81	1320.28	1367.49	1367.49	1140.37	1140.37	1316.38	1083.06	1611.32	1369.57	1547.06	1602.32	1602.32	1556.26	1379.36	1161.55	1354.73	1477.64
840.638	883.523	869.701	875.268	914.133	914.133	1011.05	1063.83	1324.51	1342.94	1499.46	1461.42	1461.42	1318.98	1313.26	1635.08	1758.15	2060.14	1493.28	1771.14	1760.12	1760.12	1609.88	1707.48	1447.44	1372.78	1489.96	1489.96	1503.75	1416.97	1123.4	1349.58	1380.45	1316.51	1458.07	1401.05	1401.05	1225.81	1445.88	1369.89	1687.42	1702.03	977.069	977.069	1248.94	1248.94	1466.03	1460.27	1166.13	1248.45
740.961	857.453	781.373	797.258	797.258	797.269	962.23	1063.63	966.3	1271.94	1445.94	1445.94	1602.83	1605.77	1453.41	1963.28	1558.39	1894.93	1433.56	1725.8	1725.8	1650.13	1716.94	1716.63	1228.5	1271.22	1542.86	1591.68	1591.68	1658.37	1561.89	1621.1	1491.94	1715.98	963.511	963.511	1470.12	1841.12	NaN	1549.1	1177.4	1590.79	1348.36	1557.36	1557.36	1660.05	903.922	1660.46	1477.99	1177.06
836.205	725.363	755.933	837.912	851.829	984.678	1027.1	1058.09	1014.26	1014.26	1188.19	1217.57	1306.85	1429.4	1303.96	1303.96	1246.73	1296.81	1471.81	1709.34	1830.99	1537.5	1918.76	1918.76	1660.09	1694.56	1552.36	1663	1518.17	1473.85	1658.27	1658.27	1244.97	1244.97	1222.43	1765.34	1264	1317.2	1542.05	1542.05	1524.01	1408.7	1636.75	1607.09	1415.81	1445.57	1518.97	1377.13	1377.13	1151.3
803.679	809.603	813.218	767.708	767.708	NaN	765.462	815.103	988.599	1065.7	1379.67	1379.67	1600.57	1379.84	1373.59	1818.25	1512.16	1872.44	1872.79	1809.09	1809.09	1525.31	1750.43	1652.07	1445.81	1538.44	1721.59	1721.59	1744.78	1482.03	1457.16	1468.9	1704.97	1497.15	1794.25	1794.25	1286.73	1162	1765.79	1786.85	1061.75	1932.45	1595.59	1669.53	1669.53	1308.75	1487.37	1797.85	1550.69	1342.14
818.701	843.07	912.774	912.774	856.063	850.091	944.875	1035.49	984.282	1101.52	1226.2	853.859	853.859	1502.29	1228.67	1650.72	1624.66	1399.41	1472.56	1472.56	1444.79	1722.2	1610.95	1842.47	1809.4	1938.58	1948.45	1654.7	1755.09	1423.87	1724.52	1724.52	1640.37	1825.84	1768.43	1895.01	1654.99	1577.17	1515.47	1515.47	1533.3	1806.03	1454.31	975.222	1268.39	1567.94	1567.94	1934.28	1934.28	1058.17
802.57	815.806	840.719	790.83	821.577	868.374	1002.85	997.366	997.366	1161.28	1274.85	1274.92	1398.52	1585.57	1559.77	1559.77	1704.56	1504.04	1392.45	1149.09	1625.58	1815.72	1539.34	1539.34	1482.62	1528.91	1475.12	1704.52	1667.94	1378.03	1532.41	1532.41	1530.96	1634.27	1197.84	1513.01	1244.29	1375.27	1312.47	1312.47	1568.43	1573.59	1628.24	1270.75	1623.6	1436.85	1711.91	1711.91	1570.6	1668.99
748.371	866.648	911.065	649.338	707.923	842.163	906.107	906.107	855.078	855.558	1118.4	1042.96	1079.94	1253.52	1390.5	1390.5	1477.5	1603.23	1476.87	1270.99	1500.43	1512.58	1512.58	1457.73	1740.42	1170.01	1659.66	1739.63	1218.45	1747.61	2101.82	2101.82	1539.73	889.292	1712.93	1806.74	1783.33	1123.2	1567.95	1567.95	1551.69	1343.77	1849.96	1466.36	1409.92	1853.7	1853.7	1686.86	1686.86	1450.51
720.976	674.805	719.162	752.856	1147.66	1052.37	865.679	970.959	970.959	965.757	956.112	1099.98	1206.35	1399.46	1206.12	1206.12	1371.08	1473.23	1361.56	1576.93	1933.92	1574.52	1645.54	1798.36	1649.75	1647.52	1577.32	1577.32	1600.79	1797.86	1539.64	1257.62	1173.52	1443.76	1459.59	1459.59	1285.58	1685.34	1772.22	1772.22	1619.58	1555.79	1605.89	1892.39	1489.19	1630.92	1682.88	1682.88	1242.95	1469.97
771.801	827.917	802.904	802.904	767.016	904.155	830.103	927.978	927.936	1066.09	1066.09	1002.39	1392.97	1345.17	1280.77	1182.57	1224.76	1583.66	1632	1632	1603.37	1731.06	1640.32	1672.62	1760.64	1622.85	1503.29	1503.29	1599.31	2030.57	1658.79	2176.84	1430.6	1880.95	1880.95	1534.94	1559.42	1958.33	1950.66	1900.59	1641.59	1921.68	1671.97	1604.96	1368.58	1288.61	1288.61	1123.1	1668.84	1462.3
600.719	745.702	745.702	769.947	762.005	890.774	879.616	979.668	994.215	994.215	1097.44	1097.44	1092.8	1205.52	1181.47	1185.4	1382.02	1277.09	1277.09	1295.32	1410.34	1227.48	1316.95	1181.81	1482.89	1256.16	1147.38	1147.38	1510.91	1459.88	1170.29	1025.43	1084.73	1084.73	1446.58	1446.58	1531.66	2015.86	1743.05	1453.1	1728.41	1488.75	1488.75	1572.2	1320.17	1652.41	1292.24	1460.3	1453.21	1532.37
853.317	844.848	820.459	862.492	921.503	918.218	941.441	941.441	1070.6	1003.36	1074.31	1096.59	1182.77	1173.18	1173.18	1210.12	1315.21	1278.31	1581.14	1337.38	1663.15	1485.79	1485.79	1632.05	1680.94	1340.49	1628.44	1578.57	1042.07	1547.01	1859.47	1859.47	1180.03	1452.84	1585.42	1382.56	1916.66	1420.58	1420.58	1533.92	1323.34	1581.96	1601.08	1503.86	1546.47	1890.88	1890.88	1122.48	1568.06	1352.99
932.513	906.979	906.979	794.892	858.28	888.103	1058.72	973.821	962.396	962.396	1059.19	1177.22	1234.83	1240.95	1520.19	1689.1	1507.67	1645.42	1645.42	1327.66	1509.87	1538.27	1552.69	1824.27	1723.74	1560.53	1667.67	1667.67	1771.18	1562.02	1603.5	1353.5	1369.57	1369.57	1515.51	1680.37	1380.4	1718.99	1518.91	1650.56	1856.95	2190.19	2190.19	1607.36	1665.31	1494.6	1379.57	1278.75	1545.46	1552.29
937.972	933.509	1012.78	1012.78	847.649	1087.63	1108.12	1147.68	1123.56	1108.74	1108.74	1355.5	1165.5	1331.8	1326.44	1606	1724.77	1724.77	1618.06	1618.06	1589.79	1525.4	1694.58	1554.16	1649.85	1449.84	1449.84	1844.63	1747.45	1462.58	1851.01	1705.38	991.196	1140.92	1140.92	1260.67	1085.1	1541.66	1661.43	1399.47	1713.56	1713.56	1483.64	1683.65	1542.01	1770.03	1758.09	1098.08	1543.14	1202.1
1141.68	1208.64	1208.64	1257.02	1274.33	1267.81	1005.24	1051.35	1114.52	1114.52	1033.41	1113.52	944.073	1105.06	1240.11	1193.91	1270.25	1298.39	1298.39	1636.37	1715.4	1636.26	1571.06	1267.56	985.428	985.428	1516.24	1287.2	1438.11	1870.98	1772.07	987.018	1585.16	1585.16	1361.07	1171.33	1468.73	1646.4	1606.88	1628.31	1507.51	1572.58	1572.58	1565.87	1423.09	1584.62	1540.8	1499.91	1517.59	1550.16
1128.07	1106.52	1106.52	1135.65	1251.73	1155.38	945.522	1182.35	1237	1082.74	1082.74	1126.68	1280.87	1334.89	1285.88	1301.44	1740.92	1740.92	1294.91	1466.49	1428.28	1487.99	1693.92	1682.2	1686.71	1353.1	1353.1	1493.52	1602.77	1378.17	913.097	991.171	1334.66	1473.67	1473.67	1192.98	1850.87	1647.29	1036.83	1409.16	1342.13	1342.13	1191.81	1376.53	1458.36	1374.8	1241.3	1670.5	1187.43	1200.67
1210.24	1145.63	1103.18	1111.03	1128.73	1082.28	1082.28	1198.32	1218.4	1136.69	1273.85	1427.19	1446.45	1446.45	1474.75	1323.89	1285.67	1563.71	1350.8	1473.87	1579.26	1579.26	1784.16	1805.31	1608.04	1651.74	1644.17	1127.79	1385.49	1318.94	1318.94	1460.8	1567.28	1187.15	1378.61	1380.52	1497.54	1497.54	1355.29	1402.26	1549.17	1330.04	1466.05	1379.83	1382.17	1382.17	1392.06	1834.51	1383.06	1383.06
1149.37	1292.27	1292.27	1184.79	1160.49	1248.28	1214.63	1366.96	1366.96	1557.1	1490.89	1288.58	1314.12	1158.75	1298.72	1394.93	1675.86	1675.86	1508.6	1490.77	1631.19	1306.7	1143.76	1382.52	1360.77	1191.95	1640.99	1515.24	1146.16	1146.16	1363.43	1393.31	1256.17	1450.2	1238.29	1215.8	1684.86	1316.34	1316.34	1479.21	952.735	1772.83	1503.98	1244.94	1561.15	1561.15	1223.54	1510.24	1592.94	1494.05
1325.75	1166.31	1166.31	1335.26	1283.13	1355.87	1351.46	1396.07	1377.41	1377.41	1556.03	1482.97	1426.52	1288.45	1367.54	1513.31	1513.31	1487.59	1487.59	1714.43	1249.73	1376.64	1469.42	1517.84	1430.69	1430.69	1095.95	1435.46	1737.56	1709.95	1805.13	1544.25	1460.96	1460.96	1460.2	1113.29	1274.96	1180.55	1283.7	1272.12	1272.12	1283.66	1207.63	1357.23	1492.42	1361.09	1465.19	1691.81	1596.22	1596.22
1416.13	1405.3	1405.3	1376.42	1313.84	1554.15	1490.62	1344.78	1344.78	1328.41	1569.78	1358.19	1426.34	806.056	1552.33	1116.67	1748.36	1748.36	1994.32	1285.96	1686.09	1416.65	1725.54	1120.6	1120.6	1556.61	1556.61	1696.73	1445.27	1229.11	1261.05	1387.59	1387.59	1557.36	1712.43	1713.69	1642.42	1670.48	1329.2	1521.26	1474.4	1474.4	1436.8	1385.53	1613.31	1389.63	1346.15	1249.79	1634.13	1432.21
[truncated: 206 more columns]

## Sheet: Map_NP1
1506.53	1761.42	1642.87	1642.87	1626.2	1724	1774.39	1294.69	2075.98	1348.15	1524.78	1473.39	1473.39	1598.73	1951.5	1848.97	1634.53	1689.92	1689.92	2110.71	2076.56	1551.5	1718.1	1886.2	2031.71	1065.78	1800.85	1800.85	1853.7	1859.46	1765.01	1650.79	1870.06	2153.14	1578.16	1178.81	1178.81	1796.34	1340.3	2257.94	1945.5	1709.89	1907.89	1907.89	1687.41	1731.5	1749.05	2046.25	1672.77	2258.89
1596.82	1585.31	1840.37	1718.74	1724.63	1943.65	1381.79	1381.79	1668.17	1707.56	1754.98	1450.06	1557.96	1656.03	1610.73	1593.59	1593.59	1748.32	1774.42	1745.31	1570.6	1808.47	1425.27	1425.27	1520.44	1759.22	1784.66	1570.64	1567.08	1860.08	1811.8	1811.8	1753.5	1831.96	831.949	1139.52	2029.33	1816.78	1615.59	1472.4	1472.4	1573.25	1577.4	2075.45	2058.07	2227.99	1998.97	1998.97	2173.03	1924.11
2514.72	994.466	1559.98	1671.7	1593.39	1817.14	1151.12	1582.28	1582.28	871.58	1245.16	919.981	1580.21	1413.29	1406.17	1406.17	1638.56	1662.86	1681.62	772.243	1806.38	1521.39	1731.82	1927.14	1927.14	1481.58	1763.26	1541.99	2075.74	1646.91	2286.2	1748.75	1748.75	2032.63	1652.08	1601.6	2036.62	1444.7	1992.2	1992.2	1543.52	1843.43	1478.47	1840.19	1934.15	1627.99	1859.27	2136.77	1672.15	2257.79
1781.95	1302.73	1506.95	1431.48	1431.48	1294.49	1088.31	1685.61	1702	1368.68	1741.57	1621.03	1802.64	1613.28	1499.9	1541.11	1541.11	1805.9	1632.44	1313.37	932.791	1559.85	1845.93	1878.08	1579.49	1579.49	1763.8	NaN	2232.58	1845.7	1610.23	1610.23	1309.04	2155.68	1778.61	2053.61	2114.08	1514.03	1994.66	2038.58	2038.58	NaN	2136.32	2041.12	2069.69	2255.34	1586.22	2099.75	1987.53	1987.53
1671.35	1179.14	1225.16	1708.43	1482.22	1572.63	1552.28	1563.69	1563.69	1553.32	1361.75	1499.4	1291.43	1233	1120.15	1431.77	1708.62	1708.62	1807.6	1437.09	1381.36	1518.82	1682.76	1399.97	1399.97	1771.91	1592.23	1270.03	1490.28	1766.32	1746.84	1710.1	1710.1	2310.61	1945.4	1537.49	1537.49	1786.05	2011.9	891.468	1095.67	1861.98	2170.96	1892.63	1892.63	2085.32	2102.39	2015.4	1801.21	2516.87
1805.43	1363.78	1426.44	1125.92	1714.4	1727.98	1518.65	1518.65	1082.04	1082.04	1606.15	1470.43	1303.1	1651.45	1455.84	1740.26	1936.34	1754.73	1775.7	1775.7	1928.46	1928.46	1760.13	1729.45	1430.89	1430.89	1769.18	1576.64	1672.44	1917.8	1559.62	1559.62	1456	1365.19	1825.14	2032.79	1357.97	2006.59	1765.16	1888.75	1888.75	1252.72	1315.64	1843.15	1850.01	2047.63	2124.25	1693.05	2251.61	2251.61
1562.62	1574.39	1693.52	1107.18	1363.92	1658.13	1463.45	1504.38	1504.38	1682.91	1380.14	2051.61	1813.22	1416.86	1402.8	1395.82	1697.15	1697.15	1749.13	1879.67	1839.28	1877.83	1865.46	2159.31	2159.31	2334.33	1792.52	1842.6	1955.86	1894.95	1959.01	1678.6	1678.6	1462.64	795.794	1709.96	2182.84	1340.43	1743.37	1603.63	1796.97	1796.97	1974.84	1754.53	2049.03	1372	1372.24	1711.29	1837.93	2011.48
1387.29	1746.83	1746.83	1612.75	1233.31	1863.68	1677.08	1530.47	1070.3	1423.93	1223.55	1466.26	1585.32	1585.32	1519.48	933.114	1783.09	1699.53	1237.25	1236.44	1228.93	1228.93	1380.35	1273.11	1465.35	1203.36	1258.42	1819.19	2057.52	1710.02	1496.12	1551.96	1736.22	1736.22	1759.48	1761.17	1809.12	2127.48	1620.83	1758.36	1758.36	2111.95	2009.29	1385.52	1442.19	1938.78	2261.02	1152.76	2186.25	2186.25
1608.12	874.488	1389.08	1078.01	1603.55	1089.48	1217.47	1489.54	1489.54	1581.54	1639.47	1208.31	1516.93	1136.44	1149.33	1534.01	1409.79	1409.79	1335.22	1286.48	1522.84	1668.65	1783.28	1543.12	1695.33	1695.33	1697.29	1906.11	1859.39	1767.25	1643.29	2028.71	2028.71	1499.41	1473.92	1436.98	2094.73	2014.93	1977.87	1511.49	1925.22	1925.22	1852.39	1496.17	1279.7	1563.12	1656.5	1525.73	1539.65	1539.65
1628.01	1408.08	1523.73	1607.87	1618.79	1510.85	1510.85	1905.41	1607.42	1413.81	885.235	1238.09	1786.98	1786.98	1848.54	1674.13	1895.34	1629.94	1747.99	1712.78	1497.43	1497.43	1487.75	1684.13	797.757	1043.34	1351.15	1501.62	1203.79	1558.68	1883.53	1602.52	1507.54	1507.54	1455.93	1600.29	1329.85	1360.46	1736.64	1719.21	1659.92	1683.29	1683.29	1581.17	1903.17	1499.86	2104.67	1744.49	1685.6	1685.6
1574.99	1482.08	1683.74	1548.99	1405.65	1515.9	1599.33	1456.7	1456.7	1262.44	1262.44	1816.07	1748.43	1432.23	1719.89	1277.02	1484.8	1484.8	1256.36	1459.74	863.118	1486.68	1254.2	1440.72	1163.2	1163.2	1544.1	1082.48	1742.52	1775.87	1566.29	1552.02	1552.02	1734.29	1863.45	1666.63	1456.82	1531.46	1617.13	1713.03	1912	1912	1562.77	1541.16	1599.27	1682.67	1685.17	1615.61	1731.73	1731.73
1709.18	2009.19	2009.19	1483.63	1852.71	1460.19	1976.37	1711.49	1490.45	1490.45	954.857	1789.48	1762.65	1277.53	844.223	808.899	826.825	1888.53	1888.53	1247.48	1535	1444.56	1652.03	2086.62	1706.23	1706.23	1170.69	957.38	1640.19	971.066	1341.4	1524.99	1986.49	1986.49	931.707	1654.91	1660.29	1525.26	2169.28	1590.85	1788.29	1551.47	1551.47	1644.52	1509.23	983.196	1702.77	1840.69	2068.33	2068.33
1709.96	1647.4	1647.4	1465.43	1623.74	1813.75	1822.06	1473.27	NaN	1775.7	1775.7	1343.05	1721.1	1693.6	1900.15	1756.46	1774.39	1774.39	1410.64	1417.23	1668.63	1631.6	1631.6	914.503	1404.07	1313.96	1740.7	1658.45	974.775	974.775	1417.98	1351.52	1649.72	1813.38	1630.52	1816.74	2099.67	2099.67	1615.29	1929.09	1861.02	1551.87	790.03	695.007	1025.28	1283.8	1283.8	1836.3	1590.84	1894.62
1497.9	1360.48	1360.48	1612.15	1009.88	1131.96	1393.68	1173.71	1496.16	1496.16	1770.93	1589.97	1587.91	1579.33	1830.1	1605.34	1823.1	1086.47	1086.47	1286.96	1111.29	1336.03	1169.47	1288.45	1731.66	1717.71	1717.71	1488.65	1387	1528.82	1401.99	1619.04	1545.95	1462.27	1862.73	1957.81	1929.83	1908.32	1908.32	1666.79	1771.65	2266.4	1522.41	939	1238.76	1238.76	1632.59	1655.13	1688.62	1590.57
1503.07	1322.91	1213.04	1164.7	1178.39	1574.73	1113.07	1134.49	1426.61	1233.44	1233.44	1395.1	1315.27	979.469	1188.83	1085.33	992.327	1047.06	929.006	929.006	828.868	1652.33	1921.53	1435.39	1408.21	1408.21	1599.18	1389.36	1762.18	981.44	1533.27	1943.91	1691.34	1370.49	1370.49	1591.13	1478.2	1581.72	1907.33	1343.31	1368.77	1373.8	1396.56	1396.56	1803.3	1664.37	1524.24	1608.26	1859.54	1830.32
1526.16	1402.99	1402.99	1292.24	1526.49	1640.11	1611.66	1823.36	1665.65	1665.65	1836.18	1836.18	1627.98	2008.01	1675.87	1843.68	1169.44	1770.27	1770.27	1645.51	1692.35	1355.01	1726.62	1797.11	1595.73	1748.36	1748.36	1443.35	1573.5	1300.85	1471.08	1450.93	1575.38	1575.38	1972.65	1972.65	1922.71	1800.19	1743.08	1486.86	1611.21	1536.16	1536.16	1904.63	1656.59	1968.59	1536.03	1536.03	1449.61	1861.15
1193.97	1178.11	1353.13	1571.87	1371.33	1558.31	1302.53	1302.53	1637.51	1766.13	1525.22	1453.91	1003.26	1003.26	1561.24	1448.64	1539.37	1241.84	871.76	1521.34	1580.77	1660.33	1660.33	1720.68	1399.62	1590.95	797.984	1330.56	1501.55	1531.96	1061.86	1061.86	1701.43	1557.64	1595.65	1167.98	1790.45	1790.45	1792.07	1387.74	1687.71	1701.13	1228.33	1427.12	936.826	1234.02	1234.02	990.98	703.641	1371.94
1639.81	1451.62	1451.62	1607.6	1614.44	1286.18	1315.64	1024.24	1336.17	1242.67	1311.45	1311.45	1327.51	1422.83	1943.93	1602.66	1422.27	1601.72	1601.72	1380.1	1777.43	1422.63	1249.23	1424.63	1360.58	1547.11	1547.11	1730.31	1362.09	1773.5	1597.89	1697.16	1686.72	1522.17	1135.43	1135.43	1467.9	1796.16	1082.27	1300.43	1161.8	1454.62	1454.62	1490.39	1590	1338.45	1094.26	1457.98	1285.86	1375.58
1589.74	1248.03	1411.71	1411.71	1380.35	1606.44	1430.5	1454.05	1357.22	1602.04	1602.04	1736.39	1659.68	1598.08	1778.97	1778.97	1539.99	1304.23	1064.64	1301.65	1432.35	1516.58	1516.58	1398.95	1609.07	1797.52	1866.06	1432.33	1353.77	1450.06	1577.9	1577.9	1381.55	1663.29	1634.08	1567.5	1282.07	1438.47	991.166	991.166	1763.29	1535.13	1746.3	1112.04	1338.04	1456.91	1456.91	1269.6	1531.04	2031.71
1309.72	1048.63	1494.37	1294.89	1294.89	1395.85	1419.81	1458.92	1621.96	1822.3	1655.96	1655.96	1792.44	1314.47	1424.45	1492.71	1165.71	814.27	814.27	1032.26	1568.52	1269.33	1359.89	1732.98	1407.04	613.692	613.692	1800.44	1826.74	2015.33	1717.9	1577.82	1708.69	1775.52	1682.01	1682.01	1476.45	1712.21	1704.36	2030.75	1781.86	1516.92	1512.29	1453.49	1453.49	1349.88	1535.45	1509.58	1580.14	1060.91
1503.37	1513.42	1299.24	1299.24	1469.22	1278.56	1456.91	1473.91	1642.06	1386.11	1386.11	1524.26	1524.26	1528.78	872.66	1330.65	1647.7	1310.1	1782.99	964.186	1228.77	928.587	928.587	1664.93	1664.93	1633.1	1211.61	948.221	1562.68	1401.43	1568.39	1568.39	1572.74	1236.64	1266.92	1575.25	1592.75	1308.31	1118.49	1118.49	1691.72	1775.16	1486.26	1508.81	1626.78	844.521	844.521	1642.98	1642.98	1736
1577.63	1738.12	1598.59	1371	1371	1172.59	1588.45	1568.84	1321.89	1404.37	1206.46	1206.46	1392.86	1244.58	1498.43	1450.57	1576.08	1488.26	1695.64	1695.64	1585.34	1087.38	1603.69	1559.97	720.649	1137.99	1137.99	1386.84	1386.84	1292.68	1461.62	1344.22	1142.84	1027.29	1260.87	1260.87	1629.88	1908.47	1391.61	1393.66	1333.44	1802.48	1506.38	1572.51	1572.51	1370.34	1666.09	1592.55	1239.62	1391.19
1471.51	1075.24	1176.93	778.416	1253.07	1291.66	997.418	1465.08	1233.75	1419.52	713.294	1495.28	1495.28	1540.42	1777.13	1574.39	1672.87	1459.54	1423.58	1423.58	1800.27	1571.32	1775.25	1762.54	1711.19	1600.04	1529.9	1529.9	1538.55	1688.19	1685.3	1450.42	1495.92	1524.01	1500.26	1322.34	1322.34	1221.11	1616.77	1408.06	854.332	1557.34	1210.32	1210.32	1513.68	1631.93	1972.1	1667.8	1158.7	1263.59
1129.63	1386.49	1466.74	1109.31	1109.31	1592.94	1090.91	1414.89	1385.29	1305.06	1392.23	1392.23	1526.32	1254.3	1525.96	1437.84	1302.12	1416.76	1300.14	1657.61	1657.61	1593.3	1473.09	1768.61	1461.91	1359.67	1392.05	1599.85	1599.85	1446.13	1370.1	1143.69	1252.84	1180.97	1742.63	1742.63	1765.37	1762.25	1441.48	1278.93	1537.59	1521.1	1370.97	1291.01	1291.01	1580.06	972.011	1504.66	1550.3	1445.47
1308.3	942.097	1332.47	1332.47	1153.88	1259.24	1127.29	1235.81	803.383	1257.8	1437.39	1497.12	1497.12	1231.62	1423.57	1359.36	1352.55	1545.81	1597.16	1437.42	1437.42	1405.23	1035.96	983.046	1105.88	1050.49	1646.25	1646.25	1391.68	1148.44	1339.71	1489.25	1589.98	1638.48	1557.91	1451.06	1451.06	1224.18	1613.39	1704.81	1718.41	1537.54	1579.08	1504.14	1504.14	1442.58	1027.71	983.04	1062.55	1784.47
1341.95	1283.95	1469.73	1227.48	1340.64	1123.19	1231.06	1231.06	1131.99	1284.97	1151.49	1321.48	1264.3	1413.3	1416.16	1775.41	1775.41	1349.94	1494.71	952.899	1347.75	1471.45	1785.66	1556.31	1585.87	1585.87	1554.75	1384.42	1346.63	1070.29	1086.74	1310.57	1310.57	1028.53	1742.42	1708.52	1780.66	1445.79	1688.17	1349.83	1349.83	1412.3	873.88	1144.9	1477.13	1421.76	1830.21	1830.21	1749.95	1451.93
1252.56	1243.28	1301.47	1485.22	1282.74	1282.74	1300.7	1140.21	1016.03	1393.07	1244.05	1231.66	1231.66	1437.38	1153.17	1323.04	1130.58	1600.62	1249.85	1659.37	1477.27	1500.97	1718.49	1552.51	1367.25	1536.68	1020.15	1245.75	1480.72	1855.88	1712.2	1204.16	1204.16	1657.74	1414.99	1545.23	1332.41	1612.64	1012.73	1012.73	1073.46	1593.36	1480.86	1335.53	1137.43	1377.34	1564.45	1552.65	1552.65	1357.08
1274.38	1165.93	1313.24	1296.75	1166.81	1267.06	1400.31	1030.12	1030.12	937.35	1226.2	1240.58	1416.86	1344.95	1212.15	1632.57	1632.57	1846.58	1513.16	1350.6	1599.96	1386.57	1397.34	1557.88	1414.7	1414.7	1412.45	1741.46	1042.4	1274.93	1551.02	1061.43	1061.43	1396.12	1432.77	1664.05	1560.64	1720.33	1539.89	1327.37	1327.37	1127.97	1394.32	1683.17	1683.17	1359.15	1554.24	1384.56	1692.31	1418.53
1202.7	1214.13	1158.71	1301.67	1090.28	1090.28	1444.67	1438.15	905.546	986.196	1162.25	NaN	NaN	899.302	1262.72	1158.36	865.163	1268.6	1407.7	1469.94	1469.94	1430.72	1554.91	1235.38	1386.19	1087.89	1438.67	1434.6	1386.13	1386.13	1526.62	1695.43	1506.89	1521.25	918.165	1080.31	1080.31	1307.37	1567.27	1239.25	1386.6	1892.35	1749.37	1180.55	1180.55	1972.07	1509.2	1218.54	1677.05	1623.26
1065.29	1294.71	1294.71	1139.21	1278.57	1105.96	1088.77	1197.41	1290.44	1290.44	1403.4	1354.57	911.309	1205.55	1167.59	NaN	NaN	995.633	NaN	813.82	1247.97	1477.9	1614.13	1603.97	1543.86	1543.86	1217.67	931.423	1185.08	1296.17	1171.05	1404.44	1616.8	1616.8	1627.44	1172.4	1481.47	1626.91	1531.31	1667.82	1667.82	1706.21	1749.36	1647.11	1691.74	1205.47	1719.02	1679.59	1782.15	1782.15
1104.92	904.098	904.098	1259.53	1229.92	1389.28	1182.19	1372.12	1372.12	1267.32	1383.37	1504.46	1453.86	1331.85	1296.62	1314.4	1426.85	1426.85	1287.09	1153.81	1111.67	1600.63	1254.27	1618.88	1060.03	1319.87	1390.38	1476.86	1498.34	1498.34	1304.91	1506.68	1817.19	1392.08	1165.93	914.002	1381.01	1404.72	1404.72	830.655	1419.96	NaN	1305.75	1112.46	1112.46	1425.71	714.821	1429.93	1685.95	1588.35
1200.94	1138.12	1254.29	1146.04	1298.99	1185.46	1185.46	1201.66	1046.17	1283.76	1229.82	1427.43	1387.71	1387.71	978.337	1078.69	1304.31	1435.42	894.707	1416.75	1570.65	1570.65	1387	1486.15	1706.56	1706.56	1100.69	1403.76	1272.64	1666.83	1427.84	1323.18	1674.2	1674.2	1296.8	1707.2	1321.89	1423.59	1150.39	1543.78	1543.78	1481.8	1481.8	1633.27	1719.4	1496.12	1177.78	1355.76	1112.03	1112.03
1215	1121.2	1206.67	1274.83	1305.43	1305.43	1438.21	1087.86	1290.6	1408.52	1509.01	1454.27	1429.41	1257.95	1257.95	1363.45	1441.81	1290.91	1576.78	1352.33	1352.33	1647.83	1569.13	1285.62	1281.23	1193.66	1568.79	1541.33	1119.94	1119.94	1499.6	1966.37	979.037	1433.61	1550.85	1481.74	1481.74	1755.31	1755.31	1883.6	1582.55	1705.8	1893.82	1575.07	1575.07	1816.52	1340.82	1293.99	1431.2	1844.37
910.357	1321.75	1321.75	1126.38	1245.57	1158.24	1069	1036.53	1259.33	1259.33	864.449	1095.42	1625.08	1459.69	1425.33	1566.32	1462.89	1822.81	1822.81	1596.67	1545.09	1588.7	1466.28	1204.89	1571.68	1571.68	1590.79	1572.2	1563.82	1539.84	1462.13	1095.36	1457.87	1457.87	1989.17	1640.14	1647.2	1502.64	1331.23	1439.9	1524.93	1647.94	1441.95	1782.07	1788.58	1788.58	1503.65	1293.36	1147.36	1398.38
1258.08	1091.43	1411.95	1186.46	1166.13	1166.13	963.407	987.736	1076.64	904.659	1078.39	752.054	899.82	925.76	925.76	1359	938.949	884.357	1479.16	1423.37	1423.37	727.667	727.667	1176.44	1430.31	1486.09	1262.37	1471.75	1602.49	1602.49	1623.95	1590.85	1676.64	1575.44	1903.29	1704.09	1687.4	1435.59	1435.59	918.251	869.111	1408.18	1602.61	1663.69	1663.69	1156.04	1156.04	1689.44	1619.7	1620.52
1367.87	1215.95	1126.2	1122.64	1170.93	1493.78	1493.78	1583.57	1346.96	1022.95	1219.19	991.109	875.833	1168.69	1285.6	1409.83	1348.64	1471.07	1471.07	1413.45	1572.43	1720.81	1453.86	1615.52	1567.73	1451	1451	1254.95	1631.26	1307.24	1827.93	1369.33	1581.91	1581.91	1480.31	1496.53	1628.9	1615.49	1694.09	1665.61	1326.12	1688.18	1688.18	1819.01	1447.05	1281.28	1324.8	1558.7	1120.1	1933.28
1257.84	1153.26	1110.61	1321.45	991.828	991.828	1320.43	1320.43	1178.52	1505.14	1505.14	1110.86	1216.52	1382.9	1105.54	1223.67	929.156	929.156	883.992	1297.96	1545.37	795.793	1188.92	1309.82	1048.51	1241.42	1241.42	1143.55	1117.15	1525.58	1425.83	1529.88	1198.79	1885.54	1885.54	1868.96	1882.05	1770.99	1898.4	1699.32	1703.04	1703.04	1494.89	1494.89	1553	2005.19	1645.35	1329.5	1380.18	1409
1316.34	1305.06	1305.06	1084.36	1268.27	1060.36	1231.9	1287.04	963.521	963.521	1207.07	1281.87	1518.59	1278.41	1434.09	1431.09	1576.75	1519.98	1434.43	1586.27	1476.78	1476.78	1275.29	1569.93	1297.45	1527.69	1522.36	1714.12	1332.23	1632.74	1724.45	1724.31	1433.86	1433.86	1562.54	1283.95	1798.54	1749.81	982.718	1893.6	1274.76	1428.09	1428.09	1911.32	1205.08	1713.01	997.426	1731.31	1836.39	1774.42
1031.91	1283.2	1072.64	1031.92	1160.12	1391.61	1393.61	1393.61	1577.3	1338.06	1592.87	1394.23	1392.53	1338.25	1338.25	1354.08	1451.12	1220.31	1196.56	1116.73	1146.79	1344.11	1344.11	1607.82	1556.65	1578.06	1529.34	1558.36	1425.11	1804.99	1673.88	1673.88	1714.14	1541.64	1439.36	1004.69	1540.48	1626.23	1626.23	1662.89	1078.54	1632.03	1958.36	1609.94	1645.35	1676.26	1676.26	1514.02	1489.93	1782.54
1252.52	1250.79	1250.79	1095.66	1413.06	1293.29	1367.11	1115.59	1295.72	900.517	1508.79	1415.91	1501.35	1286.47	1286.47	1449.97	1177.43	1297.63	1420.74	1457.12	1651.88	1549.35	1065.14	1065.14	1520.24	1397.04	1696.04	948.3	927.411	1263.17	1263.17	1801.08	1882.65	1773.91	1657.49	1472.89	1626.5	979.532	1734.82	1734.82	1962.14	1910.43	2052.11	1861.53	1467.25	1467.25	1740.98	1740.98	848.706	1246.1
1303.49	1309.66	1364.68	1364.68	835.422	1255.88	1091.05	1242.09	1359.52	1464.97	1464.97	1253.88	1397.18	1446.25	1207.18	939.553	1102.73	1503.48	1515.69	1515.69	1202.22	1400.31	1319.11	1045.02	1534.48	1233.45	1514.04	1526.74	1349.9	1914.16	1473.23	1473.23	1584.67	1806.25	1584.26	1364.91	1488.8	2100.88	1823.49	1792.74	1603.36	1109.28	1773.94	1895.87	1619.35	1734.04	1734.04	1731.92	1693.47	1672.72
995.362	1123.24	1232.43	1123.06	1096.78	898.387	898.387	1342.05	1342.05	1262.06	1499.34	1212.84	1390.27	1541.2	1541.2	1589.24	1531.03	1563.86	1301.5	NaN	1670.78	1053.6	1624.43	1624.43	1657.03	1279	1138.12	1394.67	1393.3	1607.79	1607.79	1802.06	1802.06	2096.01	1971.88	1784.97	1719.5	904.027	1235.56	1235.56	1178	1482.33	1572.74	1779.95	1547.57	1110.58	1795.5	1784.91	1691.59	1789.22
1125.96	1223.87	920.578	920.578	1254.53	1249.46	1267.85	1442.67	1442.01	1429.69	1429.69	1606.42	1606.9	1607	1570.93	1261.3	1115.98	1590.79	1377.58	1377.58	810.352	1485.77	1507.75	959.302	1325.22	1247.1	1712.55	1712.55	2047.12	1933.5	1823.05	1809.52	1632.73	1528.9	1528.9	1787.73	1501.67	1352.45	1507.13	1531.7	1799.6	1870.76	1680.57	1680.57	1788.92	1675.99	1546.28	1789.74	1707.07	1169.79
1424.98	1174.58	1475.54	1308.58	1308.58	1503.38	1390.19	1292.54	1368.63	1468.79	1294.47	1294.47	1292.39	1470.36	1432.77	1420.31	736.127	1064.11	1628.54	1534.34	1534.34	1010.21	1282.85	945.781	1669.22	1687.3	1433.5	1433.5	1844.89	772.735	1442.45	1975.8	1501.03	1835.82	1731.2	1731.2	1781.01	1651.96	1837.79	1587.8	1801.68	1802.26	1560.84	1543.67	1543.67	1557.34	1791.83	1182.06	1394.6	1154.28
1246.3	1330.42	1289.12	1230.27	1180.21	1467.89	1531.91	1531.91	1327.77	1467.82	1125.97	1366.7	1598.85	1372.2	734.062	734.062	1564.4	1228.88	1079.56	1379.63	1748.07	1324.05	1209.26	1414.57	1621.7	1416.95	1771.65	1771.65	1938.19	1668.94	1788.29	1867.9	1763.39	1770.62	1716.74	820.225	820.225	1798.37	1573.74	1494.89	1550.73	1594.08	1792.12	1792.12	1197.61	1612.05	829.934	1390.25	1392.89	1882.25
1430.03	1365.32	1067.29	1040.67	1040.67	1462.12	1195.15	1168	1277.13	1386.8	1496.39	1496.39	1677.02	1629.53	1153.04	1476.69	1320.72	1254.86	1638.09	1633.4	1633.4	1689.08	1656.6	1525.37	1569.87	1919.51	1969.11	1969.11	1654.9	1695.37	1012.45	1917.31	1531.81	2304.57	1590.87	1590.87	1827.23	1780.26	1799.57	1359.52	1373.65	1694.9	1270.2	1472.68	1472.68	1260.04	1713.88	1702.12	1626.46	1980.56
1081.95	776.594	1068.93	1068.93	1322.61	1417.75	1291	1496.72	1514.98	1224.79	1665.57	1804.78	1804.78	1530.36	1405.79	1135.78	1398.96	1560.73	1387.59	1334.43	1369.76	1389.86	1222.01	1724.66	1724.66	1660.48	1807.85	1734.48	1496.02	949.428	1439.81	1602.04	1345.8	1584.11	1182.23	1777.61	1777.61	1613.44	1644.98	1404.77	1845.51	1728.95	1910.7	1910.7	1604.31	1604.31	1413.41	1469.33	1588.18	1740.13
1294.45	1605.72	1385.34	1235.53	1235.53	1246.03	1414.24	1702.77	1403.91	1238.01	1242.59	1039.85	1702.01	1742.66	1738.36	1681.74	1681.74	1803.45	1519.27	1295.26	1393.18	1087.19	1296.27	1296.27	1394.25	1394.25	1613.54	1654.19	1385.51	1704.18	1761.4	1339.21	1339.21	1227.04	1496.67	1137.99	1298.6	1549.12	1310.99	1690.37	1690.37	1467.39	1745.31	1358.63	1800.82	1566.28	1767.41	1767.41	1112.23	1112.23
1447.13	1599.75	1395.5	1448.22	1327.91	1438.59	998.952	1261.65	1499.98	1499.98	916.667	1422.17	890.229	1326.96	1355.63	1582.74	1023.58	1899.36	1517.68	1594.64	1639.09	1639.09	1247.52	1360.18	959.156	1767.22	1432.17	1432.17	956.921	1640.96	1606.45	1749.54	1755.44	1583.11	1862.38	1457.68	1457.68	1585.92	1695.27	1678.79	1888.43	1381.94	1539.04	1616.37	1471.64	1471.64	1607.76	1613.33	2084.66	1869.29
1693.06	1697.5	1593.59	1470.57	1340.03	1441.52	1812.61	1133.76	1133.76	1094.39	1402.47	1635.07	1692.46	1913.73	1666.09	1297.6	1297.6	1715.09	1429.22	1865.09	1868.58	2413.92	1600.32	1863.12	1595.83	1595.83	1559.07	1767.14	1530.12	1798.9	1718.92	1944.86	1944.86	1279.97	1688.41	1651.34	974.125	2075.74	762.361	1804.64	1804.64	1732.2	1572.08	1811.84	1192.38	1454.7	1790.63	1520.14	1380.13	1380.13
1762.07	1448.13	1448.13	1688.04	1654.42	936.242	1186.92	1483.38	877.042	877.042	1391.86	1613.79	1404.56	1322.52	1511.98	1777.52	1689.23	1689.23	1055.75	1756.47	1874.15	1607.22	1977.1	1676.06	1676.06	1537.73	1736.73	1766.87	1407.08	1407.08	1720.3	705.747	1362.39	1327.07	1727.5	1700.77	1700.77	926.513	1725.07	1108.59	1081.59	1346.39	1642.62	1547.05	1803.8	1803.8	1714.69	1231.07	1752.19	1791.05
1326.63	1639.32	1749.52	1439.57	1004.41	1703.81	1538.86	1611.43	1596	1596	1119.88	1447.74	1616.17	1322.5	1452	1445.25	1445.25	1294.12	1572.34	1229.43	1485.95	1512.99	1478.1	1580.83	1690.32	1690.32	1448.89	1777.04	1730.57	1671.19	1534.53	1990.69	1990.69	1332.45	1638.56	725.405	1474.49	1577.08	1283.75	1309.65	1309.65	1970.78	1522.23	1308.03	1162.52	1850.36	1893.39	1594.13	1560.01	1560.01
1254.47	973.024	1363.53	1561.44	1747.34	1747.34	1786.88	1371.5	1565.05	1035.98	1700.19	1366.45	1366.45	1341.19	1341.19	1385.17	1474.64	1714.4	1295.95	1488.45	1531.38	1531.38	1887.86	1867.48	1605.63	1120.99	1724.34	1959.47	1821.11	1821.11	1748.31	1531.58	855.578	1871.44	1051.26	1499.92	1499.92	1178.67	1702.8	1646.17	1851.68	1194.21	1832.59	1702.97	1779.67	1779.67	1566.16	1747.94	1755.86	1798.03
1130.82	1779.71	1369.19	1369.19	1556.71	1775.6	1544.04	956.339	1516.04	1516.04	1006.54	1443.88	1084.27	944.983	1868.51	1582.57	1582.57	1739.44	1137.74	1544.38	1659.93	1838.41	1902.38	1944.52	1718.62	1718.62	1949.08	776.774	1730.37	1849.31	1872.79	1796.07	1509.57	1509.57	1593.76	1599.52	1751.24	1924.48	1998.68	1721.54	1721.54	1829.02	2055.94	1678.56	1766.41	1857.53	1554.69	1637.04	1755.86	1755.86
1635.75	1299.45	1299.45	1598.82	1589.33	1671.75	1786.68	1542.83	1316.95	1316.95	1840.99	1562.74	1816.58	1461.96	1341.51	1622.22	1509.97	1684.96	1677.52	1501.69	1148.43	1148.43	1586.87	1536.66	1873.04	1547	1431.54	1937.02	1707.5	1707.5	1448.11	1600.97	1883.2	2202.53	2044.03	1376.6	1367.15	1574.07	1574.07	1801.94	1412.96	1325.09	1875.59	1866.19	1814.63	1814.63	1800.02	1769.77	1774.97	1509.38
1528.4	1606.13	1509.69	1509.69	1669.54	1654.04	1611.17	1589.22	1613.8	1613.8	1403.62	1296.7	1201.53	1574.91	1367.94	1374.89	1659.7	1480.03	1480.03	1635.76	1888.75	1825.83	1758.15	1710.23	1293.61	1293.61	1057.28	1858.07	1537.98	1941.16	1796.56	1750.25	1501.96	1501.96	1488.68	1576.66	1349.76	1605.56	1943.05	1255.78	1691.82	1707.61	1707.61	1706.58	1768.36	1637.83	2046.37	1594.41	1561.67	1561.67
1736.23	1563.02	1563.02	1618.46	1634.77	1293.96	1430.3	1494.21	1571.23	1572.17	1572.17	1286.22	2003.27	1811.12	1754.86	1662.21	1683.07	1683.07	1439.65	1595.03	1603.78	1603.45	1620.48	1545.04	1545.04	1635.37	1635.37	2014.29	1742.27	1066.66	1522.61	1349.29	1638.43	1638.43	1219.47	1865.21	1724.82	1863.72	1671.03	1052.87	1376.39	1376.39	1645.52	1704.08	1821.11	1865.29	1188.65	1706.91	2067.38	1719.95
1453.97	1606.47	1324.07	1324.07	1611.23	1589.68	1465.49	1391.77	1302.42	1302.42	1159.64	1012.45	1637.29	1270.41	1546.77	797.212	1409.82	1392.69	1392.69	1311.35	830.166	1055.78	1493.22	1509.2	1433.57	1448.12	1049.46	1397.53	1528.82	1863.3	1863.3	1783.75	2314.59	907.254	1510.44	1606.06	880.8	880.8	978.092	1193.05	1403.64	1597.9	1830.95	1590.15	1901.73	1726.75	1726.75	1755.84	1953.12	1878.51
1802.94	993.014	993.014	883.799	1488.43	1381.59	1480.04	1831.38	1621.89	1436.45	1436.45	1238.18	1690.92	1793.16	1793.16	2065.75	2114.34	1287.08	1654.79	1776.26	1219.27	1674.66	1674.66	1494.52	1718.26	1717.69	1717.69	1516.93	1667.91	1352.26	1045.9	1151.83	1592.34	1898.73	1898.73	1364.66	1625.47	1533.7	1771.23	2025.28	1825.02	1825.02	1645.01	1740.45	782.726	1659.83	1280.47	1464.08	1635.07	1593.86
1297.22	1265.47	1517.15	1689.71	NaN	1851.77	1851.77	1651.41	1637.02	1445.41	1518.17	1874.01	1504.25	1463.06	1570.47	1570.47	1644.46	NaN	NaN	1748.96	1789.44	1880.13	1606.63	1005.02	1531.16	1582.76	1744.09	1744.09	1547.18	1548.8	1695.09	1772.75	1425.58	1425.58	1556.48	1938.24	1457.33	1506.25	1676.93	1839.07	1766.74	1784.52	1784.52	1489.35	1740.2	2052.89	2052.89	1952.85	2021.97	2084.21
1511.17	1765.14	1500.56	1433.41	1411.81	1411.81	1822.91	1822.91	1627.55	1014.74	1022.96	1239.46	1483.79	1339.67	1339.67	1251.9	966.584	1546.08	1501.29	1428.73	1452.78	1481.83	1481.83	1605.62	1035.22	760.613	1115.36	1251.79	1251.52	1482.21	1437.88	1437.88	1604.01	1842.23	1897.86	1558.04	1839.27	1592.95	1592.95	1462.19	1730.63	1652.68	1895.08	1797.16	2068.44	1743.21	1743.21	1487.17	1812.39	1860.85
1579.24	1561.23	1289.08	1289.08	1623.75	1408.01	1263.44	1450.97	1690.36	1690.36	1379.32	1379.32	1415.96	1432.31	1123.21	1037.44	840.194	1568.25	1568.25	1066.84	1203.95	1709.46	1691.72	1609.83	1864.9	2158.85	1733.69	1733.69	1693.13	1401.59	1658.41	1220.07	1609.22	1334.39	1334.39	1071.46	1151.15	1080.98	1437.97	1748.74	1905.41	1850.61	1850.61	1829.02	1792.4	1895.22	1823.79	1671.46	1349.14	1157.27
1250.42	823.129	1036.62	1223.34	1514.08	956.916	1303.63	1303.63	1464	1450.73	1077.03	1518.2	1685.07	1200.03	1319.07	1509.22	1588.26	1688	1701.76	1701.76	1753.11	1486.68	1461.96	1471.84	1666.86	1558.29	1558.29	1210.18	1716.91	1463.19	1561.29	1310.99	1146.58	1047.33	1047.33	1410.11	1545.39	1785.25	1845.68	1378.76	1384.76	1743.18	1532.59	1532.59	1528.2	1664.64	1871.42	1646.3	1317.3	1345.55
1466.26	1496.35	1454.54	1454.54	887.547	1315.84	1491.05	1430.13	1158.42	1158.32	1521.47	1521.47	1290.5	1578.9	1603.31	1790.86	1380.38	1637.01	1637.01	1599.64	1192.48	1831.97	1729.22	1350.94	1680.61	1679.09	1278.3	1278.3	1523.91	1351.68	1446.33	1626.11	1477.86	1512.15	1459.81	1459.81	1451.75	1443.27	1177.35	1980.15	1835.76	2607.92	2607.92	1635.07	2125.96	1779.08	1675.92	1940.21	1883.29	1651.52
1113.9	1229.92	1182.71	1182.71	1304.77	1366.75	1428.96	1336.19	1521.97	1510.05	1510.05	1564.76	1572.46	1516	1270.25	1077.44	1026.54	1454.83	1562.97	1562.97	NaN	1110.54	1720.76	1181.75	1391.12	1811.33	1378.61	1494.49	1494.49	1454.83	2125.93	1834.39	1610.87	1640.4	1640.4	1727.47	1694.72	1766.23	1518.47	1549.91	910.769	1739.2	1729.01	1729.01	1467.29	1344.9	910.213	1507.23	1684.75	764
1129.84	1087.23	1505.11	1505.11	1461.18	1309.55	1314.48	1193.65	1145.97	1077.05	1258.1	1258.1	1331.04	1373.78	886.171	1376.38	1443.03	1532.18	1408.72	1387.85	1387.85	1503.39	1434.11	1628.09	1716.22	1843.4	1418.46	1418.46	1418.13	1208.74	1613.35	1603.33	1504.72	757.761	1361.17	1361.17	1760.52	1417.43	1543.31	1756.37	2031.19	1731.04	1498.7	1848.08	1848.08	1370.29	1626.46	1741.12	1291.42	1815.78
1373.12	1034.09	1111.01	1179.91	1264.84	1125.87	1516.16	1516.16	1751.17	1537.03	1318.5	1354.39	1335.09	1289.85	1778.59	1778.59	1626.64	1592.57	1307.45	1189.48	955.232	1374.38	1374.38	1733.28	1733.28	1830.66	1278.93	1612.55	1502.38	1632.86	1321.39	1321.39	1622.79	1561.98	958.037	1600.61	2017.11	1761.89	1471.92	1881.89	1881.89	990.795	1076.85	1547.98	1945.06	1599.78	1599.78	1585.96	1585.96	1837.24
1683.45	896.199	827.797	1055.11	1567.5	1471.72	1526.58	1434.35	1434.35	1131.9	1277.11	1535.32	1620.77	1347.53	1451.06	1451.06	1374.84	1691.49	1548.7	1672.69	1522.27	1758.66	1457.38	1391.28	1335.64	1339.78	1623.36	1623.36	1704.23	1851.34	2309.59	2085.64	1291.01	1927.72	1390.02	1390.02	1534	1222.12	2006.62	1964.93	2271.42	1692.31	1885.76	1960.43	1960.43	1580.15	1844.13	1879.04	1795.2	1818.75
1647.12	1464.04	1513.73	1387.3	1115.31	1252.54	1459.05	1459.05	1300.75	1371.17	1734.55	1751.69	2010.62	1607.69	1315.08	1260.63	1260.63	1657.88	1150.05	1280.78	1434.03	925.956	1562.13	1256.02	1256.02	1716.24	1697.69	1742.57	1932.09	2204.73	2055.33	2055.33	2070.34	1423.75	1734.01	1538.23	1947.07	2013.02	2049.56	2278.1	2278.1	1914.55	1354.41	2204.84	2307.55	1713.7	1926.87	1644.85	1644.85	1962.92
1373.07	1074.43	1574.24	1428.74	1497.82	1436.5	1583.86	1677.07	1677.07	1430.33	1551.94	1329	1370.69	1232.79	944.587	1442.56	1442.56	1645.54	1696.77	1432.59	1421.51	1480.25	1832.02	1043.71	1529.5	1449.95	1147.86	1147.86	1757.94	1845.02	2181.43	1947.32	1655.3	1815.53	1745.58	1745.58	1613.07	1840.2	1839	1711.36	2041.92	1495.61	2005.82	1898.43	1898.43	1534.65	1201.18	1590.59	1924.59	1508.67
1589.21	1361.02	1425.64	1425.64	1702.32	1862.97	1547.93	1901.54	1927.73	2117.37	1875.71	1495.59	1495.59	1611.29	1588.56	1230.91	1319.73	1573.13	1763.09	1763.09	1658.03	1658.03	1621.43	1977.71	1196.68	1807.8	2078.91	1697.27	1697.27	924.065	980.927	1398.08	1564.5	1811.28	1834.91	1937.1	1937.1	1678.77	1496.78	1524.1	2148.88	1812.42	1855.41	1570.54	1966.02	1966.02	2152.66	1400.64	1593.53	1995.71
2121.04	1452.78	1605.6	837.374	837.374	1436.37	1972.01	1697.28	1532.24	1039.65	1072.42	1072.42	1500.63	1667.01	1666.16	1726.9	1726.9	1365.78	1452.62	1572.45	1735.77	1923.45	1831.75	1831.75	1703.31	1703.31	1713.98	1860.15	1428.59	1882.26	1694.38	1656.67	1656.67	2067.8	806.702	1729.93	1718.94	1942.59	2057	1888.63	1888.63	1830.3	1905.35	1798.89	765.482	1656.17	1621.51	1621.51	1674.36	1651.78
1592.25	1540.44	1540.44	1751.2	1914.36	1723.14	1690.78	1931.79	1193.29	1193.29	970.836	734.91	1948.72	1595.93	1593.38	1663.66	1871.45	1871.45	1927.55	1705.83	1354.84	1581.49	1613.79	1705.28	1705.28	1601.14	1154.59	1421.22	1432.33	1301.03	1416.34	1576.69	1488.03	1488.03	1172.71	1666.9	1568.93	1749.3	1687.36	1584.74	1584.74	1921.54	1697.55	1127.35	1491.62	1938.18	1860.13	2211.74	2211.74	1067.96
1570.97	1510.98	1927.59	1654.51	1654.51	1447.08	1396.66	1657.42	1268.78	1597.5	1711.21	1168.31	1542.52	1542.52	1601.59	2131.09	1834.78	1777.1	1654.71	1859.7	1859.7	1692.93	1664.16	1511.54	1445.61	976.528	1861.19	1148.82	1148.82	2196.74	2537.37	1328.83	1314.39	1750.72	1638.58	1575.97	1716.97	1716.97	1566.43	1719.71	1699.97	2376.57	1832.04	1649.47	1649.47	1966.72	2210.8	1245.11	1676.84	1634.14
1727.18	1384.77	1384.77	1340.18	1460.24	1209.47	1728.32	829.01	1604.64	1604.64	1599.16	1692.74	1960.13	1417.51	1509.82	1648.38	1558.09	1558.09	1697.34	1406.07	1485.41	1854.58	1820.67	1856.48	1856.48	2109.96	1597.58	1626.74	2193.14	2126.6	1867.08	2101.43	1526.41	1526.41	2091.5	2158.94	1745.16	1942.35	2317.8	2311.39	1913.81	1913.81	2307.56	2031.6	2003.75	1547.7	948.652	1156.73	1156.73	1761.28
NaN	1667.7	2116.29	2176.89	2176.89	1734.74	1831.26	1649.18	1901.53	1913.24	1440.46	1542.54	1617.78	1617.78	1486.61	1371.55	1288.17	1565.65	1412.05	1694.23	1936.1	1560.72	1560.72	1292.4	1877.69	1845.51	2077.91	1889.99	1889.99	1831.57	1778.26	1868.23	1794.53	1151.04	2071.32	1771.38	2128.58	2128.58	1949.73	2001.52	2020.29	2107.51	1485.18	1426.02	1875.27	2260.3	2260.3	1888.6	1744.76	1980.01
1245.56	1464.88	1608.25	1844.1	1818.01	1818.01	1756.94	1580.62	1871.73	1527	1595.4	1572.8	1572.8	1302.79	1302.79	1185.96	1786.67	1586.93	1621.89	1401.1	1342.61	1342.61	1493.66	1873.57	1614.21	1604.87	1272.05	1189.38	1239.24	1239.24	1807.44	1813.47	1885.82	1953.13	1825.91	1631.28	1631.28	1719.07	1719.07	1781.16	1028.57	2065.09	1820.02	1804.3	1379.55	1379.55	1841.02	1635.03	1513.49	2034.13
823.399	1741.77	1691.2	1691.2	NaN	1438.23	1750.21	1563.31	1494.1	1590.68	1590.68	1581.34	1793.58	1643.17	1839.12	1454.19	1454.19	1238.21	1238.21	1670.93	1072.7	1846.09	1827.71	1586.57	1828.77	1828.77	1700.1	1719.34	1788.33	1942.19	1636.53	1810.73	2021.82	2010.79	2010.79	1844.45	1659.81	2044.58	1730.84	1785.37	2097.1	1642.92	1449.47	1057.77	842.93	1643.14	1643.14	1784.93	1799.61	1922.04
1584.8	1444.88	1444.88	1683.9	894.103	894.103	1221.83	1645.97	1747.1	952.213	1753.83	1688.58	1675.27	1380.56	1703.35	1520.81	1699.21	1699.21	1412.16	1506.7	1295.75	1693.6	1824.83	1628.06	1591.94	1582.94	1582.94	1480.47	1074.44	1263.71	1368.68	1361.24	1743.8	1743.8	2091.95	2238.06	2183.19	1995.25	1991.32	1871.73	1172.62	1172.62	1999.49	2121.23	1777.44	1406.16	1918.98	942.266	1759.08	2120.93
1471.84	2011.58	1581.2	1347.32	1792.74	1713.12	1713.12	1354.08	1197.32	1693.37	664.768	1312.17	1457.07	1457.07	1481.26	1587.7	1416.05	1608.19	1613.37	1734.11	1777.18	1477.58	1610.96	1584.62	1442.43	1442.43	1552.64	1689	1778.75	1734.57	1825.19	1651.73	1915.87	2299.16	1589.21	1886.86	1622.82	1622.82	1680.48	1518.13	1558.88	1723.47	1643.18	1932.56	1282.14	2218.43	2218.43	1572.09	1562.43	1813.91
1211.79	1725.29	1725.29	1469.44	1515.45	1044.55	1445.87	953.064	1192.56	1657.13	1657.13	1564.61	1156.63	1400.35	1646.73	1590.15	1665.34	1665.34	1885.36	1669.05	1654.95	1428.27	1576.46	1835.11	1702.98	1106.04	1106.04	1466.35	1687.25	1916.55	1418.19	2161.69	1990.37	1454.68	1454.68	1585.76	1431.55	878.09	2110.64	2360	1311.46	1311.46	1685.88	1634.15	2105.14	2482.68	1828.7	1992.75	1885.3	1555.33
1743.71	1554.29	1552.42	1485.22	1718.96	1761.48	1761.48	1563.62	1730.1	1820.09	1775.17	1606.91	1615.09	1615.09	1533.9	1399.3	1497.79	1021.17	717.779	1252.85	1701.31	1937.25	1754.74	1304.67	1602.4	1761.23	2039.82	1564.98	1450.31	1656.08	1656.08	805.38	1949.63	1621.49	2077.54	1879.75	1757.57	1802.55	1805.81	1770.2	1388.54	1438.4	1438.4	1530.87	2018.66	2037.91	2445.73	1958.17	1935.86	1935.86
1488.02	1659.39	1432.23	1821.01	1821.01	1547.17	1735.27	1444.85	1660.21	1686.08	1686.08	1706.52	1446.33	1627.14	1659.62	1554.25	1108.77	1108.77	2066.48	2066.48	1617.41	1497.57	1664.19	1973.53	1713.24	1939.73	1939.73	1764.57	1289.51	1729.72	1325.04	2059.27	1970.88	2326.15	1297.87	1975.7	1411	1885.5	1885.5	1768.89	2129.99	2124.81	2346.45	2162.93	2227.23	2838.15	1341.26	1341.26	1827.92	2165.41
1523.43	1230.34	1310.46	1310.46	1351.92	1923.08	1425.31	1759.87	1327.22	1519.55	1519.55	1712.01	1606.2	1901.79	1907.73	1691.97	2116.95	1295.3	1295.3	1530.84	1748.37	1367.59	1808.91	1843	1538.11	891.66	1711.84	1711.84	2026.15	2066.06	1722.46	1766.66	1643.59	1810.97	1810.97	1793.72	1717.12	1599.86	1865.56	1985.54	2397.43	1800.13	1800.13	2098.2	2097.78	1687.77	1513.62	1682.54	1846.57	2149.24
1640.74	1870.8	1829.16	1681.48	1681.48	1780.32	1561.69	1876.28	1221.25	1790.59	1790.59	1054.84	1487.15	1339.1	1339.1	2005.07	1467.08	2122.97	1791.14	915.048	1889.68	1587.1	1587.1	1692.7	2398.35	2539.51	1726.62	1758.19	1650.16	2122.77	2204.46	2204.46	1989.98	1927.65	1092.46	1855.82	1239.66	1888.74	1888.74	1886.84	1882.2	1588.37	1676.92	1520.83	2115.05	2831.02	1982.29	1982.29	2035.12	1331.7
1664.75	1470.24	1691.49	1274.22	1399.23	1324.63	1470.88	1179.97	1189.56	1619.48	1469.84	1469.84	1455.83	1826.49	1480.03	1986	1413.96	1499.01	1499.01	1702.67	1963.17	1492.56	1596.71	1738.63	2004.63	2205.15	2178.88	2178.88	1942.5	1939.64	1927.29	2263.39	1979.19	2106.56	1781.46	1531.32	1681.74	1525.11	1915.34	1915.34	1637.1	1549.6	1602.26	2264.41	2204.16	2300.08	2404.44	2404.44	2698.33	2315.79
1769.32	1772.18	1668.32	1675.2	1196.07	1039.6	1435.89	1435.89	1926.6	1996.59	1698.76	1478.92	1434.96	1587.28	1498.84	1385.11	1385.11	1498.23	1662.84	1991.08	1520.47	1486.34	1961.42	2208.91	2118.16	1904.92	1693.09	1484.59	1484.59	1308.79	1629.8	1564.42	1304.66	2018.71	1727.89	1727.89	2227.12	2153.24	1728.92	2006	1153.3	1574.18	1980.65	1980.65	2011.28	2027.61	2214.26	2309.14	2411.25	1958.86
1604.76	1793.97	1605.51	1605.51	1417.27	1341.57	1854.18	1255.16	1244.15	1625.27	1669.96	1669.96	1594.83	1946.31	1673.79	1594.17	1966.3	1620.2	1610.01	1541.78	1873.12	2516.71	2155.42	2155.42	2432.83	1873.31	1810.73	1162.65	893.58	1592.93	1592.93	1600.92	1600.92	1918.77	1794.28	1920.09	1997.59	1776.83	2130.17	2428.29	2408.87	2475.29	2475.29	2414.88	2252.05	2188.83	2089.04	1663.99	1626.29	1917.8
1237.16	1428.95	1386.88	1190.8	1190.8	1418.39	1507.48	1470.18	1639.95	1670.94	1670.94	1979.69	1979.69	1369.51	1849.48	2063.8	1511.2	1149.69	NaN	NaN	1727.82	1656.43	2052.34	1305.82	1498.65	1662.3	1739.53	1637.26	1966.47	2212.86	1592.09	1592.09	2247.42	2263.7	2246.39	2246.39	1990.16	1607.32	1930.93	1857.42	946.008	2284.39	2030.72	2060.58	2818.47	2420.43	2399.46	2399.46	2705.16	2292.89
1608.24	1656.88	1632.49	1475.44	1610.12	1501.93	1680.89	1480.45	1480.45	1368.62	1823.32	1588.25	1875.33	1759.08	1550.05	1550.05	1598.47	1390.55	1600.51	1657.11	1587.67	1818.07	1899.55	1899.55	1181.66	1569.84	1678.5	1370.24	1740.27	1880.27	2030.66	2030.66	1968.7	1837.89	2364.28	2012.44	2258.86	1699.62	2804.24	2804.24	2506.05	2038.16	1651.26	2276.63	2656.61	1064.03	1868.28	1868.28	2446.54	2313.62
2044.72	1526.76	1496.28	1474.07	1474.07	1668.1	1779.08	1890.88	1670.98	1419.13	1427.21	1503.53	1503.53	2025.87	1513.6	2089.82	1771.85	1617.36	1812.85	1812.85	1567.26	1704.38	1683.3	1732.88	1732.88	1716.88	2420.67	1594.2	1858.78	2207.05	2279.98	2279.98	1922.47	1907.71	2228.43	2175.57	2582.47	2354.31	1932.41	2237.31	2400.96	2293.47	2643.07	2643.07	2776.25	2734.6	2736.64	2438.66	2812.51	2464.06
1824.26	1126.27	1608.45	1608.45	1558.65	1937.07	1813.69	1016.82	1656.71	1986.37	1289.73	1289.73	1790.25	966.408	990.584	1155.7	1403.15	1809.11	2091.04	2158.41	2158.41	1716.43	1703.78	1882.84	1868.88	2120.75	1826.95	1826.95	1780.21	1780.21	2198.98	2046.07	1878.06	2189.87	1854.82	1854.82	1445.26	1429.19	2367.99	2287.66	3044.48	1904.16	2343.12	2482.32	2482.32	1457.6	2824.61	2666.3	2764.48	2231.28
1523.37	1612.19	1860.08	2077.37	1376.21	1137.86	1309.46	1484.23	1824.08	1849.1	1313.41	1481.98	1481.98	1598.26	1684.4	1675.57	1520.1	1583.87	955.924	955.924	1068.51	1068.51	1430.83	1877.82	1550.2	1675.02	1233.13	952.742	952.742	1890.17	1948.29	1786.1	2121.47	2202.8	1872.39	2303.11	2303.11	2056.27	2564.93	1272	2338.6	2117.44	2127.67	2127.67	1709.21	1709.21	1900.29	2450.41	1882.12	2017.02
1335.46	1318.92	1464.92	1291.93	1058.86	1058.86	1569.29	1639.42	1810.51	1541.54	983.276	983.276	1785.48	1622.19	1784.41	1565.05	2025.68	1889.46	2084.25	1994.88	1994.88	1736.16	2036.81	1484.08	2077.06	1776.36	1772.41	1209.39	1722.79	1722.79	1894.69	1926.83	1828.21	1996.77	1768.65	1768.65	1764.84	2125.96	2385.23	2371.72	2380.23	2223.44	2498.26	1641.08	1641.08	2364.78	1893.24	2405.57	2580.22	2220.67
1642.97	1699.38	1699.38	1753.33	1545.91	1389.11	2065.06	1300.92	1826.22	1642.76	1032.33	923.173	923.173	1657.41	1487.57	1413.53	1774.18	1615.06	1907.77	1724.53	1622.02	1622.02	1742.71	1434.18	1711.68	2442.15	2160.71	2484.62	2484.62	1760.06	1621.78	2071.57	2443.9	1922.66	1164.54	1670.21	1670.21	1907.78	1963.39	2396.06	2396.06	2297.96	2278.9	2289.22	2671.17	2222.92	2140.36	2277.81	2128.53	2524.16
2090.84	1127.77	1258.09	1763.27	1720.14	1936.54	2150.96	1580.81	1580.81	1967.52	1822.9	2132.43	2068.28	1738.76	1753.03	1773.56	1826.22	1826.22	1875.95	1798.42	1828.9	1155.83	1626.92	1626.92	1865.04	1865.04	1286.5	1081.89	1473.73	1854.07	1828.92	1551.74	1551.74	1849.62	1916	2025.61	2283.95	2238.07	2387.11	1876.02	2303.39	2303.39	2365.83	NaN	1826.49	1947.61	1244.96	2246.45	1707.37	1707.37
1673.46	1140.46	1140.46	1074.03	NaN	NaN	1447.09	1091.62	1565.31	1883.13	2053.85	2078.37	2078.37	1980.69	1577.47	1748.91	1885.17	1613	1174.56	1907.14	2287.4	2287.4	1364.65	1435.31	1848.93	1325.42	1393.88	1641.45	1883.41	1883.41	1749.69	1320.41	641.787	1339.93	1518.98	1145.61	1145.61	2036.76	2836.52	1712.59	2105.92	2105.92	1508.14	1805.07	2172.9	1531.6	1545.94	1393.99	1393.99	2208.08
1699.25	1528.43	1839.52	1321.97	1692.73	2096.61	1191.71	1079.39	1079.39	1752.03	1752.03	1514.79	1773.49	1578.8	1449.05	1658.03	1468.41	1468.41	1589.42	1671.1	1804.55	1609.72	1274.12	1920.74	1869.19	1869.19	1288.77	1484.45	1771.63	1697.52	2303.96	2017.24	2017.24	1589.03	1589.03	973.171	1998.97	2322.61	2490.68	2400.05	2352.81	2352.81	2051.13	1994.29	1748.56	2363.64	2460.43	2145.62	1537.35	1537.35
1363.89	1629.77	1629.77	1130.62	1501.43	1285.56	1791.94	1773.74	1153.52	1153.52	1576.27	1512.59	1111.31	1455.74	1801.33	1999.67	1564.87	717.134	1435.46	1869.35	1763.62	1763.62	1636.13	1544.36	1022.88	1333.05	1589.62	1792.45	1579.92	1579.92	1297.27	1948.37	1746.69	1857.63	2206.07	2023.18	2023.18	1770.51	2360.5	2063.24	1880.32	2168.83	1923.37	1687.27	2207.66	2207.66	1912.93	2352.34	2428.05	2155.88
1599.04	1527.94	1527.94	1633.7	1974.02	1154.3	1708.35	1614.65	1722.78	1785.37	1785.37	2225.8	1829.65	1506.57	1819.65	1598.96	1778.02	1778.02	1946.79	1337.65	1234.75	1931.62	1912.43	1086.95	1526.47	1526.47	1612.59	1980.73	2326.29	2038.65	2047.85	1849.81	1419.34	1698.55	1698.55	2089.77	2414.2	2396.38	2523.03	2095.83	2299.35	2299.35	2268.27	2318.47	2267.22	1901.14	2151.37	2070.85	1366.63	1366.63
1717.86	1529.18	1553.22	1949.21	1966.99	1966.99	1493.95	1580.09	2015.36	2021.84	1715.01	2021.51	1291.87	1764.51	1764.51	1684.83	2012.43	2010.99	1772.85	2009.73	2005.24	2005.24	1568.77	1377.02	1688.33	1735.09	1964.2	1733.3	2061.74	2061.74	1998.17	2106.02	1670.35	1594.58	2077.54	2042.19	1892.52	2746.86	2746.86	2558.92	1918.32	1929.81	2830.49	2642.83	2977.1	2977.1	1672.32	2393.25	2228.49	2125.66
1751.57	1878.19	1964.56	2232.64	1641.67	1678.28	1678.28	1819.18	1943.75	2042.01	1909.49	1846.23	1420.49	1420.49	2118.69	1720.98	1911.32	1873.38	1334.35	2081.19	1730.34	1666.48	1666.48	1994.01	2046.26	1443.67	1677.02	1767.08	1857.94	1618.23	1618.23	2079.49	2088.53	2511.71	2565.97	1518.75	1497.89	1497.89	1682.24	2271.1	1605.76	1295.32	2223.57	1336.79	2235.5	2451.41	2451.41	2008.8	2539.91	2009.06
2056.45	1908.43	1410.39	2007.19	1615.84	1615.84	2031.46	1609.06	1737.34	1697.99	1949.67	2572.27	2565.56	1611.2	1611.2	1378.28	1774.96	1606.49	1110.21	1795.07	1749.65	1128.27	1835.4	1563.93	1836.02	1752.48	1752.48	2444.54	1649.11	1857.85	2387.87	2217.23	2465.49	2465.49	2115.73	2115.73	2049.06	1476.27	1501.61	2771.84	2688.68	2012.55	2012.55	1643.18	2003.33	1396.01	2125.03	2423.6	2166.43	2280
1898.86	1732.96	1713.94	1201.2	715.935	1473.31	1473.31	1239.88	1532.56	1768.03	1396	1253.84	1781.25	1781.25	1422.4	1113.47	1574.62	2023.9	1604.94	1578.99	1844.17	1503.87	1932.88	1980.28	1350.03	1350.03	1304.64	1304.64	1465.48	1661.97	1711.51	2221.27	1887.31	2106.38	2106.38	2478.12	2744.36	2359.58	2114.62	2131.32	1374.81	1551.59	1551.59	2062.21	1288.97	2047.08	1808.34	1705.51	2161.52	2161.52
1951.47	1003.99	1003.99	1633.85	1789.94	1782.11	1753.28	1745.72	1851.01	1619.11	1716.07	1716.07	1898.18	1630.64	1770.4	1078.43	1246.4	1246.4	2109.17	2109.17	2045.94	1407.95	2015.67	1746.07	2099.74	1375.11	2073.44	1984.6	2221.38	2221.38	2254.07	1640.94	1796.01	1823.71	2189.16	2204.83	1929.7	1850.61	1850.61	1881.6	2288.96	2003.13	2111.14	2481.54	1090.5	1624.94	1839.92	1839.92	2301.84	2246.56
1767.75	2027.34	1765.7	1654.33	2263.78	1938.11	2010.32	1958.42	2004.68	2137.77	2137.77	1937.24	1676.9	1733.17	2070.45	1598	1733.08	1545.54	1545.54	2150.33	1563.43	NaN	1237.75	1456.86	1321.13	1709.58	1840.09	1840.09	2268.19	1635.71	1928.72	1848.88	2362.18	1857.46	1857.46	1849.35	1875.73	1990.69	2055.91	1612.1	1374.02	1898.71	1898.71	1510.49	1054.62	2233.94	1499.12	2335.36	2293.06	2172.1
1538	1896.77	1828.33	2008.63	2317.55	1816.09	1984.92	1984.92	1787.01	2255.84	1548	1736.97	1536.9	1617.88	1617.88	1867.3	1890.9	2213.55	2014.56	1837.11	1915.82	2020.6	1698.55	1698.55	2131.93	1582.75	1992.26	1368.71	2090.98	2097.78	1699.39	1699.39	1432.48	2286.61	2389.44	2362.3	1770.49	1563.13	1186.15	2338.92	1177.13	1794.41	2483.54	2483.54	2241.53	2120.56	2292.16	2165.34	1654.44	1991.57
1857.27	2359.53	2107	2107	1496.82	1676.05	1904.83	1370.18	1088.29	NaN	NaN	NaN	1265.23	1741.43	1628.84	1931.78	2125.44	1880.39	1880.39	1747.06	1763.2	1863.06	1780.44	1815.15	1489.99	2347.91	1681.79	1681.79	1761.89	1284.45	1766.49	2062.35	1979.04	2013.45	2013.45	2515.41	2515.41	2493.92	2067.8	859.827	2274.41	1331.08	1331.08	2278.79	2583.92	2159.22	1923.39	2581	2510.25	2144.87
1648.25	1779.87	1781.55	1716.43	1716.43	2282.54	2034.7	1709.73	1802.95	1958.31	1867.99	2223.51	2039.44	1987.95	1987.95	1766.67	1766.67	1861.15	1980.72	1980.72	1916.57	1656.11	1933.88	2139.02	1704.86	1275.76	1275.76	1463.17	1510.18	2218.2	1909	2028.71	1214.18	1420.65	1697.4	1697.4	1141.17	1924.17	1772.82	2193.94	2145.39	2023.27	1883.24	1883.24	1547.01	1669.19	1098.58	1098.58	1469.28	1608.22
1949.55	1828.22	2115.64	2069.4	1538.92	2366.29	2366.29	1954.51	1464.24	1206.46	1855.21	1697.55	1665.34	1493.23	1434.11	1434.11	1777.22	1566.97	1660.75	1826.9	1436.54	1141.74	1585.51	1719.73	1719.73	1654.53	1599.39	1950.56	1975.08	2208.01	2208.01	1782.35	1973.27	1313.53	2338.09	1422.67	1672.19	1135.98	2062.88	2062.88	1753.46	1823.67	2155.55	1073.56	1392.84	1800.31	1856.84	2330.28	2330.28	1941.2
1788.36	1781	2247.39	1455.48	1455.48	1367.97	1922.65	1150.41	1983.57	1732.36	2085.45	2085.45	1882.72	1606.76	1672.42	1631.04	2007.92	1592.98	1791.86	1791.86	1646.32	1379.45	1770.17	1855.83	1966.46	1360.47	1898.52	1995.89	1995.89	1983.52	2273.97	2599.27	1957.7	1799.38	2174.74	2174.74	2194.59	1879.66	2279.95	1495.16	1948.17	2196.87	1776.22	1776.22	1800.66	1564.33	1737.81	2240.3	2164.89	2247.51
1735.81	1128.81	1576.79	1442.77	1566.75	1566.75	1721.76	1699.41	1389.8	1878.68	1430.93	1544.15	1544.15	1452.81	1559.16	1374.09	1646.12	1068.03	1215.75	1902.7	1761.59	1732.29	1982.8	2001.83	2001.83	1762.15	1340.13	1690.81	1437.19	1240.76	1755.05	1782.14	1782.14	1721.45	1967.75	1979.59	1874.43	1381.8	2030.83	2273.77	1781.31	1348.7	1427.63	1963.44	1963.44	2181.35	1338.43	1940.91	1280.95	1926.24
2029.03	1854.25	1708.07	1669.1	1669.1	1293.74	1521.34	1937.61	1482.44	2130.9	1891.95	1715.29	1715.29	1983.21	1761.97	1796.09	928.706	1153.55	1838.99	1838.99	2044.65	1443.15	1332.4	1345.43	1507.21	2510.15	2152.08	1855.86	1855.86	1812.81	2247.8	1950.05	1515.18	2005.8	1757.37	1757.37	1978.47	1505.61	2047.68	2441.94	1681.1	1517.53	1483.99	1483.99	1487.97	1698.69	2016.84	1730.15	1730.15	1994.82
1763.49	1713.84	1598.99	2196.3	2013.72	2013.72	2077.84	1897.34	2385.82	1788.98	1422.75	1543.56	1543.56	2046.53	1324.47	1701.35	2406.2	2381.64	1494.37	1950.08	1950.08	1493.28	1924.49	1948.73	1986.23	1508.16	1691.68	1691.68	1703.27	1722.5	2655.3	1950.68	1742.11	1680.76	2104.05	2032.95	2032.95	1272.6	1907.17	1688.35	1477.76	1412.66	1746.19	1444.85	1444.85	2232.37	1841.95	1848.26	1962.27	1701.75
1889.68	2161.51	2193.19	2155.69	2155.69	1785.61	1932.87	1804.78	2084.9	1400.22	1675	2108.19	2108.19	2021.66	1932.37	1401.18	2268.03	1698.69	1466.01	1466.01	1713.92	1712.26	1817.21	2190.51	1931.26	1483.8	1774.24	2390.63	2390.63	2274.38	2534.37	1857.9	933.851	1828.96	1702.12	1657.71	1657.71	1909.13	1688.48	1590.87	2023.17	1361.78	1906.89	1906.89	1166.78	1657.22	1607.7	1811.48	2250.92	1284.08
2044.75	1798.56	2059.27	1702.11	1972.29	894.973	1815.42	1773.24	1773.24	1276.71	1929.16	1137.04	2051.6	1216.69	1490.38	1185.38	1531.15	1531.15	1797.32	1316	1956.52	1867.73	1256.1	1750.4	1750.4	818.423	647.772	1394.42	1880.54	1880.54	2000.3	2014.91	1562.64	1550.36	1532.41	1805.11	1805.11	1482.67	1308.79	1433.06	1762.89	1559.59	1990.05	1660.34	1660.34	1711.66	1369.51	1507.98	1649.65	1023.96
1856.28	1687.48	1687.48	NaN	2213.96	1570.76	1918.26	1887.13	1922.27	1922.27	739.173	1673.62	2224.28	2202.05	1902.18	1495.85	1495.85	2032.83	1601.77	2043.18	1609.76	1478.09	1434.03	1756.69	1756.69	1684.68	1437.8	1694.48	NaN	1989.53	2030.61	1740.27	1471.19	1471.19	1198.35	1939.15	1063.81	1186.79	1756.56	1022.17	1022.17	1218.49	1936.94	1074.71	1947.78	1526.94	1835.06	1856.8	1856.8	1387.48
1958.24	1662.1	1879.26	2145.11	2062.56	1868.25	1863.95	1852.45	1852.45	924.467	1467.08	1513.96	1417.74	1697.36	1740.92	1353.34	1210.94	1210.94	1478	1758.31	1620.75	1656.69	1654.3	1877.5	1110.65	1110.65	1418.59	1565.1	1325.8	1461.38	2079.43	2092.5	2092.5	2319.19	2109.97	1561.91	1816.82	1550.69	1661.91	1509.21	1898.8	1898.8	1689.19	1734.12	1411.14	1727.71	2189.61	1492.65	1492.65	1865.01
2021.93	1785.12	1785.12	1899.1	1877.4	1735.89	1534.88	2028.3	1959.77	1959.77	1752.36	1522.79	1628.44	1202.08	1704.32	1898.11	1898.11	1755.47	1755.47	685.309	1449.15	1510.28	1573.3	1814.2	1814.2	1774.45	1510.7	1814.14	1082.17	1568.87	1572.35	2221.26	1802.54	1802.54	1400.33	1599.51	1691.41	1134.54	1768.12	1445.31	1445.31	1878.95	1878.95	2188.04	1766.43	1237.4	909.206	1681.33	1681.33	1694.16
1812.63	1953.27	1701.57	1446.94	1274.82	1548.43	1623.99	1635.35	1635.35	1771.32	1771.32	2002.23	1756.17	1724.8	1355.99	1080.75	1766.65	1766.65	900.935	1948.31	1819.87	1528.87	1497.15	1778.11	1945.3	1945.3	1573.01	1845.32	1748.3	1315.09	1905.42	2271.14	2271.14	1957.6	1673.4	1855.25	1916.19	1598.15	1346.94	2262.03	1886.72	1415.08	1762.46	1233.18	1233.18	2217.73	1466.96	1659.53	1765.56	1832.94
1952.45	2029.75	2029.75	1473.15	1381.45	1465.95	1710.68	1397.18	1065.98	1065.98	1555.55	1602.84	1673.42	1396.53	1625.43	1645.03	1312.45	1453.9	1453.9	1683.88	1362.03	1550.04	2050.9	1765.01	1765.01	1646.89	1230.75	1837.06	1690.79	1976.56	1796.53	1799.42	1802.61	1802.61	1581.58	1492.62	1836.44	1611.12	1000.76	1634.69	1691.28	1201.43	1201.43	1516.92	1798.92	1930.2	2088.17	1244.66	1201.75	1201.75
1786.98	1847.2	1847.2	2087.44	2146.27	1779.48	1343.79	1675.43	1560.17	2073.7	2073.7	1774.73	2063.44	1846.22	1450.47	1690.84	1443.93	1443.93	1418.65	1957.9	1050	1090.29	1743.26	1684.76	1847.77	1847.77	1751.37	1827.35	2181.6	1728.43	1435.7	1565.33	1350.48	1350.48	1803.28	880.821	1400.99	1461.22	1590.51	1876.2	1467.83	1467.83	1614.78	1843.66	1521.92	1646.31	1486.59	1769.77	1682.97	1113.72
2318.47	2026.05	2026.05	2193.86	1867.86	1898.96	1562.21	1974.17	NaN	NaN	1857.66	1997.33	1880.97	1843.51	2212.52	1899.08	1823.02	2244.95	2244.95	1510.12	1487.44	1733.64	1457.66	1551.47	1551.47	1478.29	1478.29	1204.38	1552.18	1418.94	1642.25	1249.56	1587.54	1587.54	1748.3	1526.52	1773.84	1557.16	1442.45	2060.86	1737.03	1994.15	1994.15	1944.77	2239.53	1160.01	1268.1	1726.54	1848.65	1848.65
2239.8	2352.84	2010.96	2010.96	1308.04	1668.76	NaN	2335.1	2713.99	2222.39	2222.39	1955.36	1720.72	1720.72	1337.02	1929.82	2255.05	2233.12	1690.13	2027.79	1464.89	2196.17	2196.17	1752.97	1815.31	923.739	1949.45	1556.18	1806.43	1806.43	1829.89	1460.08	1729.41	1814.18	2122.07	1781.96	1839.66	1839.66	1766.98	1329.81	1981.17	1826.01	1793.89	1684.79	1422.33	1806.42	1912.05	1882.23	2206.46	2206.46
1451.27	1931.5	1931.5	1517	1573.33	752.291	1927.02	1331.06	2054.88	1682.35	2202.37	2202.37	1740.73	1555.71	1697.31	1506.49	1637.98	1983.93	1993.21	2300.58	2244.24	2244.24	1517.82	1517.82	1318.06	953.361	1859.4	1523.75	1585.22	1561.15	1561.15	1660.34	1902.77	1684.59	1753.94	1987.99	2031.82	2082.18	2082.18	1828.2	2040.8	2037.08	1624.57	1998.35	1045.21	1045.21	1395.83	1926.61	1633.1	1680.02
1354.95	2067.65	2145.36	2145.36	2153.54	2181.99	2026.35	1751.51	2007.52	1852.11	1852.11	2024.38	1337.41	2040.48	1950.75	1950.75	1835.03	1571.19	1612.86	991.784	1636.7	1980.88	1980.88	2000.46	1900.55	1971.7	2154.7	1998.74	1873.36	1732.05	1732.05	2374.3	2362.41	1656.41	1632.61	2067.87	1974.7	1974.7	1988.07	1861.68	1583.24	1512.67	2128.38	2028.83	2311.75	2259.64	2259.64	2305.66	2095.63	2030.06
2193.56	2135.76	1817.43	1871.37	2124.57	1245.33	1245.33	1705.06	2502.53	1853.56	2074.51	1647.77	1950.92	1802.91	1802.91	2056.95	1820.94	1772.42	1825.31	2027.09	1914.15	2061.46	2021.77	2021.77	2508.62	2147.05	2028.44	2187.39	1953.86	1617.33	1617.33	2064.9	1560.15	1894.52	1882.37	2068.49	1844.54	1622.29	1622.29	1127.49	1790.3	951.997	2022.02	NaN	1320.38	1320.38	2002.32	2002.32	1913.46	1819.4
1927.68	1976.16	1940.9	2287.84	2042.33	1429.79	1429.79	1395.08	1950.32	2128.61	2384.58	1795.55	1825.5	1472.49	1960.13	1960.13	1835.81	1591.59	2057.26	1437.91	1870.61	2090.99	2090.99	897.222	1789.88	1987.74	1853.11	1905.35	1093.86	1694.9	2131.43	2131.43	1958.67	1708.4	1964.8	1973.65	1682.36	1705.45	2025.6	2025.6	2030.52	2094.09	1835.52	1563.86	1887.68	1825.24	1918.32	1993.94	836.92	836.92
2311.72	1897.38	1196.9	1028.48	1028.48	2082.87	2166.3	1977.99	2275.56	2279.69	1644.86	1644.86	1923.58	1813.81	2189.64	1437.27	2377.59	1684.86	2280.38	2280.38	1613.33	1456.62	1649.07	1903.95	1756.95	1764.15	1764.15	2141	2215.82	2100.56	2147.25	1704.29	2022.04	2056.44	2076.99	2076.99	1693.07	1822.12	1620.3	1782.73	1776.55	1616.57	2090.14	2090.14	2344.43	2124.3	2088.33	1778.34	1754.2	1630.49
2163.17	2195.09	2060.66	2060.66	1644.16	2457.5	2015.51	2057.56	1407.06	2294.51	1650.96	1989.19	1989.19	2370.23	2421.34	1624.04	2302.17	1868.47	2071.85	1943.35	1940.91	2047.72	2047.72	2182.46	1908.26	1469.98	1940.47	1766.76	1802.36	1988.09	2249.11	2249.11	1978	1888.81	1881.1	2138.42	1420.26	1616.78	1416.27	1416.27	1433.49	1636.43	1984.1	2044.06	1930.12	1630.19	1630.19	2164.98	2164.98	1745.77
1968.2	1584.1	1971.02	2321.76	2527.77	2021.45	1291.73	1291.73	1822.1	2330.05	2135.76	2018.35	1196.99	1896.32	1896.32	1707.73	1835.55	1223.02	1213.6	1511.1	NaN	1980.13	2226.94	2226.94	1839.68	1733.54	1710.26	2260.19	2260.19	2324.83	2027.12	1028.25	1359.87	1441.51	1443.74	1443.74	1829.33	1914.87	1662.06	2049.08	2097.65	1608.31	1947.55	1947.55	1963.18	1704.43	1518.83	1599.88	1913.76	1815.3
1600.81	1929.61	1981.57	1981.57	2346.33	2345.43	2135.66	2140.31	2345.91	1996.52	2120.42	2058.04	1579.2	2244.66	2176.11	2176.11	1702.82	2138.69	2333.21	1658.69	2169.96	2163.84	1569.26	2205.67	2205.67	2156.03	1900.67	1984.36	1884.82	1671.26	2318.37	2318.37	2151.52	1944.64	1655.7	1727.33	2041.14	1913.53	1418.23	1418.23	1708.73	1930.68	2037.6	2037.6	2131.39	2115.36	1963.92	2143.69	1869.23	2459.01
2113.18	1671.72	2361.32	2269.56	2131.73	2296.86	1931.36	1931.36	1737.62	1599.43	1105.96	1291.01	1998.91	1807.43	1600.3	1767.91	1767.91	1508.47	1916.91	1833.24	2049.02	2094.79	1427.47	1427.47	NaN	1044.36	1795.84	1692.94	1751.56	1730.48	1990.23	1990.23	2171.66	1990.07	1599.34	1569.96	1625.22	1631.69	1434.03	1549.31	1549.31	2149.79	2087.35	2072.15	2051.34	2398.22	2086.37	2086.37	2010.07	1801.21
2128.59	2303.54	2137.41	2204.27	1719.74	1867.58	1879.18	1261.83	1261.83	2059.16	1795.39	1883.55	1709.26	1666.93	NaN	NaN	1865.03	1768.15	1812.62	2031.11	2099.6	2081.15	1468.27	1639.12	1639.12	1901.47	1362.64	1874.69	1695.05	1782.42	1852.45	1961.12	1961.12	1709.88	1509.64	1479.05	1613.16	2066.32	1874.01	1874.01	1823.93	1893.36	1888.49	1221	1221	1903.54	1980.53	1969.89	1572.45	1008.42
2165.49	2492.57	2112.21	1880.07	1880.07	1710.62	1800.37	1482.92	738.041	1803.9	1825.22	1720.14	1885.61	1885.61	845.421	1397.86	1862.12	1940.49	2068.3	2068.3	2026.91	2103.73	1835.75	1527.29	1759.33	1386.98	1746.31	1642.63	1642.63	1637.65	1812.02	1568.35	2226.06	1777.32	1561.47	1636.29	1645.64	1645.64	1704.43	1968.05	1764.78	1756.36	1909.36	1909.36	1509.85	1763.7	1330.19	1983.94	1988.39	1411.45
2648.61	2175.16	2190	2131.3	1688	1688	2407.03	2149.44	1772.41	1966.87	1774.87	1400.01	1400.01	1625.42	1029.89	1744.32	2278.25	2114.41	1148	2524.46	2524.46	1254.18	2044.25	2188.77	1734.88	819.071	1733.65	1733.65	1799.47	1176.47	1504.64	1913.07	627.876	1866.79	1968.2	2216.44	2216.44	2143.6	2161.95	1890.06	1132.31	1922.7	2245.75	1649.99	1649.99	2253.54	1782.29	1333.23	1674.81	2456.49
2475.59	2592.9	2548.6	1712.26	2146.41	1991.51	2187.13	2187.13	1940.82	996.042	1883.74	2310.43	1629.14	1539.8	1736.08	1622.71	1622.71	1750.72	1544.86	1638.34	1797.05	1744.63	2064.87	2213.39	2353.93	2353.93	2093.18	2114.47	2114.47	1671.25	1664.96	1673.42	1686.4	1715.93	1507.25	1406.85	1864.27	1864.27	1163.66	2116.57	1511.05	1631.27	1878.45	1878.45	2028.37	1788.5	1997.5	2109.03	2093.31	2298.25
2135.73	1946.57	2065.18	1756.84	1525.61	1525.61	1602.81	2266.53	1781.39	1738.85	2413.91	2324.79	2324.79	2349.74	1928.24	1829.99	1907.62	1487.68	1435.7	1991.06	1991.06	1722.05	1742.59	1509.06	953.114	1346.81	1403.63	1577.53	1861.28	1861.28	1639.05	1402.39	1197.21	1210.98	1741.74	2205.03	2205.03	2213.52	2241.51	1778.5	2091.79	2026.65	2015.87	1763.67	1763.67	2057.62	1529.42	2147.9	2266.37	1799.44
2640.83	2894.3	2894.3	2504.1	2021.96	2133.9	2099.11	1764.26	1778.53	1778.53	2126.61	1851.12	1810.51	1758.56	1763.42	1987.9	1987.9	2339.86	2435.49	2077.82	2050.99	1702.05	2090.05	2161.12	2202.72	2202.72	2185.17	1766.8	2108.74	1938.73	1791.06	1725.01	890.523	890.523	1864.53	1948.87	1453.68	1911.69	1944.57	1165.85	1165.85	1769.51	1437.18	1644.9	2011.67	1874.5	1718.18	1415.52	1608.58	1608.58
2577.48	2564.55	2384.19	1588.09	1533.38	1533.38	1127.55	1968.52	1931.13	2030.27	2071.33	1681.26	2032.96	2032.96	1963.5	1548.24	1402.19	2054.87	1760.78	1878.81	1878.81	2103.24	1998.07	1984.39	1957.52	1906.57	2081.52	2035.9	2122.82	1925.42	1390.81	1824.07	1824.07	2306.66	2478.37	1810.94	1971.5	1270.03	1668.14	1697.53	2148.36	2148.36	1715.39	1753.46	1581.74	1897.11	1646.38	2157.71	2157.71	2139.37
1863.91	2070.27	1719.71	1539.24	1539.24	1710.82	1710.82	1923.46	1636.15	2049.09	1944.29	1863.86	1888.66	1888.66	1565.3	2219.14	1458.74	2028.91	2190.83	2001.4	2282.18	2282.18	2152.86	1716.83	1227.91	1769.09	2092.57	2588.79	2588.79	2026.29	2026.29	2084.84	1983.72	2073.87	2013.65	1863.83	1754.93	1754.93	1916.93	1830.07	1737.14	2154.87	2464.81	2508.35	2534.05	2534.05	1708.38	1859.29	1966.33	1992.44
2545.5	1942.2	835.716	1660	2422.77	1704.39	1079.05	1877.8	1877.8	2076.57	1824.45	2042.95	2304.96	2198.56	2336.38	1828.25	1897.51	1897.51	2050.13	2005.26	2239.44	1920.47	2098.8	1808.1	1374.48	1374.48	1416.51	1911.34	1940.92	1373.35	1050.04	2021.07	2021.07	2301.68	2301.68	1747.44	1791.96	1706.85	1891.2	1687.28	1802.17	1802.17	2134.36	2145.37	2199.48	2151.96	1937.17	1796.34	1786.77	1852.64
1627.57	2397.91	2367.4	2348.6	1696.39	2097.96	2097.96	1984.94	2134.35	1991.87	2284.19	2019.49	1865.35	1865.35	1157.55	1446.49	1621.38	1944.04	2156.03	2025.44	1518.45	1518.45	1214.35	1881.88	2074.15	1566.1	1441.56	1996.82	2031.07	1342.41	1342.41	1310.12	1547.57	894.429	1689.4	1668.56	2161.19	2161.19	1950.74	1999.16	1516.74	1560.3	1797.49	2188.07	2248.49	2248.49	2224.53	1919.8	1697.21	1762.42
1337.55	2280.74	1517.01	1972.1	1954.69	1921.66	1772.71	1373.22	1373.22	1640.22	1640.22	1751.82	1472	1609.44	1687.6	1681.43	1780.12	1780.12	1839.84	1929.1	1857.21	2022.02	2253.92	2285.56	1722.48	1722.48	1837.66	1564.51	1709.01	1940.55	1884.75	2320.5	2067.88	2306.52	2306.52	2105.14	2356.12	2114	1789.75	1947.62	1902.5	1902.5	1877.93	1919.7	1143.5	1752.93	1590.6	1895.42	1323.78	1926.51
1734.35	943.3	943.3	2026.76	1885.91	2394.86	2249.23	2047.74	1760.83	1760.83	2005.76	1954.01	2032.32	2172.27	1386.5	2068.08	1698.08	1600.38	1600.38	1636.59	1836.31	1836.31	1492.82	1834.5	1972.57	1715.51	1877.34	2023.74	1749.24	1841.21	1841.21	1228.45	1998.98	1921.31	1828.39	2280.24	2615.31	2046.37	2046.37	2231.56	2173.21	2338.67	3246.59	2231.22	2303.7	2303.7	2284.61	1579.76	1574.4	1255.31
3522.29	1937.55	1889.67	1889.67	3129.52	2216.56	2355.19	1932.62	2263.55	1858.44	1858.44	2374.59	1910.77	2389.42	1770.18	2056.96	1402.76	1647.83	1741.33	1741.33	1822.22	2206.85	2285.22	940.4	1724	1724	2615.98	1744.43	2332.87	1979.61	2006.68	1956.2	1418.11	1823.25	1823.25	2105.07	2155.33	2580.59	3069.1	2413.59	2302.26	2302.26	2130.17	2130.17	1809.33	2180.97	1281.96	NaN	1971.66	1741.75
2055.6	2354.37	2239.59	2422.24	2357.08	2282.75	2282.75	2071.78	1820.2	2580.44	1857.82	1850.13	2614.55	1940.18	1940.18	2225.49	2040.69	2020.36	2052.2	1771.55	2071.85	2071.85	2256.65	2256.65	2217.06	1441.01	1662.51	2032.9	2130.53	1981.33	1981.33	2332.53	1935.64	1580.03	2152.59	1656.29	2037.94	2223.88	2223.88	1787.55	1793.55	1798.92	2033.49	1984.33	1828.19	1828.19	1798.22	1672.25	2103.51	2396.16
2013.5	1710.95	1788.96	1788.96	1721.46	1165.77	2290.86	2351.97	2388.82	1645.8	1645.8	2291.15	2395.91	2275	2117.96	1830.76	2079.74	1864.53	1563.74	1836.78	2484.8	1246.47	1246.47	1973.49	1665.37	2304.73	NaN	2237.02	2303.95	2291.2	2318.41	2318.41	1888.48	1744.96	1711.07	1741.49	1806.2	2063.12	2063.12	2219.27	1827.45	1902.64	1003.49	1765.81	2489.56	2515.56	2515.56	2226.17	1978.42	1838.8
2269.25	1854.23	1854.23	1739.77	2157.41	1553.77	2174.71	1595.2	1396.6	1621.63	2457.64	2457.64	2511.2	2476.88	2030.41	2082.47	2080.16	1893.56	1893.56	1642.23	1665.33	1477.43	1597.52	1948.77	1842.35	1670.66	1670.66	1892.22	1912.81	1919.57	1979.22	2003.03	1791.27	1756.93	1957.66	1957.66	1862.08	1180.13	2365.63	1696.62	1971.3	2038.36	2064.86	2136.58	1625.6	1625.6	1877.35	1877.35	1519.97	1066.47
2033.84	1575.02	1549.37	1549.37	1777.03	1731.33	913.504	1950.61	1622.94	1829.93	1844.43	1891.97	2034.6	2205.33	1265.67	1265.67	1984.04	1479.37	2584.26	1905.12	1916.55	1918.93	1918.93	2092.22	1745.23	1793.94	1929.3	1140.05	1678.77	1377.42	1464.88	1464.88	1481.31	2063.3	1856.72	2093.5	1976.89	1864.55	2267.75	2267.75	1460.49	1312.7	1835.17	1667.94	1905.14	1482.6	1482.6	1655.41	1856.25	1785.08
1854.01	1600.15	1857.97	1832.23	2163.77	1423.92	1882.77	1943.52	1672.15	1712.45	1889.27	1889.27	1840.73	1350.02	1672.26	1891.37	1782.58	1435.15	1933.94	1933.94	2265.36	1880.9	1386.39	1726.69	1727.47	1973.12	1973.12	2006.93	2025.77	1807.65	1875.4	2036.07	2252.3	1656.15	1434.79	1434.79	1493.24	1895.67	1884.2	1895.95	1446.58	1775.56	1775.56	1734.81	1058.68	1381.69	1865.57	1800.46	2007.68	2069.06
2338.46	1559.7	1891.93	1743.38	1797.3	1866.26	1286.49	1286.49	1583.91	2076.9	1926.87	1925.83	2297.3	1856.98	1813.1	1813.1	1857.36	2213.99	2434.41	2041.7	1985.95	1433.7	1433.7	1620.98	1620.98	2266.24	1758.33	1776.93	2037.14	2360.23	1977.66	1977.66	1879.96	2381.2	1933.07	1209.78	1087.92	1483.26	1903.57	1651.48	1519.15	1912.32	1466.34	1466.34	1529.61	1797.4	2118.65	2219.98	2117.54	2338.57
2466.55	2256.78	1822.46	2259.14	1856.93	1986.3	1270.29	1270.29	1538.22	1634.56	1613.05	2173.34	1860.93	1752.64	1752.64	2061.22	1507.06	1632.65	1541.61	1323.24	2093.77	1500.34	1304.92	1304.92	1018.43	1626.46	1623.19	1444.61	1223.53	1449.03	1744.35	1988.99	1988.99	1580.47	1500.32	1141.71	1016.56	1718.97	1718.97	1982.58	1424.54	888.168	1394.5	1765.97	1932.97	1849.26	2191.1	2191.1	1781.09	1889.7
1840.18	2116.97	1604.66	1604.66	2342.25	1468.44	1060.08	1209.85	1895.42	1650.01	1845.61	1834.16	1834.16	2118.11	2173.23	1709.46	1672.61	1829.8	1651.75	1651.75	1794.86	2016.24	2023.64	1744.2	1644.47	1839.56	1595.62	1595.62	2215.62	2024.77	1866.69	2607.37	2324.38	1538.56	1342.31	1883.29	2062.14	1920.38	1971.48	1971.48	2077.5	1718.33	1917.01	2267.51	2199.79	2241.61	2082.84	2474.33	2474.33	1920.23
2143.12	2091.95	2180.41	1443.39	1917.97	1919.27	1842.53	1842.53	1393.16	1100.47	1786.05	1563.69	1534.11	1320.05	1842.94	2209.16	2209.16	1963.8	1892.82	1779.48	1007.22	647.521	2122.46	2122.46	1746.36	2147.87	2223.54	1300	1787.36	1983.94	1786.48	1644.84	1644.84	1274.16	1867.77	1413.31	1987.4	2324.71	2324.71	1863.93	2002.68	1972.04	2311.21	2199.3	2199.3	1743.35	1677.02	1786.56	2124.22	2105.93
1425.23	1947.31	1414.29	1414.29	1840.39	1859.22	1632.5	1634.16	1907.01	1777.75	1475.9	1774.02	1774.02	960.804	1930.21	1942.28	2177.45	1829.34	1632.5	1632.5	1226.85	1335.77	1398.87	1974.73	1974.73	2062.81	1563.27	1808.26	1601.67	1409.02	1425.62	1449.57	1449.57	1237.72	1450.6	1446.08	1969.36	2247.29	2135.37	2135.37	1586.58	1611.34	1611.52	1826.77	2043.57	1834.68	1577.25	1554.03	1554.03	2097.22
2401.88	2076.17	1659.03	1627.61	1627.61	NaN	1694.91	1830.34	1768.95	1588.66	1712.06	1712.06	1907.24	2004.04	1905.43	1452.16	2447.82	1779.35	2043.01	1968.04	1968.04	1866.46	1720.01	1874.18	2429.56	2127.55	2077.21	1671.43	1671.43	1436.85	1914.29	2245.29	1344.53	1087.49	1717.71	1508.13	1595.79	1595.79	1727.8	1981.21	1498.35	1656.7	1807.53	1850.22	1850.22	1348.34	1259.99	1259.99	2060.6	2057.36
1842.61	2158.97	2135.36	1595.85	1855.92	1666.59	2111.58	1829.35	2189.77	1996.43	2020.74	1721.28	1721.28	1645.15	1289.63	1684.38	1942.52	2172.52	2752.64	2301.04	2301.04	1679.75	2261.95	2005.67	1518.7	1369.81	1717.59	1717.59	1949.24	1843.93	1684.89	1747.87	1947.37	2406.2	1896.23	2295.15	2110.31	2228.35	1682.85	1682.85	2060.85	1636.12	2228.75	1298.1	2139.26	1755.8	2073.37	1457.54	1457.54	1838.12
1289.83	1975.69	2033.36	2082.91	2082.91	1520.39	1810.98	2139.42	2210.92	1853.77	2166.17	2193.38	1988.39	1988.39	2009.03	1414.89	1989.35	1598.74	1612.46	1794.06	1794.06	1780.99	1806.09	1951.82	1886.48	1839.16	1838.72	1723.1	1723.1	2025.65	2031.89	1544.69	1657.63	2116.01	1659.49	700.499	1964.56	1964.56	1531.83	1690.65	2199.5	1919.05	1918.69	2326.94	2326.94	1997.66	1978.16	2132.58	2067.48	1925.44
2074.54	1505.88	1903.05	2498.74	2426.68	2426.68	2251.02	2162.07	2479.54	1952.67	1726.69	1123.29	1123.29	2196.37	2269.43	1539	1361.82	1367.21	2528.41	1948.55	1948.55	1922.96	1614.28	2145.79	2145.79	2356.52	1866.38	1541.23	1802.64	1454.46	1602.37	1398.48	1398.48	1500.22	2237.07	2202.76	2251.47	2125.27	2361.25	2412.35	2186.18	2186.18	2259.78	1621.91	1634.92	1684.31	1984.79	2125.71	2125.71	1450.33
1766.16	1711.41	1809.5	1843.53	1815.74	1780.93	1904.37	1732.65	1905.79	1905.79	1305.84	2121.53	1429.31	1800.71	1861.54	2187.06	2187.06	1254.74	2517.45	1643.67	1882.43	2260.25	839.702	1890.72	2257.32	2257.32	1931.6	1632.05	2124.54	1726.92	1762.76	1060.89	1892.72	1892.72	1488.7	1702.29	2185.66	1418.1	1732.81	1923.65	1923.65	1695.82	1974.43	1834.45	922.248	1674.71	1447.8	NaN	612.692	612.692
1976.05	1573.94	1573.94	1807.49	1812.04	1582.48	1836.48	1174.23	1174.23	2229.97	2188.93	2135.93	1940.63	1815.2	1808.1	1911.42	2062.21	1780.55	1676.18	1672.1	1672.1	1468.76	1684.59	2009.77	2268.97	2087.07	1975.66	1659.27	1326.05	1326.05	1752.69	1812.89	2258.84	1387.28	2006.46	1918.73	1931.89	2198.92	2198.92	2092.49	2277.29	2120.56	1778.15	1843.26	1843.26	1742.56	744.966	1345.54	NaN	1476.74
1697.36	2181.29	2181.29	1783.02	1631.08	1700.73	1696.18	1650.24	1932.72	2418.66	2312.6	2126.76	1879.15	1879.15	1932.52	1711.25	1754.6	2167.45	1809.76	1843.47	1605.8	1605.8	2392.13	1806.87	1845.29	2123.63	1782.65	2886.37	2886.37	1566.89	1566.89	1498.17	1376.33	1994.31	2127.75	1073.91	1697.36	1697.36	2128.76	1841.15	1636.74	1563.57	1897.1	2459.07	1999.85	1999.85	1983.19	1749.19	1410.46	1951.38
1427.12	2008.13	1644.69	1803.04	2058.59	2058.59	1759.32	1602	1788.42	2282.62	1914.97	2170.42	1884.96	1971.93	1971.93	1920.49	2160.98	1721.06	2247.58	2021.35	2021.35	1809.06	1913.17	1939.76	1978.96	2308.15	2021.48	2203.57	2059.75	2059.75	1359.31	2505.22	2486.72	2157.09	2286.61	2517.74	1576.43	1290.69	1290.69	1944.92	1871.94	1631.48	965.683	1487.59	1487.59	1669.11	1527.16	1748.49	1756.91	1693.37
1727.57	1235.42	1235.42	1970.31	1661.02	1835.41	1581.92	1928.81	1275.31	1275.31	1641.69	975.393	1672.3	2146.44	1786.43	1915.05	1915.05	943.281	943.281	1604.74	1878.03	2039.05	2281.67	1692.21	2399.91	2399.91	2264.46	2010.78	2276.42	1704.35	811.208	1222.67	1910.59	1910.59	1905.34	899.091	1602.19	1935.06	1380.62	1807.25	1630.26	1725.93	1725.93	1999.58	1994.71	772.05	1664.18	1644.71	978.901	1220.34
1403.86	1491.07	1504.89	835.433	1188.81	1188.81	1893.21	1654.89	1527.69	2251.23	1495.99	1675.12	1884.83	1666.37	927.799	1916.64	1517.84	1517.84	1759.27	2225.72	2109.6	1913.35	2003.63	1744.44	1887.62	1821.55	1592.39	1830.13	1664.55	1664.55	1537.97	NaN	NaN	2474.52	2474.52	2249.81	1818.47	1223.13	1936.69	1665.52	1664.91	1664.91	1908.63	1039.08	1908.69	1742.22	1742.22	1971.99	2033.44	1701.76
1492.08	2080.08	2179.29	1596.26	1690.68	1816.27	1816.27	2113.66	1888.48	2194.08	2276.15	1634.43	1491.2	2149.36	2188.47	1714.59	1914.59	1721.75	1721.75	1921.25	1810.77	1323.67	1701.39	2080.14	1977.25	1977.25	1953.24	2112.99	759.31	663.027	1209.31	1249.9	1731.32	1731.32	1756.13	1771.41	2154.9	2423.64	1093.1	1951.96	2035.97	1905.62	1905.62	2223.46	1864.57	1604.49	1599.86	1958.18	2019.62	1904.62
1389.99	1735.71	2268.04	2634.71	1825.63	1825.63	1406.2	1406.2	2118.02	1529.41	1865.43	1409.41	1654.16	1994.17	1994.17	1653.74	1550.75	2132.47	1634.91	1768.12	NaN	2307.21	2307.21	1744.38	1821.65	1719.56	1757.06	1989.35	1830.63	1830.63	1663.57	2048.76	1921.6	1910.2	2245.65	2332.83	1549.44	1556.36	1556.36	1774.33	NaN	2234.67	1883.75	1470.59	1724.57	1781.74	1781.74	2038.61	1955.3	1723.42
1477.79	1774.84	1641.62	1948	1105.6	1224.98	1224.98	1765.66	1886.04	1405.63	1577.1	1245.77	887.952	934.605	934.605	1639.59	2006.84	1262.81	1600.88	2044.35	1906.34	1906.34	1549.72	1201.1	1538.71	2091.9	1701.57	1887.07	1903.6	2078.08	2078.08	1763.86	1780.66	1109.14	1178.51	1375.77	1845.58	1486.83	1681	1798.83	1687.76	2107.63	2107.63	1984.92	1721.49	1806.77	1748.14	1777.15	1835.08	1850.15
1555.13	1861.59	1505.75	1505.75	1785.45	1791.8	1544.81	1544.81	1824.63	1583.12	1522.97	1667.73	1150.4	1626.03	1626.03	1733.81	1249.53	1214.3	1892.63	2160.91	2296.11	1646.81	2050.94	1676.31	1483.54	2049.92	2049.92	1992.54	2099.97	1937.12	1814.21	1502.58	2055.14	1547.08	1547.08	2252.52	2129.89	2039.37	2052.84	1998.88	2249.43	2112.44	1952.32	1952.32	1895.13	1879.14	1645.55	1371.54	956.864	1707.47
1549.06	2143.54	2143.54	1882.46	1318.58	1764.11	1758.81	1688.73	1850.95	1873.95	1681.27	1681.27	1817.15	1692.36	1807.17	2072.61	2165.54	2406.86	2406.86	1538.51	1276.73	1814.94	1833.41	1749.69	2398.61	2051.96	1935.99	1935.99	2025.57	2096.48	2181.36	1785.75	1516.71	1516.71	2311.9	2078.99	2375.26	2298.77	1024.4	1646.91	1824.03	2057.17	2057.17	2261.45	2221.51	2227.12	1656.11	1894.14	1891.59	2026.24
1687.53	1963.96	1625.76	1625.76	777.5	1486.34	1664.57	1876.51	1890.44	1199.22	1199.22	1878.66	1823.58	2008.36	2199.41	1763.94	1629.13	1712.11	1597.59	1597.59	1582.76	1382.47	1700.37	1483.26	1694.22	1613.93	1835.97	1835.97	2024.6	1802.28	1542.34	1852.5	1986.67	2021.21	2021.21	2105.27	1946.45	2073.78	1981.43	1987.47	1918.25	1454.81	2040.61	2040.61	2174.21	1685.87	1899.2	1783.36	1563.98	1683.45
1735.21	1635.27	1635.27	1266.74	1240.35	1186.75	1209.74	1846.75	1863.08	1575.21	1385.64	1322.55	1868.95	1105.7	1105.7	1045.01	1324.79	2144.2	1793.95	1818.55	1831.75	2017.42	2077.2	2077.2	1789.26	1398.87	1976.35	1562.69	1724.81	1834.67	1834.67	2324.31	2324.31	2378.6	1680.15	2022.34	2071.9	1927.15	933.314	933.314	1973.83	1404.25	1404.25	1227.8	1227.8	1547.36	1508.11	1581.79	1794.52	1743.43
1779.92	1657.77	1442.37	1442.37	2106.72	1636.5	1540.33	1923.89	1535.27	1887.53	1887.53	2148.82	2725.76	2334.7	1925.85	1489.56	1752.63	1468.28	1772.65	1772.65	1798.72	1781.37	1681.33	2099.01	2258.08	1342.97	1686.62	1995.37	2310.05	2212.06	1931.41	1931.41	1012.04	1508.39	1568.93	NaN	1730.08	1520.22	1068.38	1581.8	929.688	2486.89	2105.3	2105.3	2411.29	1069.31	954.721	1511.79	1570.23	2094.25
1589.21	1412.8	1745.24	1444.84	1444.84	1867.47	1636.29	768.506	1902.95	2032.42	1755.04	1755.04	1870.03	2061.88	1911.23	1654.5	1469.61	1466.6	1253.77	1786.14	1786.14	1825.91	1193.33	1567.27	1980.33	1858.35	1148.96	1148.96	1855.41	1585.94	1762.33	1498.47	2454.51	2522.12	1972.56	1972.56	1443.7	1542.98	2094.98	2080.43	2126.2	2028.65	1959.6	1862	1862	2291.91	2185.26	1927.36	1692.6	1654.34
1976.29	1688	1689.77	1689.77	1664.46	1689.1	1999.56	1677.86	1830.68	2107.71	1980.15	1039.97	1039.97	1789.79	1257.05	940.305	1646.27	1316.58	2081.54	2081.54	1761.64	2136.68	1583.53	1676.24	1513.11	1800.78	1496.1	1496.1	1551.96	1113.01	1787.39	1194.09	1524.8	1972.99	1972.99	1883.41	1883.41	1694.04	1654.84	1817.96	1930.39	1643.84	1741.3	1666.55	703.821	1884.48	1884.48	2009.34	2009.34	2253.24
2006.89	1422.29	1718.02	1704.16	2183.77	2060.42	1972.06	1213.36	1213.36	1840.82	2291.98	1334.4	1748.93	1746.57	1739.44	1739.44	1745.67	1961.65	1834.02	1909.3	1847.43	1685.33	1734.75	1734.75	1673.94	1743.16	2324.07	1786.58	1436.49	904.668	1760.48	2091.92	2091.92	2223.6	2296.75	1943.45	1756.95	1693.29	1968.87	1681.94	1681.94	1735.49	1912.65	1467.07	1630.84	1663.73	1627.37	1627.37	2149.95	1907.59
1910.8	769.362	1749.42	1891.8	1813.07	1982.81	1595.72	1595.72	1730.76	2009.64	1989.65	1685.48	1540.93	1357.66	2220.59	2220.59	988.823	1312.34	1652.1	NaN	1392.34	1337.59	1749.07	2386.39	2386.39	1718.85	1533.28	2033.29	1419.54	2347.84	2092.4	2092.4	1520.82	1520.82	1139.44	1445.27	1648.96	1668.48	1054.45	1054.45	1053.94	1876.79	1790.93	1641.05	1710.43	2116.3	1973.27	2009.34	2009.34	1946.74
1828.2	1910.65	1907.44	1667.11	1667.11	1917.4	1735.69	1269.34	1901.9	1634.15	1634.49	1634.49	1614.63	1605.71	1399.39	1517.22	1707.22	1268.54	1785.04	1592.92	1592.92	1644.26	1665.33	1388.98	780.982	1828.48	1358.01	1504.05	1504.05	1509.39	1139.17	1516.56	2097.81	1618.76	1616.52	1616.52	1905.94	1522.95	1824.33	2433.43	1864.23	2095.72	1839.97	1865.34	2196.3	2070.66	1630.03	1630.03	1685.26	1730.53
2012.04	2232.65	1909.95	1909.95	1175.78	1767.25	1562.5	1878.79	2140.6	2028.93	1462.93	1082.22	1082.22	1652.04	1941.5	1609.95	1790.49	1395.67	1677.79	1601.55	1863.57	1863.57	1919.43	1880.09	1564.1	1080.11	1139.11	1139.11	1738.72	1557.05	1873.74	1637.93	1550.89	1521	1743.45	1983.03	1983.03	1916.23	1560.82	1958.99	1153.45	1683.21	1809.99	1763.97	1938.21	1938.21	1620.87	1009.52	1723.87	1647.84
1841.55	1221.17	1545.02	1465.17	1465.17	1782.99	1550.23	1625.05	2013.55	1711.15	1613.99	1625.79	1620.76	1620.76	2402.4	1938.19	1611.33	1484.26	1460.87	1478.34	1478.34	1346.52	1422	1811.63	1577.33	1609.13	1518.13	1481.17	1481.17	1828.15	NaN	1257.07	1511.84	1309.89	1771.5	2313.86	2033.04	2033.04	885.268	969.855	1971.77	2251.29	1791.46	1626.71	1626.71	1002.79	1656.15	1778.14	1699.96	1392.29
1671.94	1842.55	1842.55	1680.98	1760.54	1644.45	1203.68	1640.22	1680.75	1680.75	2228.03	2131.38	2207.85	2001.67	1935.56	1935.56	1821.4	1821.4	1343.12	1495.29	1546.09	1365.04	1764.22	1928.64	1928.64	1918.02	2332.21	2072.36	1893.77	1439.41	1595.39	1747.25	1728.64	1728.64	1766.47	1059.49	1978.83	1892.04	1980.5	1980.5	1755.08	1755.08	1885.04	1504.75	1547.41	1729.26	1716.23	1875.71	1875.71	999.554
1855.86	1697.95	1489.57	1648.4	2003.2	1667.74	1698.95	1832.41	1832.41	1981.78	1599.93	1748.18	1447.27	1839.63	1921.42	1841.1	1841.1	1880.69	1853	1836.64	1574.67	1322.48	1875.48	2290.9	1771.58	1771.58	1661.49	1652.04	1425.32	1669.81	1799.01	1963.83	1533.21	1533.21	2014.61	1668.6	2117.13	1278.79	1203.37	1644.08	2161.64	1703.14	1864.58	1842.09	1601.37	1433.54	1911.3	1939.06	1774.87	1774.87
1576.52	2085.73	2116.24	1681.1	2169.94	2169.94	2186.4	2098.69	1981.85	1985.26	1451.31	1686.61	1686.61	1757.92	1757.92	1552.35	1542.92	1500.82	855.909	1524.9	1822.54	1822.54	1843.14	1515.7	1428.05	1815.67	1612.64	1849.33	2121.89	2121.89	2066.67	2298.13	1815.3	1791.29	1635.18	1637.39	1637.39	1938.83	1736.03	2000.54	2187.6	1553	1767.04	1609.51	1262.86	1262.86	2032.27	2346.2	1932.61	1587.97
1731.16	1542.2	1867.93	1867.93	2329.74	1951.82	1209.78	1636.78	2034.1	2034.1	1401.61	825.541	1666.04	1696.69	1665.7	2032.44	2032.44	1578.22	1830.43	1482.91	1452.76	1964.7	1804.75	2142.69	2283.26	2283.26	1723.36	1808.77	NaN	2072.61	1989.94	2217.42	1985.99	1985.99	2060.87	1685	1971.22	2021.24	1395.78	1562.13	1562.13	1979.97	1335.99	1903.68	2010.86	2028.13	2177.6	1971.69	2257.05	2257.05
2283.37	1830.34	1603.79	1675.21	1440.27	1563.83	1775.5	1484.61	1182.28	1182.28	2283.31	2043.23	1520.21	2043.74	1989.67	1552.59	1501.35	1910.12	2078.33	1862.62	1525.26	1525.26	1754.32	1933.47	1785.49	1826.69	722.944	2298.84	2041.73	2041.73	1590.36	1537.44	2236.29	2047.68	2274.53	2100.4	1897.18	1010.06	1010.06	1517.86	2036.41	2296.82	1730.06	1708.11	1913.86	1913.86	1664.61	1533.85	1782.05	1857.16
1713.23	2282.29	1794.17	1794.17	2207.19	1878.94	2007.85	1906.87	1197.77	1197.77	1412.32	1938.82	2257.21	2257.21	1617.67	1222.1	1677.21	2124.11	1774.98	1921.23	1997.56	1997.56	1638.94	1894.72	1301.14	961.648	1596.17	1812.21	1775	1686.65	2107.63	1652.03	1622.68	1622.68	2475.44	1702.28	1658.03	1764.08	2040.07	1486.18	1486.18	960.567	2260.96	1978.32	2044.73	2036.59	1960.25	1919.76	1805.51	1805.51
2070.32	2104.71	2104.71	2000.48	1715.44	1957.94	2151.57	2066.64	2113.67	2113.67	1562.63	1738.11	1897.34	1920.12	1812.09	2370.91	1609.57	1609.57	1759.57	1283.45	1536.99	2313.8	1861.72	1814.47	1755.45	1647.83	1647.83	2476.88	1761.57	2284.05	2299.77	1886	1862.81	1862.81	2050.18	1720.78	1753.5	1406.7	1830.43	1489.93	1894.76	1894.76	1497.14	1865.23	1783.98	1981.86	2177.25	1746.82	1962.65	1552.48
2053.7	2083.08	1732.76	1732.76	1597.3	2103.92	2103.92	1694.82	2123.47	2058.06	1945.52	2064.06	2123.68	2123.68	1870.72	1870.72	1895.64	1819.46	1918.16	2865.42	2321.45	2321.45	1964.74	1990.45	2076.54	2027.79	1826.07	1845.82	1800.21	1780.7	1780.7	2107.61	1739.79	1992.79	1847.41	2333.2	1972.98	1972.98	2286.59	1849.1	1710.01	2466.32	1988.27	1634.95	2020.95	1771.1	1771.1	1928.97	1715.52	2063.33
1579.93	1655.53	1655.53	1998.42	1340.17	1977.22	1941.77	2093.14	1981.95	1403.66	1403.66	2265.63	2093.67	1446.51	2291.45	666.462	1544.92	1544.92	1966.57	1406.91	1406.48	1401.44	2096.47	1599.49	1432.38	2129.66	2129.66	2205.2	2021.43	2663.47	2263.66	2136.21	1854.21	2358.92	2358.92	2374.12	2474.02	2230.79	2020.29	1597.71	2046.81	2046.81	1654.7	1936.94	1918.56	2075.07	1738.7	2566.9	1600.75	1931.47
2156.46	1517.4	1568.19	1568.19	1796.96	1791.4	2083.42	1724.65	1900.86	1900.86	2280.37	1990.59	1926.58	2002.74	2042.58	1877.18	2051.25	2373.15	2373.15	2368.95	2043.31	1755.11	1974.65	2302.29	2061.85	1882.52	2227.87	1311.82	815.939	1407.11	1407.11	1777.69	1324.65	1995.45	1337.65	1963.43	1948.6	1628.12	1507.53	1507.53	1940.29	1687.5	1736.51	1932.13	1544.06	1818.05	1818.05	1646.98	2043.92	1813.37
1697.84	2087.16	1765.64	1426.84	1163.07	787.51	1473.15	1473.15	1416.52	1849.76	2168.39	2295.5	1837.18	2218.57	2218.57	1482.54	1636.01	1761.33	1941.09	1890.36	1856.62	1698.69	1698.69	NaN	1801.73	1828.63	1725.02	1987.72	2323.07	2031.63	1963.85	1963.85	1697.7	1677.96	1005.15	1337.7	1764	1618.69	1618.69	2051.24	NaN	1852.2	1926.5	2177.39	1738.77	1532.05	1532.05	1515.2	1685.59	1814.94
1962.7	2128.76	1854.11	1854.11	1579.99	1541.86	1507.67	1386.23	2112.21	2112.21	2042	2042	1832.56	2202.89	2119.88	1433.07	1610.55	1292.52	1292.52	1396.58	1504.43	1501.31	2036.39	1774.19	1686.23	1308.95	1694.49	1694.49	1666.17	1613.85	1391.12	1738.52	2140.39	2206.33	2206.33	2096.46	1940.39	1576.64	1512.58	1809.42	2062.17	2027.6	2027.6	1289.55	1699.98	1056.2	1759.76	785.666	1934.96	2012.77
2054	1924.71	2300.5	2115.12	1823.37	970.772	1382.31	1382.31	1675.9	2216.96	1568.46	1321.85	1991.83	679.569	679.569	1470.8	1766.05	1654.07	1379.21	2476.56	2166.73	1937	1937	2079.64	2130.32	1601.61	1634.94	1608.1	1942.85	1974.56	1919.53	1919.53	1463.2	1967.46	1729.5	1857.45	1368.82	1978.53	1978.53	1765.31	1765.31	1910.35	1998.26	1912.49	1319.84	1813.17	1813.17	1492.53	1287.39	1943.89
1936.46	710.962	1755.18	1755.18	1321.55	1315.09	1933.57	1689.25	1554.5	2234.25	1879.7	1879.7	1909.95	1643.07	2084	2142.38	2191.09	1897.28	1897.28	1805.52	1782.96	1946.23	1769.67	1651.4	1872.19	1714.36	564.262	564.262	1724.98	1719.83	1707.32	1822.36	1759.21	1837.88	1697.41	1697.41	1957.93	1882.72	1691.36	1754.36	1690.75	1255.47	1255.47	1368.58	1531.38	1432.62	1165.22	1971.21	1629.34	1952.65
1663.02	2178.72	1177.59	1177.59	1047.27	2036.06	1855.01	1766.43	2196.4	1980.06	1980.06	1963.26	1710.66	1693.56	1867.46	1812.21	1851.65	2119.81	2052.44	2052.44	1672.36	1823.75	1609.51	1996.3	1703.46	1432.63	1075.72	1530.89	1530.89	2078.27	1721.93	1711.56	1198.45	1905.53	1905.53	1944.09	1794.43	1899.81	1586.46	1649.62	1609.44	1959.14	2107.68	2107.68	2193.64	1502.18	1871.69	2457.65	1250.27	1964.95
1909.19	1187.38	2198.4	2198.4	1515.47	1350.65	1873.61	1587.93	1843.03	1730.33	1812.86	1812.86	1867.63	1090.23	1786.61	1882.66	821.029	1332.72	1512.79	1610.34	1610.34	1620.84	1533.4	2005.93	2074.64	2063.97	1212.99	1212.99	2102.65	2070.22	2038.39	1751.14	1670.91	1680.11	2054.93	2054.93	1760.93	1922.72	1618.92	1737.4	2089.19	1425.93	2225.21	2238.69	2238.69	2208.18	1759.25	868.915	1712.09	1580.17
926.442	1372.12	NaN	NaN	2244.75	2368.05	2033.14	1951.63	1659.01	1692.54	1692.54	1447.5	1762.69	1602.52	1601.1	1985.91	2044.59	2170.43	1352.3	1352.3	1843.41	2784.21	1792.92	1758.83	1948.1	2036.95	1949.95	1937.97	1983.39	2026.66	1214.51	1214.51	1436.11	1692.98	1575.84	1766.5	1782.05	2023.15	2012.29	1351.69	1881.92	1715.95	1262.39	698.637	1978.04	1600.6	1600.6	1667.61	1667.61	1312.7
2122.04	2178.44	2098.49	1971.89	2103.94	2033.75	482	1412.76	1412.76	1835.21	1594.51	2078.47	1868.99	1863.11	1316.65	1316.65	1981.69	2164.57	1990.85	2021.7	2148.8	2254.32	2146.04	2146.04	1660.56	1752.75	1415.62	1432.07	1844.15	1796.79	1961.37	1823.85	1823.85	1905.6	1807.53	1581.17	1715.82	1848.02	1644.29	1837.51	1308.57	1572.42	1463.3	1009.47	1009.47	1837.25	1395.49	1798.9	1611.56	1735.8
2008.8	2254.3	2458.33	2028.17	1779.86	1671.04	NaN	NaN	1382.55	1350.57	1809.08	1788.53	1752.93	1857.88	1273.96	1734.77	1734.77	1932.14	1793.36	2025.2	1895.27	2188.78	2067.6	NaN	1631.21	1739.55	1700.9	1531.53	1531.53	1372.1	1651.6	1935.94	1691.07	1793.93	2013.27	1625.29	1625.29	1762.44	1633.98	1534.74	1711.37	2166.67	2110.36	2110.36	1927.1	1269.09	1191.64	1620.56	908.175	1832
1667.38	1896.08	2007.6	1939.66	1890.84	1126.37	1686.11	1061.9	1061.9	1616.36	1406.08	1406.08	1342.87	1780.83	1346.3	1960.39	1786.87	2171.77	1542.97	2448.3	2448.3	2186.57	2558.38	1974.48	2111.51	2041.85	1702.53	1892.12	1892.12	1168.29	776.212	1858.94	1881.96	1156.5	1809.43	1809.43	1209.92	1687.43	2002.82	1739.38	1632.38	1916.26	1758.31	2074.37	2074.37	1831.13	1989.59	1900.09	1639.47	1561.55
1707	2259.34	1931.48	1617.36	1617.36	1558.85	2002.75	1380.24	992.74	1442.92	1102.27	1537.05	1537.05	2068.64	1850.85	2575.56	1805.77	2167.52	1383.06	1383.06	2105.18	1961	2083.03	1507.4	1909.75	1835.42	1759.88	1564.51	1564.51	1832.08	1137.72	2103.91	1750.81	1927.08	1634.01	1850.58	1850.58	1838.94	1796.96	1676.26	2004.94	1754.74	1413.62	1559.12	1640.51	2557.4	1739.06	2330.29	1982.83	1878.24
1372.59	1905.19	944.45	1574.97	1574.97	1572.92	1477.89	1398.52	1398.52	1884.45	1878.62	2272.21	2479.53	1127.22	1238.59	1429.21	1429.21	1418.13	1448.94	1794.28	2363.55	1943.04	1540.16	1540.16	1804.18	1274.35	2092.36	1952.4	1760.44	2019.59	1934.41	2330.46	2330.46	1649.09	1549.08	1325.39	1795.14	NaN	878.475	1290.87	1290.87	1709.67	NaN	1802.5	1712.33	2010.72	2257.42	2257.42	2256.74	2256.74
2092.31	1554.66	1554.66	2017.36	1779.87	1494.95	993.774	1249.37	1374.61	1374.61	780.71	NaN	1776.83	1391.02	1490.29	1814.18	1814.18	1509.69	2186.33	2000.11	1821.99	1847.4	2052.15	1849.5	1849.5	1736.86	1823.45	2105.1	2254.9	1873.71	1236.17	1628.82	1916.31	1916.31	2102.42	1857.13	1885.86	1762.33	1728.9	2022.25	2022.25	2135.95	1649.55	1662.3	2251.23	2184.87	1278.53	2174.34	2174.34	2302.97
1951.89	1760.49	2370.19	NaN	NaN	2028.89	2069.61	2085.98	1472.62	1597.54	1628.13	1988.22	1346.7	1346.7	1211.52	1677.69	2204.86	2198.06	1892.49	1817.58	1817.58	1759.2	1710.37	2013.25	2538.27	1975.85	2173.79	1849.12	1849.12	2022.09	1771.53	1037.09	2144.83	1918.77	2374.29	1802.01	1791.29	1791.29	2062.86	1046.32	1782.17	1655.36	1589.9	1431.13	1431.13	1411.18	1998.96	1725.85	2117.65	2190.07
2399.12	1842.15	1842.15	1684.94	1664.38	1780.01	1241.83	1493.02	1598.91	1598.91	2211.14	1846.51	1843.02	1652.4	2029.81	1883.97	1750.6	1750.6	1681.94	2218.34	2185.54	1837.13	1753.88	1623.49	1623.49	2005.26	1998.4	2399.25	2108.33	1792.79	NaN	2043.44	2057.81	2057.81	1299.26	2093.22	2070.85	1985.32	1543.91	1694.19	1717.75	1717.75	1723.02	905.553	920.414	1733.47	1225.1	1816.23	1816.23	2184.29
1598.23	1889.7	1449.61	1635.48	1986.52	NaN	1925.53	1532.42	1707.04	2059.3	2059.3	1684.74	1713.37	1200.39	2195.76	1815.25	1815.25	1834.77	2038.46	1749.05	2121.28	2165.12	2049.88	1647.55	1868.5	1868.5	2215.64	1910.97	2312.9	1846.34	1874.57	1596.26	2136.29	709.557	709.557	1427.35	1573.54	1417.02	1219.64	1202.41	1202.41	1370.69	1155.59	777.865	1410.36	1840.66	1215.61	2319.99	969.981	969.981
1259.87	1740.1	1740.1	1607.37	2110.68	1813.39	1750.52	1733.65	1905.69	1272.23	1996.97	1738.97	1879.37	2191.75	2191.75	2109.56	1781.67	1594.56	1901.74	1670.92	1658.73	1658.73	2485.33	2108.57	2295.3	2154.78	2009.4	1691.93	1791.52	1791.52	2056.82	1791.65	2195.96	2186.95	1976.74	1737.41	1737.41	1750.04	1750.04	1966.5	1631.04	1574.14	1987.25	1978.83	1919.01	1919.01	2182.9	1834.95	2312.21	2156.48
1470.97	1736.17	1575.07	1700.16	1700.16	1998.53	2255.02	1381.79	1300.48	1666.21	1666.21	2074.82	2035.35	2025.76	1873.78	2084.93	2084.93	1840.82	1840.82	2082.54	2016.25	2361.26	1657.1	1985.96	1767.04	1767.04	1808.81	2060.29	1867.84	2320.08	2214.16	1922.77	1854.94	1964.88	1964.88	887.404	1682.52	1170.65	1603.39	2118.51	2207.09	2207.09	2158.67	2462.24	2263.46	2124.27	1962.12	2016.99	2280.62	2280.62
1604.22	1116.48	1116.48	1622.42	1527.89	1612.04	1787.84	1480.02	1373.03	1373.03	1939.49	1721.29	1950.25	1990.71	2277.7	2317.47	1712.98	1712.98	1761.14	1421.76	1796.6	1889.52	1773.53	2141.1	2387.39	1843.26	1843.26	2097.01	1955.64	2337.9	2048.38	1242.81	1472.46	1472.46	1090.9	1858.17	1899.69	1971.97	1817.93	2012.44	1624.6	1624.6	2154.75	2290.04	2064.24	2160.01	1697.34	2373.45	2326.63	1970.16
1608.9	1549.33	1640.54	1640.54	1976.73	1376.01	1654.76	1167.1	1840.7	1501.38	1756.29	1356.02	1280.17	1280.17	1887.13	1974.18	1777.95	1136.26	2316.26	1814.84	2007.43	2141.53	1425.4	1283.77	1772.24	1772.24	2389.73	2665.36	2308.89	2240.29	1308.31	2388.47	1850.26	1623.51	1623.51	643.407	1671.06	2284.91	2045.13	1878.7	2103.96	2089.09	2089.09	NaN	2165.25	2174.73	2366.2	2021.28	1615.28	1861.06
1580.37	1560.16	1560.16	1025.79	1610.7	1757.64	1066.66	2019.33	1260.07	1904.64	1904.64	2148.03	2087.51	2177.74	2253.93	1599.03	1781.41	1781.41	1398.31	1605.45	1591.96	1968.15	2280.66	1959.84	1110.64	1527.01	1527.01	1490.28	1356.39	1671.27	1347.08	1119.14	1905.5	1906.31	1668.54	1668.54	1981.62	2160.89	1316.1	1703.85	1114.68	1114.68	1619.82	1167.95	1704.63	944.25	1921.85	2254.49	2189.75	1789.17
1837.59	1738.76	1642.25	1669.65	1934.95	1281.89	1281.89	1820.84	1878.24	1849.23	1670.57	1625.18	1831.64	1533.2	1830.77	1830.77	1858.05	1911.58	1651.4	1905.07	1626.59	1571.4	1571.4	1905.39	1733.84	1531.51	1751.96	1546.36	1844.14	1940.49	1940.49	2128.81	1942.78	1769.08	2269.09	1671.97	1934.13	1934.13	2188.2	2188.2	2043.67	1936.31	1981.51	1496.8	2392.14	2382.09	2382.09	1908.33	1901.67	1738.75
1820.16	1605.07	1330.26	1673.3	1142.27	1142.27	1159.6	1159.6	1717.95	2115.39	2090.71	2311.2	2028.48	NaN	NaN	2210.79	1840.78	1840.78	2004.65	2004.65	1879.47	1918.42	1610.43	1262.18	1441.41	2008.33	2008.33	2256.69	1808.4	2029.13	1869.58	2441.31	1766.73	2035.77	2592.06	2592.06	1622.53	1442.4	1618.06	1867.57	2572.83	2572.83	1838.46	1838.46	1506.73	1662.14	2025.74	2026.64	1377.53	1467.93
1636.61	1386.11	1690.17	1690.17	1291.77	1266.26	1057.43	1347.02	1500.68	1746.93	2178.53	1542.75	1964.31	2302.79	865.643	865.643	2052.02	2385.05	1910.79	2341.75	1906.07	1790.05	1790.05	1646.91	1831.71	1956.06	1659.26	1748.03	1499.09	1519.14	1519.14	2040.09	1356.13	2164.44	2827.47	2701.83	2035.32	1796	1945.99	1945.99	1847.65	1696.36	1318.93	1697.86	1442.35	1587.46	1587.46	2404.04	2049.23	2583.05
1554.83	1852.88	1592.53	1710.08	1710.08	1785.77	1537.29	1918.05	1654.02	1751.44	1751.44	1892.42	1882.67	2300.34	1853.61	2273	2039.57	2058.38	1773.07	1773.07	2054.79	1730.43	1094.73	1892.16	1887.54	2162.48	2162.48	1904.48	2062.47	1629.5	1789.8	1956.07	1356.55	2106.66	1859.72	1859.72	1898.53	1828.36	1613.67	2213.86	1639.19	2086	1206.13	1206.13	2054.17	1740.32	2056.69	2275.85	2247.37	1904.01
1698.39	1448.89	1429.43	1429.43	2147.26	1841.77	2069.99	1549.79	1284.97	778.023	1386.14	1386.14	1608.95	1986.91	1908.11	2233.41	1484.14	2531.48	2531.48	2596.69	2172.9	2102.96	2363.66	2429.19	2027.94	1727.41	2237.23	2237.23	2007.55	2142.06	2455.02	2041.98	1623.61	2382.57	2344.48	2344.48	2271.69	1475.7	2278.67	1755.61	1743.81	2640.93	2640.93	1896.23	2259.01	1654.81	742.297	1880.81	1817.19	1886.57
1563.11	2044.95	1038.58	1703.05	1703.05	1430.33	1674.33	1670.43	2002.58	1241.78	1241.78	1927.77	1880.32	1727.63	996.978	1471.54	2056.73	1783.02	829.547	829.547	2128.38	1868.63	1650.59	1650.59	1599.02	2561.9	2117.24	1998.31	1685.99	1400.64	2033.42	2033.42	1769.22	2149.62	1817.33	1994.37	1873.61	2293.71	2127.65	1065.55	1065.55	NaN	2053.05	1897.57	1785.17	2559.12	2509.5	2509.5	1980.58	2272.03
1791.65	1275.99	1733.37	1733.37	1730.55	1592.96	1475.27	1580.78	2034.44	1842.94	1773.37	1773.37	1962.89	1980.78	1576.23	1728.62	2235.41	2286.42	2286.42	2414.92	2414.92	2031.6	665.924	1195.36	1800.55	1678.57	2313.33	2313.33	2453.54	1853.07	1882.71	2134.94	2088.19	1901.89	1315.44	1850.11	1810.96	1788.34	1319.92	1809.45	1732.73	2541.36	2541.36	2445.79	2445.79	2308.25	1874.84	2097.23	1803.12	2178.44
1204.99	1661.01	1609.27	1656.09	1506.53	1848.71	1550.48	1550.48	1795.41	1805.09	1717.68	1829.55	2293.8	2072.4	2270.24	2153	2153	2217.32	2207.53	2266.68	1357.49	1945.16	1538.58	1538.58	2099.1	1393.17	1926.47	1954.36	2336.38	2909.15	1791.01	1791.01	1874.45	2191.78	1842.66	1483.98	2230.1	2160.55	2477.53	2423.45	2423.45	2607.08	1742.25	1921.66	2296.76	2065.45	1973.52	1973.52	1518.96	1192.16
1241.23	1661.13	1701.41	1892.36	2063.49	2063.49	1793.33	1986.78	1733.31	1887.71	1054.57	1054.57	1569.69	1429.87	1622.93	1674.53	1750.63	1863.78	2087.88	1458.06	1458.06	1542.96	1984.95	1607.35	2027.35	1508.34	2015.26	2015.26	2161.96	1711.15	1811.33	1540.34	2153.47	1656.4	1255.67	1255.67	2055.75	1941.01	1859.18	2314.98	1850.78	2254.39	1715.04	1974.71	1974.71	NaN	2218.71	1380.67	1865.4	1944.04
2058.71	2190.07	2040.48	1884.4	1349.71	1792.99	1657.05	1657.05	1411.34	1163.07	1747.56	1393.67	1979.45	1649.41	1010.44	NaN	NaN	2046.69	1516.55	1796.73	2012.42	1955.98	1631.13	1926.41	1926.41	1792.7	2198.3	2875.37	1801.99	1073.25	1481.96	1481.96	1965.33	2387.07	1939.67	2310.72	2246.85	2650.32	2079.37	2244.7	2244.7	1834.82	2294.99	2206.73	2341.78	2406.05	2063.03	2443.54	2443.54	1835.57
NaN	1838.23	1977.01	1909.54	2211.8	1877.31	1983.49	1678.98	1678.98	1709.59	1863.74	1778.45	2267.87	2373.25	2333.14	1652.19	1614.2	1614.2	2012.34	1469.77	1941.05	2325.8	1899.22	1899.22	2139.18	2584.19	2236.92	1836.84	2099.52	2229.59	1813.61	1991.6	1991.6	1768.43	2110.13	1772.18	1696.24	1257.29	1598.84	1598.84	1673.47	1673.47	2477.2	1874.09	1844.7	2538.65	2055.4	2055.4	1383.08	1839.61
2191.44	2347.55	1956.28	1702.4	1702.4	1876.35	1869.16	2137.86	1909.49	1785.22	1773.38	1093.36	1093.36	2082.98	2151.08	2220.29	2303.69	2052.22	1609.61	1609.61	1983.29	1884.16	2030.14	2130.16	2315.85	1869.94	2189.7	1748.05	1748.05	2248.03	2214.9	1848.79	2090.82	1916.62	2093.91	2345.3	2345.3	3053.3	2684.84	2168.58	2367.81	2543.76	2234.8	2234.8	2183.12	2183.12	1993.85	1930.65	2105.73	2095.92
2084.86	1562.79	1785.74	1197.06	1589.6	2062.21	1833.98	1748.42	1748.42	1715.79	2000.13	1554.52	1434.92	1590.62	1908.71	1944.48	1461.33	1461.33	1736	1392.22	1611.79	1582.63	2303.93	2303.93	2334.67	1617.09	2327.63	2074.25	1599.38	1823.99	2165.59	2236.36	2236.36	1490.15	1891.02	1727.77	2066.52	1497.88	2073.19	2659.51	2032.6	2032.6	2191.67	2267.06	1875.1	1336.19	2384.1	1991.26	1998.2	2213.92
2351.18	1914.33	1914.33	1896.12	1511.33	2175.14	2087.77	2087.77	1726.19	1726.19	2072.14	2246.54	1585.99	2280.98	1688.19	1606.3	1606.3	1988.3	1790.81	1700.28	1781.43	1606.33	1822.49	2060.12	2060.12	2243.77	2625.85	2550.16	2060.92	2062.57	1825.85	1520.83	1613.8	1975.56	2481.09	2045.61	2045.61	1916.72	2076.26	2158.61	1376.87	1892.94	2075.58	1525.1	2073	2073	2104.36	2058.8	2406.21	2498.06
1581.38	2018.11	1839.98	2022.81	2072.05	2072.05	1492.94	1614.75	2325.98	2619.02	2110.74	2537.42	2153.93	2153.93	2137.32	1876.75	2247.03	2247.03	2037.2	1916.17	2652.25	1926.44	1850.95	1809.9	2145.88	2145.88	2508.39	1828.41	2165.79	2106.8	1989.18	2763.55	2763.55	2104.04	1867.08	2117.2	2736.44	3116.38	3065.06	2075.4	1696.71	1696.71	1982.74	2177.37	2177.37	1991.58	2398.62	2384.47	2032.36	1431.77
1937.54	1548.51	1548.51	2099.21	1822.33	2428.26	1772.33	2308.22	1725.95	1725.95	1853.43	1295.6	1754.8	1207.57	NaN	1609.04	1477.88	1477.88	1927.73	2203.86	1539.8	2364.76	1628.64	2043.21	2043.21	2142.68	2157.14	1857.67	1685.44	2127.56	1732.7	1675.02	1742.13	1742.13	2115.35	1721.34	2104.35	2168.03	1623.73	2034.29	2324.98	2324.98	2125.72	1869.46	1684.77	1902.36	2394.17	2373.69	2373.69	2098.42
1899.51	1555.93	2299.63	1951.67	1723.53	2158.02	1786.77	2199.59	2199.59	2416.09	2416.09	2888.81	2455.06	1112.75	2026.4	2267.46	2059	2059	1735.05	1989.35	1698.56	1719.51	1749.01	1610.71	2301.19	2301.19	1774.88	2282.5	NaN	2623.42	2242.91	2644.5	2644.5	2173.8	2173.8	1929.63	1945.61	2053.96	1761.08	1990.21	1808.85	1808.85	1948.83	1909.79	1986.2	2016.82	1888.06	2360.74	2078.65	2078.65
1985.84	1325.7	1650.43	1492.75	1601.09	1601.09	2092.47	1768.55	1547.95	1792.58	2037.02	1665.92	1665.92	2522.31	2015.18	1788.93	1614.26	1243.69	2172.89	1981.58	1910.63	1910.63	2094.12	2130.31	1963.67	1718.35	1966.6	1571.04	2035.85	2035.85	1920.02	1746.3	2136.47	1885.33	2151.46	2006.28	2006.28	1871.38	1871.38	2037.55	2153.27	1926.4	1835.71	1790.78	1935.95	1935.95	923.229	2466.75	2046.54	2273.29
2400.1	1603.95	1603.95	1915.17	1591.05	1478.76	1723.56	1822.87	1194.36	1317.31	1317.31	1726.42	1754.89	1351.99	1890.35	1822.01	1853.63	1782.79	1803.86	2049.45	1825	2481.08	2481.08	1920.47	1813.38	2039.8	1892.64	2128.08	2135.75	2135.75	1603.92	1980.92	2303.38	2015.57	2150.36	1379.26	1831.08	1831.08	2299.1	2116.12	1611.53	1983.55	1957.9	2543.23	2254	1659.48	1659.48	1874.52	1735.35	2422.38
1900.92	1863.95	1867.66	2152.1	1688.42	1688.42	1536.89	773.543	1861.15	1860.2	2120.79	2521.95	2020.49	1936.89	1936.89	1996.27	2705.58	NaN	2441.76	1821.29	2166.69	2166.69	1504.01	1857.99	2415.46	2490.25	2278.76	2032.28	1864.57	1864.57	2059.11	1831.17	2051.75	1866.25	1998.07	1716.72	1412.79	1885.17	1885.17	1046.15	2559.09	1706.29	2206.51	2112.78	2122.67	2122.67	2051.06	2517.42	2055.45	2212.6
2302.4	1879.38	2461.13	2461.13	1942.41	1810.43	2038.05	1552.29	2171.69	1555.46	1555.46	1801.78	2067.71	2067.71	1851.17	2343.92	2029	2030.27	1872	1920.35	2321.78	2546.36	2546.36	1900.76	2210.45	2198.54	2187.86	1714.14	1840.55	1800.18	1800.18	1648.09	1792.92	1823.61	1784.32	1970.28	1863.38	1863.38	1788.18	2014.48	1871.21	2179.69	2801.1	2530.68	1514.74	1860.77	1860.77	2380.15	1944.91	1790.96
2269.06	2252.56	2252.56	2033.07	1730.15	1481.06	1756.68	2440.62	2322.03	2021.69	2069.74	1951.9	1872.01	2005.75	2005.75	1906.47	1494.53	2109.96	2104.28	1907.67	1704.94	NaN	1862.23	1862.23	1849.96	2016.02	1851.42	1684.77	1705.15	1648	1648	1901.89	1420.14	2172.4	1618.16	1389.81	2075.16	2345.65	2345.65	2486.97	2495.68	1883.99	1887.46	2290.48	2084.19	2138.22	2179.1	2203.68	2635.47	1883.03
2157.41	1756.49	2016.31	2016.31	1806.43	1631.59	1631.59	2155.92	1758.6	1886.92	1934.7	1867.87	1679.39	1679.39	2079.76	2079.76	1702.4	2930.53	2428.6	2446.7	2336.35	2311.39	2311.39	2141.94	1684.78	1948.1	997.367	1881.86	1519.92	1966.53	1966.53	2381.02	2459.35	2444.18	2335.8	1806.27	1707.13	1707.13	1777.14	1403.76	1992.45	2674.03	2237.55	2684.12	2543.99	1590.62	1590.62	2255.32	2725.92	2257.63
2000.85	2157.78	2157.78	1312.24	1672.26	1605.83	1200.3	1633.64	1521.93	1935.76	1807.86	1807.86	1916.38	1316.11	1214.91	2775.33	2785.4	1852.12	2075.79	2363.51	1953.62	2573.46	2101.53	1867.38	1856.29	1985.55	1985.55	1946.59	1995.9	1763.72	2075.52	2171.46	1750.99	2467.11	2250.2	2250.2	1970.74	2364	1979.59	2058.67	1651.66	2172.59	2063.02	2549.55	1917.54	NaN	2001.44	2001.44	1694	2050.83
2450.39	2365.55	2370.67	1556.29	2138.77	1686.01	1686.01	2069.47	1583.43	1917.25	2590.36	2131.64	1943.38	2175.19	1919.87	1919.87	1918.1	2011.41	2203.66	2195.38	1950.5	1860.21	1860.21	2532.55	1882.67	2002.74	1845.89	1492.96	2270.72	1991.5	1991.5	2999.99	2208.39	1999.46	2019.56	2194.94	1402	1827.37	1679.08	1679.08	1807.59	1558.71	2316.26	1651.99	1854.03	1967.17	1967.17	2399.08	2172.63	2301.57
2003.42	2171.43	2171.43	1634.74	1991.09	2019.5	1617.41	1386.92	1728.06	1697.31	1809.35	1809.35	2137.53	2083.42	2508.93	1514.27	2050.57	1702.43	2138.25	2138.25	2045.45	2196.13	1913.94	1542.4	1397.61	2167.9	2167.9	2621.79	1848.79	2314.46	2033.05	1418.47	1962.27	1756.72	2034.23	2034.23	1945.95	1801.67	2332.56	1784.78	2113.47	1311.19	1529.9	1529.9	1685.84	1403.69	1757.75	1879.52	2251.76	1857.81
1660.73	2074.25	924.903	924.903	1792.07	1490.58	2034.03	2360.79	1742.3	2044.25	2044.25	1992.61	1930.97	2311.36	990.622	1843.56	1769.83	1824.18	1824.18	2103.08	1736.95	1726.24	1726.24	1847.23	1847.23	1928.43	1856.71	1608.1	1460.3	1108.6	1108.6	2323.07	2289.96	1870.2	1601.35	1562.26	1648.56	2094.86	1586.44	1586.44	1849.72	1218.76	1988.59	2322.48	2247.22	2559.06	2559.06	2035.47	2035.47	1489.13
1978.13	1130.1	1643.76	1586.82	1748.92	2042.61	1962.25	1962.25	1987.87	2444.26	2395.42	2062.9	2328.18	2048.23	2048.23	2013.58	1151.6	2214.05	2325.16	1959.44	1832.05	1696.48	1660.1	1660.1	2145.06	2213.35	2357.82	2064.32	2012.59	2591.08	2086.84	2086.84	1485.54	2264.34	1887.91	1858.56	1560.31	2255.67	2255.67	1931.24	1931.24	2228.33	2261.61	1407.48	1351.89	2103.2	2015.57	2015.57	2211.37	2581.84
1545.58	1725.44	1662.15	1877.82	1586.1	1733.33	1733.33	2091.41	1798.01	1831.73	2052.08	1820.06	2328.12	1248.09	1625.03	1625.03	1943.24	2435.81	2091.47	1695.99	1153.91	2007.77	1880.95	1563.9	1563.9	1658.3	1720.81	1574.11	1297.03	1787.72	1787.72	1732.85	1732.85	2168.92	1795.3	2043.07	1772.59	1586.06	1822.96	1822.96	1071.44	1570.57	2219.59	1462.52	1627.98	1745.9	1292.07	1780.66	1780.66	1970.7
1564.24	1034.62	1260.15	1879.68	1879.68	1954.17	1435.4	2017.25	1598.97	1869.59	2554.78	2554.78	2051.08	1803	2184.8	1876.16	1162.53	1429.51	1890.22	1890.22	2323	2070.01	1968.64	2327.9	1709.46	2279.23	2244.3	1851.08	1851.08	2508.21	2548.57	1787.38	2258.06	2262.17	2475.6	2475.6	1989.76	2231.72	997.541	1699.05	1193.8	1772.47	1856.86	1856.86	1736.1	1684.68	1473.27	1747.31	2418.29	1964.94
1877.13	1848.62	1905.33	2121.96	1713.01	1523.35	1511.72	1747.27	1747.27	1825.74	1371.2	2171.41	1823.45	826.96	1182.77	1182.77	1653.33	1484.95	1540.35	1682.74	2118.64	1845.7	2055.87	2457.53	2457.53	1786.32	1782.72	1905.56	2411.63	1603.66	1603.66	2182.64	2182.64	1278.65	1561.44	2160.22	1587.22	1932.18	1969.45	1969.45	1800.1	2088.23	1928.67	1450	1898.23	2415.22	2135.9	2500.48	2500.48	1453.67
1510.99	1348.71	1761.7	1791.87	1066.17	2024.54	1964.16	1964.16	1733.47	1600.8	1959.38	1629.37	1782.03	2292.87	2054.27	2126.96	2126.96	2155.18	1745.45	1739.5	1808.89	1679.84	1706.42	2048.51	2048.51	2233.58	2062.19	2022.12	1531.74	1883.88	1341.31	1341.31	1871.07	1987.63	1521.54	1700.78	2025.77	1846.8	1773.24	1617.49	1617.49	1663.33	2181.47	2247.15	2093.18	2106.27	1814.48	1723.13	1723.13	2086.73
1658.21	1718.41	1750.33	1795.75	1998.74	1998.74	1996.24	1493.22	1968.02	1509.65	1791.23	2295.66	2295.66	2172.32	2218.21	2025.07	1916.53	2407	1429.52	1258.91	1258.91	2205.11	1885.39	1645.51	1993.81	2011.93	2097.41	2097.41	1654.91	1654.91	1857.03	1682.81	1888.08	1902.64	2213.55	1805.81	1805.81	1952.72	2253.56	1593.33	2125.17	2467.41	2166.56	2066.94	2066.94	2146.99	2235.91	2123.56	2196.72	1613.9
1984.25	1729.9	1624.24	1513.76	1683.25	2093.15	1954.11	1954.11	2051.25	2447.67	2287.43	2301.43	2064.98	1661.97	2196.1	2030.27	2030.27	2172.25	2318.24	2049.88	2011.34	1826.04	1813.82	2131.03	1772.05	1332.11	2383.19	1935.94	1935.94	2002.59	2327.15	1990.98	2101.36	2226.03	2272.31	2006.44	2006.44	2039.12	1844.39	2317.21	1258.89	2100.54	2108.02	2108.02	1791.86	2171.64	1435.78	1724.64	2051	1887.2
2318.92	1812.6	1755.73	1950.42	1584.29	1584.29	1638.84	1076.82	1368.78	2144	1912.31	2358.35	2358.35	2337.2	1875.15	1311.49	1259.35	2140.72	2465.09	1862.33	1862.33	2306.36	2063.17	1977.65	2414.48	1730.77	2023.4	1918.44	1685.08	1685.08	1688.08	1580.85	2111.35	2028.56	1780.45	NaN	NaN	1712.53	1604.73	2146.81	1547.12	1719.7	1048.18	1995.45	1995.45	1764.53	1773.07	1929.86	2139.09	1695.43
2483.94	1923.68	1923.68	2634.89	2379.33	1858.66	2449.33	2333.95	1997.65	1997.65	1783.35	2010.96	2534.01	1736.33	2057.42	2123.24	2123.24	1661.07	2215.21	2188.72	2255.6	2312.36	1371.34	1566.83	1566.83	1683.82	1934.33	2051.74	2131.35	1895.82	1403.27	1916.35	1904.83	1904.83	1825	1978.77	898.557	2363.22	2114.81	1853.35	1853.35	1804.07	2323.27	2313.06	2198.24	1878.76	1586.17	1416.05	1416.05	1874.69
1933.94	1791.45	1354.58	1738.73	1846.41	1846.41	2092.78	1817.43	2014.04	2350.63	1864.19	2031.44	2087.11	2087.11	2010.55	1767.25	2222.53	1872.02	1762.33	1628.98	1628.98	1745.72	1855.89	1246.72	2067.61	1705.17	2029.66	2184.31	NaN	NaN	1746.55	2025.27	NaN	1566.14	2235.27	2077.74	2491.29	2491.29	2357.68	1923.3	1861.16	2312.35	1640.18	1724.74	1724.74	2363.76	1872.63	1785.52	2038.17	2037.4
1967.62	2001.29	2001.29	2005.79	1632.51	1408.89	1979.65	2308.53	1173.77	1173.77	1402.4	913.412	1980.04	839.52	1210.04	1652.16	1652.16	1548.32	1548.32	1659.11	1588.3	1712.54	2049.97	1952.58	1952.58	1969.39	1694.95	1741.14	2019.83	1979.6	1797.22	2059.46	2041.02	2041.02	2044.27	1961.99	1803.49	1824.22	1206.27	1689.23	1689.23	2088.9	2052.12	2242.91	2225.89	2197.62	1687.29	825.57	1231.29	1231.29
1868.52	1976.82	1989.94	2094.53	2182.69	2346.53	2447.6	1041.66	1041.66	1343.79	2713.82	1343.6	2560.76	682.03	1908.25	1759.9	1998.23	1998.23	1149.83	2091.76	1211.93	1530.85	1846.71	2070.54	2068.31	2068.31	1712.49	1390.67	2331.9	1907.41	2389.56	2070.01	2070.01	1811.88	639.76	1338.71	2284.1	2332.25	1926.39	1570.83	2156.65	2156.65	2173.4	2106.04	2178.64	1624.63	2013.78	2192.4	2515.06	2515.06
2255.98	1948.29	1948.29	1262.29	2047.77	2665.02	2322.55	NaN	2540.86	2540.86	2033.82	1612.19	2225.04	1761.21	2259.04	2466.39	2735.26	2019.94	2019.94	2106.33	2337.73	2263.03	2342.54	1890.4	1890.4	1726.04	2027.32	1375.76	1243.01	2389.98	1632.7	1666.52	1939.88	1939.88	2311.44	1824.08	2511.51	1620.18	2146.42	2137.89	1990.8	1758.39	1358.17	1473.59	1912.72	1912.72	838.253	1887.88	2470.57	2383.08
1840.65	1926.32	1737.31	2055.29	1740.64	1594.96	1822.83	1965.47	1974.7	NaN	NaN	2142.19	1447.11	2273.11	1055.8	1584.16	2343.82	2343.82	2324.04	1789.19	1426.57	1123.04	2218.97	2014.64	2213.63	2213.63	2613.29	2129.99	2194.33	2335.9	1657.76	1994.68	1994.68	2470.71	2470.71	2964.28	NaN	1356.95	1857.88	1679.07	2156.02	2156.02	1819.48	1821.84	1779.28	1842.61	2210.29	1915.83	1476.81	1476.81
2349.86	2210.98	2210.98	2014.47	1975.07	1816.56	1970.91	2706.38	1880.77	1880.77	2418.02	2354.25	1725.28	2004.21	1980.55	2317.32	2598.03	2301.76	2301.76	2306.57	2437.74	2267.36	1747.27	2132.68	2132.68	2004.9	2004.9	1855.56	2200.94	1550.62	1923.98	2083.2	1953.9	1953.9	1956.33	1526.3	1825.75	1709.25	1203.58	2114.48	2001.81	2306.78	2306.78	2063.8	2198.04	1171.02	804.441	1553.03	2269.18	2097.08
2003.98	2136.1	2365.62	1606.38	1977.31	2220.28	2220.28	2543.6	1895.07	1752.96	2103.6	2156.69	2196.24	2196.24	2100.87	2117.32	2287.93	1947.74	1720.45	1694.35	2227.57	2015.67	2015.67	1820.97	2188.56	2122.49	2107.64	2092.67	1848.42	1848.42	1835.32	1835.32	2091.47	1906.75	1710.96	1600.33	918.407	918.407	1625.18	1917.12	1643.29	1991.28	1732.35	1669.75	1856.74	2158.04	2158.04	1619.95	2582.13	1923.09
1535.16	2425.54	2425.54	2422.65	2279.07	2063.89	1913.95	2250.19	2678.31	2678.31	1869.86	1869.86	1629.29	2423.99	1860.27	2282.18	1850.76	1834.3	1834.3	1353.08	2083.57	2033.88	2037.95	2136.93	2153.05	2359.57	2359.57	2072.72	2449.77	1954.87	1916.5	2086.96	2163.08	2168.96	1710.92	1530.02	2064.46	1530.6	1530.6	1677.65	1457.13	1884.67	1867.96	1680.81	1917.77	1917.77	1934.97	1949.26	1873.07	1937.2
[truncated: 206 more columns]

## Sheet: Map_NP2
1418.26	1233.14	1537.31	1098.84	1512.6	1317.36	1360.68	1360.68	1479.84	1327.84	1686.6	1080.44	1507.55	1524.72	1156.74	1324.57	1289.47	1289.47	1330.1	1330.1	976.765	1073.03	1073.03	1025.37	903.312	938.699	1113.82	1110.2	1080.31	1080.31	1123.67	1123.67	973.634	976.199	963.34	1029.92	1055.13	1077.87	1077.87	1012.34	754.166	916.592	876.566	813.459	876.709	727.924	727.924	612.309	747.992	814.634
1537.4	1375.31	1456.51	1354.27	1037.9	1374.35	1374.35	1355.73	1535.81	1195.42	1484.34	1228.89	1800.59	1492.14	967.338	967.338	1342.44	1167.35	1178.19	1291.28	1078.08	1078.08	1073.27	833.613	1210.94	1195.91	1327.53	1146.22	1069.23	1127.21	1127.21	805.251	963.727	943.22	995.611	886.318	819.678	820.298	838.564	838.564	824.523	838.403	1012.6	782.002	912.501	912.501	690.36	748.557	781.227	911.769
1481.25	1247.32	NaN	1291.84	1708.49	1424.25	1144.81	1144.81	1337.6	1297.17	1547.97	1523.57	1518.82	1470.78	1470.78	1498.76	931.637	968.34	1100.67	1177.1	1040.52	1078.34	1078.34	1059.48	976.917	974.823	944.091	968.74	840.004	757.846	855.915	855.915	866.494	804.474	1012.82	846.342	750.078	1073.77	1073.77	1086.46	939.219	1061.37	873.297	1015.47	807.165	652.066	652.066	526.166	686.348	765.51
1591.8	1463.77	1504.82	1584.46	1525.07	1639.26	1639.26	1660.17	1389.52	1584.57	1239.62	1255.21	1236.53	1531.7	1180.52	1180.52	1266	1479.3	1332.79	1378.14	1151.06	1064.53	1026.46	1026.46	1026.89	932.352	959.004	1108.79	1076.74	946.686	946.686	1048.69	1070.48	939.645	675.275	1131.65	997.53	972.675	946.732	946.732	829.412	840.764	862.207	828.014	788.512	788.512	782.159	782.159	596.375	719.002
1801.07	1431.27	1468.4	1332.3	1344.06	1541.72	1512.17	1512.17	1529.03	1434.89	1218.53	1550.3	1542.4	1526.12	1291.14	1291.14	1274.5	1071.14	1090.24	975.45	866.868	719.848	719.848	953.859	950.729	781.521	986.921	981.748	1035.42	869.816	903.418	903.418	821.114	972.616	997.749	1066.46	833.246	970.945	959.013	959.013	960.502	822.423	607.202	607.202	855.236	733.417	740.073	788.902	921.816	784.276
1618.36	1702.64	1859.06	1523.67	1253.54	1505.59	1505.59	1277.81	1277.81	1195.3	1066.35	1039.11	1433.23	1231.11	907.333	907.333	1312.83	1398.11	692.107	944.754	829.033	1004.34	1000.54	1000.54	1400.36	1076.13	889.557	919.434	916.796	799.258	799.258	862.528	862.528	923.108	1012.92	896.909	800.752	706.098	672.357	672.357	916.417	946.649	944.757	751.253	677.116	615.731	836.112	836.112	739.313	613.896
1596.05	1564.52	1412.07	1412.07	1345.22	1300.5	1592.74	1532.72	1334.47	1315.7	1315.7	1316	1581.72	1606.01	1319.15	1359.07	728.731	1385.14	1327.6	1327.6	1202.67	1204.75	866.247	922.169	939.056	1103.59	1017.73	1017.73	924.509	1092.69	827.223	761.865	941.49	799.255	799.255	897.494	897.494	681.903	685.329	601.61	574.793	787.941	833.236	833.236	911.882	859.149	791.196	949.272	759.639	751.76
1398.01	1482.78	1535.04	1573.62	1573.62	1600.84	1357.99	1788.97	1368.43	1434.61	1256.46	1256.46	1568.86	1270.88	1122.22	995.201	1206.53	1014.78	946.156	1016.47	1016.47	1154.64	984.406	1016.93	1146.7	1052.29	993.114	868.971	805.705	1052.11	970.282	970.282	891.162	722.512	869.319	715.582	870.629	1054.6	956.604	956.604	1118.02	1024.32	581.549	688.748	743.958	724.202	625.078	625.078	725.585	719.346
1701.12	1259.62	1353.34	1353.34	1437.34	1498.87	1475	1719.21	1225.62	1275.06	1248.9	1316.28	1316.28	1378.7	1289.29	1626.06	1159.04	1187.55	1063.52	1063.52	1062.25	1062.25	1098.38	1206.49	1455.82	1105.95	1070.21	1070.21	1051.51	923.564	833.798	754.077	993.838	663.834	1137.38	918.358	918.358	887.794	776.442	828.208	710.112	727.484	912.064	912.064	714.688	683.436	607.81	619.811	700.517	943.261
1765.84	1393.46	1575.59	1402.28	1402.28	1507.25	1824.75	1212.95	1447.85	1433.8	1198.66	1198.66	1404.37	1508.65	1318.89	1112.68	1323.67	954.408	1143.61	1371.29	1371.29	1364.74	1353.35	987.382	1082.76	622.42	1006.72	894.537	894.537	1016.48	1215.56	1108.43	930.875	1097.94	906.676	906.676	830.616	834.86	1022.66	911.459	947.419	763.416	870.906	776.532	800.33	731.398	925	925	835.959	818.652
1646.79	1833.55	1308.78	1308.78	1358.45	1598.98	1542.2	1307.03	1223.17	1170.25	814.217	1427.99	1427.99	1510.94	1526.26	1400.96	989.687	1124.38	1155.45	1416.32	1338.34	1338.34	986.298	1097.33	1011.98	1222.69	1077.44	1077.44	1211.2	966.654	877.2	786.259	1124.32	815.186	967.771	894.368	894.368	898.448	836.074	718.535	721.218	826.788	724.812	724.812	794.342	776.707	838.892	987.51	894.384	751.421
1600.25	1067.08	1127.62	1561.49	1578.44	919.842	1750.1	1449.72	1449.72	1499.87	NaN	1774.01	1224.37	1201.47	1211.67	1168.12	1168.12	1142.76	1163.55	1424.64	1276.12	1290.77	1074.99	1074.99	943.647	943.647	934.844	1004.7	992.75	828.784	830.762	834.677	834.677	919.281	919.176	1036.15	1174.43	760.726	800.607	615.453	615.453	854.259	710.151	722.175	683.364	761.464	681.822	681.822	768.562	782.289
1524.5	1377.93	1377.93	1574.45	1253.25	1778.19	1784.22	1537.96	1549.87	1549.87	1500.62	1461.58	1531.04	1627.49	1143.79	1143.79	1238.68	1161.8	983.299	1211.59	1666.35	1254.7	1247.61	1238.36	1238.36	1241.73	889.465	1077.8	903.466	733.976	864.648	948.866	806.713	806.713	824.259	649.796	1033.17	938.721	1147.79	1124	1124	882.134	902.809	674.057	763.502	825.49	894.101	760.427	760.427	772.343
1406.25	1605.52	1245.77	1647.35	1647.35	1571.65	1137.92	1492.66	1480.52	1497.11	1000.3	1254.85	1373.46	1373.46	1144.38	1222.76	1205.75	1348.44	1212.94	1181.02	1181.02	1162.2	1169.83	1051.65	1213.1	1043.73	1040.37	1188.97	1188.97	757.209	598.584	959.339	987.084	1157.21	782.991	767.301	923.163	923.163	970.524	737.866	846.029	1010.61	878.087	815.047	815.047	955.623	704.164	844.386	921.948	804.359
1346.8	1264.55	1264.55	1562.97	1264.64	1576.83	1494.75	1499.33	1498.12	1498.12	1271.32	1480.28	1560.05	1334.72	1392.19	1429.78	1333.44	1333.44	1176.84	1192.45	1272.88	1061.29	1068.81	1036.95	1036.95	1063.07	944.955	875.949	750.908	703.287	943.583	1128.18	875.06	875.06	913.259	789.011	584.776	769.212	851.18	871.59	907.259	907.259	879.595	591.167	582.054	679.95	801.952	803.802	803.802	922.617
1524.5	1416.21	1416.21	1107.6	1353.59	1543.5	1478.48	1534.79	1534.79	1513.7	1505.8	1510.26	1284.64	1571.35	1191.85	1431.3	1431.3	1195.27	1053.55	1163.96	1125.95	1223.24	1174.23	1251.25	1041.08	1041.08	885.044	719.747	1192.93	1224.87	865.158	928.029	825.99	690.045	690.045	895.268	753.461	841.752	853.939	988.85	988.85	859.476	870.818	883.466	704.673	693.524	896.298	870.209	888.558	888.558
1625.01	1572.48	1572.48	1116.84	1658.61	1529.89	1285.96	1349.16	1560.44	1560.44	1577.73	1609.74	1152.46	1406.6	1258.12	1181.48	1404.2	1404.2	1520.95	1073.03	1113.67	1172.39	1012.68	1025.34	788.811	1158.58	1158.58	936.218	1031.88	899.399	945.494	823.143	984.707	984.707	854.78	1019.15	771.968	941.982	970.416	856.271	855.533	855.533	835.18	779.312	937.025	748.828	942.086	801.888	801.888	956.004
1386.04	1535.77	1538.33	1538.33	1553.16	1547.22	1523.27	1301.45	1286	1286	1482.41	1525.1	1541.89	1494.95	1566.39	1336.79	1336.79	1154.07	1154.07	1199.29	950.938	1060.69	1133.43	1112.08	973.21	973.21	1034.15	1096.05	1087.51	1075.11	1427.58	1136.22	1187.23	825.23	825.23	875.339	1063.77	1085.56	941.878	921.126	921.126	834.403	782.467	784.529	720.421	846.086	862.82	729.324	724.635	724.635
1377.35	1320.02	1403.68	1320.14	1223.97	1223.97	1357.86	1358.77	1143.78	1333.88	1334.68	1148.21	1361.38	1618.1	1618.1	1339.96	1379.09	1421.2	1124.25	1380.71	1334.39	933.036	933.036	640.825	665.394	717.434	1159.42	782.023	658.86	658.86	700.477	618.904	1004.79	990.72	1036.59	917.499	776.839	816.648	816.648	942.023	838.957	790.409	987.622	1017.13	922.273	922.273	710.514	696.502	903.91	817.722
1373.67	1220.91	1577.93	1568.44	1306.82	1541.07	1541.07	1580.37	1357.59	987.428	1349.88	1218.74	1548.61	1548.61	1435.96	1461.32	1456.63	1201.23	1224.79	1068.4	1150.03	997.097	997.097	1355.58	1129.29	852.265	1035.36	877.019	693.968	792.552	792.552	803.458	790.34	972.692	941.888	820.366	828.946	828.946	785.522	788.791	792.665	924.101	878.359	725.525	784.139	845.777	845.777	819.049	722.876	704.068
1263.06	1546.25	1492.52	1443.54	1470.14	1470.14	1344.02	1569.44	1307.09	1542.81	1318.31	1272.6	1113.34	1297.6	1297.6	1109.46	853.51	990.906	953.721	1159	804.629	981.517	981.517	1170.59	1118.85	954.819	1031.62	736.317	894.148	894.148	1223.39	937.895	935.576	723.771	1001.94	878.706	707.505	818.841	818.841	831.502	837.304	855.211	870.026	897.204	806.875	806.875	751.509	661.454	674.526	920.006
1419.77	1486.11	1521.15	1497.25	1083.72	1216.63	1216.63	1280.88	1260.22	1100.35	1085.6	943.085	1082.47	NaN	1161.54	1161.54	1123.42	1140.08	1205.84	1255.33	1219.17	1132.91	1132.91	1086.33	1017.39	933.661	1006.26	1077.89	905.48	844.239	844.239	974.062	831.402	948.408	852.941	812.222	827.838	851.112	629.18	629.18	1046.63	1130.02	747.198	874.85	715.106	577.194	577.194	610.967	731.974	946.751
1328.48	1842.09	1514.05	1514.05	1481.05	1300.21	1071.66	1251.56	978.755	1074.45	1074.45	1233.28	1088.86	1117.79	1178.32	1071.52	1171.32	1171.32	1173.73	1185.8	1128.09	1097.34	1199.53	1103.36	853.725	922.388	922.388	984.2	1003.06	951.244	828.748	903.465	971.534	1003.69	1003.69	993.192	1039.69	929.344	943.525	934.686	660.17	660.17	600.712	595.943	799.825	904.221	1024.47	810.426	893.74	693.703
1366.54	1537.8	1511.22	1511.22	1524.95	1330.88	1553.51	1542.51	1311.27	1280.25	1280.25	1112.71	1345.8	799.601	1072.01	988.529	1185.37	1401.01	1401.01	1337.02	1139.24	1138.87	1262.64	1304.1	996.872	729.258	810.425	810.425	891.923	896.959	871.092	920.898	943.354	852.486	852.486	882.307	856.715	743.544	891.184	837.169	810.413	959.751	959.751	999.487	727.329	794.888	746.251	881.711	861.497	1121.94
1588.59	1225.64	1427.07	1367.96	1261.19	1563.79	1598.94	1598.94	1326.18	1138.74	1328.46	1092.52	1155.13	1454.66	1454.66	1246.94	1253.45	1198.18	1226.24	989.658	1196.61	1005.81	1005.81	960.882	1126.3	973.065	920.216	861.378	904.465	805.648	928.833	928.833	969.445	1105.87	789.431	862.818	981.27	979.184	979.184	850.83	723.907	598.708	839.935	896.035	832.062	930.325	930.325	778.336	783.765	805.119
1715.39	1647.48	1653.79	1653.79	1383.16	1663.5	1615.47	1392.21	1125.66	1024.28	1219.8	1147.34	1161.12	943.187	705.676	705.676	1056.22	1073.74	1109.1	957.49	1064.24	1156.21	1115.47	1115.47	1030.27	1177.84	1269.46	991.436	1033.19	772.939	772.939	933.018	940.328	951.895	847.855	897.1	822.84	856.09	842.885	842.885	836.141	777.473	739.302	762.073	876.779	871.712	811.296	811.296	820.213	764.568
949.765	1405.1	1492.58	1164.71	979.266	848.194	871.054	871.054	1125.15	1324.48	1157.27	1128.73	1307.7	1167.82	1058.78	893.392	893.392	1340.4	1418.54	1443.58	1250.4	1162.27	1162.27	945.149	942.222	1122.85	1034.39	1015.51	897.611	908.32	545.691	545.691	961.96	995.172	1167.08	1046.59	819.658	852.267	862.434	942.558	813.275	960.194	940.952	940.952	869.835	890.075	864.744	915.973	819.944	887.51
1459.4	1194.54	1198.53	946.983	1365.79	1174.89	1174.89	986.036	986.036	966.337	922.404	1127.06	1147.17	1166.99	1150.62	1150.62	1126.25	1329.32	1186.34	1013.25	1139.05	1169.59	1344.52	1344.52	1094.5	840.158	762.321	845.947	1157.1	1015.66	1015.66	863.782	863.782	760.228	888.672	1059.41	931.701	948.491	825.313	825.313	852.982	735.983	785.712	781.42	883.129	727.617	629.788	629.788	879.327	930.447
1229.14	1250.75	1099.98	1186.96	1656	1263.19	1054.69	1054.69	1293.84	1077.7	1297.93	1322.09	1636.88	1551.5	1556.45	1598.1	1598.1	1283.86	925.42	1162.91	1126.92	940.906	940.906	1316.74	1093.14	1000.29	972.325	785.782	494.075	975.249	981.715	981.715	758.495	744.017	879.637	935.438	729.368	838.155	965.661	718.026	718.026	731.326	827.891	872.113	1007.54	1094.7	1094.7	990.318	901.874	560.268
1440.96	1154.2	1129.34	1333.12	1333.12	1548.08	1810.61	1826.83	1261.67	1250.97	1082.61	1082.61	1353.81	1129.69	1104.18	1334.48	1325.85	1329.54	1084.64	1211.09	1211.09	1223.27	950.704	947.254	959.566	639.809	1061.06	1061.06	852.908	1074.91	746.858	685.277	952.785	804.737	693.592	693.592	939.285	841.36	812.991	799.893	937.468	938.634	976.273	986.215	986.215	727.578	745.883	747.359	712.461	932.185
1164.76	1282.76	1222.54	1372.88	1575.81	1083.23	1291.36	1291.36	1097.69	1525.57	1361.23	1567.03	1346.75	1061.88	1159.09	1049.27	1049.27	1027.31	1202.95	1088.27	1001.55	1114.13	1182.59	1191.35	1191.35	885.336	1009.66	902.506	1027.18	988.26	1032.53	1032.53	1102.97	1142.64	790.071	737.806	899.767	958.082	770.648	710.206	710.206	825.403	967.462	535.846	574.22	771.074	877.941	757.471	757.471	885.38
1625.14	1579.63	1267.36	1605.67	945.315	1355.12	1441.47	1268.27	1268.27	1424.11	1313.31	1328.89	1256.48	1071.76	1186.57	NaN	NaN	1313.67	1187.03	915.166	909.364	898.438	996.462	996.462	1092.67	835.844	900.562	989.273	1214.85	1012.93	769.393	1081.79	1081.79	953.307	966.257	770.127	741.419	930.266	738.892	897.851	897.851	1218.28	987.287	965.958	1137.43	857.727	896.015	896.015	996.127	1032.9
1314.13	1453.33	1453.33	1074.55	1600.26	1319.78	1047.83	1382.77	1575.74	1575.74	1334.79	1318.4	1117.94	1380.66	983.106	1270.66	1270.66	1078.88	1180.31	1125.99	1000.11	824.498	974.113	1012.12	1012.12	887.325	996.771	884.14	761.426	791.749	952.623	952.623	724.214	724.214	884.524	819.68	612.143	920.915	884.503	745.613	745.613	904.531	747.384	767.572	885.44	876.703	891.818	836.332	836.332	698.035
1458.37	1132.98	1288.47	1284.83	1284.83	1323.76	1468.28	1323	1217.07	923.667	1118.96	1118.96	989.088	989.088	1182.09	845.381	1296.99	766.342	1243.47	1155.01	1155.01	1113.72	1257.9	1301.06	1084.4	1330.88	1113.84	742.698	742.698	1070.15	1205.45	1061.65	829.913	905.175	1033.18	1033.18	613.389	613.389	896.939	879.357	809.172	598.997	950.343	927.36	927.36	815.815	1126.48	1028.46	673.606	855.033
1153.26	1509.03	1509.03	1426.97	1466.55	1208.9	789.82	1065.66	1253.94	1253.94	1074.6	1139.6	1128.71	931.027	791.618	1008.18	1008.18	1285.49	870.6	1247.88	1307.05	1126.18	982.944	934.962	934.962	958.831	990.207	813.35	1165.77	1036.1	842.49	905.06	459.227	459.227	693.952	860.784	911.378	819.087	786.254	784.81	740.734	740.734	1040.01	908.785	955.749	838.521	956.331	813.27	813.27	742.176
1396.25	1162.24	1167.45	1084.05	1084.05	1445.33	1415.27	1179.5	1244.55	1242.56	1210.25	1366.21	1142.01	1142.01	1203.76	1085.41	992.95	844.872	1233.75	1193.02	1193.02	1058.83	1033.84	1007.96	1299.68	989.412	737.523	994.278	994.278	1002.57	1164.95	1123.84	1036.58	1034.83	975.926	861.288	864.631	864.631	924.435	935.113	841.199	844.018	897.443	798.98	798.98	863.201	863.201	825.139	911.706	511.659
1564.19	948.418	948.418	1476.14	1246.52	1160.33	1062.28	1342.15	1508.55	1156.06	1054.37	1285.49	1285.49	918.432	950.158	942.523	1130.77	1098.1	1108.76	1169.05	762.277	762.277	883.663	969.295	861.502	559.087	858.774	865.127	1134.19	1134.19	780.141	1124.98	674.432	874.723	863.813	796.078	796.078	898.675	898.675	1025.99	961.194	958.954	843.13	812.513	824.291	824.291	760.626	876.249	919.863	864.073
1498.75	1244.52	1725.15	1472.37	1472.37	1268.95	1258.88	1172.19	1242.21	1285.93	1094.85	1093.56	1301.12	1301.12	1275.98	1060.22	1061.16	1235.34	1028.53	1282.76	994.476	1248.41	1229.1	1143.44	952.28	952.28	1175.95	1132.38	1232.08	1034.23	1037.83	775.36	923.73	1017.54	1017.54	932.287	1019.94	1035.47	1017.81	640.066	951.588	951.588	655.391	936.234	803.133	1081.54	789.117	903.712	839.935	839.935
1191.71	1445.15	1243.28	1271.28	1260.01	1260.01	1423.52	1145.92	1122.26	1012.48	1227.96	1373.24	1373.24	1142.67	1305.23	872.079	921.118	888.395	1070.33	1137.66	1124.14	1124.14	1234.58	884.67	1146.88	962.563	911.524	932.416	818.541	818.541	825.271	1005.12	798.845	792.833	849.886	1017.34	1024.31	896.67	896.67	862.242	718.269	824.208	926.619	958.753	826.045	826.045	949.21	577.035	718.755	548.878
1813.49	1359.26	1440.5	1193.23	1193.23	789.167	1404.11	742.935	1253.51	1185.32	1238.91	1018.69	1137.32	1137.32	1358.34	1041.69	882.115	1079.26	1045.27	1021.69	957.426	1110.01	1110.01	1128.31	885.147	1090.25	935.547	972.548	880.524	880.524	1035.29	872.008	977.645	736.185	754.802	898.438	875.815	875.815	745.526	769.381	780.272	720.042	932.978	937.467	673.516	720.259	720.259	878.51	936.884	914.493
1446.65	1278.61	1278.61	1243.98	1366.83	1386.88	1165.71	1459.62	1418.26	1418.26	1328.18	898.952	678.391	1019.85	676.593	1143.62	1089.87	1089.87	1087.73	905.797	894.374	1023.23	899.088	877.198	1248.46	888.075	758.595	769.574	788.792	788.792	798.385	798.804	878.736	952.399	792.417	727.47	810.45	976.197	976.197	772.729	693.723	868.683	988.144	895.987	656.453	656.453	1013.39	1013.39	634.072	635.802
1218.32	751.573	1166.74	1053.23	948.547	1454.78	1454.78	1182.14	1399.3	1346.16	965.726	950.492	890.348	890.348	1040.5	1309.19	1039.21	1089.38	1269.56	1230.12	1421.52	1176.46	1176.46	1063.16	953.307	968.114	821.148	810.033	969.021	577.587	577.587	965.296	737.279	862.786	808.949	776.611	695.02	695.02	1103.01	795.051	688.722	831.582	814.647	819.18	880.337	1058.49	1058.49	811.401	983.639	1133.82
NaN	1238.61	1416.97	1279.69	1433.78	1219.66	1223.44	1211.57	1126.08	1126.08	1258.8	1115.72	1026.22	833.66	841.568	1373.07	980.297	980.297	924.277	889.737	1103.86	1160.91	1038.6	674.206	657.41	1008.65	1008.65	853.3	926.404	931.949	879.76	805.468	1040.68	904.382	952.408	952.408	1035.46	797.065	477.224	826.972	591.775	591.775	818.154	753.33	783.748	900.676	950.094	903.226	687.149	680.788
1414.22	1418.81	1360.49	1218.77	1463.44	1309.01	1309.01	1050.08	1142.39	1392.88	1138.59	1102.44	990.471	1006.02	1102.16	1102.16	1300.94	1288.76	1120.42	1142.51	1322.26	1083.95	1083.95	992.969	1035.45	606.459	711.501	971.381	840.663	947.369	947.369	734.338	616.443	777.758	955.993	800.162	837.176	741.237	846.111	846.111	923.796	641.204	857.534	1050.69	1049.23	874.946	874.946	783.023	682.116	843.93
NaN	1734.01	1734.01	1205.53	1190.84	1179.26	982.72	1047.53	1107.05	1335	1391.35	1391.35	1070.25	1134.29	1121.39	898.505	1175.81	1175.81	918.763	918.763	784.231	651.443	1231.82	1227.56	1194.45	1030.04	1030.04	959.702	716.081	848.298	1116.7	980.268	721.486	913.22	750.781	750.781	1138.51	677.146	884.284	936.345	855.985	855.985	875.715	875.715	933.424	881.162	678.63	744.629	898.88	777.725
1279.64	1345.46	1329.96	1175.96	1382.7	1070.29	1070.29	935.531	1065.13	1119.77	1131.25	1210.72	1303.01	1249.8	1349.42	1349.42	1298.16	1293.21	1167.33	1161.39	1039.12	1020.45	1020.45	1012.29	1034.6	1257.05	1067.98	1066.32	1024.55	1013.36	1013.36	823.213	864.661	720.62	862.352	774.473	932.573	924.208	1142.33	1142.33	978.192	994.888	552.516	756.288	716.304	862.725	862.725	717.441	856.983	1069.72
1534.59	1279.2	1228.7	1284.14	1440.25	1320.16	1349.77	1349.77	1010.27	1192.56	965.082	1200.28	1144.47	984.931	984.931	1096.42	1058.79	1395.25	1410.5	831.091	1110.73	1202.18	992.557	992.557	1065.41	1081.14	940.674	1282.46	1090.73	1103.25	1000.7	1000.7	614.98	720.358	817.182	966.736	734.169	832.984	832.984	978.217	818.765	727.409	867.286	844.111	813.731	891.51	745.947	745.947	889.178	966.577
1812.8	1364.43	1203.02	1199.89	1281.99	1525.26	1525.26	1282.41	1143.62	1422.67	1314.44	1314.44	1223.86	1071.39	904.759	1293.65	1074.65	832.726	832.726	979.38	1050.46	1345.91	1124.75	1352.15	1007.76	1095.29	1079.48	1079.48	853.812	1069.7	1264.02	874.423	642.101	694.385	905.93	905.93	528.521	740.609	823.816	814.964	594.099	1131.83	1131.83	848.491	854.686	897.582	644.948	781.669	813.836	836.216
1370.92	1218.98	1178.86	1048.3	1048.3	1041.54	1424.27	1166.22	1383.23	1394.8	1189.43	1189.43	1149.74	1184.64	999.88	NaN	599.162	839.967	1149.99	1149.99	1141.22	1287.78	1020.25	815.405	875.345	1060.88	1108.03	1108.03	836.465	951.967	941.547	1147.13	799.702	757.94	873.732	873.732	937.655	848.015	1144.36	1033.77	931.603	696.561	880.702	880.702	822.582	1063.2	818.282	898.336	785.745	871.966
1026.66	1240.97	1451.37	1451.37	1117.17	1020.84	1020.84	1370.35	1370.35	1164.75	1225.3	1347.38	1188.37	1023.21	1057.6	1057.6	1393.61	1220.56	1255.76	1181.93	1316.33	691.121	853.999	853.999	1027.84	1225.88	1268.29	1135.75	889.9	1147.45	1147.45	940.448	940.448	892.432	1046.78	812.445	1110.15	1110.53	992.169	992.169	1168.78	967.624	1125.09	1098.72	1092.04	687.88	727.799	727.799	730.775	849.279
1502.03	730.484	1052.99	1231.78	1231.78	969.511	1130.43	1066.28	1187.19	1337.14	1308.61	1308.61	1303.29	1018.05	1154.78	1109.76	1100.13	1169.51	858.825	858.825	825.936	750.819	933.69	1051.38	873.447	701.754	626.685	741.212	741.212	921.893	1296.64	1287.96	1006.52	947.217	885.533	885.533	895.998	780.495	714.006	948.999	831.864	819.884	878.544	878.544	723.588	960.523	879.407	1039.65	782.351	749.074
1313.4	1243.24	1060.32	1262.32	1272.1	1438.59	1177.18	1209.58	1209.58	1093.91	1180.72	1163.7	1255.61	725.697	1097.25	1097.25	994.995	849.655	757.493	944.198	944.198	1145.65	842.995	869.788	929.536	777.255	812.68	812.68	690.321	690.321	440.453	1097.45	968.731	1023.2	1074.4	1074.4	795.562	851.145	723.599	869.599	837.533	1064.7	1172.42	853.916	853.916	997.806	865.935	1116.45	850.333	1012.09
1150.58	1176.91	1008.93	1017.44	1017.44	801.46	1223.55	1402.74	1161.21	871.154	1353.8	893.367	893.367	1422.66	1403.68	1549.77	1301.73	1142.37	1043.55	1043.55	1354.33	1354.33	1016.18	930.696	1009.19	912.568	791.734	784.914	784.914	757.909	981.801	959.319	1032.59	811.73	955.519	794.377	794.377	983.289	827	785.242	841.767	774.648	885.755	885.755	926.143	732.849	627.709	550.716	492.305	787.838
1339.8	1408.45	1031.23	1110.58	634.849	634.849	802.048	1156.67	1203.3	1166.06	1224.05	1224.05	1225.39	1496.02	1315.49	1395.19	1336.73	886.718	970.241	1119.66	924.68	1011.99	978.426	1047.38	1084.87	1095.61	1117.91	1129.76	1138.79	1138.79	1145.59	1201.75	1170.91	898.808	983.758	983.758	919.324	929.495	1093.48	705.633	748.581	662.919	657.957	757.631	757.631	846.419	979.928	858.891	758.67	878.406
1314.89	1244.45	1078.39	883.441	883.441	1425.92	1451.83	1228.87	1395.47	1041.04	1254.55	1192.34	1192.34	1212.19	1341.65	1185.13	1216.75	1412.69	1190.69	1253.62	1209.48	1209.48	964.12	732.236	645.569	872.409	1103.96	946.245	946.245	1074.93	973.861	960.644	848.257	1162.31	1163.16	826.347	826.347	982.035	577.378	711.504	605.491	1022.43	825.128	1040.05	915.467	915.467	1019.71	794.636	1061.29	851.783
1831	1430.15	1418.06	1191.46	1237.42	1237.42	1254.65	1234.57	1259.54	946.775	776.586	776.586	897.789	953.092	1143.65	1306.27	1089.39	800.53	1047	1196.05	1196.05	970.133	1058.21	1217.3	1272.34	1468.08	1058.39	1059.77	931.837	931.837	1129.78	977.159	664.688	773.661	876.79	876.79	998.514	998.514	944.26	824.098	715.957	916.637	886.093	1097.74	1097.74	920.85	899.369	1072.38	774.814	516.158
1503.66	1243.13	1243.13	1435.26	1459.31	1500.86	927.201	801.814	1240.03	1240.03	958.244	1208.53	921.304	945.022	703.702	881.975	881.975	1203.46	1015.46	847.555	1090.09	1275.11	1215.74	1187.1	1187.1	947.017	1127.98	849.918	888.109	1001.23	1030.52	850.313	901.463	901.463	801.19	822.904	641.266	859.841	964.929	1001.79	1001.79	1043.57	1043.57	993.753	1016.02	683.953	858.476	1024.97	1024.97	893.022
1653.86	1478.88	1009.82	988.661	1201.03	1195.51	1235.43	1226.83	1226.83	1041.34	1069.32	1108.27	1146.06	1055.76	966.824	975.195	1255.58	1255.58	1299.12	939.064	1321.25	949.828	840.36	840.36	953.243	953.243	673.455	828.527	866.877	699.369	666.868	838.416	838.416	875.938	898.344	983.188	810.262	944.518	1094.87	1058.32	827.568	827.568	846.174	1001.32	1031.03	890.023	874.589	883.391	959.792	959.792
1113.42	1239.34	1239.34	1218.1	1153.7	1165.72	1177.72	1005.15	1182.19	1182.19	1522.59	1065.8	1018.41	1221.8	1042.41	1037.39	1049.72	1049.72	1089.13	656.947	1011.8	879.295	798.439	790.603	790.603	1048.87	847.194	940.022	891.062	872.676	909.958	885.675	703.321	703.321	920.736	861.346	639.162	923.896	730.55	994.271	832.841	768.168	768.168	982.835	1161.02	785.258	924.182	894.121	894.121	884.603
1193.08	1365.85	1365.85	1406.68	1292.99	1333.16	1110.94	1006.64	1006.64	1057.74	1284.92	1070.79	1273.85	1334.94	798.831	1071.39	927.748	927.748	933.124	1074.45	822.58	684.286	899.628	979.247	917.763	917.763	922.472	643.175	955.806	1085.99	1031.37	675.81	1033.75	957.666	957.666	650.75	790.038	921.018	851.307	1088.06	820.438	820.438	938.845	766.165	781.658	746.252	565.81	709.064	709.064	720.007
1375.19	909.148	1263.58	1239.09	1008.12	1008.12	1437.12	1530.14	1118.21	718.19	1099.06	941.456	954.507	864.157	1023.82	1027.9	1094.44	1094.44	954.679	1001.59	972.394	855.157	972.527	967.705	971.066	798.807	798.807	763.028	696.084	901.083	793.046	984.003	946.861	946.861	944.995	895.286	948.445	659.362	729.556	782.834	779.909	723.187	608.084	713.501	736.255	736.255	700.829	903.827	796.736	1001.82
1302.69	1132.46	1132.46	1442.65	1670.98	1146	1139.94	1065.12	931.392	1243.63	1243.63	1228.36	1261.19	1334.04	906.052	1025.32	821.995	1022.94	1022.94	1236.63	934.085	755.713	1088.31	879.467	1029.61	1029.61	1075.93	1063.69	898.746	895.383	967.545	1147.61	902.284	944.314	944.314	758.818	1050.26	919.357	842.137	1114.87	801.024	801.024	944.777	868.667	986.318	909.036	1043.05	659.523	808.129	808.129
1235.96	1051.04	843.226	1247.97	1012.99	1012.99	1184.14	951.449	1100.41	1082.52	901.212	909.452	905.35	1203.22	1203.22	810.128	1343.7	759.996	1032.88	881.351	877.528	877.528	1089.07	1089.07	1209.58	1099.1	1222.2	1071.5	835.549	1001.84	1001.84	1136.16	925.936	785.8	1164.91	954.604	1155.89	623.783	623.783	754.308	1143.23	840.602	962.672	892.623	612.338	612.338	880.986	865.747	1039.33	898.196
1169.28	1103.41	909.351	909.351	1250.82	1527.84	1058.01	1229.04	1016.74	981.701	981.701	1168.25	1384.84	1194.63	1429.65	892.908	882.005	1087.97	1087.97	595.409	1074.38	737.463	768.997	914.452	1095.46	1095.46	1020.12	915.13	1109.85	731.889	716.909	873.078	1070.88	702.965	702.965	960.96	784.181	845.596	978.281	768.718	1115.41	882.757	882.757	589.172	870.046	790.813	537.08	1000.4	664.763	664.763
1355.39	821.977	821.977	1077.69	1017.97	1039.38	1285.45	1077.03	769.305	769.305	1067.47	1297.84	1050.9	922.858	894.989	936.723	906.261	760.032	760.032	914.525	1105.25	937.739	1105.86	1262.46	1121.18	971.921	971.921	801.924	1040.3	790.076	1345.88	1169.75	919.423	745.811	951.109	951.109	933.931	951.828	816.775	609.164	854.328	507.214	507.214	835.491	762.234	1063.35	1091.48	848.47	827.636	860.918
1345.11	1479.88	1216.68	1216.68	908.716	999.239	1085.21	1079.07	879.091	1285.59	1285.59	950.786	1003.83	1200.9	1263.27	1181.79	1073.08	1226.15	1226.15	911.716	926.766	1044.24	767.256	816.643	962.588	1081.8	856.628	856.628	641.461	693.519	761.719	873.673	741.826	1081.72	1081.72	782.212	956.414	959.697	781.476	713.086	1175.35	939.137	939.137	885.868	907.651	874.374	777.376	852.869	904.39	840.208
1115.41	1257.74	1242.6	1057.61	1077.11	1237.5	1237.5	1079.75	1050.56	1046.22	1055.15	1243.17	1280.13	1057.9	1057.9	863.914	757.495	1011.39	1032.38	1063.08	949.937	718.355	815.06	815.06	1104.17	1125.7	1134.81	1361.18	1171.91	994.57	931.65	931.65	899.216	1096.52	911.855	1125.31	862.567	710.159	710.159	731.939	888.264	883.294	817.424	769.402	826.042	838.702	980.323	980.323	930.859	945.916
1200.81	1054.9	874.833	874.833	914.682	898.138	1294.33	1213.31	1206.83	1074.06	1074.06	669.938	1420.14	1061.77	853.572	1201.55	1220.16	1231.07	1231.07	1231.77	866.683	930.655	1067.26	943.985	940.657	1109.05	1102.09	1102.09	953.963	958.851	769.313	667.826	790.146	1087.48	1087.48	658.496	743.962	905.927	1005.68	966.093	639.656	1182.29	1182.29	978.126	967.039	1015.54	821.097	840.013	1068.04	1068.04
1424.55	1214.31	1326.01	1154.93	1154.93	1527.9	1114.04	1068.31	1299.34	734.441	1021.19	1021.19	1030.23	915.673	839.051	729.161	706.793	1144.6	1058.62	1058.62	1046.23	1147.74	1034.24	1109.15	1057.24	1085.87	1085.87	828.156	889.205	1163.03	1022.2	1234.36	935.844	1110.5	810.788	810.788	955.676	781.537	1097.76	784.759	841.661	927.444	927.444	826.332	1141.83	943.822	987.062	974.475	895.655	996.383
1061.39	1229.63	980.77	980.77	924.21	728.481	969.018	1371.88	1109.56	941.007	941.007	1052.23	1052.23	1006.46	1117.74	918.364	937.83	754.776	754.776	716.104	1067.28	1079.92	796.841	1121.13	810.947	828.641	945.589	945.589	1008.79	901.614	819.734	958.551	856.356	864.114	939.869	939.655	939.655	693.183	588.225	720.696	895.03	914.749	914.749	914.731	968.319	615.788	1005.7	829.195	634.625	1054.97
1305.07	1097.92	1533.88	1572.34	1308.38	1089.97	1115.44	1115.44	1110.18	1239.09	1188.98	1362.17	1056.06	968.491	968.491	1203.63	1461.03	1265.59	1227.76	1227.76	906.468	937.648	909.264	656.243	916.544	844.267	468.58	760.389	760.389	907.562	1066.95	913.816	801.691	976.758	867.479	867.479	635.324	983.792	983.792	958.106	883.202	969.038	973.826	690.166	848.98	976.453	1179.38	1179.38	896.452	860.797
1145.74	1205.1	1008.28	1008.28	1032.9	1055.1	701.258	1186.75	1132.04	937.216	789.088	843.174	843.174	793.8	1058.51	1203.18	923.019	892.676	1009.88	1036.24	1018.92	709.643	1097.5	1078.12	1078.12	1128.91	946.815	1150.54	1182.84	1025.87	1025.87	629.149	629.149	866.932	951.08	959.903	651.202	853.188	818.765	818.765	691.725	623.896	688.655	808.704	764.235	1027.32	898.729	1053.91	709.776	931.223
1291.76	1239.31	1153.63	1162.03	1162.03	1227.92	1017.8	1211.87	1250.89	922.224	892.999	1150.93	1150.93	1360.94	832.904	915.171	808.863	937.901	878.283	878.283	792.16	886.922	907.69	775.469	728.874	709.41	885.267	1025.43	1025.43	1037.08	923.644	1085.92	811.771	1104.35	956.144	956.144	654.062	935.569	886.247	912.653	795.323	1033.88	761.408	761.408	833.529	900.085	750.988	983.774	1041.49	781.484
1021.59	1011.45	1201.5	1201.5	1141.21	1184.38	1020.6	1070.25	939.567	1221.6	1302.53	894.822	894.822	859.198	757.866	824.627	1001.86	846.177	800.771	926.805	926.805	922.597	794.437	947.137	943.441	914.05	895.541	895.541	702.614	917.61	686.293	536.475	670.225	769.138	771.837	833.395	833.395	696.063	936.076	882.224	959.685	801.473	801.473	896.219	844.397	737.96	1022.09	866.705	982.588	1022.55
1320.67	1058.34	936.358	1298.19	1298.19	1236.75	1127.2	1119.64	1094.15	1212.85	666.682	734.456	734.456	972.175	1007.61	1226.83	925.977	731.251	814.954	814.954	891.748	1073.9	1237.3	821.519	844.259	629.796	1014.59	952.144	952.144	1153.11	993.109	680.933	947.284	931.306	1013.84	1013.84	1086.14	959.846	958.027	1067.31	783.816	740.489	1092.25	1092.25	994.61	1011.13	933.236	883.647	736.846	930.053
1220.01	1415.48	1217.64	1274.51	1287.33	1287.33	1266.6	1041.66	824.407	1482.44	1150.77	1089.67	1089.67	979.386	1197.12	1023.49	975.293	895.284	905.995	1078.42	1078.42	1275.45	1287.92	1101.82	780.925	897.581	913.093	947.893	720.88	720.88	962.952	639.054	768.67	851.187	968.083	1030.23	1030.23	895.197	1008.47	926.247	616.794	893.178	840.541	801.698	801.698	819.803	979.574	884.984	745.366	824.393
1357.06	912.457	912.457	916.604	682.733	907.646	1092.36	1092.36	942.11	942.11	1233.71	869.188	1025.71	916.772	883.464	750.453	750.453	933.146	1100.69	1257.96	1045.23	900.727	1276.52	900.315	1199.47	1057.69	828.826	617.095	617.095	957.161	853.628	856.57	829.043	723.142	727.324	822.892	822.892	574.942	902.849	765.873	800.801	774.452	1054.68	1054.68	1006.66	975.398	947.191	632.145	459.56	643.929
1662.35	1179.9	1250.14	1334.83	1129.26	1143.75	1274.45	1312.93	1312.93	1179.99	925.615	1127.56	1303.14	1193.96	1177.63	687.175	725.823	725.823	866.663	1071.32	868.923	754.292	831.616	891.202	891.202	958.223	924.035	913.32	729.861	790.606	838.514	806.896	806.896	978.479	950.307	671.955	788.071	929.462	880.251	889.688	1019.55	1019.55	903.569	922.239	934.063	784.31	807.754	971.98	971.98	929.449
1624.46	1219.12	1219.12	1191.61	1242.57	997.256	1065.41	922.948	1336.14	1336.14	1278.92	1096.35	1186.41	1261.84	1081.69	677.387	677.387	802.569	802.569	879.504	714.741	805.386	1077.99	726.324	726.324	879.173	623.045	943.295	974.63	671.598	823.39	823.39	918.42	918.42	874.39	889.703	818.148	808.394	888.064	835.73	835.73	905.478	749.061	784.684	860.326	1024.57	796.914	929.19	761.341	761.341
1125.49	1088.33	733.657	909.577	1088.32	1088.32	1045.24	816.886	1108.66	1348.48	926.641	1242.78	935.52	935.52	1081.03	868.671	1059.87	910.956	931.531	1303.41	1303.41	975.028	997.98	1043.3	948.65	1167.35	1066.91	1107.2	830.437	830.437	804.197	887.956	873.962	648.185	893.603	717.256	717.256	1001.66	1041.28	892.926	780.281	791.667	745.639	945.027	945.027	986.063	647.919	865.048	888.472	1054.92
1156.25	1248.04	1248.04	845.792	1063.53	753.726	1124.82	1274.12	1101.31	1101.31	833.305	975.51	1281.15	1440.37	1042.54	824.683	1201.72	913.178	913.178	931.867	1008.07	1021.66	685.831	862.446	691.323	1002.29	1100.78	826.518	826.518	1022.82	1022.82	1005.63	1025.35	1017.57	1033.84	892.876	908.288	908.288	887.053	902.012	976.187	1155.09	901.315	983.101	1050.91	1050.91	938.52	846.328	890.592	945.361
1613.53	1079.46	945.634	1038.09	1298.25	1298.25	867.968	899.237	962.941	1134.87	1135.13	960.453	1046.1	1046.1	965.194	1071.38	799.856	1273.93	752.809	813.505	928.823	898.276	898.276	1146.73	828.753	772.716	593.926	787.927	950.866	950.866	907.109	928.29	704.457	1095.11	976.61	845.913	755.409	755.409	740.904	875.749	805.178	805.178	660.517	634.677	885.12	891.873	754.145	522.914	915.222	915.222
1156.83	1141.35	1070.1	648.875	847.327	1093.59	1093.59	1098.53	1121.67	1081.51	1296.82	1069.16	1069.16	1088.21	1088.21	913.346	671.564	983.908	1070.49	1013.93	1154.4	1154.4	926.222	971.997	833.016	803.36	935.769	805.641	1092.72	1101.25	1101.25	809.573	852.144	847.044	1034.92	917.064	897.059	897.059	898.653	1060.54	609.895	1011.51	724.703	910.18	921.872	921.872	751.025	1016.26	758.58	804.3
1136.25	1204.13	947.894	811.793	999.052	999.052	973.437	1069.62	1107.41	1297.01	1366.48	1384.02	1128.62	1128.62	911.402	917.34	1063.83	1048.76	861.152	1294.7	776.698	809.17	809.17	701.36	979.32	568.964	790.026	918.108	893.583	893.583	1011.63	1002.99	886.846	749.684	710.307	1169.3	1078.8	1078.8	757.825	1108.66	923.464	948.325	924.335	1073.4	1073.4	971.5	971.5	931.03	976.448	823.839
1246.02	1071.85	896.485	763.937	1098.88	942.205	942.205	1131.96	819.574	819.219	843.181	995.476	909.56	839.526	839.526	973.521	830.293	747.254	867.581	937.893	1031.68	1031.68	909.883	1020.26	1027.18	1014.17	810.532	839.455	797.269	971.629	971.629	990.168	851.472	885.566	837.056	831.401	873.492	873.492	989.627	713.872	785.208	923.338	895.482	1088.87	923.674	923.674	902.111	1103.7	848.788	1059.82
1436.56	1040.37	1102.21	1099.72	743.688	1065.57	1065.57	776.317	824.078	993.311	849.956	909.937	967.352	967.352	902.413	937.572	761.288	1263.94	1177.3	1150.25	1010.03	1022.39	1022.39	671.905	833.841	905.048	720.663	967.782	1132.98	1132.98	889.598	827.016	538.498	983.157	1053.36	689.852	946.954	946.954	1008.84	1056.21	1000.04	1056.7	846.43	796.263	1061.81	986.059	997.228	931.698	729.359	729.359
1484.17	1198.26	1097.38	1021.63	1151.84	1067.44	1067.44	829.251	1036.25	1114.44	1106.27	1120.07	816.296	822.059	822.059	1133.38	742.928	989.17	901.703	925.431	873.824	1015.98	822.596	851.421	1049.52	718.226	718.226	846.513	885.993	867.835	824.405	1135.92	976.746	976.746	918.143	987.299	1023.34	833.836	787.451	776.327	718.985	791.076	791.076	1072.15	1048.47	924.57	866.587	959.5	889.152	840.469
1059.52	1155.09	1067.32	1067.32	774.637	1251.46	1060.64	975.881	735.14	1125.97	1125.97	832.102	1302.49	1179.11	1096.55	770.43	870.816	769.475	957.072	957.072	981.982	1010.05	1027.42	1074.52	917.673	917.673	895.65	700.962	801.424	739.679	1015.81	854.545	898.456	882.474	882.474	894.844	905.106	892.657	918.737	781.871	1029.43	1054.38	985.007	985.007	680.337	731.501	929.374	973.476	922.787	922.787
1001.01	1292.87	1350.96	974.698	1097.41	828.966	744.626	744.626	892.594	1035.53	1023.58	1005.02	902.413	942.639	942.639	963.897	834.81	1175.42	873.635	905.993	913.889	900.059	958.822	958.822	962.88	822.175	738.242	800.435	800.699	874.714	874.714	1156.3	861.916	907.338	1006.37	863.51	1012.93	873.025	873.025	1049.39	1151.35	882.505	929.003	1002.55	1006.87	1006.87	752.909	752.909	975.145	891.243
1083.04	693.151	1147.16	1202.54	771.016	1146.69	892.807	892.807	1056.26	1021.45	985.505	922.943	957.081	736.925	836.036	836.036	1004.61	1189.11	1151.79	730.788	821.346	799.066	799.066	733.506	987.263	827.261	880.399	861.97	732.41	1194.51	619.86	619.86	620.627	804.248	1074.81	925.957	754.136	754.136	782.639	706.995	1069.31	934.912	1053.73	1023.83	1070.01	725.59	725.59	891.816	907.02	818.134
1221.21	1056.64	1123.76	1146.13	1020.21	1023.31	1168.6	1168.6	892.772	1194.09	1186.44	894.449	1006.48	1013.84	1013.84	1001.78	934.957	795.218	649.798	934.418	794.114	1097.09	887.812	887.812	1070.39	958.478	900.94	908.883	1139.54	878.272	878.272	892.372	990.734	829.375	837.787	872.788	814.785	843.865	843.865	881.37	894.627	773.809	931.977	926.419	882.898	1020.5	1021.8	1021.8	898.527	1043.96
1089.28	819.265	1297.35	1361.18	1104.36	1033.43	1156.54	1156.54	875.38	1021.07	969.816	876.676	838.105	715.455	746.653	746.653	1001.17	1052.24	720.908	721.519	986.173	740.722	740.722	738.307	881.799	965.54	987.84	954.071	869.877	831.437	945.796	856.661	863.8	965.709	965.709	642.314	750.041	793.037	1013.48	928.758	1027.51	1064.74	947.659	947.659	897.069	668.798	906.413	904.097	728.601	728.601
1082.3	1166.31	1033.23	1210.27	1026.2	745.78	771.144	771.144	956.832	1000.7	940.209	940.209	975.893	828.292	875.761	860.227	882.119	1089.79	1074.33	1074.33	923.503	911.353	811.716	814.431	881.123	963.018	963.018	835.487	954.435	824.011	731.505	1012.06	1018.54	888.732	771.388	771.388	1018.68	1010.38	1019.47	786.31	1044.3	1058.96	1058.96	1246.52	1046.67	925.194	750.343	821.603	816.433	923.945
1148.37	1219.96	1210.61	1032.6	1204.68	1111.17	622.898	622.898	943.019	1072.29	850.494	902.381	870.849	863.775	965.284	965.284	1026.6	876.629	897.704	831.087	789.022	845.95	832.949	822.429	822.429	782.203	722.465	828.88	768.363	866.953	1127.66	1127.66	946.563	957.938	861.501	867.069	1032.53	997.332	1030.09	1030.09	1177.47	1014.17	1007.49	1061.11	913.995	1030.24	889.027	914.851	914.851	683.124
1063.88	1023.22	1209.74	1182.32	1182.32	1195.77	992.081	1016.31	1021.9	1075.26	1049.7	1049.7	1215.8	1072.17	1241.13	951.558	831.897	619.252	808.658	808.658	885.911	958.208	1018.29	855.745	893.761	909.104	909.104	963.647	963.647	835.614	591.046	745.452	769.697	774.937	745.864	745.864	799.706	979.057	753.838	903.719	988.905	1012.87	781.912	781.912	804.265	1026.8	843.015	762.071	828.543	921.975
1361.33	781.383	1066.41	1066.41	901.968	926.358	798.207	786.675	1001.46	1085.96	1025.99	805.005	805.005	822.076	882.143	721.151	829.378	725.709	868.406	868.406	898.529	912.935	1142.96	844.943	851.462	737.327	895.635	895.635	973.441	933.479	962.022	864.883	860.727	888.104	756.516	887.371	887.371	1034.34	718.382	786.232	1019.82	899.969	692.015	692.015	804.838	968.236	979.11	851.76	784.57	786.962
1110.85	1315.69	1071.19	976.613	1035.94	1036.23	821.6	821.6	869.082	1004.51	1007.84	775.795	942.377	1080.83	1019.41	1002.29	1002.29	852.026	847.708	558.198	702.422	1003.88	977.132	977.132	856.713	626.841	815.527	710.927	943.365	883.555	893.577	893.577	739.867	959.769	1014.66	1096.32	1013.6	1004.4	871.175	1173.87	1173.87	1003.59	841.066	946.054	889.398	1035.89	943.781	943.781	788.185	856.335
1195.15	902.843	873.53	1058.75	1118.42	1118.42	908.177	798.609	782.324	937.284	949.498	722.697	722.697	822.533	693.185	869.613	1157.53	985.348	882.155	846.102	846.102	823.274	763.558	861.427	749.98	860.343	822.705	822.705	811.854	777.813	721.802	1013.33	862.648	876.39	772.062	818.956	818.956	757.462	747.557	746.59	775.116	841.183	825.206	872.796	872.796	769.717	792.791	757.47	781.05	742.492
1028.45	964.847	964.847	1087.84	727.383	920.232	961.938	961.938	1097.01	1119.9	1125.47	970.285	854.404	825.897	928.395	707.78	707.78	691.094	775.241	875.254	886.6	949.056	776.371	532.06	793.335	793.335	730.377	967.947	714.877	882.976	887.667	887.667	833.065	822.937	1022.88	995.539	801.904	768.709	840.119	1005.86	1029.98	876.633	988.088	991.671	991.671	1126.19	852.154	850.021	875.018	875.018
665.861	974.818	860.815	811.518	636.599	636.599	1048.02	1025.19	998.082	1137.29	1277.58	1141.07	1141.07	973.631	1028	726.705	879.23	872.696	805.403	992.549	992.549	896.442	997.374	1003.81	711.176	752.897	1122.4	1122.4	967.465	947.49	832.583	1036.59	1147.7	992.694	856.006	718.429	1013.23	941.762	835.73	798.524	873.22	873.22	1005.39	910.136	814.323	1004.74	982.899	971.796	971.796	990.142
835.987	1132.48	928.579	1314.08	1314.08	819.086	1125.61	979.574	943.266	694.649	790.341	851.409	876.614	876.614	1225.07	1310.17	963.279	849.591	984.564	984.564	732.595	1014.23	809.407	838.212	684.858	528.565	731.459	731.246	731.246	800.363	701.227	691.309	746.263	889.519	808.483	1008.35	937.706	937.706	735.64	845.334	833.621	826.523	888.246	670.63	670.63	824.703	842.788	610.138	659.798	839.208
1072.96	806.694	1034.29	1065.67	1164.99	1164.99	1345.1	923.221	986.852	996.567	1018.44	846.834	846.834	849.909	621.607	985.523	988.879	1008.25	1016.82	1004.91	1004.91	1077.64	885.118	1023	862.017	740.986	820.968	911.582	747.672	747.672	914.649	694.363	852.448	679.298	871.502	577.096	577.096	986.299	978.558	1119.46	1002.7	906.47	881.333	755.226	755.226	900.834	979.534	816.59	819.093	837.699
938.234	1106.69	1106.69	1088.25	1159.69	1136.66	672.499	868.419	856.396	883.185	874.992	985.037	1111.37	1111.37	968.708	926.998	964.419	976.991	1064.14	809.647	813.861	813.861	739.086	834.069	779.269	841.97	961.296	826.397	826.397	842.813	887.471	1014.98	984.262	998.188	867.022	996.194	1316.28	1316.28	1005.01	815.367	851.252	802.57	1009.04	912.988	830.031	830.031	824.199	735.785	765.932	993.985
986.297	1136.6	1117.49	618.594	1013.66	1013.66	1085.99	1134.97	1108.58	812.999	716.376	727.473	996.879	996.879	847.334	915.191	927.73	825.193	1137.91	732.074	732.074	804.03	795.062	828.933	824.389	740.105	853.924	810.806	978.276	978.276	983.954	900.721	1193.3	647.527	741.965	885.026	789.739	914.662	914.662	960.153	793.509	891.019	1008.81	858.368	858.368	909.956	838.701	820.326	940.016	658.11
997.874	877.041	877.041	1051.96	853.366	1292.24	990.719	814.385	736.432	736.432	1019.7	743.136	1016.78	868.008	754.558	866.117	822.468	748.411	748.411	731.842	1009.31	1020.74	880.061	765.799	716.257	716.257	906.149	915.212	976.947	816.145	550.32	595.941	823.029	823.029	949.625	809.832	818.051	801.918	942.487	862.96	862.96	727.763	727.763	827.428	804.073	822.352	914.249	938.396	789.355	789.355
1390.61	1012.95	1012.95	1150.04	990.816	845.777	1065.03	1054.43	922.271	1034.53	1034.53	982.16	870.35	1009.4	1024.16	989.577	1001.3	1001.3	849.386	1049.33	852.397	619.716	597.424	644.138	736.074	657.919	657.919	809.21	758.259	799.589	836.56	795.678	795.678	755.08	736.543	814.317	723.016	783.097	802.572	774.981	631.509	631.509	742.338	831.244	847.05	981.356	827.894	850.175	961.173	830.425
808.529	915.113	1138.9	935.026	629.874	976.194	976.194	1163.93	900.266	953.706	897.7	996.698	1022.95	1152.14	1152.14	1023.24	988.75	841.685	881.765	871.881	783.534	783.534	986.736	995.116	845.326	733.586	738.352	787.493	840.613	1124.55	1124.55	942.643	830.894	892.091	768.856	764.817	825.46	825.46	791.422	808.08	833.998	726.78	788.3	828.831	842.051	842.051	831.135	951.011	973.466	752.506
1085.7	1157.48	1110.33	1110.33	929.419	1184.74	1015.09	1180.56	1009.17	1008.34	1008.34	870.441	765.223	646.888	646.888	720.901	769.508	862.031	837.029	828.905	920.662	745.232	745.232	1130.65	1134.52	1076.86	823.153	745.697	939.78	939.78	809.444	810.979	763.792	723.186	876.211	685.903	874.939	864.699	864.699	785.843	940.23	821.757	845.798	829.452	829.452	826.771	826.771	955.78	830.554	943.29
993.579	967.541	967.541	971.648	1024.43	804.509	969.849	1039.58	987.156	987.156	1050.47	1050.47	864.13	884.733	659.772	930.866	1111.59	798.923	798.923	806.198	952.755	865.26	715.781	980.313	947.089	947.089	975.028	866.698	928.734	860.239	713.963	752.102	673.438	673.438	619.168	713.158	627.516	720.356	705.02	1114.22	711.27	861.638	861.638	1108.14	953.617	981.368	1110.36	942.482	922.846	790.156
1075.5	872.406	941.401	994.545	876.84	1153.32	970.471	970.471	839.901	892.372	982.389	793.824	761.633	938.638	938.638	849.8	750.181	986.777	822.81	631.912	779.102	963.326	963.326	920.331	858.34	979.273	959.639	872.182	708.948	1130.21	943.278	943.278	659.801	849.59	849.59	776.059	851.909	981.963	838.405	956.396	844.278	844.278	949.708	949.708	692.983	943.527	845.195	735.092	854.029	964.338
993.171	1014.9	1133.61	965.522	858.349	873.665	873.665	894.682	974.067	1031.42	1050.05	1044.13	776.696	845.102	845.102	984.723	932.975	1113.96	808.003	752.775	666.244	666.244	909.012	909.012	1128.18	1129.82	846.271	815.352	729.738	612.79	612.79	751.852	711.924	667.853	1044.47	831.304	711.009	785.837	785.837	976.522	743.333	879.789	953.289	943.961	804.911	804.911	823.722	823.722	945.05	984.767
974.711	989.391	1044.33	1044.33	976.473	970.304	983.065	836.699	990.096	1141.71	1141.71	943.331	976.161	809.339	840.091	692.092	700.356	843.416	845.41	845.41	965.896	617.715	820.139	478.97	843.813	884.688	884.688	859.836	993.13	726.915	760.343	904.977	808.608	944.468	944.468	1050.05	900.791	865.03	918.979	975.932	941.973	733.941	840.139	840.139	969.442	722.181	698.996	821.475	619.511	976.177
917.628	903.252	903.252	957.597	956.637	886.471	1132.02	979.812	704.349	832.274	712.406	712.406	846.336	932.967	988.429	891.73	784.2	829.031	829.031	793.58	814.422	783.063	944.588	1051.34	786.955	967.216	967.216	1003.7	1001.4	815.735	675.786	694.745	612.955	778.551	867.87	867.87	674.192	834.815	834.815	912.895	961.05	738.684	857.526	822.17	834.333	940.979	772.165	772.165	818.333	885.39
1172.5	1187.54	943.987	943.987	836.622	1112.56	1280.16	1288.98	976.378	955.464	955.464	1130.44	892.778	779.356	730.103	1048.53	958.302	913.579	1081.17	1081.17	779.428	1044.97	1121.09	1070.91	680.091	706.465	621.239	621.239	974.139	939.645	1003.72	861.509	951.942	844.617	844.617	790.574	695.763	928.607	915.093	915.284	697.717	683.023	813.24	813.24	946.708	821.416	959.459	904.044	717.352	709.111
1051.94	965.871	940.912	972.264	1121.55	1123.05	869.625	797.361	797.361	871.311	1099.62	991.081	859.999	1070.68	1070.68	967.057	1063.3	1235.03	976.575	1052.1	911.399	1005.65	1093.25	1093.25	972.163	950.394	993.025	1111.62	956.963	965.26	948.787	822.978	822.978	1062.72	801.421	955.385	792.989	954.53	954.53	1109.54	1105.23	700.895	924.783	790.77	792.313	707.247	883.992	883.992	1033.87	777.242
1057.11	1010.74	1211.22	1183.63	1088.65	897.323	728.121	728.121	614.667	757.508	974.215	1090.79	1092.26	941.051	903.026	903.026	936.039	800.934	937.237	1073.37	1084.14	769.548	769.548	945.195	945.195	930.87	1093.61	989.896	839.709	581.627	713.095	713.095	798.143	1095.62	707.742	795.824	845.843	858.987	1025.69	1025.69	775.648	763.272	766.145	1048.2	943.189	914.181	914.181	898.973	809.799	784.495
724.856	679.266	901.198	912.668	902.791	1120.66	948.944	929.896	929.896	945.412	830.894	987.457	842.211	941.603	941.603	1117.9	935.561	1022.76	909.119	1066.44	1094.23	1196.91	969.49	969.49	978.014	1026.99	871.511	799.36	1024.77	1048.09	896.471	1153.89	1153.89	862.145	713.737	748.145	859.557	876.182	876.182	822.796	782.914	855.637	1067.74	987.92	650.671	758.667	818.115	818.115	810.391	867.928
1157.58	1039.55	913.841	913.841	1027.92	1236.24	1217.83	945.209	943.427	830.177	842.335	1121.51	1121.51	948.687	1071.97	1074.01	939.071	819.169	1054.3	1054.3	905.347	795.765	745.773	720.514	871.964	685.715	887.984	887.984	842.428	774.289	820.429	1080.7	704.095	866.07	788.96	980.461	980.461	620.235	747.651	622.236	719.676	801.278	796.107	796.107	879.713	915.97	778.422	886.456	817.514	926.805
1169.1	1068.63	908.043	991.442	991.442	1070.58	965.105	839.999	941.298	924.98	881.328	881.328	857.26	842.958	1111.67	1115.42	991.866	950.165	922.137	978.623	978.623	959.917	998.328	871.787	866.014	780.128	938.312	868.908	868.908	897.309	1028.91	897.081	947.234	916.258	812.435	812.435	792.495	689.926	705.554	744.915	946.01	691.927	811.869	951.689	951.689	786.058	1056.01	859.829	666.395	866.371
1049.01	718.547	718.547	810.894	899.923	1053.58	1103.28	932.486	932.486	695.985	758.558	932.758	791.473	951.178	1084.68	1084.68	820.907	917.537	1092.37	826.221	647.428	955.224	851.923	657.333	657.333	898.204	859.616	872.357	1003.08	838.367	850.828	837.927	837.927	1042.73	820.001	712.344	664.058	882.026	602.048	602.048	760.349	1053.7	897.796	943.808	1083.6	1064.57	1104.29	886.075	886.075	1060.94
1024.67	844.094	1072.74	881.131	894.93	768.677	960.511	693.163	693.163	946.243	1121.27	922.778	902.223	1058.61	979.743	906.919	906.919	1107.81	805.843	699.65	765.086	681.781	919.763	822.589	738.859	738.859	736.537	890.268	895.332	567.053	703.579	897.621	897.621	833.703	746.884	957.792	858.069	784.618	913.991	932.421	607.14	785.361	781.19	658.24	658.24	944.492	797.02	705.364	753.648	713.945
936.807	664.159	1043.55	1044.17	1035.33	1035.33	1013.96	928.703	923.812	808.09	1099.8	879.549	879.549	905.063	1121.96	990.369	850.859	970.926	1126.84	835.338	826.51	828.781	1155.31	942.383	942.383	943.545	848.09	930.957	897.43	910.509	1023.22	931.339	743.418	743.418	777.818	785.169	904.588	835.906	821.112	821.112	676.951	645.18	833.259	961.071	900.557	1062.25	1070.46	1086.15	1086.15	935.049
1225.76	884.701	1033.98	1039.26	1039.26	1082.52	1080.72	934.882	986.396	915.795	929.974	937.807	850.858	850.858	718.496	871.891	823.765	981.907	1290.62	974.152	974.152	1072.11	929.059	793.115	830.091	830.091	851.326	900.761	908.901	796.525	987.398	865.114	865.114	855.181	838.96	792.079	800.553	879.688	879.485	925.259	925.259	822.068	918.611	860.578	868.529	791.306	842.412	806.71	732.158	732.158
1022.89	840.413	840.413	783.177	1026.6	830.832	849.648	1024.74	1024.74	897.866	896.558	879.281	1055.96	797.139	927.473	871.66	933.162	933.162	761.891	667.248	750.475	945.798	931.01	1082.09	1082.09	1210.07	1002.51	877.189	878.896	908.479	711.986	818.107	933.491	933.491	917.279	882.517	826.058	835.335	914.83	850.403	943.878	943.878	887.067	773.023	700.332	677.941	919.046	1026.35	1026.35	1049.14
1035.22	801.524	1056.42	872.09	872.09	905.424	1038.43	715.888	814	1036.44	959.813	924.358	881.456	1060.84	878.218	974.893	974.893	960.133	818.329	805.506	935.685	905.286	900.013	924.433	944.776	936.412	770.742	836.025	836.025	741.25	841.871	788.593	790.975	949.252	883.217	923.858	1100.38	1100.38	743.553	901.426	1020.78	831.911	821.844	845.682	904.937	904.937	1020.69	822.33	1030.46	943.81
974.051	928.002	928.002	949.109	833.991	1005.19	1024.62	637.993	637.993	924.316	950.215	1085.05	778.136	695.869	745.281	1056.39	815.427	815.427	950.084	1103.08	1228.94	952.945	658.821	857.351	857.351	800.734	947.805	821.089	838.022	726.367	876.973	782.006	781.022	781.022	768.214	879.868	831.574	812.963	905.414	837.811	785.151	785.151	1023.8	1061.42	798.072	676.572	636.698	800.899	905.823	879.151
957.892	826.141	841.808	1021.67	830.186	1008.52	1008.52	713.595	837.857	909.226	600.825	809.938	714.626	714.626	957.36	1113.33	836.839	919.322	791.902	872.635	905.983	905.983	968.788	805.998	1118.66	628.938	824.106	870.884	870.884	610.194	610.194	864.167	777.685	556.229	727.983	829.35	976.028	976.028	1062.3	1047.63	1038.16	1023.38	814.525	907.12	907.12	943.893	995.282	843.81	1001.35	850.202
1099.32	887.374	1068.85	1034.63	928.401	928.401	792.081	1003.33	967.484	954.926	761.465	955.717	1046.39	917.84	917.84	748.1	832.248	1024.3	1037.85	782.992	952.911	952.911	695.018	877.209	795.395	852.537	755.73	893.349	822.976	822.976	804.562	690.891	781.636	889.7	823.958	757.642	861.969	728.351	695.078	971.427	940.255	940.255	992.033	1065.57	895.195	874.099	1052.33	1062.18	1062.18	1014.79
882.81	836.42	836.42	849.589	885.475	979.489	880.332	547.044	772.613	772.613	986.834	1019.81	898.765	912.288	846.449	774.32	1098.99	1101.02	1101.02	815.884	1059.4	793.154	574.694	1098.79	1077.51	1077.51	965.905	968.188	1031.34	849.895	707.926	785.313	724.675	724.675	755.961	875.616	864.574	856.834	976.935	968.082	823.449	1009.85	1009.85	860.975	1073.68	892.847	1210.32	1186.38	1028.07	1028.07
1266.32	935.298	953.33	1004.03	874.608	874.608	1185.97	1156.1	1121.9	1022.78	763.837	1003.19	917.807	928.241	921.578	966.879	1076.37	1076.37	1066.11	1052.74	927.008	848.533	830.426	847.286	788.201	955.794	955.794	824.076	884.346	800.136	798.163	651.329	1029.67	792.558	792.558	905.554	802.475	809.184	687.478	755.656	646.022	646.022	792.881	1044.71	840.509	1025.05	888.642	960.378	1212.03	957.603
1203.98	924.715	924.715	873.97	1056.43	876.187	891.376	1003.15	863.937	863.937	1005.3	1095.95	949.718	1004.01	986.865	1021.64	896.706	1035.87	1035.87	840.371	898.559	791.149	1083.23	1052.71	1108.47	1108.47	997.828	943.573	729.664	799.626	799.626	942.268	809.639	696.947	963.71	953.125	970.696	970.696	791.701	791.701	683.721	829.244	1074.24	890.787	952.799	952.799	744.25	755.133	681.427	890.444
927.598	791.055	862.954	862.954	981.673	978.961	1127.51	1279.23	967.887	919.522	919.522	927.155	841.468	734.519	882.781	890.464	1031.78	1031.78	891.691	1147.14	1191.85	866.357	921.731	959.511	817.939	910.543	910.543	775.049	916.361	987.494	953.081	830.288	816.532	792.459	792.459	1121.11	919.747	985.435	913.18	660.375	804.383	804.383	549.143	664.487	811.286	547.247	597.477	863.765	747.949	780.798
701.605	1044.58	1151.13	1151.13	865.615	1029.07	1036.85	805.804	1127.42	1127.42	802.127	736.752	712.017	927.891	847.874	963.241	836.763	1161.34	1161.34	1168.02	990.37	1189.72	996.413	1057.31	909.736	903.132	1083.49	1067.92	671.651	940.402	940.402	962.711	884.15	826.243	708.116	837.417	857.509	805.546	612.907	612.907	597.439	923.765	844.835	962.284	822.683	822.683	928.915	875.367	1014.52	1027.32
824.683	1184.57	1126.45	1126.45	1018.39	758.328	936.143	815.926	836.048	992.596	992.596	794.959	775.437	961.078	931.846	727.272	872.571	743.678	992.18	992.18	972.97	978.255	998.289	908.628	960.552	681.456	681.456	624.308	819.792	518.24	785.288	962.401	1051.26	804.339	804.339	1061.93	955.123	754.153	942.701	907.959	1055.13	818.114	846.332	846.332	1154.49	1110.87	828.494	834.663	737.067	1173.18
1072.04	1109.15	910.607	935.809	759.682	900.045	900.045	957.448	860.962	915.369	783.566	1085.55	960.986	954.728	1135.29	1135.29	947.597	799.994	833.937	853.927	997.965	875.467	906.416	906.416	766.949	813.25	709.791	792.177	957.419	789.832	789.832	938.817	818.286	767.324	889.881	924.465	756.594	788.452	828.855	828.855	929.086	986.502	906.873	869.512	981.024	889.937	838.109	838.109	906.623	810.764
1283.63	892.18	929.333	1029.09	1116.71	873.662	980.615	980.615	1086.18	500.239	729.827	788.392	920.136	936.881	1081.9	1081.9	997.185	795.22	920.236	834.834	981.399	848.411	848.411	970.981	955.12	854.372	1065.36	1020.52	914.217	913.404	955.598	955.598	1056.48	834.446	997.169	915.106	852.258	999.754	999.754	1127.79	1039.23	889.764	1014.24	995.954	604.785	976.687	976.687	943.367	701.579	716.803
957.314	1144.71	1087.74	1065.19	869.971	1078.94	1078.94	1040.87	1040.87	877.953	900.155	936.118	902.287	1108.68	1076.17	1076.17	1030.24	1016.73	929.467	844.183	654.947	1127.14	677.869	677.869	997.155	996.216	965.571	819.208	1100.21	821.044	821.044	801.59	801.59	918.927	509.103	923.9	1003	801.721	881.783	881.783	976.299	991.256	938.45	669.041	957.52	831.216	843.934	843.934	760.023	698.243
1177.23	1231.23	1086.12	1086.12	1098.06	872.272	974.277	962.186	898.648	1059.15	1059.15	1129.93	1195.05	920.897	909.349	937.378	927.368	702.441	674.147	674.147	981.934	1095.8	638.213	614.714	1010.34	840.287	706.751	706.751	729.334	806.5	819.835	895.408	828.994	892.236	892.236	819.173	1013.66	679.541	935.945	987.36	949.11	652.582	820.698	820.698	984.249	679.51	1282.77	1214.69	1261.45	1057.38
875.025	1178.7	1163.82	1025.18	996.982	1068.17	1130.57	671.793	671.793	938.221	923.931	1027.46	913.067	961.265	865.232	865.232	859.6	756.536	638.613	924.441	987.224	976.992	913.821	913.821	719.405	938.972	979.303	1095.1	1097.84	913.173	931.766	945.123	945.123	995.881	975.588	884.816	1035.83	1002.04	969.401	969.401	940.108	1133.94	830.897	612.686	1027.42	920.322	897.47	897.47	823.508	983.09
963.002	1137.61	1132.99	1161.84	1011.95	1072.56	1004.24	1051.4	942.811	713.5	843.331	660.071	660.071	796.301	1041.25	1023.56	1165.52	814.719	1149.53	1149.53	836.471	668.432	849.625	1064.74	901.523	675.942	1074.48	1074.48	787.602	820.274	1140.48	1128.65	1113.04	963.894	963.894	821.35	821.35	855.604	611.497	981.792	713.635	629.298	800.976	812.605	709.865	675.923	760.947	859.659	859.659	981.539
967.311	1223.92	1227.61	1020.88	1020.88	879.537	928.195	858.729	1027.56	1068.13	1226.41	1226.41	882.139	1188.75	1168.42	1089.84	840.15	770.875	886.454	908.437	908.437	866.324	792.42	750.889	923.255	946.367	803.29	894.421	894.421	807.293	896.607	807.117	664.073	573.792	854.023	854.023	860.007	821.227	913.052	931.796	881.909	1088.78	851.834	977.123	977.123	605.473	941.711	898.158	806.474	868.521
854.232	819.97	819.97	1102.38	876.733	676.696	972.496	972.496	1004.85	1004.85	958.147	1014.75	848.242	608.899	875.407	875.407	745.963	810.464	1065.16	803.074	853.809	928.301	956.398	1013	1013	894.02	903.845	737.248	965.224	877.392	750.026	750.026	958.952	958.952	973.849	981.687	976.797	856.582	836.272	755.745	755.745	766.597	1027.24	893.003	1220.98	1074.51	956	870.678	870.678	1005
1202.33	975.512	1212.14	1389.82	1389.82	1298.95	1040.69	1031.56	1114.13	1146.65	990.447	990.447	905.783	905.783	953.744	955.583	815.903	1047.7	1053.17	908.458	908.458	967.877	1087.94	1049.19	816.016	1002.37	651.028	810.534	810.534	910.651	926.401	887.644	870.116	686.603	471.015	471.015	946.26	1111.6	821.327	857.35	1191.43	853.18	866.089	965.585	965.585	1092.92	937.814	906.951	725.281	867.642
1087.66	1021.67	1021.67	973.01	667.104	1012.07	839.681	1126.37	1336.16	1336.16	1015.36	822.582	832.002	1123.46	1306.24	1306.24	946.229	946.229	912.461	1017.82	1001.31	1009.21	887.844	1041.2	1041.2	951.626	787.482	1026.32	792.87	808.823	854.502	846.12	876.529	744.097	781.769	959.409	959.409	725.447	866.98	980.814	680.346	926.721	774.971	966.04	881.419	881.419	909.638	984.396	1053.16	922.924
892.02	963.74	1181.33	1195.44	1195.44	1133.79	984.422	997.539	1011.73	985.824	790.557	1113.78	1032.77	1032.77	870.714	1166.78	973.728	941.014	1025.2	874.641	874.641	884.907	1051.84	1013.94	913.186	913.186	928.07	709.301	806.433	667.089	966.661	776.159	776.159	990.391	990.391	788.266	1120.81	830.37	773.81	846.05	846.05	855.94	798.927	1007.33	1078.14	769.85	794.842	794.842	1053.26	1262.33
1293.93	1159.1	1159.1	948.968	698.134	925.275	1133.85	945.278	827.996	827.996	757.045	847.013	1121.03	822.77	959.82	954.669	879.107	1126.29	1101.16	951.826	672.704	672.704	997.254	854.631	1072.88	934.73	1084.29	1025.33	1034.53	1034.53	1074.93	1014.66	776.899	802.642	700.661	965.683	965.683	903.248	956.704	584.621	751.117	893.879	901.206	674.5	753.956	687.916	617.566	631.875	631.875	858.317
996.116	899.077	899.077	814.959	995.162	898.853	1098.26	972.077	819.849	869.754	786.18	1307.14	1114.48	1114.48	894.357	634.92	798.961	904.367	1146.53	1013.44	1128.12	984.046	984.046	1042	1219.45	867.196	919.917	1078.17	1078.17	881.571	943.559	917.764	818.671	900.242	558.614	616.228	1008.28	1008.28	937.64	896.242	876.943	1044.76	1018.84	1142.52	1142.52	982.825	982.825	887.329	1189.18	1040.36
830.498	1030.56	982.686	774.884	1105.5	1105.5	1305.68	1295.89	1240.48	1081.6	1260.73	1048.32	1048.32	1061.46	1061.46	929.058	1067.47	684.808	741.781	797.216	943.684	943.684	782.166	773.607	900.404	968.044	1058.09	1004.98	1034.44	1034.44	936.898	859.165	1005.86	918.542	1094.49	954.451	954.451	910.788	910.788	776.708	767.64	758.642	612.601	882.828	1045.19	1045.19	1085.73	1064.26	1045.53	880.689
1153.73	973.013	910.756	910.756	1088.8	985.166	1032.49	1081.1	1230.07	1230.07	1044.56	952.72	1134.31	980.358	1288.58	1110.99	1110.99	935.246	935.246	957.706	1056.66	914.911	1046.58	1335.81	1184.11	1184.11	1076.96	896.69	1121.59	1056.61	1141.81	764.955	1051.24	932.654	932.654	1086.06	1198.79	951.408	800.75	983.459	983.459	1043.13	1019.9	878.157	1081.84	1208.37	1174.82	1041.49	860.443	860.443
1115.81	1224.11	1040.26	1378.66	1008.29	1008.29	917.36	832.91	650.438	1056.08	1230.32	1047.05	1142.92	1245.92	1245.92	1002.21	863.184	958.397	904.58	976.737	871.892	871.892	943.293	855.311	910.975	1086.03	1019.12	1109.43	981.245	981.245	585.936	1045.6	904.986	960.828	1117.02	883.195	1016.72	868.643	868.643	854.98	1043.62	853.906	901.538	779.178	1066.56	1066.56	1027.47	1032.7	994.991	937.95
1148.22	1006.36	1028.69	1068.2	1055.4	974.154	974.154	996.65	1186.34	1199.09	1094.66	940.353	916.968	916.968	737.047	1046.28	1068.02	1111.73	832.575	880.398	1006.93	930.583	930.583	891.376	1055.71	1172.25	1154.72	1058.24	744.712	899.154	899.154	900.342	970.653	821.452	952.223	691.122	815.208	815.208	743.462	829.77	946.729	946.389	1043.34	1190.47	905.141	796.61	796.61	911.022	671.239	887.744
871.02	1159.14	1159.14	1150.5	1365.7	1048.19	1269.8	1224.4	1003.63	1082.16	1082.16	1014.72	1176.65	1220.31	1013.8	1020.72	1223.63	1223.63	1049.28	920.532	981.28	775.776	887.885	1019.45	715.661	982.736	982.736	881.247	855.161	899.138	792.98	985.917	1049.63	1051.86	1051.86	1247.64	988.69	1048.29	913.999	846.648	828.073	828.073	990.824	750.205	768.159	1019.12	1211.27	1012.97	864.747	849.968
1118.08	1154.35	767.895	767.895	818.64	948.76	1076.02	1188.74	1106.58	1383.94	1383.94	1165.12	863.827	1122.74	1051.31	1209.75	955.399	1233.52	1233.52	1029.91	912.267	889.899	831.962	1048.66	903.695	781.037	912.039	912.039	1001.14	893.639	1053.31	901.973	611.165	983.654	983.654	1077.5	921.572	921.135	918.019	1059.81	927.176	962.116	962.116	923.788	899.356	1014.5	846.45	936.381	966.586	966.586
1072.42	1081.67	1072.25	647.126	647.126	905.288	779.76	1095.03	1280.6	1048.27	1048.27	848.538	865.982	779.503	769.103	1081.12	1021.66	1021.66	1044.8	1044.8	1257.47	1180.77	921.031	1234.25	1038.16	1029.09	1025.87	870.852	940.545	940.545	769.395	862.913	977.131	1000.09	977.715	810.064	723.791	932.479	932.479	1115.97	934.225	827.446	1066.38	1038.12	1221.87	893.457	893.457	1158.23	1090.19	964.729
1057	773.731	1203.74	1203.74	700.486	1031.49	1183.22	1094.34	1198.5	1116.76	1170.51	1170.51	1181.9	857.04	910.893	1153.16	1148.42	1071.99	1071.99	850.65	1139.65	1161.29	1164.96	834.688	903.705	914.973	898.729	898.729	1088.96	959.914	850.896	850.343	1120.16	750.728	750.728	1075.07	990.373	781.681	852.713	1048.69	1152.1	1119.51	1119.51	1135.5	1164.22	1068.08	979.302	964.726	1014.82	1103.72
1214.23	1351.57	1163.19	1267.45	1144.71	875.21	1169.78	1169.78	827.351	912.446	962.059	776.8	894.195	996.579	996.579	1166.09	1015.38	732.704	971.727	868.857	760.056	1116.98	1116.98	989.219	1148.9	1123.9	1145.85	1022.19	1021.85	1085.28	1040.84	1040.84	1087.26	1091.03	1254.76	983.683	1055.27	690.843	690.843	1071.92	1060.09	1020.21	1076.44	1158.28	1014.09	901.517	901.517	1035.61	937.965	927.802
1210.78	1053.05	1230.25	1230.25	988.385	1197.22	1123.94	1238.37	1164.53	1170.93	930.432	930.432	997.24	1018.87	1046.88	1046.88	1055.28	886.945	647.172	682.802	1010.85	596.372	598.931	598.931	829.277	914.348	975.402	1025.92	1129.38	1027.34	1027.34	1058.02	899.057	1087.01	1200.99	1366.89	1193.96	925.694	768.283	768.283	921.97	633.5	739.339	796.392	996.049	974.751	1037.04	1037.04	827.702	904.79
1480.53	1281.52	1336.65	744.767	744.767	1289.69	890.188	824.092	802.666	805.876	805.876	833.325	867.731	825.18	972.913	880.195	1401.99	1200.78	1236.21	1236.21	1155.09	935.83	861.955	904.814	971.42	1197.47	660.167	945.594	945.594	1135.03	927.419	907.545	1023.07	876.993	876.993	671.015	628.82	744.808	859.686	925.075	1047.69	1085.52	1039.96	1039.96	857.345	785.211	1032.66	1012.43	1179.15	913.48
1193.87	1212.47	1041.6	1066.97	1066.97	1247.63	973.69	836.896	665.963	1316.59	1152.89	1152.89	1133.37	1240.01	1183.57	1159.95	752.38	744.598	897.169	949.002	1025.6	1006.21	866.442	866.442	792.146	964.063	962.126	1116.34	1129.87	1123.26	1123.26	989.004	1025.99	1169.37	985.676	985.676	1021.65	989.117	966.237	998.968	1017.54	953.909	953.909	955.831	1058.29	779.176	729.971	1000.74	889.106	894.776
1440.11	865.693	1258.76	1285.7	1285.7	1033.55	737.998	899.038	1073.46	1286.12	1286.12	1170.99	1170.99	987.292	1196.4	1178.59	1173.14	996.243	1072.87	1072.87	1023.53	1054.43	1124.12	1156.62	1039.45	1174.63	983.221	898.583	898.583	829.603	873.933	855.996	1009.6	1061.79	1061.79	1188.28	1055.91	1007.71	1176.76	922.244	695.505	926.969	1039.64	1039.64	902.32	794.875	986.625	897.764	1064.72	942.817
1109.46	1270.24	954.758	1723.07	1723.07	1458.52	1352.16	1413.12	706.699	939.225	1201.88	1201.88	911.793	1045.86	1088.9	848.563	838.663	1153.88	587.543	994.873	994.873	1037.72	1248.13	776.331	1089.37	885.525	1133.71	1133.71	1039.3	1023.76	907.373	1149.57	1155.7	942.057	990.384	990.384	926.222	1044.12	923.471	548.633	927.934	946.053	1086.86	1266.67	1266.67	1096.92	899.456	686.311	766.261	773.064
1103.2	1556.22	1182.73	986.044	1460.28	1392.26	970.708	970.708	1025.19	1025.19	943.202	1056.76	1118.44	1100.76	1329.39	1055.51	1055.51	810.488	1410.87	1022.1	982.947	1053.96	1001.79	1065.48	1065.48	1222.01	1148.67	1036.92	1009.77	1020.68	1027.91	1027.91	1004.54	1029	1002.5	848.022	1031.73	867.396	1028.6	1074.9	1074.9	1219.32	913.251	934.862	1090.08	1080.19	989.64	989.64	965.926	1060.23
682.913	1138.38	1164.35	1106.89	1106.89	1233.31	925.564	967.977	1019.13	1027.11	1283.86	1283.86	1155.32	904.769	1353.9	997.648	920.291	1113.28	995.873	991.907	991.907	730.302	1136.46	776.147	1221.18	802.272	794.621	794.621	807.219	1038.19	1051.79	1063.18	1185.26	1085.04	1207.66	1207.66	1061.16	918.842	847.573	742.341	871.996	1062.92	1092.41	911.388	911.388	805.063	928.379	840.366	835.865	997.452
1082.96	1104.21	1104.21	937.136	1129.68	1463.29	1320.7	884.76	1117.16	1117.16	1178.88	1316.25	1074.36	1132.69	874.808	940.115	940.115	1200.01	1107.89	851.55	1021.59	1124.73	1142.95	776.397	776.397	1069	1169.78	869.744	645.884	1025.27	1040.66	1040.66	1052.46	923.797	870.162	863.548	870.395	602.361	1072.59	1044.08	1044.08	827.338	804.746	720.368	832.408	993.482	963.983	963.983	872.869	850.916
1141.89	1377.86	1354.65	1166.87	935.636	831.927	856.625	810.974	810.974	1131.49	1117.52	863.028	1369.52	1145.12	1182.37	987.101	987.101	936.254	939.52	1154.76	1103.02	1078.19	1111.93	1111.93	1087.72	931.046	1160.44	946.207	1290.41	829.761	984.246	1046.31	1046.31	816.815	985.726	1306.49	1007.73	967.379	872.059	792.356	906.889	906.889	945.159	867.324	929.121	951.314	988.849	988.849	1140.74	1115.28
1296.04	1163.05	1162.47	808.115	852.058	852.058	701.748	671.927	700.775	1089.71	1236.57	892.017	892.017	951.679	1312	1358.87	897.921	1340.87	1171.94	1039.13	1186.58	1186.58	1388.04	1220.54	1409.62	857.148	1001.86	1295.17	1295.17	1303.91	983.711	940.471	1007.23	1055.44	1197.33	993.669	993.669	1068.65	911.763	1022.85	808.003	1018.74	1015.32	1074.13	916.011	916.011	951.242	1083.81	1119.95	865.587
1473.12	948.974	1189.17	1333.98	1333.98	1324.27	989.045	907.379	835.652	809.797	838.195	1228.58	957.929	957.929	1038.42	1169.91	862.586	837.393	NaN	1008.78	1008.78	1243.44	1244.27	1008.65	906.051	1074.44	850.608	1276.29	913.292	913.292	1318.71	695.121	643.291	1107.16	975.595	775.079	1018.6	1018.6	1029.95	1067.14	714.578	924.587	930.389	1022.61	1022.61	944.482	930.886	795.154	807.014	913.003
1381.53	1276.91	1236.96	1106.15	841.142	841.142	1175.42	901.806	1033.02	1088.58	794.731	1077.17	1077.17	1126.36	1054.09	1553.88	1083.94	1127.29	1002.07	920.234	1348.74	1348.74	1365.95	1074.92	1000.3	856.599	799.485	760.103	1128.47	1128.47	946.989	1100.68	1106.87	1062.28	1021.54	856.315	856.315	805.911	857.488	937.967	883.621	1006.86	903.037	794.541	831.886	831.886	827.047	1058.79	1092.59	912.033
1330.12	1115.99	1338.81	1361.17	1361.17	1021.54	983.676	961.941	1153.04	1120.76	1330.95	867.302	1035.67	1035.67	1020.42	1214.56	889.822	1011.85	1053.81	984.83	984.83	1023.8	1023.8	1188.4	1019.24	1033.85	1252.22	1253.43	1042.25	1042.25	992.325	1082.75	970.258	1050.38	1085.46	896.279	768.721	768.721	835.236	906.793	1113.55	942.42	624.692	733.595	733.595	945.207	945.207	973.025	855.446	1085.18
1192.14	1174.11	1403.39	555.087	662.594	662.594	NaN	1438.47	1080.79	869.164	1093.19	842.325	842.325	1110.37	1110.37	1112.24	1108.55	1289.44	1181.77	1213.74	1186.05	1186.05	1047.54	1103.46	1505.88	1468.37	1235.3	1199.7	923.365	923.365	854.112	1089.52	987.232	1156.31	1160.86	1032.16	1032.16	939.563	933.905	912.245	939.677	789.867	737.312	1014.96	1226	1226	790.365	926.335	801.292	1067.28
1457.2	1097.09	1330.8	1101.58	1202.76	1258.19	1258.19	1138.33	1196.61	983.688	1411.22	1210.52	1308.72	1308.72	1513.73	1526.78	1077.62	1310.15	1153.81	801.633	926.6	916.995	916.995	955.294	1052.37	1071.57	1103.37	1047.96	893.898	893.898	1065.16	1096.77	1095.29	1196.71	940.307	1048.61	784.5	784.5	976.988	1172.51	1042.27	1001.31	955.382	1074.94	735.053	985.62	901.189	1111.21	830.812	830.812
1403.1	1286.6	1286.6	1361.25	1206.38	1159.27	1397.64	1159.3	1030.55	1030.55	1294.87	731.783	1009.98	802.54	1192.75	880.311	959.569	959.569	1006.88	951.951	1382.51	828.897	814.385	719.798	996.14	1266.08	1266.08	1125.44	1094.86	1298.91	1254.63	1283.2	1065.34	1065.34	1039.67	1067.79	1063.57	936.191	1057.28	1087.28	748.106	748.106	1053.85	1096.66	1061.82	1056.92	937.813	974.633	974.633	1119.91
964.671	1332.51	1309.52	1317.35	1564.63	1342.99	1342.99	1215.8	1284.23	1468.6	1173.43	1470.56	876.594	876.594	714.381	1130.2	908.719	1057.56	1022.37	1305.22	1303.62	789.33	789.33	993.463	765.017	1058.63	1023.1	1268.09	1082.09	1182.52	1182.52	1084.66	945.505	979.938	1083.27	1079.83	1068.63	1068.63	1181.93	1234.88	1094.03	1068.87	924.902	1082.84	1097.75	1110.65	1110.65	1120.32	1151.56	962.997
1503.45	1165.44	1242.31	1046.93	1119.93	1119.93	960.548	1115.23	1221.62	816.45	1201.77	1251.65	633.988	941.821	941.821	951.666	817.272	1204.82	930.124	740.87	939.283	920.696	724.836	1151.98	1097.58	1421.23	1421.23	1194.02	1183.49	807.238	898.853	1141.16	1114.75	1114.75	1354.41	1205.99	1206.94	989.82	922.918	882.905	1037.7	1051.62	1305.23	924.456	1120.34	1120.34	993.999	993.999	996.005	1002.22
1118.71	891.855	1325.52	1325.52	1141.59	978.332	1168.72	993.068	1197.14	1029.5	1029.5	NaN	675.662	962.77	1192.37	1270.82	1253.42	1266.36	1266.36	1556.36	1074.44	1094.98	1156.43	814.483	838.762	838.762	679.465	1138.09	957.173	1099.67	1061.31	989.793	1090.3	948.545	948.545	997.004	1079.78	1089.62	928.182	1134.15	1045.01	904.51	904.51	856.946	766.411	1225.09	869.73	989.022	1033.14	1033.14
1266.4	1532.57	1338.24	1351.11	1158.22	1158.22	1198.04	1037.55	1325.14	1000.79	1181.14	978.982	1187.07	980.397	980.397	852.154	1295.95	1233.21	1342.51	947.672	1105.5	918.731	1043.44	1043.44	1080.66	1172.26	1269.53	863.77	976.971	1060.54	1090.7	1280.43	908.183	908.183	1073.48	1073.48	698.116	966.798	1138.69	1010.82	1065.46	1065.46	775.712	875.051	956.02	992.167	1059.17	902.309	698.087	807.922
1265.87	1126.3	808.042	808.042	1195.72	1098.15	1175.08	1038.5	1067.3	1082.7	1082.7	1014.6	1147.98	956.975	1006.03	781.89	1025.35	618.261	618.261	1376.22	1175.64	1196.46	1076.07	1211.02	923.83	1346.8	988.144	988.144	858.965	1273.15	1088.48	1056.13	1086.92	936.791	936.791	970.704	824.876	993.119	1027.77	1184.03	1126.31	964.83	964.83	766.029	922.776	1017.16	759.594	699.406	788.701	939.224
1489.41	1341.45	1021.89	1108.06	1108.06	1074.21	1379.07	1039.14	1197.92	741.689	999.681	999.681	992.869	1333.46	833.932	1243.31	751.631	1102.91	1081.07	1081.07	1022.35	1029.58	1296.77	911.709	1254.47	681.044	681.044	1171.77	1020.17	685.285	1236.96	770.33	813.621	1103.36	805.232	805.232	1020.91	975.539	1010.62	955.742	1021.44	1021.44	983.772	983.772	773.033	748.882	937.06	1066.63	965.963	1007.21
1455.41	874.532	1315.63	1188.03	1222.41	1196.4	1196.4	1191.95	1433.81	1066.27	1257.96	1262.53	1140.2	759.715	1186.13	1185.79	1041.16	1214.1	1214.1	1424.35	933.125	1326.14	1312.22	1298.71	1250.96	800.813	1272.73	1272.73	999.865	943.224	1005.47	1269.77	1323.66	977.35	1159.38	1159.38	967.361	1042.07	1229.92	731.886	822.454	983.155	983.155	965.676	916.077	824.776	826.167	776.53	935.087	876.763
1276.25	1328.05	1390.03	1325.32	1337.18	905.314	1402.31	1402.31	1437.55	1717.87	1432.44	1182.27	1256.76	1244.74	1448.31	1218.1	1218.1	1000.11	1028.18	660.887	981.469	1169.81	1181.58	1181.58	1036.6	1150.7	862.828	989.729	1060.82	1062.74	979.708	979.708	586.068	1306.3	909.051	1115.18	1128.51	1157.91	1157.91	990.198	990.198	943.729	819.171	1083.17	741.75	903.622	1054.11	1054.11	1005.39	1071.69
1233.3	1101.29	1197.7	1605.24	1570.1	1353.13	1353.13	1621.74	1199.6	1376.02	1423.23	1396.8	1211.23	1388.92	1210.8	1210.8	1060.33	1225.08	994.112	1101.88	1288.17	1253.45	1368.29	1368.29	1076.42	1137.03	1328.78	1137.64	1156.34	963.904	1072.1	873.747	963.327	584.551	1069.71	618.116	1092.37	978.046	858.411	858.411	858.646	838.899	798.246	859.891	706.056	756.432	1145.31	894.459	894.459	868.601
1492.69	1288.28	1556.18	1405.56	1405.56	1325.5	1387.21	1259.6	1232.4	1598.22	1370.62	1370.62	1407.23	1289.35	1205.09	1202.81	1182.7	1114.7	1097.25	1097.25	901.769	1106.51	1159.94	1089.04	1150.35	1113.07	791.091	1125.23	1125.23	809.699	1127.11	928.891	1030.93	1272.23	1137.08	1137.08	1022.31	872.375	666.533	1054.04	1320.86	1135.18	885.945	885.945	1150.45	1216.28	1388.6	1205.46	1042.4	1109.57
1504.45	1528.66	1469.84	1200.28	1527.91	1527.91	961.636	1198.08	1398.6	1151.92	829.624	829.624	1191.48	NaN	1236.9	1230.68	1157.87	929.345	1168.45	1319.56	1319.56	1143.06	1269.33	1338.57	1160.64	841.176	1139.81	1139.81	1005.26	1232.11	1004.1	931.669	1135.97	862.276	1156.1	1156.1	1155.19	1057.78	1052.11	956.359	901.835	1246.88	1005.74	817.243	1019.96	1072.2	816.31	1057.37	1057.37	1028.99
1472.4	1554.45	1077.03	1010.7	1010.7	1209.78	1385.64	1380.35	1122	732.286	1165.05	1424.24	1424.24	1092.6	1387.81	1394.67	1394.67	1187.09	1234.82	1539.78	1246.74	1278.84	932.08	932.08	1046.18	972.796	1369	1335.86	1113.53	844.027	1125.58	1125.58	1029.75	1176.28	1242.25	1316.52	821.424	1006.04	1157.74	1167.36	1167.36	1401.45	1184.77	1051.65	1060.82	890.623	1039.82	1039.82	898.032	891.906
1166.23	1558.74	1561.11	1530.83	1143.94	1143.94	866.426	766.043	1113.91	1028.39	1189.43	1189.43	1017.08	1388.67	1164.4	1439.06	1247.7	1036.78	1436.74	980.712	980.712	1279.88	963.677	1145.6	1001.02	1140.64	1154.13	1261.32	931.973	1173.97	1182.67	1221.38	1221.38	881.649	825.031	1038.5	1099.14	1031.9	1104.47	1104.47	1035.23	1035.23	957.708	1200.03	1017.41	1164.67	1214.88	1177.51	1177.51	919.342
1288.54	1240	1240	NaN	917.195	1372.58	1132.63	1132.63	1146.43	1146.43	1282.19	1229.39	1250.41	1229.5	1148.26	1189.82	1189.82	1027.22	883.799	883.799	1272.56	1293.24	1111.38	1357.28	1076.19	1114.03	1385.98	1367.68	1367.68	1152.54	967.942	749.467	632.904	1121.01	958.917	1137.35	1181.43	1118.09	1146.81	1002.4	1002.4	786.441	815.696	743.749	878.338	1092.05	1015.76	1007.13	1007.13	1160.71
1495.3	976.408	1122.32	1171.61	1509.02	1559.06	1493.62	1090.36	1090.36	1377.52	1304.32	1390.27	1215.82	968.362	1144.53	1038.72	767.451	767.451	1477.5	1486.46	901.376	1279.73	1023.57	1023.57	1241.75	1320.24	1179.67	1316.8	1016.45	1016.45	1205.77	1088.82	1055.21	1067.09	776.123	906.787	906.787	1340.76	1145.59	1172.92	1178.69	1030.89	1179.11	1002.53	1002.53	1194.88	957.128	913.249	919.236	1057
1526.82	1269.14	1548.79	962.013	962.013	1336.56	1099.75	1039.54	1030.95	1114.19	1426.91	872.384	872.384	1336.49	1349.43	1411.83	850.444	1061.44	1260.67	1145	1092.02	1092.02	735.765	1122.77	1163.97	1278.78	1146.21	1198.04	1198.04	1119.29	927.579	799.685	870.278	967.794	1118.79	992.227	992.227	857.445	800.384	963.218	745.127	1065.79	827.599	827.599	1064.97	1064.97	1034.58	1047.31	1082.78	1224.9
1509.95	NaN	1503.06	1111.29	1591.37	1591.37	1600.22	1258.53	1380.14	NaN	1595.87	1005.89	1190.75	1136.3	966.273	1106.39	850.033	850.033	1194	839.816	1082.19	1291.38	1501.83	1046.99	1329.08	1329.08	1130.34	1149.8	805.805	1160.35	1016.03	874.649	874.649	1186.39	1384.84	1235.66	921.121	907.526	937.846	1006.16	1127.28	1127.28	948.227	1175.69	1041.9	1005.29	998.871	1164.49	1164.49	1338.07
1439.37	1226.21	1214.86	1283.12	1533.82	1533.82	1603.33	1253.58	1240.39	1263.45	982.798	1438.65	1438.65	1066.28	1506.19	1007.92	1217.86	966.962	852.661	1270.52	NaN	NaN	1282.96	1363.25	1249.44	1296.68	1006.24	1279.62	1279.62	1154.87	1154.87	891.677	1049.8	900.477	1049.51	1018.59	1018.59	697.307	836.785	1181.12	715.644	1062.54	890.961	1107	1246.4	1246.4	1057.67	851.843	778.218	845.659
961.447	1473.72	1533.33	1257.4	1537.17	1537.17	1308.9	1044.3	1286.41	1228.21	1088.11	1135.25	1647.48	1647.48	1347.97	908.961	1056.29	1225.13	854.362	969.113	969.113	1267.66	1267.66	1574.48	1431.7	1159.58	1296.45	1290.18	1403.8	1403.8	746.486	1369.4	1319.59	1013.21	1011.8	997.539	1042.71	1042.71	792.759	1305.03	912.271	1016.94	952.462	963.72	963.72	1151.78	1209.13	1214.13	940.321	1162.99
1255.77	1534.35	1534.35	1203.43	1306.26	1300.82	1186.34	1354.19	1087.21	1087.21	1155.35	1229.29	1204.49	1355.27	1437.18	1418.29	1305.94	1147.53	1147.53	950.684	1337.94	1337.94	1053.88	961.299	934.778	1217.46	1420.2	1064.21	1293.99	579.92	579.92	1246.41	1245.05	984.888	1208.37	1070.09	1070.09	1103.12	774.184	797.364	802.566	1223.97	1023.36	1017.62	1010.52	1010.52	1186.46	1129.28	1086.25	1066.48
1433.79	1293.83	1293.83	907.394	944.549	1442.7	1089.9	995.555	1073.68	1550.61	1550.61	1098.19	1538.93	1348.16	1337.48	1666.54	1651.58	1651.58	1182.22	1094.1	1396.8	1011.05	1011.05	769.417	869.814	872.667	1391.21	1124.77	829.212	829.212	1224.83	1206.98	1200.95	1202.51	1221.78	986.422	1276.57	1276.57	1129.19	1133.29	1052.39	1110.73	1134.9	976.478	1139.72	1143.4	1143.4	1052.44	821.57	1178.32
1399.27	919.575	1371.45	1197.98	1095.75	1095.75	1226.05	1296.53	1381.12	1083.37	1275.59	1500.52	1102.71	1001.9	1001.9	1003.31	1040.23	1412.7	1236.04	1529.37	1329.8	1329.8	1569.61	1053.83	1161.63	1354.56	1264.84	859.542	840.176	1127.76	1418.51	1081.95	1412.08	1412.08	1056.56	1065.93	871.44	918.208	1061.54	878.504	1077.76	1060.38	1060.38	932.275	1369.29	1029.38	1018.26	1121.72	1121.72	995.78
758.95	1371.84	1669.09	1238.77	1204.11	1463.38	1463.38	1744.18	1268.57	1237.34	1363.3	1193.98	820.82	1192.69	1192.11	1119.04	1201.83	1201.83	1246.73	1101.11	1409.05	1213.09	1046.58	1289.56	1315.22	785.543	1185.93	1007.15	1280.5	1280.5	1070.8	1123.31	1332.06	1209.02	1067.48	1291.92	806.355	806.355	1042.28	923.073	908.358	1091.93	1204.94	1109	940.558	962.125	962.125	874.287	826.294	1175.62
1193.59	1025.18	1025.18	1669.88	1641.05	1737.21	1251.99	1773.54	1323.72	1290.61	1101.07	1101.07	1343.99	910.564	1065.78	1039.47	1191.84	961.548	961.548	1055.58	1157.23	1175.37	714.338	1026.51	1202.76	1403.45	1403.45	970.679	1047.76	1283.48	704.496	1358.55	1451.79	1451.79	1324.56	1324.56	1084.98	1238.59	1337.6	988.159	938.69	1154.33	1154.33	859.403	859.749	1018.39	1069.3	959.862	1037.51	1158.47
1630.61	1331.9	1536.74	1622.47	1432.35	1440.88	1440.88	1238.6	1605.02	1602.58	1399.49	1338.16	1294.75	1294.75	1357.43	1181.65	1636.46	1483.39	708.554	1047.25	1206.3	1310.56	1310.56	1155.09	1115.93	1066.67	1082.79	1069.2	1220.59	1383.13	1383.13	1203.18	1094.19	1234.43	1078.46	1290.1	906.344	906.344	780.564	924.661	965.392	1081.09	1305.32	1002.18	969.194	852.628	852.628	774.682	817.911	1113.79
1195.11	1028.46	1022.74	1361.88	1162.9	1235.83	1235.83	1247.71	914.52	1265.58	925.436	1335.16	1580.69	1596.35	1596.35	1104.21	1520.29	1185.21	1231.94	1187.13	1235.33	1514.55	1101.94	1101.94	971.853	1146.88	935.513	1208.31	1163.01	1187.21	1250.86	1254.28	1017.21	1242.59	1429.56	1429.56	1270.91	1115.4	1122.89	969.878	1073.45	1000.13	1000.13	1001.54	1059.48	827.617	710.424	1133.31	1232.17	979.648
1036.93	1301.26	1649.96	1649.96	1327.33	1326.62	1118.38	1318.49	1064.59	1290.53	1290.53	1107.19	1162.31	1023.51	1067.15	879.148	1205.82	1084.82	1084.82	1314.08	1219.47	1011.59	876.732	1154.65	944.704	1354.61	1409.12	1409.12	1190.14	1198.1	1204.82	1252.28	NaN	1175.83	1175.83	1291.09	1193.74	1243.19	1071.35	955.329	962.401	793.293	793.293	1149.05	1242.44	1164.82	1154.34	1009.36	846.687	846.687
1327.62	1278.82	1404.14	1210.59	1210.74	1263.2	977.943	977.943	1151.56	1472.44	1499.51	1336.79	1253.74	1411.54	1411.54	1423.05	1218.12	1260.59	840.453	930.162	945.352	875.921	1044.09	1044.09	1095.34	739.95	739.95	1141.92	1201.55	1431.17	1197	1099.19	1314.03	1090.71	1282.29	1282.29	1167.77	1223.66	1183.75	1095.01	909.747	1042.26	1042.26	861.734	964.828	1117.98	1047.8	1274.99	969.463	752.417
1288.84	1244.87	1288.86	1352.64	1348.39	1143.93	1143.93	1492.32	1345.12	1093.42	779.449	1343.13	893.711	1182.3	1643.32	1643.32	1416.8	1270.7	1020.04	1059.14	1206.83	1261.85	1129.99	1493.93	1563.32	1368.63	1092.42	1092.42	1143.45	1197.58	1101.99	1182.87	1224.87	1353.63	1353.63	1195.79	1162.96	1210.98	1239.02	1097.07	921.118	1112.95	1112.95	1153.88	901.144	1253.92	971.398	1005.27	847.392	1113.66
1321.8	1343.94	1107.37	1108.43	1108.43	968.324	1147.37	1219.24	1137.72	1065.17	1332.29	1332.29	1161.74	1038.51	1018.83	1041.82	986.742	679.382	1131.92	1131.92	1357.84	1105.88	1089.79	1258.44	1108.34	1077.21	1077.21	972.886	961.921	910.021	1138.56	931.162	1073.57	1220.37	1204.13	1204.13	1113.18	1075.45	1321.73	1108.48	1321.95	1325.66	1120.86	1120.86	919.568	1115.86	1097.2	1204.83	1002.04	879.098
951.007	889.618	1421.06	1421.06	1121.05	1143.16	946.183	911.316	1239.66	1472.2	1344.51	1169.94	1169.94	930.651	988.836	913.332	989.967	1030.79	1030.79	1058.87	1214.69	846.657	997.306	675.289	722.332	1345.7	802.936	802.936	1308.69	1254.75	1065.49	1055.73	1181.15	945.372	847.344	1039.13	1039.13	907.106	1202.29	1081.82	824.594	980.739	980.739	1145.58	938.695	947.265	1019.65	1164.28	844.082	850.273
1351.22	1251.71	1479.76	1385.88	1385.88	868.274	1202.32	1037.25	1022.26	1181.98	1060.24	1060.24	1284.5	1134.03	1165.66	1198.9	1346.73	1183.08	961.251	961.251	1288.65	934.259	1156.43	948.065	1031.2	904.354	1074.52	1255.01	1044.52	1546.03	1548.78	1548.78	1176.38	1090.76	1193.89	996.224	881.02	1072.73	1072.73	1257.63	1257.63	1077.41	1331.07	1154.68	1108.09	1165.66	995.909	995.909	1231.77	1251.28
1559.57	1128.03	964.374	1249.77	1042.49	1042.49	1400.92	1385.81	1092.57	1065.71	1232.53	970.042	970.042	908.665	1342.15	969.809	1038.53	1309.45	1309.45	1311.28	1311.28	966.518	1315.76	1043.24	1231.35	1068.7	1068.42	1068.42	1190.92	1193.56	988.815	1413.62	1018.98	1269.87	1392.32	1228.14	1082.73	990.366	1050.2	1050.2	1131.62	988.253	1277.1	761.894	NaN	813.112	720.894	843.551	843.551	911.35
949.659	1154.88	1112.61	1388.82	1437.8	1222.73	1387.64	1387.64	1281.85	920.687	1021.36	1344.66	961.791	1017.4	1268.77	1219.43	1219.43	992.336	1265.93	917.13	756.054	782.059	855.745	855.745	935.336	689.964	1368.53	1119.54	1385.86	1289.96	1059.36	1059.36	1090.7	1039.74	1163.45	1033.72	892.846	1213.19	1067.69	1112.07	1112.07	1086.46	1297.62	1029.71	1202.47	1040.88	1126.71	1043.14	728.864	1054.22
1309.48	801.38	1164.05	1117.66	1228.28	1228.28	1422.5	1412.3	1200.44	1235.19	1126.67	1120.4	1120.4	936.397	904.983	1215.31	1096.51	1343.44	1167.16	989.939	989.939	1085.18	1194.28	1428.29	1428.29	1036.91	887.683	1130.91	1098.6	1022.45	1148.88	992.188	992.188	1338.31	1062.2	1159.58	1219.62	1270.41	1057.2	1057.2	906.6	1114.13	951.479	992.257	907.824	1114.67	1176.09	1304.77	1304.77	1237.45
1474.19	1332.86	1332.86	1225.54	982.72	791.662	1260.71	1260.71	1173.29	1173.29	1358.91	1231.68	864.594	1354.59	1293.3	1188.78	1188.78	812.577	768.215	1047.84	1190.42	1177.88	1023.04	1064.21	1064.21	1083.03	1105.55	1112.92	1327.63	1622.14	860.435	860.435	1331.07	954.215	1063.97	1232.07	1005.73	1272.91	901.726	838.638	838.638	1059.21	1129.15	1089.97	1311.11	1530.86	1172.66	1107.23	1160.91	1160.91
963.634	1600.04	1210.38	1219.22	560.749	835.982	1184.16	1336.41	1336.41	1285.31	1461.93	1289.91	1289.91	1467.92	968.526	1427.55	1433.28	1432.84	1229.78	1235.23	1235.23	1134.34	870.223	1044.73	829.101	1268.93	1164.76	1477.31	1223.47	1223.47	938.426	1108.49	1393.58	999.07	966.438	1183.82	1183.82	1216.34	1233.2	1457.01	1210.67	1124.7	897.732	1187.69	1187.69	1194.67	1030.93	751.594	1089.88	948.05
1160.55	1258.31	1203.38	1013.24	1013.24	1337.94	1218.19	1243.83	1255.75	1524.62	1349.55	977.183	977.183	1090.22	1001.74	1310.76	1412.05	824.137	964.535	964.535	1160.99	1160.99	680.589	858.928	1078.94	1297.19	844.832	1066.31	1066.31	942.282	1104.46	1116.47	1600.21	1064.62	1158.52	1066.83	838.211	838.211	1135.91	1138.74	857.544	1007.75	1187.95	1187.95	1271.59	1318.35	1330.29	967.405	1005.78	989.762
1221.74	969.827	1408.16	820.083	1063.06	1063.06	1232.62	1277.16	861.107	1044.76	1417.08	1075.56	1107.82	1107.82	1469.21	707.18	1200.6	1413.38	1495.28	1278.92	1278.92	711.133	1127.09	1315.61	759.44	1059.53	1207.12	1286.86	1563.16	1563.16	1367.71	1279.42	1388.85	1009.41	1409.95	1148.28	1148.28	1089.43	993.154	967.84	854.269	989.903	991.243	902.311	904.342	1078.84	803.549	935.972	935.972	754.421
1282.11	1265.98	1265.98	1245.93	1495.53	1434.16	1358.27	1230.55	1258.32	1258.32	1239.17	1016.78	1340.51	1090.04	896.382	1145.88	1145.88	1411.53	1173.17	1152.62	1009.61	1009.61	837.609	1136.36	1054.08	624.844	707.952	1130.88	1130.88	1187.88	1187.88	1231.41	1108.91	1351.79	1363.33	1641.28	1374.56	1374.56	1223.52	1148.63	1209.18	957.418	1157.85	1208.39	905.279	905.279	1255.43	1222.8	859.183	948.447
1402.62	1248.51	1472.57	1120.6	1023.64	1007.52	1284.13	1057.31	1057.31	1315.6	1315.6	943.08	1153.87	985.929	814.125	1685.64	1437.14	1437.14	1282.02	1226.35	807.408	1286.26	1003.78	1323.17	905.971	905.971	1260.88	971.752	1156.76	795.015	1088.22	1066.73	1066.73	1037.88	917.656	995.055	1003.99	1161.73	769.767	746.739	1201.18	1201.18	1081.94	1275.04	1320.63	1073.53	1085.31	970.502	970.502	1311.54
1427.36	1021.49	1204.24	1259.11	1472.46	1540.94	1540.94	926.667	819.532	1552.39	888.644	1350.44	1207.25	1207.25	1073.47	770.094	1311.73	1351.91	1243.36	1161.13	1323.07	1323.07	1346.52	1214.67	1248.53	981.153	1027.19	1056.3	703.624	1056.39	1056.39	587.354	915.329	1090.93	945.797	1114.31	1175.17	1175.17	995.06	1225.87	999.566	970.582	1295.74	1010.38	1054.27	1054.27	909.776	1079.8	1157.66	884.237
1498.52	1291.86	1270.48	1496.23	1376.38	1305.66	NaN	776.664	1446.04	1247.59	1247.59	972.506	1000.29	1165.62	1146.67	997.261	1384.36	1384.36	781.874	1114.97	712.803	844.519	1092.27	676.683	962.874	962.874	1368.68	940.716	1030.71	1012.07	1286.63	1295.09	1295.09	1132.35	1132.35	1309.12	1187.76	981.093	819.189	856.982	844.835	844.835	868.937	615.476	1038.85	1341.45	1036.13	1023.13	772.649	772.649
1011.66	1321.99	1321.99	1218.9	1047.69	1339.15	1228.75	1076.41	1272.38	1272.38	1005.55	937.139	1344.49	1345.32	928.816	942.167	977.956	854.173	854.173	740.981	596.571	774.114	1162.08	993.188	1133.66	1133.66	1032.26	1166.14	1164.64	796.553	988.848	1206.89	1272.25	1272.25	1025.16	874.735	1276.08	959.229	839.981	1153.74	1239.1	983.47	983.47	1069.62	1086.04	951.39	615.637	1065.71	1035.99	1035.99
1290.93	1275.12	1793.52	1793.52	1341.37	1102.5	1000.74	1089.95	1275.61	1309.4	1309.4	1399.56	1162.64	886.464	1258.25	945.297	1240.71	791.647	1231.25	706.895	1269.97	1070.2	1070.2	1421.54	782.561	1110.2	797.696	1303.53	1096.05	1096.05	1077.27	1077.27	844.797	1112.49	993.755	971.903	1231.6	1231.6	1198.19	1139.8	1238.46	1252.01	1257.47	849.406	1003.31	1081.68	1081.68	1095.57	785.305	824.019
1049.84	1575.63	1575.63	1215.12	767.564	1298.95	1332.31	1028.49	1503.97	1503.97	1073.58	1073.58	1132.83	753.513	1390.34	1536.92	1221.37	1271.24	1271.24	967.791	793.431	1158.97	1103.86	1000.96	1089.28	1081.47	1081.47	759.799	854.629	891.492	1220.54	982.088	1146.21	1146.21	768.476	1397.6	1220.71	1189.9	1055.46	1144.89	1056.28	1029.35	1029.35	1184.44	1073.58	942.491	1056.39	1375.83	1271.65	1163.36
1328.14	1271.14	1532.41	1356.74	1347.34	853.925	1008.85	1008.85	979.816	920.874	867.658	1315.06	961.226	961.226	1393.75	1135.87	1130.36	1169.28	997.154	989.829	1135.86	1181.23	1181.23	1339.32	1361.78	1421.29	1064.39	906.038	998.07	1398.85	1352.18	1352.18	1375.73	1065.45	1152.27	1067.1	1223.66	1223.66	987.154	1148.76	908.593	866.93	715.732	715.732	915.576	889.098	903.208	862.047	910.621	910.621
1572.92	1446.34	1446.34	1305.59	1337.08	1155.96	1203.34	919.359	1071.52	1071.52	1306.52	1306.52	920.878	1208.89	1208.89	948.627	1433.68	1251.68	1111.24	1119.81	1143.36	1143.36	963.281	963.281	954.292	1374.19	1111.37	1155.39	1347.12	1168.31	1168.31	663.764	1099.17	1175.71	999.472	764.099	1392.58	1425.66	1425.66	1101.11	1109.94	1318	892.021	788.478	908.257	908.257	1023.11	1023.11	1200.59	1097.68
1015.51	1062.07	1375.91	1375.91	NaN	907.301	966.674	1190.74	1129.97	1115.53	1053.27	1374.42	1544.12	1266.68	1356.83	1356.83	1123.65	1257.26	1212.87	1254.83	1168.75	1081.44	1081.44	1287.98	1241.97	1231.87	1319.12	1319.12	1301.45	1100.83	1152.63	1158.4	1328.86	1179.93	1179.93	1117.22	1128.22	914.222	544.98	945.544	826.794	978.664	865.836	865.836	846.623	923.181	964.753	1250.53	1226.5	1226.5
1226.86	1361.58	1566.13	1067.82	969.918	1038.19	873.608	915.131	1286.3	971.702	1106.67	1106.67	1043.92	1062.63	812.132	1408.61	1113.25	1104.2	1104.2	1124.87	966.271	1276.29	1105.6	1232.85	1125.76	1148.48	1148.48	1144.03	1260.75	1348.65	912.655	1127.48	795.582	1138.6	962.292	962.292	973.405	1068.82	693.514	652.041	1013.37	873.12	873.12	885.635	1009.58	1382.95	1159.5	1040.84	1206.87	843.568
1304.99	760.894	1113.66	1023.08	1322.09	1254.34	1139.34	1139.34	1117.4	898.309	930.373	NaN	1424.93	1187.34	1387.14	1387.14	1257.09	981.327	1277.63	1103.45	1270.64	1341.64	1341.64	1017.28	1017.28	1169.72	1355.03	1352.05	1358.52	1063.77	1240.99	1240.99	1147.01	1163.51	1164.98	1092.59	1154.48	1027.15	900.592	900.592	856.105	1110.05	997.508	802.588	959.268	855.329	855.329	875.243	1049.71	904.306
1095.35	1338.33	1122.04	1100.88	1100.88	1367	1022.37	1177.58	1372.39	803.557	1168.2	1168.2	1076.78	1239.58	1467.5	1417.98	1042.51	1493.08	1024.15	1024.15	1196.97	1171.72	1045.53	1224.5	1106.81	1156.39	1156.39	1128.98	844.04	1100.4	664.345	988.631	1030.85	1174.95	1221.83	1221.83	750.685	861.192	800.565	829.524	596.968	670.174	1291.04	1291.04	1473.22	1312.78	1002.78	1065.47	1045.76	736.673
1398.94	1119.95	760.406	1406.19	1170.03	1125.7	1262.66	1262.66	1266.5	1188.64	1355.78	1215.24	1215.24	1219.52	1340.53	1172.44	820.96	912.585	1138.98	1138.98	1268.14	1104.55	968.339	800.654	1128.07	945.173	1192.06	1192.06	1204.31	1172.43	1184.11	1061.88	856.226	1001.13	1042.79	1184.78	1184.78	1110.84	1368.49	1417.82	1282.11	1344.78	1057.45	1057.45	1089.94	939.853	1333.31	1338.01	1199.37	858.746
993.8	1406.25	1429.17	1212.55	1354.37	1381.62	964.344	964.344	1110.82	1113.61	988.689	984.888	1370.76	1401.79	1411.91	1404.13	1404.13	1050.37	1125.21	857.448	1040.16	1040.38	1208.74	1208.74	1022.18	1064.86	1006.47	1126.57	972.426	1116.25	1408.22	1408.22	1166.25	872.592	1373.92	1184.2	1202.25	1235.34	1235.34	1252.95	1252.95	908.522	1062.56	971.626	996.218	946.483	888.818	888.818	900.26	1134.84
1187.31	1246.14	1155.61	1155.61	1558.45	1287.58	1146.06	1195.33	1284.34	1413.78	980.533	1435.45	1435.45	1024.83	1077.52	1248.82	1070.08	1067.09	1031.03	1031.03	1104.92	1116.68	1147.93	1072.97	888.277	973.112	1129.84	1129.84	1179.95	1186.25	1114.15	1305.93	1180.19	933.431	819.388	1031.3	1074.22	1027.15	944.115	944.115	1307.49	984.085	1103.68	1325.64	1108.83	1107.91	1113.68	1259.28	1259.28	1274.74
1361.61	1196.28	1211.2	958.631	958.631	1007.6	1231.88	1402.92	1211.06	1215.53	1252.71	1252.71	881.056	1142.8	1292.71	1074.18	1051.72	994.019	1080.79	1080.79	1271.06	1032.9	991.533	983.446	1123.53	866.588	941.935	958.536	958.536	963.478	862.304	872.013	1011.56	573.949	963.145	963.145	845.954	1214.11	1191.81	1022.04	828.624	889.453	1134.62	1082.73	1082.73	1298.86	868.452	912.003	1051.8	1107.38
1314.81	979.727	1011.56	1005.89	1259.52	1024.16	907.243	629.631	629.631	1064.62	1400.33	1428.69	1391.33	1177.97	1432.55	1432.55	1265.44	1329.95	1315.05	942.105	1262.43	808.692	1188.82	925.938	925.938	737.989	1343.64	1173.95	924.795	1120.96	1106.13	955.856	955.856	1010.18	982.824	999.912	848.021	1197.46	1388.42	1388.42	1417.91	976.064	934.059	823.023	934.647	1068.53	1040.21	1237.39	1237.39	771.276
1397.31	1463.54	939.755	1249.01	1249.01	1388.87	1441.12	1146.71	949.206	1070.55	1056.35	986.081	1154.98	1154.98	771.746	679.959	755.57	1134.32	987.933	987.933	1012.44	971.322	1043.7	969.237	966.359	1004.59	1031.85	1220.65	1220.65	990.417	1186.12	1001.37	969.266	950.993	1241.87	1026.63	1043.03	1043.03	1187.01	979.275	1030.61	1050.25	1136.22	994.341	994.341	914.758	832.597	1257.74	1222.93	768.205
1332.37	975.386	1325.63	782.865	1179.92	1141.15	1205.63	1037.07	1037.07	1240.49	1188.71	1376.45	1210.83	1279	1138.54	1307.22	1139.74	1139.74	645.911	754.113	836.776	1149.02	988.493	865.927	865.927	811.895	991.279	942.103	1094.38	899.297	883.29	819.085	819.085	1004.62	864.659	637.08	1043.86	725.767	998.842	1253.05	1061.48	1061.48	1101.27	1090.75	1218.87	1094.99	1031.05	876.051	876.051	1073.76
1299.81	1404.57	1404.57	1188.89	1244.48	1236.4	1251.1	1251.1	1027.95	1027.95	814.272	794.914	1224.95	1139.65	745.908	1088.63	1088.63	958.873	1260.07	1213.68	861.964	994.084	951.281	1214.03	1234.06	1234.06	1076.79	1094.13	1000.28	1104.4	1141.16	1021.93	1021.93	1060.54	760.49	752.276	878.718	831.468	734.792	920.922	920.922	895.081	687.3	592.967	797.233	938.001	911.476	922.065	905.883	905.883
1232.07	1363.92	1396.44	1356.05	1169.16	950.134	1018.8	1163.24	1163.24	825.577	967.884	1317.94	1057.69	1286.03	1135.57	1149.9	1136.86	1136.86	1187.69	1114.34	710.918	962.727	1050.37	805.492	805.492	968.041	968.041	860.591	1169.18	1180.82	1040.11	970.75	970.75	1032.37	1180.28	1022.53	889.606	737.549	925.653	925.653	790.257	790.257	927.133	1260.19	787.249	921.264	703.541	1090.8	1090.8	1256.97
1144.58	1210.64	1210.64	842.418	1088.58	1037.36	994.43	949.408	1037.09	1190.77	1171.01	1493.91	1500.78	1500.78	1334.32	1098.33	1178.29	1324.84	1190.29	1174.29	1125.21	1125.21	1207.86	764.072	761.649	807.888	856.999	1046.55	1046.55	1058.19	1339.4	1082.18	990.527	843.029	939.713	1085.39	914.399	914.399	1286.38	846.787	957.16	922.876	932.877	884.161	1013.79	1013.79	1029.68	1024.9	1044.53	895.525
1397.45	1284.55	1311.31	1190.19	1207.83	1122.53	1021.25	1093.32	1093.32	1051.8	1160.69	979.72	1119.66	1140.15	1100.56	1098.82	796.017	796.017	1012.05	1267.32	930.365	767.053	1076.8	1105.61	984.362	1013.24	1013.24	835.978	672.797	1048.91	819.068	817.16	817.16	946.789	893.967	1049.82	888.871	1162.17	1284.08	1085.63	1102.04	1102.04	1147.65	1111.49	852.467	846.197	820.6	1249.15	945.8	806.459
989.361	1041.49	1041.49	1500.77	1210.84	1040.74	1040.74	1258.56	789.691	879.289	1299.05	1141.79	1201.14	1201.14	1322.22	1304.81	1111.39	997.423	828.417	1216.58	997.978	997.978	1196.77	815.881	827.944	1251.64	961.614	1336.5	996.39	729.122	729.122	851.52	957.713	864.959	859.182	1110.83	1112.96	1112.96	1027.54	1263.08	1119.25	979.973	830.813	909.198	902.921	902.921	1106.77	927.436	872.687	951.63
940.588	863.804	1050.19	1184.54	900.993	900.993	983.363	1204.96	873.797	974.444	1248.93	1259.84	1176.83	1320.44	1320.44	979.281	936.301	1038.33	966.919	1058.28	1058.28	1131.03	1168.08	1135.96	855.672	1029.96	790.164	941.934	1194.4	1194.4	1231.82	976.038	949.5	996.267	1088.4	1085.36	1251.19	840.701	840.701	1035.05	865.351	1046.75	1147.94	1158.81	1158.81	1094.46	790.751	637.335	1007.94	965.043
1169.98	837.311	1023.64	1218.06	1267.99	1297.17	1297.17	1065.77	741.205	831.618	680.761	1135.04	1131.46	1131.46	1115.61	1087.18	1314.16	1147.54	737.595	1034.98	1230.57	1258.39	1020.71	1080.21	1264.15	1264.15	859.45	1030.07	847.715	906.463	1091.42	1061.68	1208.67	1208.67	1073.27	1115.07	1130.2	1104.15	1113.08	967.045	1179.21	1119.62	1119.62	659.862	1032.59	811.629	811.519	943.807	904.044	904.044
809.193	1022.78	1022.78	1523.86	867.372	1432.17	1230.2	1463.88	873.878	1114.55	1114.55	1145.38	848.947	1335.13	1053.32	920.811	1101.07	1101.07	1182.48	943.43	1224.65	956.188	1195.53	882.228	1053.87	877.697	877.697	981.088	880.029	1090.09	1121.94	1068.91	1068.91	1238.98	1238.98	1119.31	1042.24	1135.56	1132.11	1119.13	1050.69	1050.69	1163.25	817.045	1012.27	1161.77	1171.66	999.675	1023.37	894.772
870.554	1358.97	1324.85	1084.4	1152.12	732.038	732.038	992.359	1221.55	995.695	1312.43	1375.97	1305.72	1097.61	1152.99	947.399	973.679	1348.02	1348.02	1377.45	1117.14	1107.47	957.938	975.853	1016.33	1186.88	1186.88	1196.07	1265.27	938.31	1079.14	1089.44	1056	1056	1076.94	1251.38	901.664	1105.67	943.161	960.254	922.309	769.527	769.527	880.577	795.149	1102.97	1066.79	875.597	960.433	985.121
997.24	1028.11	1285.5	1285.5	999.696	1241.6	774.125	1118.99	1042.13	1038.64	1038.64	1075.98	1193.45	796.315	729.527	854.522	927.492	927.492	1061.79	1061.79	962.259	906.24	1198.5	943.753	934.282	825.387	825.387	957.81	1026.2	1045.16	913.898	921.681	770.269	1100.15	1100.15	1094.28	1176.66	1031.84	1294.45	937.417	907.886	809.631	1181.31	1174.87	1085.52	1155.84	1155.84	1316.41	927.58	988.511
1135.15	1045.23	759.197	996.332	1534.29	1260.91	1260.91	1001.68	1043.4	1454.99	1281.89	1015.62	1343.22	1310.73	939.008	899.35	1123.57	945.929	963.341	1033.38	1176.42	857.872	956.782	890.783	970.364	691.573	691.573	1123.07	1190.23	1068.86	1118.94	979.337	1081.03	931.794	991.53	931.526	1133.11	1142.02	1142.02	1121.29	1011.52	859.807	925.279	926.867	740.814	740.814	812.238	1074.46	732.879	976.358
974.086	NaN	921.929	921.929	1032.48	831.366	1154.37	991.773	1071.36	1345.39	1345.39	1174.38	1150.82	984.261	948.636	895.26	811.328	783.278	861.355	861.355	1158.98	838.673	694.652	1085.73	1033.32	902.338	902.338	958.523	977.265	844.168	958.031	1126.45	976.122	1015.58	1015.58	971.277	975.603	727.883	975.163	1022.11	927.138	883.437	772.243	772.243	1030.05	873.303	977.512	850.63	1163.81	936.09
1484.73	1341.42	1341.42	1579.92	1117.75	1172.84	1149.96	795.588	934.376	1184.52	989.229	989.229	1139.29	700.206	1087.87	1075.3	918.72	1234.88	1234.88	1190.11	737.018	1220.34	1214.13	926.986	1067.05	836.662	836.662	887.458	1055.28	1238.35	894.331	928.777	969.118	647.591	898	898	1111.89	788.485	824.226	762.337	1018.2	637.136	1013.4	764.085	963.478	963.478	1024.93	1024.93	711.674	944.185
543.624	1337.52	1117.96	1175.63	1023.14	1142.91	1115.02	1115.02	1112.19	1012.7	1034	1207.33	1025.37	1088.78	1319.62	1319.62	976.235	891.864	1093.19	1197.23	1010.62	873.759	974.082	898.92	832.453	915.001	821.568	821.568	757.535	920.309	820.704	969.529	1087.75	1283.51	1283.51	953.692	867.323	798.723	709.953	824.05	996.548	849.506	924.953	924.953	978.798	905.759	905.759	854.75	987.934	902.954
1100.49	1011.99	1249.89	1267.32	1168.98	941.579	797.443	746.706	746.706	1117.81	946.499	1081.04	1010.84	665.877	665.877	876.911	891.935	817.092	1078.64	1007.27	968.305	1055.99	1008.26	1008.26	931.141	963.91	924.039	677.23	1058.68	980.892	617.386	792.884	792.884	957.732	952.692	1103.71	886.43	1007.06	1007.06	640.574	789.431	669.812	915.111	722.462	805.17	806.895	631.875	631.875	746.862	939.201
807.252	1308.47	965.087	938.394	1164.8	859.894	1190.68	1190.68	1032.95	1215.95	1050.84	863.164	997.89	1186.62	1029.03	1029.03	856.16	994.977	810.818	1245.68	1003.68	734.732	1066.81	761.436	830.083	1061.41	1275.98	1275.98	948.156	1176.22	986.892	1008.91	1014.46	776.992	909.092	909.293	1017.78	935.477	1011.87	1011.87	745.481	892.42	905.389	1039.16	1025.15	1083.91	1083.91	887.072	887.072	904.398
1304.62	1086.78	1132.2	1102.25	1119.27	1096.5	1146.53	846.671	846.671	1214.18	1141.73	1161.45	888.09	1155.66	1155.66	977.485	947.599	870.998	1201.69	1043.74	1094.53	769.779	1100.81	1100.81	1067.1	1138.68	912.219	816.861	906.773	1010.4	1012.61	925.792	925.792	766.957	893.039	1021.3	998.753	1100.79	1020.76	1020.76	934.634	844.584	809.294	838.063	838.853	918.477	948.505	948.505	859.722	911.715
1266.04	701.492	999.648	1184.87	994.725	940.702	615.721	615.721	921.145	768.547	1287.74	1366.74	1121.09	1325.3	1355.6	1355.6	1144.73	1138.68	994.887	1243.46	983.404	1105.33	1082.19	937.113	937.113	1039.36	940.181	1128.08	928.23	905.475	945.355	945.355	940.791	1090.88	984.212	977.741	839.285	1013.82	1170.4	1170.4	975.975	860.776	1016.6	912.763	937.829	1067.38	939.838	789.805	789.805	1068.83
1049.84	1125.44	1051.02	855.373	855.373	659.728	830.4	1099.14	1258.59	1086.61	1218.85	1218.85	1063.76	897.178	1186.46	931.549	984.11	1001.01	1046.43	846.089	846.089	1234.07	993.497	1125.26	766.788	751.905	751.905	803.279	803.279	964.807	987.078	832.388	886.12	806.676	737.187	737.187	992.543	860.391	819.956	927.82	703.77	872.866	793.656	684.352	684.352	832.243	819.536	888.054	836.703	1083.77
876.607	852.65	852.65	799.698	864.455	1027.59	1231.82	888.969	888.969	834.576	842.489	973.559	1225.5	1213.45	1205.93	1058.44	873.975	875.199	732.747	843.406	843.406	840.653	905.248	956.111	622.595	647.106	1069.14	1069.14	1040.39	928.038	862.172	994.852	872.1	886.358	1024.09	904.839	904.839	1010.06	966.254	1165.37	827.789	875.582	880.307	906.021	863.135	852.587	1044.45	1022.59	1022.59	1007.68
1087.42	900.023	1051.25	791.459	791.459	575.545	715.276	NaN	903.072	968.35	1306.42	1306.42	1166.72	1166.72	1009.49	733.212	1052.24	830.592	1070.31	1021.95	1021.95	852.826	1051.51	1062.57	1247.61	946.579	1002.24	980.304	980.304	975.468	879.283	1157.55	987.881	1001.1	671.02	671.02	637.542	572.523	601.098	687.343	688.517	909.631	752.431	793.017	937.941	1046.4	920.108	920.108	723.227	1062.69
1187	1120.05	857.303	642.284	1039.6	1039.6	1212.73	845.114	1179.36	1058.81	1010.73	998.086	998.086	1012.02	896.39	1166.69	1264.41	1349.2	1209.5	1205.2	1205.2	1074.37	947.584	1008.14	922.2	952.449	1072.89	1072.89	1246.79	944.507	702.895	1122.15	851.693	784.849	783.81	850.558	850.558	1006.06	1040.67	737.061	832.436	855.064	728.908	881.736	780.404	780.404	916.052	847.971	1005.58	1041.65
990.934	963.017	959.359	1031.08	1031.08	747.29	848.119	1040.12	1040.57	766.885	1377.33	1377.33	1038.57	1038.57	1193.34	1185.22	936.41	1145.26	1119.39	1106.7	1106.7	1240	1090.42	977.934	1133.17	858.928	1109.7	1123.13	1123.13	1127.23	938.639	1077.01	1094.92	1014.37	824.449	957.092	990.604	990.604	834.738	936.635	960.46	1206.54	951.547	1079.51	1079.51	877.603	1048.99	1049.04	938.219	1055.43
964.337	859.272	1128.66	1089.92	822.922	822.922	1071.53	889.523	965.531	757.387	803.595	1120.05	1120.05	1175.91	1084.52	1016.57	1188.23	1199.75	653.323	758.005	851.44	851.44	949.377	926.365	946.303	761.284	971.469	1144.53	1157.85	1157.85	974.961	1022.36	915.75	903.571	1149.56	959.273	959.273	981.631	907.756	981.966	895.359	886.441	874.859	1028.85	1053.27	1053.27	919.267	809.152	845.099	947.661
950.407	1192.06	1192.06	860.446	754.593	998.986	NaN	1154.89	1154.89	951.465	829.087	1311.13	1383.21	1016.89	893.573	699.576	699.576	766.095	1101.84	773.59	865.766	879.591	632.137	1053.54	910.038	910.038	1048.49	1054.49	1083.66	1054.44	1083	1141.83	798.766	798.766	784.732	1153.64	800.272	965.78	1009.79	1023.69	1023.69	770.684	905.698	895.297	651.965	819.297	849.693	860.855	1052.21	1052.21
[truncated: 206 more columns]

## Sheet: Map_NP5
1829.66	1927.22	1927.22	1939.11	1882.01	1652.04	1701.46	1931.59	1708.21	1708.21	1978.99	1890.75	1998.37	1815.78	2087.93	2133.59	1943.42	1943.42	1944.42	2611.19	1683.34	2631.68	2632.8	2556.36	2535.22	2568.41	2568.41	2158.96	2105.66	1996.13	2604.15	2672.41	2798	2798	3344.9	2452.32	2967.6	2562.03	2970.58	2026.67	3020.49	3020.49	3418.49	2900.05	2874.14	2888.96	2867.92	2992.1	3224.97	2021.49
1909.07	1719.57	1819.36	1972.78	2147.3	2147.3	1956.51	1609.9	2012.95	1678.88	1918.89	2386.55	2022.28	2022.28	2226.66	2197.47	2425.43	2200.6	2077.4	2215.05	2338.19	2271.42	2271.42	1971.44	2521.58	2048.64	2919.42	2715.6	2720.46	2720.46	2833.98	2594.6	2985.55	2491.02	2465.54	2496.63	2459.23	2459.23	2660.11	2792.51	2401.42	3298.19	2913.16	2849.02	3335.19	2626.41	2626.41	3252.98	3332.85	2676.89
2139.54	1908.46	1908.46	1976.17	2206.6	1951.6	1924.86	2172.32	2012.17	2012.17	2198.55	2033.89	2180.8	1900.02	2310.67	2502.29	2184.36	2184.36	2123.28	2254.89	2312.07	2277.63	2186.26	1912.22	1912.22	2429.17	2429.17	2037.31	2533.09	2457.03	2348.26	2721.93	2274.6	2274.6	2471.04	2518.04	2287.49	2748.97	2691.8	2184.07	2915.04	2915.04	2442.37	2982.54	2952.4	3319.07	2885.01	3283.57	3283.57	3273.41
2109.08	1953.74	1953.74	1635.48	799.652	1745.09	1981.73	1991.02	2000.14	2060.94	2060.94	1531.19	799.434	2002.32	1937	1917.36	1818.87	1818.87	2406.84	2649.59	2206.23	2514.07	2536.67	2564.38	2554.82	2554.82	2664.69	2061.47	2537	2805.07	2811.09	2992.16	2992.16	2761.67	2761.67	2407.6	2720.42	2760.29	3246.48	3147.6	2887.68	2887.68	3355.41	1836.23	3040.26	3467.31	2817.68	3287.49	3045.59	3045.59
1903.05	1940.92	1940.92	1959.93	1829	1809.27	1697.63	1911.7	1948.69	1948.69	2137.11	2135.53	1911.92	2054.3	1728.12	2030.22	2317.54	2317.54	2420.84	2300.4	2493.54	1908.06	2135.56	2630.16	1621.33	2418.96	2743.8	2568.25	2188.35	2188.35	2550.11	2716.16	3038.82	3004.45	3549.88	2615.99	2615.99	3114.83	3207.22	2080.09	2915.49	2694.22	2463	3605.44	3284.72	3284.72	2422.31	3654.03	3087.77	2498.59
1849.56	2100.8	2100.8	1947.18	1841.82	1934.92	1869.29	1803.84	1803.84	1581.78	2227.95	2077.96	1623.28	1502.81	2201.36	2189.41	2425.26	2425.26	2132.27	1914.87	2007.04	2338.02	2066.05	2581.75	2171.72	2171.72	2654.18	2451.13	2377.99	2799.62	3102.48	3276.18	3276.18	2263.57	2608.95	2470.83	3033.58	2322.39	2919.1	2965.27	2998.55	2998.55	2340.48	2509.09	3036.62	3199.46	2594.08	2960.9	2956.01	2956.01
2119.01	2164.19	2164.19	1951.42	1978.85	2038.41	1836.88	1836.88	1806.86	1592.97	1976.68	1809.89	2066.34	2081.24	1630.49	1702.69	1702.69	1919.11	2235.78	2286.96	2244.23	2206.65	2580.33	2368.92	2368.92	2436.09	2312.15	2784.19	2844.22	2176.81	1965.57	2534.82	2551.14	2551.14	3088.53	2138.08	2949.41	2475.22	2338.9	1556.02	1556.02	2452.15	2939.16	3186.89	2184.79	2972.99	2704.9	3452.85	3452.85	2846.57
1828.5	1998.34	1829.56	1817.89	1603.3	1603.3	1893.6	1472.69	2064.91	1950.2	1893.78	1893.78	1931.47	1931.47	2683.23	2064.06	2064.01	2014.57	1815.43	1889.92	1889.92	1979.85	1970.78	2047.68	2384.73	2826.14	2749.57	2619.33	2955.23	2955.23	2038.36	2748.37	3089.41	2666.35	3055.2	3055.2	2984.11	2821.13	2669.99	3293.52	2445.12	2380.95	2430.04	2677.76	2677.76	3229.84	3055.8	2383.15	3193.4	3619.12
1813.43	1825.56	1825.56	1877.21	1597.22	1991.83	1967.16	2238.32	2235.92	2235.92	2176.06	1912.42	1513.46	1984.1	1968.13	2378.47	2378.47	1940.35	2187.39	2353.81	2295.62	2585.98	1976.27	2433.63	2433.63	2823.41	1985.5	2839.97	2778.33	2100.2	2817.63	2817.63	2277.76	2277.76	2492.53	2684.06	3029.6	3005.42	2749.17	2987.09	1895.94	1811.45	2480.48	3081.09	2740.24	2740.24	3193.71	3673.33	2804.24	3263.95
1775.83	1928.65	1850.55	1659.28	1659.28	1687.73	1919.8	1684.87	1561.84	1520.9	1546.01	1546.01	1607.7	1284.04	2370.07	2123.42	2218.38	1884.78	2223.5	1929.34	1929.34	2325.29	2508.31	2516.49	2379.75	2686.33	1680.43	1960.25	2397.12	2397.12	2775.32	2778.47	2578.07	2892.54	2915.84	2915.84	1872.19	1942.78	2644.96	2644.96	2354.05	2354.05	2536.78	3039.99	2136.62	3296.52	2242.17	2242.17	2848.98	3174.35
1668.72	1635.93	1814.38	1837.24	1837.24	1420.44	1922.62	1966.03	1744.18	1707.13	2156.53	2140.84	2140.84	1920.82	1443.87	1763.16	2137.96	2227.13	887.784	887.784	1719.22	1744	1031.74	2007.08	2120.34	2033.23	1633.9	2524.9	2524.9	2807.6	2508.51	2195	2298.16	2695.87	2026.67	2341.51	2341.51	2154.65	2670.8	2775.88	1913.81	2229.25	2358.38	2358.38	2551.91	2551.91	3080.69	2839.15	3220.87	3521.87
1791.74	1699.68	1858.24	1731.63	1731.63	1893.51	1843.83	1811.27	1835.46	1768.64	1801.83	1801.83	1784.84	2009.39	1829.4	2189.9	2012.06	2261.3	1101.18	1679.81	1679.81	1966.76	2132.25	2277.6	2271.14	1948.12	2398.03	2398.03	2001.2	2001.2	2286.6	2355.18	2678.24	2649.08	2677.47	2677.47	2300.84	2950.6	2203.38	3210.12	2964.24	3058.14	3378.46	3091.02	3091.02	3288.3	2931.97	2649.2	2585.28	3821.96
1783.65	1783.94	2057.36	2111.85	2111.85	1833.26	1932.62	1802.45	2109.38	2303.34	2303.34	1819.84	1819.84	2179.81	2093.87	1636.58	1910.55	2044.05	2483.22	2483.22	2260.53	1909.29	1872.51	2139.77	2492.27	2545.36	1871.6	2210.5	2210.5	2731.09	2739.1	2214.74	2215.61	2221.32	2586.1	2586.1	2084.03	2097.01	2913.32	2820.94	2444.52	2834.8	2504.68	2504.68	2875.61	3125.23	2561.3	3323.95	3222.53	3109.23
2330.78	2113.42	1966.71	2076.97	2076.97	1967.34	1884.93	1655.88	1688.71	1160.19	2259.23	2259.23	2223.71	1662.39	1912.89	1988.13	1703.45	1689.91	1916.25	2328.5	2328.5	2591.88	1804.51	2433.31	2047.15	2282.21	2496.99	2496.99	1711.16	2414.09	1948.08	2067.12	1510.02	2390.39	1822.15	1822.15	2020.26	2372.64	2914.02	2665.63	2726.9	2003.32	2003.32	3129.25	3129.25	2700.99	3305.98	2475.74	3050.79	3815.34
1942.39	2113.4	1685.46	1864.07	2211.3	1990.15	1804.05	1804.05	1844.99	1583.35	1708.87	2123.64	2095.04	2161.71	2161.71	1162.44	1162.44	2142.6	1913.11	2490.05	2316.2	1934.68	2165.95	2165.95	2204.21	2520.04	2558.8	3086.52	2778.19	1950.83	2418.57	2418.57	2396.17	1954.01	2479.98	2246.72	2912.46	2870.13	2788.91	3104.61	3104.61	1878.76	3061.15	3042.77	3162.76	3015.25	3697.1	3697.1	3578.84	3626.51
1854.16	1706.56	1947.45	1947.45	2081.54	2128.25	2207.41	2295.1	2248.28	1878.48	1861.13	1861.13	2266.78	1790.33	1940.64	1940.64	1624.45	1573.88	2033.55	2123.01	1841.58	2068.9	2094.31	2094.31	2279.18	2159.9	2418.31	1992.35	2188.77	2457.87	2457.87	2876.34	2814.63	2398.38	2277.63	2295.92	2317.18	2729.62	2877.64	2877.64	2942.6	3346.96	3024.35	2930.75	3187.64	3043.2	3043.2	3510.68	2107.06	3125.74
2068.28	2143.68	1992.76	1895.01	1895.01	2053.15	2041.65	2027.94	2196.49	2217.22	2217.22	1945.91	2025.3	2103.15	1838.84	1434.29	2613.13	2521.2	1750.88	1750.88	2116.23	2069.15	2090.23	2031.35	1885.27	2174.1	2174.1	1869.63	2301.31	2070.1	2410.71	2459.9	2447.08	1492.54	2483.01	2483.01	2680.24	2271.92	3025.28	2657.37	2841.31	3117.67	2270.01	3176.25	3251.82	3005.57	3264.33	3264.33	3267.95	3254.61
1849.91	1859.85	1452.49	1452.49	2070.17	2182.55	1747.94	1949.22	1731.37	1763.67	1907.35	1907.35	2345.47	2119.58	2186.39	1635.63	2224.01	2135.91	2135.91	2478.5	1679.47	1587.09	2103.72	2242.38	1747.22	1852.3	1151.28	1151.28	1628.52	2192.55	2339.34	2360.92	2276.27	2727.22	2727.22	1975.41	2256.34	2735.44	2751.25	2833.3	2404.83	2299.14	2299.14	2842.84	2682.91	3215.33	2687.25	3136.12	2733.2	2899.03
1687.3	1903.77	1880.38	2238.45	2055.79	1964.49	1951.37	1951.37	2204.24	2154.22	1826.11	2006.81	2443.6	2080.84	2080.84	2298.2	1310.55	2038.75	1783.46	1710.72	2312.87	2105.2	2105.2	2054.22	2109.55	2108.95	2623.93	2082.06	1835.11	1835.11	1801.31	2514.8	2122.47	1852.36	2421.4	2273.22	2569.83	2681.96	2681.96	2528.66	2651.39	2198.23	3010.37	3377.29	2894.12	3181.95	3346.64	3346.64	2315.58	2912.41
2113.19	1959.67	1986.86	1986.86	2125.22	2034.65	1660.56	1991.55	2335.29	1517.68	1517.68	1897.24	1802.42	1030.82	1855.95	2563.67	2090.26	1411.22	1411.22	1565.54	1772.36	1704.13	1990.58	1958.86	2486.86	1848	1503.68	1824.82	2060.09	2266.45	2266.45	2134.25	2156.58	2348.75	2571.65	1960.5	2562.59	2924.37	2283.27	2283.27	2105.2	2737.87	2915.89	2990.87	2107.51	2941.44	2941.44	2565.67	2746.8	2168.42
2024.27	1823.68	1823.68	2142.61	NaN	2096.18	2117.91	2062.31	2333.77	2034.5	2034.5	1852.46	1784.37	2026.35	1304.93	2033.22	1937.42	1937.42	2046.05	2140.33	1631.86	1679.23	2410.75	2138.15	1597.32	1398.18	1398.18	2098.68	2253.93	2118.33	2472.86	2465.75	2376.22	2732.82	2732.82	2635.63	2704.71	2689.22	1748.03	2302.29	2672.95	2672.95	2226.19	1704.16	2592.83	2899.26	2361.18	1808.12	1494.84	1952.54
2034.69	1407.3	1745.94	1840.64	2205.51	2121.54	2121.54	1594.6	2030.74	2008.88	1583.45	2007.48	2046.98	2046.98	2119.24	2119.24	2553.46	2241.87	2092.61	1446.68	1441.57	1884.7	2303.82	2088.84	2032.55	2032.55	1808.97	1421.01	2139.27	1896.41	2044.48	2618.21	1926.63	2000.73	2442.88	2595.9	2565.95	2565.95	1891.19	2254.65	1879.28	2393.48	2393.48	2868.21	2002.43	1721.45	2512.73	2054.4	2875.89	2875.89
1835.26	2204.42	2204.42	2078.9	1944.3	1919.7	1973.08	1978.46	1870.9	1870.9	1547.65	2148.53	2403.21	1985.7	1934.42	2030.7	2252.18	2252.18	2303.09	1986.86	2319.59	1659.59	1720.26	1429.96	1889.49	2483.1	2483.1	2270.33	2227.84	2584.66	2124.12	2534.82	1983.9	1983.9	1802.29	2327.57	2731.88	1865.38	2045.63	3005.53	2034.88	2034.88	2365.83	2831.58	1935.16	2322.7	2314.1	3242.51	1771.18	2947.58
1882.58	2322.2	2262.5	2262.5	2074.03	2019.7	2137.6	2191.14	2300.42	2105.01	2105.01	2186.04	1525.7	1452.07	1819.76	2299.16	2299.16	1458.41	1515.85	1801.13	1794.04	2288.8	2244.67	2303.22	2281.24	2281.24	2188.09	2270.56	1988.03	2308.35	2275.82	2305.53	2124.9	2093.88	2093.88	2292.82	2620.28	1741.66	2976.36	2921.15	2921.15	2203.58	2203.58	2174.75	2253.96	1690.97	2987.87	2970.71	2606.2	2606.2
2326.09	2034.62	2034.62	1984.58	2150.08	1805.09	1898.84	2025.16	2124.73	2015.25	2082.47	1939.13	2315.11	1940.18	1940.18	1684.29	1707.95	2275.59	1835.89	1868.15	1329.09	1329.09	2145.7	1530.84	1831.91	1579.72	2240.67	1818.22	1892.58	1892.58	2697.77	2273.81	2466.48	2153.05	2452.68	2389.29	2389.29	2730.3	2730.3	2379.84	2018.52	2664.65	2540.17	2356.65	2264.01	2264.01	2843.19	2180.5	2223.33	2579.6
1849.67	1666.83	1864.19	1860.95	1860.95	1822.61	1586.15	2168.5	2002.12	2062.84	1690.47	1899.46	1999.86	1999.86	2349.19	1916.99	2140.92	2085.01	1795.97	1641.03	1764.89	2312.95	2312.95	1684.31	1961.97	2305.81	2091.34	2150.21	2150.21	1899.32	2511.81	2284.26	2247.77	2403.35	2423.69	2118.13	2386.37	2386.37	2342.82	2074.92	2002.28	1906.06	2378.38	2785.61	2857.15	2266.28	2266.28	2579.49	2178.03	2524.37
2277.14	2088.97	1576.05	2306.46	1556.7	1556.7	1767.17	2314.15	2232.29	2290.08	2115.1	2272.81	2272.81	2260.84	1893.66	2463.64	1704.96	2222.68	2189.88	1845.45	1852.58	1852.58	1949.14	1958.53	2150.64	2106.05	1759.74	1996.12	2022.04	2022.04	2388	2294.4	2952.41	1891.92	2248.44	2391.94	2495.69	2275.92	2389.18	2138.35	2586.59	2586.59	2602.78	2541.06	2566.81	2895.92	2568.3	2600.92	2600.92	2866.53
2309.84	2355.57	1799.94	1649.19	1649.19	2020.8	1900.18	2188.73	1477.26	2010.78	1958.03	1838.87	1867.79	1867.79	1740.37	1723.33	1845.34	1637.5	1874.84	1679.6	1679.6	2288.52	2288.52	2165.09	1920.35	2317.54	1771.12	2483.38	2483.38	2439.78	2628.97	2335.61	2655.55	2431.87	2365.71	2385	2299.09	2299.09	2532.27	2941.62	2624.09	2875.75	2491.62	2315.24	2315.24	3164.62	3164.62	2880.2	2532.49	2782.01
2324.4	1468.94	1468.94	1837.17	1480.78	919.714	1888.62	1957.33	1961.26	1961.26	1703.51	2102.72	1761.7	918.16	2095.19	1822.54	1822.54	1413.1	2041.61	2141.65	2022.24	2189.35	2176.42	1731.99	1731.99	2123.22	2293.51	1418.72	2315.71	2169.66	2162.37	2116.41	2598.77	2598.77	2055.76	2414.28	2079.89	2367.73	1811.82	2311.65	2311.65	2298.54	2930.81	2856.6	2541.99	2545.04	2880.86	2368.44	2368.44	2913
1779.67	2395.77	2395.77	2297.05	2142.3	2135.67	1851.52	2093.19	2093.19	1906.09	1868.92	1755.67	1737.16	1970.83	1862.13	2045.41	2045.41	1626.59	1727.03	1901.69	1841.55	2037.08	1627.96	1627.96	1609.03	1982.47	1790.25	2156.9	2049.16	2331.75	1936.86	2142.71	2142.71	2441.27	1850.16	2603.88	2730.36	2324.17	2406.54	2369.37	2369.37	1931.93	2683.57	2684.2	2163.82	2514.56	2507.76	3180.87	2997.77	2997.77
2092.21	2462.65	2280.1	1723.83	2053.1	2053.1	2204.26	1852.34	2085.66	2197.94	1814.91	2140.48	2140.48	1151.92	1760.83	1166.01	2111.98	2026.18	2046.26	1844.85	1899.16	1899.16	2259.5	1983.43	1397.34	2185.76	1956.96	1942.78	1942.78	2024.91	2494.28	1927.52	2538.67	2126.25	2307.26	2221.89	2221.89	2271.29	2637.46	2152.33	2510.36	2038.46	2259.44	1982.76	2681.71	2107.19	2045.22	2889.28	2889.28	2444.54
2667.62	2245.7	2254.05	2506.53	1912.44	2184.84	2172.12	1975.14	1975.14	1845.79	2299.39	2283.9	2506.87	2029.6	2216	1587.81	1587.81	2188.85	2135.97	2153.22	2081.94	2261.87	1986.09	1986.09	2049.83	1852.07	2307.15	1659.65	1749.31	2168.29	2271.9	2065.03	2065.03	1633.86	1465.52	1713.53	2745.3	2341.43	1988.8	2395.82	2395.82	2593.51	1669.72	2658.49	2665.6	2255.59	1561.22	1561.22	2340.94	2240.94
2502.26	2275.11	2275.11	2541.87	2544.14	2416.41	2184.64	2168.27	1552.5	1552.5	1917.5	2102.8	1930.09	2204.74	1489.82	1905.62	1905.62	1712.14	2222.51	2364.32	2070.85	1744.46	2231.31	2240.67	2142.72	2147.98	2237.75	2284.06	2284.06	2066.75	2618.43	2354.37	2652.23	2475.36	1659.12	1681.94	1681.94	1486.9	2638.81	2448.75	2448.75	2568.21	2478.22	2480.08	2438.88	2224.72	2600.67	2046.32	2046.32	1974.17
2492.06	2971.56	2287.27	2204.23	2156.77	2541.98	2332.44	2521.19	2521.19	2287.54	2115	2332.03	1938.06	2297.95	2264.27	1872.81	1872.81	2145.1	2228.13	2000.55	1947.75	1708.24	2178.49	2178.49	2269.26	2239.96	1744.33	1702.78	2440.19	2429.33	2073.74	2453.27	2453.27	2617.2	2385.25	1656.55	2330.1	2776.69	2230.03	2230.03	2327.59	2728.26	2697.53	2852.02	1889.25	2953.56	1976.25	1976.25	2890.11	1881.54
2549.38	2370.94	2370.94	2774.96	2485.48	2411.53	2112.68	2112.68	2062.01	2123.37	1899.9	2227.47	2076.71	2044.33	1605.6	1605.6	2726.82	1654.5	2279.2	2243.88	1742.82	2166.78	2166.78	2087.33	2087.33	1955.28	2247.46	2485.44	1977.06	2177.28	2313.54	2313.54	2218.25	2158.85	2192.43	2413.36	2134.08	2273.98	2247.91	2366.45	2366.45	2315.06	1858.85	2119.84	2639.92	2300.88	2300.88	2968.06	2968.06	2835.55
2505.34	2567.94	2354.58	2295.62	2295.62	1674.11	2171.63	2003.51	2338.27	2145.16	1688.79	1688.79	2070.73	2124.26	1833.28	1936.85	1946.53	2066.13	1812.71	1950.7	1950.7	2004.08	2262.44	2270.21	1995.65	1272.4	1511.6	1511.6	1770.07	2264.48	2241.61	2547.49	2130.26	2200.16	2489.24	2489.24	1890.27	1956.71	2123.93	2038.17	2562.11	2057.54	2198.48	1994.44	1994.44	2331.44	2511.84	2809.66	2333.3	2847.94
2646.67	2581.93	2545.18	2545.18	2086.16	2481.93	2296.59	2071.61	2187.76	2310.84	2310.84	2251.02	2334.15	1302.76	2127.81	2069.69	1402.75	2070.16	2011.77	2011.77	1943.25	1612.19	2058.8	2036.96	1776.65	1868.2	2372.19	2123.39	2123.39	2163.7	2118.75	2433.21	1820.68	2462.97	2462.97	1753.52	1539.11	1578.44	2145.45	2505	2404.61	2534.18	2753.44	2753.44	2234.81	2729.58	3058.51	2300.72	3026.74	2615.8
2228.55	1974.35	1872.47	1917.43	2448.41	2120.38	1788.61	1827.66	1827.66	2221.48	2236.39	1756.58	2209.68	2204.55	2211.49	2211.49	1918.3	1892.64	1658.51	2156.18	1671.15	2051.81	1829.85	1829.85	1889.82	1839.64	1806.85	2059.95	1815.35	2040.94	2040.94	1956.26	1504.88	1518.53	1396.67	1619.39	1959.86	2301.62	1792.46	1792.46	2198.81	2162.22	2047.24	1981.66	1881	2599.62	1913.81	1913.81	2607.07	2637.56
2280.06	2240.83	2253.17	2253.17	2162.39	2348.49	2027.42	2254.94	1853.97	2341.65	2341.65	2116.27	2059.75	2532.12	1693.75	2274.68	2229.93	2087.9	2101.37	2101.37	2095.17	2006.07	1901.2	1875.51	1929.82	1679.7	1679.7	2033.92	1530.87	1786.38	1543.26	1864.02	2401.58	2117.35	2117.35	1822.78	1884.71	2164.75	2006.05	2091.66	2131.03	2352.2	2226.88	2226.88	2177.22	1995.73	2444.06	2197.36	1897.63	1797.7
1942.12	2858.82	2439.97	2204.58	2326.19	1895.68	1895.68	1987.41	2015.34	2428.07	2154.49	2069.3	2232.41	1894.59	2146.56	2146.56	2102.84	1647.24	1446.25	2619.94	2511.38	2511.38	1905.25	1905.25	2147.73	1733.19	1673.64	1416.2	1291.58	2198.13	2198.13	1705.1	1397.86	2187.24	2159.12	1723.6	1889.86	1264.53	1389.15	1389.15	2188.76	2493.02	2079.55	2144.69	2308.2	2045.89	2395.92	2395.92	2653.39	2222.61
2454.43	2115.11	2689.71	2575.75	2231.15	1817.29	2111.76	2111.76	2134.59	2110.2	2363.07	2461	1764.48	2253.76	2253.76	1831.45	1852.34	1850.42	2035.4	2070.07	2082.17	2230.99	2230.99	2315.95	1789.21	2488.61	1968.46	2177.59	1629.33	1728.8	2152.69	2152.69	2422.3	1528.18	1869.84	2559.66	2357.43	2671.77	2671.77	1872.15	1737.24	2069.99	2253.62	2179.67	1654.53	2391.84	2391.84	2631.62	2721.17	2030.17
2301.71	1960.76	2614.27	2614.27	2286.01	2206.66	2481.32	2455.24	2775.4	2775.4	2596.21	2304.73	2732.8	1595.04	1827.95	1720.96	2242.47	2205.01	2115.12	1872.04	2337.13	2337.13	2176.4	2201.72	1622.53	2182.24	1691.09	1641.09	1898.78	2109.06	2109.06	1515.82	1807.62	2337.72	2062.09	2110.98	1653.81	2146.67	1674.07	1674.07	2755.28	2770.31	2387.67	1877.05	2700.46	2643.79	2643.79	2540.47	2148.06	2563.33
2178.53	1958.83	2637.79	2637.79	2372.11	2300.03	1956.47	2463.94	2288.33	2415.21	2415.21	2205.38	2625.57	2645.72	2172.05	1824.37	1674.35	1674.35	2193.03	2193.03	2267.5	2559.81	1622.17	1931.3	2121.51	1595.13	1595.13	2119.19	1590.51	1643.54	2069.18	2131.53	2171.68	1603.85	1603.85	2061.16	1909.7	2533.08	2146.05	1659.96	1989.09	1989.09	1991.23	1991.23	2144.3	2113.09	2109.33	2760.88	1802.35	2894.21
2490.97	2331.02	2164.15	2613.63	2530.41	2031.47	2031.47	2190.67	2619.35	2654.69	2381.56	2617.47	2385.85	2385.85	1957.14	2039.83	2389.26	2266.52	2301.29	1951.2	2189.64	2242.43	2490.69	2347.36	1889.88	1889.88	1861.82	1861.82	1445.2	1812.64	1396.37	1572.62	2185.22	2111.97	2237.18	2196.16	2208.54	2208.54	2732.56	2460.21	2471.78	2539.39	2406.07	1997.35	2682.13	2218.44	2290.13	2286.69	2211.91	2211.91
2219.33	2204.66	2364.05	2436.74	2528.78	2528.78	2213.3	2139.13	2593.78	2593.78	2922.02	2943.83	1463.84	2516.21	1726.74	1937.37	2398.72	2398.72	1888.46	2312.38	2209.41	1898.66	1782.53	2366.96	2048.52	1730.58	1730.58	2381.49	1302.08	2031.86	2221.45	1774.11	2164.83	1586.73	1823.69	1815.86	2397.65	1767.85	1767.85	2390.28	2719.54	2599.46	2517.33	2381.49	2493.27	2350.15	2350.15	2576.76	2335.09	2367.06
2450.05	1778.78	2281.04	2281.04	2226.28	2270.92	2638.55	2552.09	2473.85	2473.85	2463.07	2317.38	1756.14	2040.5	2232.62	1756.81	2391.19	1896.38	1896.38	2148.12	2464.79	2364.81	2131.14	1684.63	2047.5	2047.5	1907.23	2160.67	2412.13	1907.12	1438.04	1859.21	1671.54	1671.54	1941.4	1696.88	2028.3	2297.94	2404.56	1874.76	1861.22	2712.46	2712.46	1972.65	2790.23	2381.77	2476.21	2685.63	2313.86	2313.86
2378.61	2202.72	2234.29	2828.44	2531.32	2531.32	2484.94	2444.79	2739.21	2218.77	2672.84	1907.84	1903.35	1933.36	1933.36	1718.23	1644.56	2215.13	1357.99	2398.25	2579.75	2579.75	1829.05	1819.12	2367.83	1775.21	2122.81	1926.25	1858.43	1858.43	2134.25	1760.15	1667.38	1811.78	1433.15	2233.84	1781.35	1882	1882	1973.33	2008.69	2411.75	2694.58	2212.95	2205.77	2205.77	1740.8	2610.98	2896.77	2888.91
2423.57	2214.24	2228.76	2228.76	2036.5	1951.92	2753.49	2611.98	2655.7	2655.7	3068.07	2691.04	1998.87	1771.02	1344.68	1282.91	1282.91	2135.59	1496.36	1909.87	2310.75	1900.93	2286.99	1573.57	2089.93	2089.93	2344.2	2344.2	1607.88	1731.42	2373.87	2218.82	1921.9	1921.9	1615.24	1837.55	2338.72	2581.6	2283.82	1881.78	1881.78	1996.14	1514.22	2034.11	2305.3	2005.66	2190.66	2346.34	2412.36	2412.36
2414.63	2120.02	2120.02	2027.23	2060.1	2293.98	2369.48	1897.62	2555.22	2555.22	2034.25	2400.07	1691.48	2441.83	1732.47	2107.22	1984.74	2432.54	2414.26	2138.17	1991.99	1991.99	2390.22	1736.56	1825.67	2055.97	1610.21	2031.78	1526.31	1526.31	1767.45	1749	1908.53	1660.35	1848.31	2089.52	2089.52	1691.93	1691.93	1808.53	2253.24	2174.5	2480.97	1971.77	2374.3	2374.3	2695.49	3003.41	2993.32	2927.29
2354.34	2575.38	2579.13	2579.13	2116.41	2720.73	2165.47	2676.18	1956.19	1956.19	2200.94	2601.8	2388.54	1690.48	1863.68	2035.66	2035.66	2094.81	1538.64	2181.74	1906.18	2341.27	1479.73	2164.82	2238.64	2238.64	2435.49	1921.78	1650.64	2353.66	2066.42	2412.8	2669.6	2669.6	1769.58	2456.67	1787.93	1802.18	2569.82	1747.98	1747.98	1695.64	2574.15	1915.6	2303.62	2261.27	2596.02	2460.47	2074.46	2074.46
2483.33	2149.37	1926.66	2491.67	2837.97	2837.97	2271.79	2520.6	866.365	2525.08	2753.29	2367.17	2367.17	1998.5	1524.06	1740.74	2271.06	2357.89	2491.45	2076.22	1540.4	1540.4	2308.01	2135.74	1744.18	2134.51	2658.38	2625.14	1921.71	1978.37	2384.27	1737.67	2165.99	2165.99	2409.35	1748.6	2417.57	2268.6	2237.78	2593.63	2579.03	2579.03	2483.7	2385.91	1791.55	2901.62	2557.89	2506.14	2506.14	2654.5
2784.65	2319.65	2090.03	2135.26	2135.26	2605.87	2406.3	2414.7	2781.43	1772.09	2437.15	2328.54	1938.74	1938.74	1880.19	2611.39	1938.27	2336.79	2132.6	2061.11	2061.11	2283.29	1995.52	1842.02	1417.83	1557.35	2287	2000.04	2000.04	2363.39	1576.31	2115.99	1546.08	2089.76	2607.02	2638.52	2563.33	2563.33	2425.08	2727.6	2582.43	2456.16	2132.35	2919.51	2919.51	2899.09	2315.89	2850.05	2154.76	2610.25
2607.94	2524.16	2524.16	2571.66	2289.09	2383.11	2447.84	2589.8	2116.22	2116.22	2318.91	2477.63	1949.48	2545.95	2297.51	2090.64	2053.39	1792.97	2241.97	1856.49	1961.06	1978.2	2528.8	1856.76	1856.76	2436.89	2221.55	1929.85	2141.03	1882.31	1748	2056.11	2063.7	2063.7	1941.49	1870.68	1877.3	2375.14	1951.98	1951.98	2643.35	2629.55	2772.7	2622.82	2216.28	2759.76	2559.82	2448.46	2448.46	1409.05
2564.29	2024.22	2024.22	2550.77	1613.29	1773.95	2205.81	2287.41	2287.41	2771.12	2424.26	2725.56	2560.77	2349.81	1717.01	2381.47	2381.47	2264.53	2105.66	2433.16	2437.42	2519.91	2492.06	2492.06	1794.79	1794.79	2718.96	2538.51	2440.29	1761.47	1787.44	1992.55	1992.55	2081.43	1980.91	2281.27	2035.48	2349.51	2102.34	2167.17	2167.17	2722.51	2388.75	2513.19	2495.11	1591.74	2053.68	2053.68	2693.65	2620.69
2469.7	1757.86	1757.86	2212.63	1718.67	1908.64	2170.26	2217.37	2217.37	2147.61	2070.14	2233.98	2746.77	2041.56	2125.16	2125.16	2142.12	2247.09	2027.36	2237.14	2439.12	2198.72	1947.89	2185.6	2185.6	1848.49	2311.35	1191.88	1572.87	2564.33	2150.85	2130.51	2486.16	2486.16	2184.97	2548.12	2046.27	1851.94	2113.21	2113.21	2464.29	2770.66	1768.72	2414.09	2692.02	2359.59	2259.4	2863.13	2863.13	2635.87
2409.14	1784.65	2556.36	2001.13	2001.13	2523.18	2233.55	2638.37	2592.38	2551.4	2879.26	2879.26	2480.15	2771.58	2443.25	2194.73	2190.96	2301.6	2253.16	2022.11	2022.11	2252.22	2168.8	1759.32	2210.05	2733.15	1934.06	1847.73	1847.73	2512.43	2304.69	1769.5	1926.85	2301.98	1852.52	1852.52	2389.57	1805.19	2396.26	2299.05	2001.26	2384.67	2053.33	1434.69	1434.69	1417.51	2361.68	1926.51	2375.53	2593.1
2770.16	1833.36	1833.36	2184	2466.4	2452.47	2551.17	2551.17	1699.92	2584.49	2605.55	2069.46	2083.25	2388.18	2364.42	2364.42	2239	2157.49	1390.61	2866.59	2507.72	1999.06	2139.86	1547.66	1547.66	1230.06	2255.49	2234.6	1682.02	1676.67	1791.37	1791.37	2302.22	2991.38	2594.89	2532.05	2052.05	1926.97	2039.88	2039.88	2590.9	2923.38	1914.95	2042.44	1864.14	1711.24	1967.31	3024.94	3024.94	2236.98
2107.87	2199.03	2227.7	2380.2	2380.2	2087.47	2475.4	2845.41	2287.76	2592.96	2299.89	2299.89	2475.45	2107.62	1789.92	2476.4	2460.91	2472.77	2561.03	2371.65	2371.65	2421.88	2329.25	2550.81	2233.74	2589.36	2212.04	2212.04	2400.25	2034.43	2000.45	2167.25	2222.07	1629.93	2202	2202	2295.82	1835.09	2433.4	2674.9	2056.39	1563.18	2228.99	2258.66	2258.66	3360.19	2117.55	1881.79	2661.73	1886.52
2654.27	1816.97	2445.89	2445.89	2578.76	2215.13	2351.97	2652.84	2312.98	1731.22	2476.31	2643.35	1946.14	1953.58	2058.38	2058.38	2003.09	2584.8	2362.03	2695.72	2191.21	2523.93	2523.93	2196.42	2547.17	2438.19	2515.29	1715.04	2033.71	1485.57	2420.91	2420.91	2459.64	2714.68	2079.73	2881.94	2449.35	2135.98	2875.55	2875.55	1770.27	1389.16	1807.97	2600.89	2288.56	2773.17	2773.17	3030.98	3086.54	2879.22
1996.28	2206.63	2447.03	1288.43	1288.43	1876.01	2563.18	1996.61	2180.93	2132.71	2386.86	2386.86	2180.87	2593.53	2126.03	2082.41	1916.4	1778.67	2350.84	2241.04	2241.04	2128.44	2376.67	1926.5	1874.64	1984.17	1984.17	2503.84	2638.66	2628.75	2075.51	1133.99	2213.61	2449.78	2387.03	2387.03	2740.89	1859.68	2378.12	2379.46	2047.46	2652.52	2652.52	3002.02	2499.02	2447.67	1823.77	2807.99	2995.07	3497.68
2549.12	2217.47	2333.28	2333.28	2615.42	2609.7	2169.34	2502.79	2369.92	2763.72	2763.72	2250.54	1954.13	1917.69	1901.5	2626.78	1830.58	1758.38	2105.1	2105.1	1888.91	2477.28	2481.54	2409.07	2761.21	1840.44	2108.23	2108.23	2003.95	2333.48	2812.72	1998.92	2313.2	2691.82	2691.82	2627.64	2345.65	2823.59	1978.15	2392.78	2487.2	1974.35	1931.25	1931.25	2330.5	2645.83	3513.54	2970.28	2339.15	2060.81
2387.85	1992.88	1694.27	2402.64	2072.37	2439.17	2439.17	2302.52	2647.59	2556.84	2291.07	1937.86	2346.92	2422.84	2422.84	2197.67	2475.5	2088.37	1727.39	1619.02	2121.4	2324.34	2569.35	2569.35	2567.45	2412.35	1947.67	1690.11	2240.35	2262.31	2262.31	1954.23	2245.37	2534.56	2552.48	2528.68	2473.18	2431.21	2332.44	2332.44	2142.73	2825.91	2666.79	2783.81	2821.03	2821.03	2268.44	2268.44	2598.27	2408.31
2559.14	2007.77	2372.25	2592.23	2424.42	1978.65	2370.47	2370.47	2413.03	2305.99	1804.87	1835.46	2130.52	2070.68	2070.68	2077.46	1930.3	2348.6	2004.92	2220.71	2107.74	1999.78	1999.78	1828.3	2356.6	2440.7	2352.77	2144.29	2015.32	2787.74	2070.21	2070.21	2290.61	1977.36	2351.4	2955.46	2798.81	2784.02	2784.02	2802.37	2370.18	2387.87	1966.8	2964.55	1770.65	2817.17	2817.17	2859.88	2089.73	3583.8
2272.48	1950.57	1950.57	2372.48	2586.52	2766.59	2620.68	2092.51	2378.39	2378.39	2419.99	2685.56	2569.22	2714.55	2057.12	2486.54	2430.98	2375.81	2375.81	1996.28	2232.75	1649.6	2160.38	1999.26	2334.41	2018.66	2018.66	1658.54	2246.64	2090.77	2649.81	2265.9	2590.11	2590.11	2680.82	2680.82	2333.5	2155.96	2762.68	3005.68	2880.29	2539.39	2539.39	2642.46	2118.9	2912	1871.54	2335.31	2892.28	2420.98
1725.49	2037.23	2229.14	2544.76	2282.41	2321.77	2433.69	2433.69	1806.39	2063.51	2612.29	2294.68	2473.62	2334.97	2334.97	2691.41	2003.23	2345.47	2293.64	2309.65	2725.78	2635.19	2635.19	2087.41	NaN	2381.98	2381.98	2196	2134.75	2921.63	2287.82	2473.46	2528.04	2522.65	2522.65	2921.91	2540.11	2728.06	2167.63	1895.56	2684.18	2684.18	2784.91	2784.91	3248.64	1666.53	3629.31	2727.31	2540.58	2786.21
2114.62	2208.74	2208.74	2246.16	1313.52	1487.49	2667.54	2722.43	2329.82	2329.82	2328.93	2328.93	2727.74	2698.34	2361.38	2441.44	2410.06	2022.06	2022.06	2587.29	1503.89	2214.46	1714.97	2252.5	2504.5	2484.23	2484.23	1904.77	2684.2	2334.41	2242.34	1817.79	2413.21	2413.21	3201.63	2927.57	2501.56	2735.42	2339.78	1960.24	2265.93	2409.27	2409.27	2750.62	2739.13	1714.66	2624.89	2674.43	2447.22	2216.17
1988.17	2388.46	1909.76	1909.76	1958.08	1785.5	2070.49	2324.03	2324.03	1867.95	1867.95	1877.76	2392.05	2381.14	2176.64	2432.7	2362.61	2362.61	2131.41	2494.89	2698.16	2649.66	2354.56	2555.71	2608.06	2731.98	2731.98	2353.69	2353.7	2630.5	2607.4	1685.19	1685.19	2575.91	2575.91	2440.35	2919.52	2587.56	3166.79	2565	2851.42	2851.42	2718.06	2718.06	2869.82	2448.5	2479.67	2996.95	3449.79	3378.69
1699.55	2184.59	2012.4	2131.86	2274.33	2383.52	2383.52	2011.53	2482.4	2168.3	2142.46	2398.4	1910.75	1910.75	2270.38	2612.2	2185.11	2067.57	2432.7	2767.31	2763.33	2763.33	2302.92	1948.65	2377.85	2519.76	1900.05	1968.62	2675.33	2518.21	2518.21	2509.24	2395.68	2228.37	2907.58	2753.49	2503.91	2503.91	2756.59	2921.25	2281.76	2480.71	2899.13	3231.17	3221.54	3221.54	3506.58	3081.03	3202.31	3331.39
2211.39	1977.82	1977.82	1811.68	2334.4	2308.35	2175.31	2504.35	2504.35	2199.2	1577.35	1758.67	2065.23	2284.29	2348.13	2585.49	2711.33	2711.33	2404.31	2776.36	2389.44	2664.62	2380.37	2416.96	512.678	1861.65	1861.65	1928.25	2102.62	2112.48	2624.91	3092.39	2459.35	2974.14	2974.14	2437.66	2065.6	2577.78	2577.78	3267.83	3020.74	2791.19	2749.39	2351.1	2351.1	3336.61	2607.56	2091.01	2470.73	2907.72
1815.18	2101.32	2101.32	2109.82	2123.79	2014.53	2465.84	2306.36	2213.06	2213.06	2153.92	2298.7	2126.32	2467.09	2359.37	2249.08	2332.13	2058.43	2230.55	2469.67	2180.56	2180.56	2528.29	2249.57	2430.28	2711.18	2498.99	2712.44	2712.44	2497.91	2497.91	1699.92	2251.46	3366.83	2930.32	2134.68	2493	2493	2387.47	2844.82	2580.74	1816.32	3017.67	2162.5	2673.14	2673.14	3283.5	2265.95	3474.37	2144.6
2115.92	2652.75	2652.75	2042.97	1846.33	2195.28	1819.17	2427.5	2427.5	2740.98	1537.64	2678.19	2697.7	2720.54	2153.09	2660.53	2676.45	2676.45	2621.11	2651.86	2223.66	2543.67	2539.62	2618.11	3038.91	2207.59	2207.59	2374.45	2967.27	2902.09	2712.42	2714.7	2714.7	2533.82	2745.87	2024.7	2149.69	1857.32	2961.51	2907.1	2299.32	2299.32	2214.37	2066.2	2559.71	2422.95	2765.59	2925.92	2946.98	2923.7
2449.62	2242.6	2686.6	2526.69	2526.69	2243.2	2259.58	2134.35	2105.5	2699.78	2536.5	2117.29	2766.52	2766.52	2017.43	2318.85	2369.22	2549.51	2107.83	2395.98	2679.74	2679.74	3003.35	2360.18	2567.58	2196.18	1498.02	2664.08	2664.08	1878.21	2154.57	2185.85	2853.3	3156.84	2709.64	2808.9	2352.39	2352.39	2943.6	3072	2960.06	2592.51	1999.8	1895.14	3137.05	3137.05	3201.13	2623.17	3319.93	3370.22
1633.32	1902.19	2403.39	2226.49	2370.46	2621.54	2483.02	2007.4	2007.4	2455.89	2043.38	1675.68	2407.32	2577.54	2030.28	2565.57	2554.5	2554.5	2214.33	2667.07	2372.86	2370.69	2130.08	2413.43	2413.43	2564.88	2577.92	2630.38	2524.98	2732.52	2760.8	2526.93	2526.93	3152.11	2914.82	2058.39	2325.83	2078.27	2610.29	2485.47	2792.49	2792.49	1610.99	1776.58	2783.11	2546.79	3440.12	3376.37	3376.37	NaN
2261.41	2601.06	2601.06	NaN	2016.27	2379.92	2265.77	2762.88	2762.88	2536.9	2418.42	2129.33	2518.48	2979.06	2009.25	1768.73	1768.73	2022.34	1787.62	2190.23	2352.87	2536.83	2184.07	1770.12	1727.14	1727.14	2478.5	2278.73	2659.93	3069.83	2706.88	2802.17	2802.17	3015.64	1962.86	2907.6	2628.88	3349.68	2764.43	2546.59	2546.59	3179.86	2460.52	3042.17	3537.34	2713.56	2159.12	2935.99	2750.89	2750.89
2955.64	1984.94	2580.79	1914.64	2515.08	2704.43	2697.32	2765.54	2765.54	2363.62	2545.46	2695.42	2283.64	1893.53	1938.75	1938.75	2547.68	2418.03	2166.55	2061.23	1351.69	2758.61	2611.85	2156.75	2156.75	1782.26	2878.87	2328.57	2404.86	2602.44	2486.72	3050.71	3050.71	3083.65	3116.32	2846.26	2349.21	2866.25	2904.64	2904.64	3112.98	3112.98	2723.15	3448.73	3403	2747.24	2280.13	2863.34	2863.34	3649.7
2182.21	1373.53	1373.53	1264	1976.52	2094.24	2039.93	2039.93	2598.32	2618.19	1921.24	2583.32	2881.41	2165.05	2191.69	2705.87	2705.87	2162.34	2085.68	2580.88	2941.82	2491.4	2070.93	2070.93	2762.74	2762.74	2490.67	2433.9	2799.56	2576.28	3050.98	2653.76	2653.76	2761.07	3083.68	3004.75	2809.26	2372.62	2559.49	2815.43	2815.43	3793.09	3857.61	3696.37	3357.08	3264.96	3052.83	3052.83	3272.92	3272.92
2253.61	2294.76	2033	2149.58	1234.2	2251.92	2117.29	2905.65	2905.65	2265.74	1923.91	2601.75	1878.78	1988.24	2250.07	2250.07	2143.1	2961.84	2674.29	1754.27	2555.59	2326.01	2579.32	2338.8	2338.8	2608.04	2324.84	1943.33	2396.5	2698.12	2426.38	2983.89	2983.89	2560.67	2929.86	2881.6	2686.2	2686.55	3234.42	3234.42	NaN	NaN	3147.27	2554.64	2672.18	3265.76	3222.4	3710.21	3710.21	2941.42
1650.6	2168.37	1980.33	2608.17	2388.52	2398.71	2569.37	2569.37	2131.31	2484.98	2451.61	2481.33	2591.97	2870.46	2199.28	2345.5	2345.5	2680.68	2675.95	1828.46	2174.84	2542.2	2674.45	2674.45	2655.66	2299.62	2259.67	2395.79	3029.72	2902.57	2851.03	2649.92	2649.92	3059.17	3126.48	1322.17	2664.08	2988.74	2826.17	2336.13	2336.13	3225.14	2793.65	2274.67	3193.53	1726.51	2533.29	2533.29	4160.82	2569.25
2676.01	1978.24	1094.88	2101.81	1828.56	2521.21	2434.76	2434.76	2362.7	2197.79	2570.29	2476.41	2444.91	2630.34	1902.45	1902.45	2594.97	2548.88	2594.46	2148.12	2643.86	2312.45	2307.9	2159.88	2159.88	2160.08	2655.11	2145.43	2309.3	2094.54	2688.37	2688.37	2587.09	NaN	2395.06	2571.16	2983.01	3020.5	2961.17	2961.17	3675.23	3283.13	2629.24	3097.45	2849.53	2892.91	2553.45	3350.28	3350.28	2926.35
2665.3	2560	2214.54	1680.1	1999.3	2410.25	1666.14	1666.14	2103.79	2399.17	1444.63	2641.92	2226.2	2607.46	2607.46	2872.47	2872.47	2403.51	2113.86	2872.69	2530.08	2202.17	1945.33	1945.33	1985.05	2247.24	2440.36	2540.52	2377.35	2049.91	2660.87	3009.64	3009.64	2297.77	3050.65	3427.6	3454.86	2975.73	2975.73	2834.82	3279.93	2421.2	2949.74	3785.25	3785.25	2490	3786.53	2946.42	3843.34	3735.35
2144.13	2466.74	2231.23	2231.23	2128.76	2365.12	1778.42	2049.22	2750.65	2496.52	2496.52	2468.84	2468.84	2249.7	2240.56	2472.9	2658.42	2096.36	2767.39	2767.39	2292.01	2641.42	2436.33	2633.26	2542.7	1168.43	2955.85	2955.85	2761.22	2031.97	2691.86	2909.94	1842.32	2350.26	2350.26	2054.13	2054.13	2450.68	2879.65	2185.45	2093.66	3527.3	3337.59	3337.59	3258.01	3086.81	4328.29	3173.45	3142.56	3143.73
2471.82	2295.21	2288.34	2210.25	2350.49	1614.84	2182.14	2182.14	1805.32	2181.31	2220.96	1927.07	1853.05	912.439	912.439	2142.46	2514.18	2758.12	2671.44	2345.72	2221.6	2535.71	2867.18	2867.18	2467.74	1976.15	2280.53	2645.19	3268.57	2970.01	2596.12	3040.37	3040.37	2104.54	2954.63	3224.31	2052.78	3200.55	3200.55	2693.23	2954.73	3124.69	2759.35	3095.34	3556.63	3540.09	2301.07	2301.07	3706.31	3149.49
2715.28	2302.28	2452.63	1818.42	1574.88	2316.46	2390.62	2390.62	2365.53	2344.12	1988.08	2009.71	2376.58	1930.69	2708.43	2708.43	2633.67	2505.9	2250.1	2248.26	2869.41	2718.24	2718.24	2233.1	2718.93	2758.62	2437.93	2494.5	2173.38	2441.85	3065.4	3065.4	2934.39	3039.73	3041.49	3019.32	2922.75	2800.5	3198.01	3198.01	2912.99	2787	2967.63	2962.82	2856.05	3806.86	3806.86	3077.24	3279.56	3288.24
2521.57	2006.87	1866.76	1628.45	2401.49	1537.22	1537.22	2307.94	2188.1	2461.17	2453.95	2528.32	2913.83	2451.38	2451.38	2419.24	2904.32	2645.79	2915.38	2873.23	2924.71	2563.94	2964.58	2964.58	2109.02	2006.09	2762.25	2795.23	2603.55	3147.87	3147.87	2936.45	3097.59	2327.76	2942.6	3268.82	3435.96	3438.37	3438.37	2746.89	3301.2	2595.19	3065.81	2757.52	3753.31	3896.78	3304.45	3304.45	3687.75	3187.99
2238.02	2545.18	2496.8	2148.75	1883.48	2393.62	2207.1	2207.1	1906.12	2103.25	2370.83	2202.74	2586.49	2586.49	2484.73	2118.18	2074.11	1516.14	2854.42	2061.84	2701.67	2606.22	2606.22	2654.6	2394.41	2417.47	2726.36	2353.69	2777.53	3264.37	3045.32	3045.32	3591.93	2662.2	3213.46	3079	2354.93	2354.93	2508.46	2508.46	3271.17	2474.35	2322.07	3040.65	3637.8	3147.92	2140.41	3181.91	3284.1	NaN
2405.53	2565.75	2166.79	1899.57	2339.88	1879.91	1879.91	2032.95	2130.79	NaN	2354.78	2272.23	2604.77	2618.27	2618.27	2856.95	2667.48	2551.36	2551.36	3038.63	2443.7	2153.72	3179.91	2864.62	3174.92	2934.06	2934.06	2598.18	3113.38	2993.51	2867.57	2776.58	1794.65	1794.65	3168.61	3168.61	2986.7	3180.49	2596.13	3027.56	3240.04	3423.34	3193.55	2760.11	2640.42	2640.42	2439.61	2439.61	3541.3	2219.49
2421.27	2506.25	2796.38	2083.04	2483.71	2622.78	1960.55	1960.55	2486.02	2628.46	1789.72	2579.51	2039.96	2039.96	2774.38	1753.79	2575.95	2716.5	3516.26	2903.57	3052.01	2172.75	2172.75	2455.13	2746.93	2662.34	3266.08	2189.38	2884.27	2884.27	2355.88	2762.27	3387.14	3121.75	3213.8	3544.07	3081.65	3081.65	2720.65	3104.21	3188.89	3586.28	2308.31	2632.19	3464.33	2749.23	2749.23	2752.33	1985.3	3394.71
1585.46	2776.2	1902.32	2596.07	2569.4	1232.2	1232.2	2608.59	2612.94	1770.73	1556.25	2444.08	2267.99	2041.31	2041.31	2431.28	2223.06	2224.87	2757.12	2738.66	2694.46	2694.46	3104.2	3104.2	2730.86	3176.33	2399.66	2897.63	2368.15	3341.05	3341.05	3135.2	1973.9	2584.71	3169.38	3771.83	2534.75	2943.36	2943.36	2840.24	3221.97	3016.52	2465.43	2364.6	3000.54	3060.41	2935.78	3083.43	3101.03	2483.71
2266.56	1793.6	2048.43	2574.47	1908.09	1805.75	2417.5	2417.5	2059.62	2545.04	2535.22	2533.03	2808.62	1610.58	2243.35	2182.36	2365.15	2365.15	2777.7	2580.12	2782.63	1846.94	2711.46	2752.39	2036.22	2036.22	2764.12	2750.04	2801.56	2680.04	2749.38	2755.01	2388.87	2899.75	2899.75	2746.67	3267.09	3421.81	3200.85	3197.49	3594.88	3594.88	2586.02	2586.02	2057.4	3232.38	2836.03	3234.07	3038.38	3038.38
2309.85	2142.28	2161.93	2191.47	2603.54	2471	2471	1637.88	2208.93	2128.04	1978.94	1704.95	2417.55	2851.4	2486.75	2685.18	2180.51	2755.89	2755.89	1992.18	2414.84	2775.62	2900.12	2320.39	2873.11	2627.16	2627.16	2786.86	2816.98	2606.13	2365.21	2845.49	2398.25	2398.25	2636.41	3606.85	2779.8	2774.1	2928.69	2458.72	2648.07	2140.04	2140.04	3454.32	2653.26	2992.3	2898.36	3601.25	2949.88	2949.88
2115.88	2254.7	2254.7	2178.62	2219.89	2181.62	2697.4	2251.08	2251.08	2060.32	2060.32	2357.39	2267.72	3063.18	2655.66	2828.95	2745.5	2745.5	2713.38	2573.87	3232.23	2954.5	3141.17	2733.98	2734.24	2513.32	3232.88	2692.49	3238.94	3238.94	2626.03	3075.63	3079.29	2616.68	2363.62	2429.46	3604.75	3604.75	2854.85	2787.87	2738.78	3517.72	2853.58	3107.71	2075.3	3290.43	3290.43	2837.94	4148.69	3354.68
2583.06	1824.06	1777.38	2005.43	1692.33	2319.65	2679.54	1897.03	2614.84	2614.84	2331.16	2534	2336.46	2271.71	2193.37	2452.81	2400.91	2659.93	2659.93	2621.68	2773.55	2757.96	3080.64	2782.71	1877.51	1877.51	3040.23	2704.11	3038.78	3174.84	2585.17	2994.41	2605.21	2605.21	3269.8	2510.05	2491.85	2533.37	2999.63	3029.41	3391.38	3345.36	3345.36	2865.17	3477.99	2987.69	2873.52	2504.25	3886.51	3886.51
1536.61	2294.81	2294.81	2419.47	1970.57	1957.23	1921.24	2554.37	2554.37	2015.93	2205.56	2228.57	2802.56	2455.34	2800.92	2415.74	2604.67	2604.67	1849.66	2809.81	2248.21	2109.83	2875.33	2636.96	2622.11	2622.11	3103.25	2946.52	2597.98	2319.79	2942.28	3165.18	3165.18	2364.08	2529.85	3050.05	3205.84	2543.45	2623.57	3123.22	1798.89	1798.89	2279.34	2811.77	2656.61	2981.66	2445.7	2401.02	2534.68	2534.68
2509.16	2392.78	2222.48	2303.01	2009.32	2301.99	2301.99	1689.95	1523.58	2265.02	1955.6	2088.13	2041.42	2041.42	2392.06	2860.63	2069.78	2746.85	2872.89	2736.73	1406.68	1406.68	2473.73	2729.1	3114.23	2328.03	2525.81	2374.22	2374.22	2797.89	2922.49	3229.33	2886.31	3292.2	3152.36	3056.69	3156.71	3156.71	3033.68	3714.54	3589.18	3226.88	3328.54	3279.12	2261.64	2261.64	2808.46	3201.98	2600.69	2659.9
1824.75	2373.94	2072.22	2701.37	2292.6	2463.89	2468.06	2794.1	2794.1	1928.28	2207.15	2314.63	2027.02	2566.77	2192.68	2391.33	2814.03	2814.03	2355.35	2518.4	3160.06	2766.63	2791.03	2650.1	2650.1	3260.63	2811.1	3088.71	3214.99	3130.54	2438.22	3169.34	3169.34	3176.88	3113.7	3185.68	2559.06	3209.39	3569.65	3539.32	3389.65	3389.65	2619.65	2979.03	3352.89	3204.63	3569.96	2478.3	2936.91	2936.91
2587.85	2161.71	2161.71	2661.27	2661.27	2091.8	2895.55	2124.53	2181.28	2372.71	2069.08	758.625	2819.2	2819.2	2992.18	2490.3	2530.05	2691.63	2842.28	2842.28	2671.13	2410.36	2707.04	2612.66	1980.12	3062.49	2240.06	3097.67	3097.67	3047.27	3068.63	1932.06	2839.28	2891.11	2691.95	3527.48	3486.16	3486.16	3595.91	3458.81	3512.25	3038.08	2393.26	2393.26	2446.95	2446.95	1996.48	3119.57	2720.18	2720.18
2857.19	2183.93	2342	2407.64	1364.47	1364.47	1710.8	2009.08	2159.85	2045.4	2020.84	3010.17	3010.17	2860.48	2924.66	2467.8	2627.83	2274.98	1900.25	2479.48	2479.48	2686.23	3150.51	2934.82	2763.79	2402.69	2771.05	3360.86	2827.33	2827.33	2487.62	2732.63	2478.54	2876.62	2869.06	3358.35	3358.35	3381.01	3314.35	2734.75	2705.49	2498.02	2420.75	3501.25	3501.25	3419.18	3591.82	2349.41	3430.6	951.146
1448.78	2026.11	2026.11	1957.27	2950.24	2925.33	1656.57	1656.57	1784.42	1558.91	2055.18	2141.85	2517.61	1623.31	2329.53	2050.5	2050.5	2756.68	2419.42	3554.12	2467.71	2941.26	2117.35	2929.65	2111.03	2111.03	2994.64	2160.99	2196.57	2567.58	3487.48	3487.48	2709.87	2879.57	3061.3	2101.43	2133.08	2919.5	2989.73	3535.65	3535.65	3247.29	2812.5	3405.12	2822.29	2885.79	3193.33	3353.44	3449.07	3449.07
2933.08	2962.86	2624.05	2520.03	2430.86	2430.86	2150.1	2751.51	2836.6	2423.26	2586.81	2329.53	2329.53	2591.88	2094.73	2489.91	2281.96	2514.46	2837.27	2585.74	2585.74	2531.12	2375.89	2871.29	2521.08	3007.69	3167.72	2862.4	2646.63	2319.47	2879	3494.89	3494.89	3237.15	3496.12	3112.99	3360.02	3942.89	3185.88	3185.88	3463.26	3463.26	2737.22	3922.05	3328.09	3154.87	2629.68	3446.9	3446.9	2946.27
1529.39	2837.28	2837.28	2499.02	2302.12	2108.49	2105.36	2105.36	2702.38	2248.18	2196.43	2510.42	1922.94	2596.03	2314.78	2423.43	2423.43	2893.25	3246.61	2232.88	2842.74	2588.6	2359.31	2359.31	2826.73	2826.73	3238.46	3032.85	2488.01	2748.92	3039.8	3039.8	3137.42	2231.3	3102.82	2680.73	3546.78	2583.17	3459.43	2922.09	2922.09	2903.73	3318.05	3065.14	3030.37	2606.63	2833.61	2833.61	3704.47	3704.47
2535.82	2335.7	2377.88	2385.98	2600.37	2884.74	1993.89	2821.04	2821.04	2415.36	2820.28	2645.97	2861.96	1521.66	1702.89	2178.07	3133.63	2429.74	2429.74	2864.39	2864.39	2315.87	2738.85	2260.4	2540.61	2622.32	3578.7	3578.7	2939.77	2769.73	3456.23	3233.79	2407.03	2979.01	3513.06	3248.23	3248.23	2378.5	3562.26	3513.07	2871.69	3005.91	2831.05	2831.05	2287.64	2758.2	3547.71	2785.66	2965.28	3163.65
2228.87	3183.22	2891.76	1942.17	2317.25	3050.59	2479.8	2479.8	2513.75	2766.4	2388.35	2488.42	2667.09	2445.49	2445.49	2659.71	2659.71	2908.99	1361.51	NaN	2693.79	2663.84	2495.47	2495.47	3218.06	3208.22	3110.85	2891.45	2945.99	2668.28	3465.94	3465.94	3311.22	2819.7	3483.59	2239.86	2886.18	2585.55	1863.13	3025.58	3025.58	2162.84	3168.76	3653.66	3251.76	3395.72	2483.7	2483.7	4047.68	3207.88
2431.81	2965.2	2447.46	2406.36	2675.6	2618.35	2618.35	2593.74	2575.19	2587.74	2512.69	1628.32	2285.4	2439.84	2337.96	2337.96	2952.49	2199	2901.39	1968.07	2652.01	3180.17	3180.17	3537.2	3537.2	2971.87	2578.6	2882.25	2673.07	2551.8	3125.75	3125.75	2156.93	2944.39	2408.12	2444.1	1860.23	3468.83	3327.68	3327.68	2859.21	2176.23	3116.64	3116.64	3566.74	2719.31	3124.21	3083.17	3168.72	3174.39
2692.27	2245.61	2993.08	2689.73	2566.17	2668.18	2078.59	2078.59	2139.21	2248.64	2901.28	2759.7	2355.81	2459.36	2459.36	2725	2312.81	2666.26	2480.69	1905.77	2715.09	2718.84	2952.62	2952.62	2353.87	2952.98	3439.72	2764.03	2726.38	2244.1	2813.54	2813.54	2822.54	2506.1	2421.5	3029.79	3836.35	3374.62	3374.62	3142.32	3142.32	1909.41	1543.64	2854.99	2372.68	2590.39	3070.65	3070.65	3302.04	2699.73
2392.77	2419.79	2848.46	2371.43	2918.78	2627.94	2627.94	2963.55	2154.01	2797.46	2850.02	2867.19	3214.3	2889.94	2388.02	2388.02	2476.75	2893.96	2970.58	2389.73	2736.04	2231.4	2231.4	2341.16	2341.16	2535.2	3008.83	2124.91	2953.15	3002.01	3123.2	2931.16	2771.89	2894.35	2894.35	2995.57	2638.43	3001.26	2585.66	2371.62	2439.99	2378.31	3445.94	3445.94	3342.88	3249.47	2622.89	2338.06	3027.21	3193.98
3264.24	3143.26	3203.42	3545.02	3545.02	2550.97	2163.37	2874.23	2777.59	3155.98	1887.93	1887.93	1596.58	2848.26	2946.28	2462.06	2551.8	2841.45	2460.3	2460.3	2346.49	3155.3	3086.76	2557	2984.05	2887.66	2887.66	3306.06	2857.61	2949.57	3398.26	3261.28	2868.03	2635.03	2309.31	2309.31	2562.99	2652.75	2204.92	2562.93	2514.41	2375.29	2375.29	2664.4	2341.19	2506.52	3701.42	3701.42	3577.28	2728.05
3602.78	2417.74	2753.73	2235.18	1924.92	3060.76	3060.76	3133.36	3038.55	2649.05	2639.94	3323.13	3038.96	3038.96	1927.68	1927.68	2622.99	3089	2134.04	1967.11	2829.32	2169.63	2169.63	1858.38	3058.26	3098.12	3125.13	2785.6	2871.57	2446.19	2446.19	3120.54	2869.2	3138.07	3273.6	3216.48	2219.16	2900.88	2863.6	2863.6	3420.85	3254.81	2576.99	3308.96	2176.31	2965.75	2965.75	3528.64	3633.04	3530.46
3003.76	3206.7	3172.23	2237.36	2625.91	3141.67	3141.67	1921.47	2578.18	2497.99	2503.09	2869.59	1876.5	2784.86	2784.86	2752.82	2938.49	1476.44	988.286	2113.07	2708.16	2138.78	2718.95	2718.95	1899.58	2644.85	2441.09	3618.19	2986.8	2329.22	2329.22	3063	3126.6	2110.59	2347.38	2939.76	2911.11	3158.97	3158.97	3721.15	2822.46	3002.76	2974.86	3590.85	1337.55	3747.12	3437.56	3437.56	2572.71	3683.09
2869.61	3326.74	3202.98	2759.55	2458.77	2125.08	3054.48	2548.78	3081.04	2546.12	2546.12	2108.24	3193.05	2476.56	2516.25	2387.33	2757.19	2205.48	2205.48	2598.43	2531.98	2796.2	1695.79	3092.7	3734.31	3734.31	2253.97	3143.97	3550.56	2673.2	3348.21	2564.47	2007.07	3338.97	3338.97	2822.37	2706.72	2693.04	3687.46	3144.97	2756.64	2772.73	2772.73	2396.17	3477.08	3747.25	2526.6	3636.17	3429.79	3429.79
3078.47	3138.57	3138.57	2750.41	2514.81	1978.71	2904.86	3347.11	2868.06	2868.06	2267.06	2267.06	2496.21	2070.22	2547.21	2435.5	1522.27	2018.98	2018.98	1887.66	2719.36	2422.65	2372.94	2245.05	2467.05	2184.86	2184.86	3178.18	3249.72	2524.27	2021.46	1489.22	2411.39	2411.39	2820.34	2820.34	2373.61	3203.09	2315.48	1389.45	2041.35	2671.44	2671.44	2669.99	3549.26	4080.15	3344.01	1956.19	3190.96	3123.34
2111.92	3073.49	2672.49	1946.26	2240.19	2521.02	2521.02	2650.73	2492.02	2326.16	2698.86	2016.89	2207.97	2207.97	2795.41	2335.97	2126.36	1717.85	2253.51	2431.47	2862.21	2954.96	2954.96	2129.34	2143.79	2036.16	2105.7	2956.92	3240.2	3129.11	3129.11	2410.15	3585.71	3046.62	3101.01	3690.22	3649.94	3649.94	3252.19	2301.33	2716.03	2626.78	3475.24	2210.75	2023.44	3979.31	3979.31	3665.96	3094.15	3373.32
3156.11	2940.65	2940.65	3386	2850.21	2372.28	2190.49	3029.98	3007.15	3007.15	2769.94	2278.93	2438.54	2723.83	1682.72	2760.42	3384.25	3834.21	3834.21	2150.88	1971.23	3347.17	3051.1	2406.02	3702.68	3068.14	3068.14	2530.16	2354.99	3155.39	2807.23	2518.76	3174.21	3174.21	2596.25	3583.36	3243.07	2972.82	3150.38	2188.39	2403.7	3189.81	3189.81	3576.45	2964.84	3307.5	3207.66	3823.38	3980.2	3323.13
3326.58	3616.7	3579.96	2850.33	2856.75	2856.75	2715.72	2772.25	3822.08	3216.72	2640.55	2866.84	1217.61	1217.61	2177.09	3223.07	3291.17	3347.53	3241.52	3318.99	3318.99	2244.13	2244.13	3330.77	3427.09	3421.37	2447.12	3187.56	2984.26	2984.26	3366.11	2540.18	3136.45	3294.04	2148.14	3096.48	3680.15	3570.21	3448.47	3516.39	3483.92	3483.92	3410.32	3778.46	3189.33	3164.56	3215.99	3878.7	3165.55	3165.55
3377.88	3040.38	3040.38	3492.77	2667.15	2559.84	2484.73	3586.99	2525.75	2525.75	3095	1571.46	1838.4	2536.91	2570.91	2437.23	2355.72	2389.33	2389.33	2392.73	2405.25	3615.3	2716.42	2739.31	2739.31	2637.15	3057.01	1880.9	3214.81	2586.72	2853.81	3122.7	2929.91	2929.91	3160.72	3035.9	2385.96	1752.35	3112.53	2943.01	3207.37	2664.37	2664.37	2648.33	3554.66	2855.32	1680.74	2877.93	2877.93	3418.74
2356.81	2374.71	2374.71	2207.81	2693.09	2851.15	2312.35	2013.29	2013.29	2807.88	3250.1	2875.37	2897.68	3014.16	2321.12	2318.96	2771.14	2771.14	2763.08	3004.95	2575	2718.58	3158.29	3192.75	3119.45	3119.45	2672.77	2627.17	2580.39	2355.44	2305.38	3076.33	3076.33	2600.18	2600.18	2334.91	3250.3	2259.13	2035.66	2237.52	3523.04	3523.04	3506.18	3477.28	3138.6	2780.58	2905.43	2858.15	3192.24	3192.24
3434.16	3194.24	3194.24	2911.76	2345.36	2361.46	3029.07	3552.5	2188.2	2188.2	2544.24	2929.95	3018.24	2434.32	1594.4	2028.38	3260.56	2738.02	2738.02	2380.49	2119.02	2456.75	2419.68	2642.91	2642.91	2382.76	1773.46	2253.07	3109.1	2035.96	3380.75	2998.62	3222.72	3222.72	2828.23	2739.91	2423.64	2637.53	3540.08	2353.88	2056.81	2342.21	2342.21	3475.99	1584.4	2733.95	2800.09	3304.21	3304.21	2987.33
2587.7	NaN	2131.19	2278.42	2581.04	2581.04	2822.47	2287.86	2711.62	2042.21	2374.42	2739.98	2040.95	2040.95	2805.06	2734.32	2556.43	2096.34	2615.53	2735	2735	3162.89	3152.79	2736.21	2751.33	3049.99	1763.87	1513.27	3343.91	2436.42	1978.93	2805.63	2805.63	3231.7	2545.74	3138.5	2333.2	1905.51	3480.46	2434.26	2888.74	2888.74	3347.5	3355.48	3287.61	2708.71	2327.18	3117.99	2664.52	2664.52
3317.73	2670.33	2670.33	2141.79	2426.52	3589.92	2859.92	3385.73	3284.29	3284.29	2839.56	2783.37	3114.61	3131.88	2795.12	3216.3	3216.3	2211.35	2851.9	2964.11	2944.96	3789.37	3269.31	3685.47	3685.47	3149.06	3697.95	2805.99	2296.27	2521.79	3195.63	3195.63	2899.84	2899.84	2850.18	2858.13	2884.22	3109.83	3094.45	3042.23	3042.23	2491.56	2352.76	2362.63	2857.55	2902.36	3239.85	3133.6	3133.6	3114.16
3048.07	2351.28	2761.22	2774.26	2531.5	2268.96	2677.91	2366.58	2366.58	3298.01	3173.52	3726.45	3075.63	3718.88	3429.62	3285.97	3018.18	3018.18	3299.2	3090.62	2973.58	2358.87	3264.77	2836.16	2836.16	2244.19	2763.26	2228.51	3045.62	2216.86	2709.16	2712.76	2712.76	2395.28	2536.28	2493.54	2680.85	2669.42	3565.65	2911.36	2885.71	2885.71	3038.02	2835.17	2835.22	3234.71	2956.22	3133.63	3133.63	2412.98
2892.93	2996.85	2996.85	2544.98	3186.27	2052.58	3284.71	3284.71	3138.79	3138.79	3031.95	3684.02	2359.11	3895.64	3035.05	2044.33	1802.67	3299.96	2616.7	2616.7	2274.28	2274.28	2325.42	3393.14	2431.02	3183.46	2342.77	3243.22	3243.22	3378.53	3015.97	3437.02	2427.39	2610.82	3028.26	3352.58	3352.58	2657.67	2920.47	2448.79	3025.72	1764.1	1988.68	1988.68	2765.92	2765.92	2956.09	2858.53	3599.93	3795.85
2572.52	3415.04	3554.11	2792.41	3518.13	3327.56	3477.66	3275.29	2511.37	3196.64	2409.65	2409.65	2873	3607.18	3584.01	3619.31	3718.95	3223.98	3067.26	1800.04	1800.04	2457.48	3137.51	3203.02	2780.32	2499.47	2595.19	2595.19	2869.9	2869.9	2522.89	2114.14	1866.99	3032.09	3397.67	2587.46	2587.46	2835.13	3244.45	2914.11	2558.12	3584.76	2851.41	2359.45	2359.45	1975.24	3096.79	3002.06	2590.61	2834.12
2619.16	2818.3	3512.98	3326.23	3326.23	3860.14	2534.04	2705.18	3371.84	3583.92	3894.9	3390	3390	3293.92	1693.01	3251.84	1883.85	3958.66	2931.37	2931.37	2363.33	3915.4	2888.45	1651.67	2180.05	2850.61	3073.3	2966.15	2966.15	3535.2	1590.67	3133	2874.43	2828.39	3062.84	3038.33	3038.33	2442.31	2239.22	2708.59	2327.44	1890.38	1979.83	1786.17	2914	3513.24	3183.25	1681.88	1681.88	2633.59
3444.21	3727.46	3135.86	3424.24	3246.41	3212.47	3212.47	2628.21	2628.21	2917.09	2052.08	3582.94	2848.08	2513.97	3364.89	3364.89	3463.7	4013.05	3212.51	3309.39	3271.68	3460.52	2832.07	2832.07	2045.87	3017.38	3549.79	1942.64	3518.7	2975.46	3179.09	3325.25	3325.25	3254.93	2891.43	3214.59	3499.23	3523.24	3557.26	3557.26	2824.16	3115.89	3373.12	4061.89	3848.9	1875.88	3621.64	1709.9	1709.9	2616.04
2408.28	2008.31	3016.21	2102.62	3680.87	3862.72	3392.69	3392.69	3456.16	4207.09	2945.22	4163.95	3343.33	3181.24	3366.9	2770.33	2770.33	3171.04	2550.7	2752.69	2922.53	3251.1	3143.69	3143.69	3488.64	3063.18	2889.34	3019.77	2154.35	3713.19	3648.65	3276.07	2570.99	3272.91	2569.98	2532.1	2356.52	3145.09	3012.94	3020.78	3020.78	3506.85	2487.32	3131.53	2512.12	2981.87	3708.56	3708.56	3609.41	3690.96
2784.5	2115	3331.15	3331.15	3357.53	2705.6	3472.29	2649.97	2957.44	4331.87	3684.99	3684.99	3455.23	3527.97	2638.85	3606.04	3959.4	3981.15	3981.15	3857.51	3857.51	3493.35	3273.03	3083.55	3138.96	3651.93	3186.31	3186.31	3276.1	3119.49	4053.24	3130.28	2914.53	3590.58	2916.59	3629.32	3629.32	2924.6	2927.98	2573.79	4052.26	3185.02	3185.02	3055.55	3055.55	2452.14	2953.94	3766.13	3239.14	2803.21
2006.52	3315.14	3271.55	2962.08	2924.2	3582.08	3812.02	3812.02	3180.88	3536.49	3840.44	4220.79	4117.44	3738.74	3738.74	2845.19	2845.19	2689.11	2611.59	3822.62	3619.98	3753.48	3907.58	3907.58	4018.41	3440.85	2985	2382.8	3435.5	2572.95	3366.51	4055.44	2858.77	2815.63	2223.3	2223.3	2402.94	4169.53	4108.85	3999.12	3138.32	2704.6	2597.96	2597.96	2670.21	3736.65	2555.29	3355.47	3724.78	3525.61
3311.89	3120.7	2949.46	3312.48	2754.14	2423.89	2423.89	3401.75	3227.82	2879.2	3716.79	2805.81	4044.96	3254.78	2132.39	2132.39	2898.88	3521.33	3026.38	3989.23	3510.63	2848.4	3312.72	3312.72	3916.61	3413.64	2566.11	3603.89	3585.99	2395.61	2395.61	2591.26	2441.09	2965.8	2129.58	3902.69	3384.31	3192.23	3248.99	3248.99	3728.7	2747.77	3321.88	2674.8	2728.62	2620.81	3176.29	3850.43	3850.43	3660.05
2859.96	1868.92	4189.29	3593.43	3593.43	3039.23	2764.51	2961.96	2963.94	2824.38	3489.84	3489.84	2844.19	3093.86	3609.31	4099.45	3309.13	3309.13	2704.61	2704.61	2567.22	3752.72	2391.42	2391.42	2665.96	2446.42	2827.3	2153.91	3386.64	2481.1	2456.38	2456.38	1944.27	2853.92	2537.57	2258.23	3245.83	3349.21	3349.21	2226.42	3737.41	2823.58	3155.78	3246.34	3504.36	1629.58	2822.28	2822.28	3235.38	2906.48
2644.04	3417.23	3828.48	3828.48	3340.2	3198.45	4027.98	3326.93	3475.86	2773.22	3537.2	3175.02	3409.78	2650.01	3224.36	3224.36	2809.09	3229.9	4351.14	3308.13	3576.41	3071.42	3071.42	3173.78	2927.85	1948.54	3179.73	3015.44	2754.57	2738.26	2738.26	2729.76	3419.96	4106.83	2988.97	3033.27	3687.06	3293.63	2140.87	2140.87	2769.1	2217.26	3106.49	3425.44	3415.37	3941.98	3941.98	3083.04	3083.04	1929.09
3278.86	3222.8	3545.15	3294.69	3294.69	2518.59	3459.28	3087.22	3018.84	3607.77	3509.76	3509.76	3127.65	2806.38	3416.87	3545.34	4195.61	4195.61	3525.23	3648.87	2231.3	2268.75	3336.28	3700.31	2594.04	2547.85	2547.85	2904.91	3178.25	2439.88	3894.84	2698.05	4064.59	1688.12	2104.14	2104.14	3212.55	3719.22	3391.33	2037.89	4415.61	4415.61	3529.55	3888.06	3239.62	2169.83	3126.66	3318.05	3779.3	2681.15
2781.64	2526.41	3010.53	3010.53	3760.99	3471.32	3463.71	3286.04	3332.22	2735.18	2735.18	4130.55	4102.03	4534.71	2116.73	2116.73	3493.52	3496.58	3611.79	3124.17	2718.06	3261.57	3261.57	4102.81	4293.16	2742.47	4319.09	4194.03	2400.8	3083.14	3083.14	2676.01	2717.29	3140.2	3204.44	3644.23	2846.34	2846.34	3155.43	3155.43	3257.82	2768.91	3144.62	3726.25	3587.25	3983.93	3983.93	3319.4	3005.98	2805.81
2276.34	3127.3	3127.3	3775.27	3465.96	4028.69	3604.18	4255.29	3507.81	2884.87	2974.26	2974.26	4314.91	3803.3	1859.82	2160.55	2497.35	2497.35	3111.4	2861.14	2984.83	2941.54	3591.41	3565.58	4179.29	3646.26	3646.26	2834.98	4109.09	3280.04	3196.01	2653.72	3017.18	1342.96	2444.14	2444.14	2307.79	3663.34	1899.8	2096.62	3748.27	3748.27	3789.49	2866.89	2940.45	3018.12	3037.72	3933.02	3404.62	3003.53
2492.37	3134.17	2646.68	2646.68	3599.85	3460.65	3483.82	3003.49	4156.99	4692.55	4692.55	3873.95	3044.2	3848.58	3981.96	3970.3	4418.33	3873.19	3873.19	2641.95	1814.72	3390.34	1795.95	4061.27	3570.79	3570.79	3377.45	3652.56	4340.93	4261.09	3073.3	3103.97	2690.75	3647.3	3647.3	4122.07	3382.92	2847.72	2021.34	3666.72	3060.21	4402.03	4402.03	4316.68	3104.66	2456.85	2991.48	3238.06	3867.99	3867.99
3812.76	2902.54	3089.76	1192.04	2427.25	2427.25	2833.75	3495.98	3418.74	3144.47	3923.94	3046.67	3041.63	4462.42	4462.42	3745.54	4278.02	2506.08	4336.02	3038.1	3397.79	3397.79	2312.78	4208.96	3568.05	3550.82	3629.17	4298.45	3412.38	3412.38	2409.14	2493.51	2955.76	2991.68	4289.84	4880.68	3409.21	4114.53	4114.53	3803.03	3801.79	3628.42	1931.89	4261.45	4312.68	4312.68	4309.94	4309.94	5120.11	3779.5
3970.46	3222.88	2944.01	2944.01	3324.91	3197.14	3005.6	2093.13	3863.21	4183.21	4183.21	3594.27	3593.31	4393.69	4362.3	3573.13	2864.24	2864.24	2236.3	3409.54	2963.73	3610.97	4183.6	4068.19	2688.05	2688.05	3579.62	2872.53	4065.28	4579.44	3131.65	3044.93	4077.81	3245.79	3245.79	3714.38	2667.55	3459.19	4011.36	2815.84	2484.88	2484.88	2371.93	3458.81	3463.2	4011.92	3102.57	3702.62	3059.7	3059.7
3502.01	3443.56	3417.61	3966.67	3807.35	3807.35	4123.83	2255.36	3883.8	3546.83	4133.11	3412.42	3412.42	3520.82	3520.82	2949.12	3097.63	4492.67	3749.26	3731.04	4067.4	4067.4	3972.96	3344.39	3222.87	4070.59	3517.58	4263.05	4231.4	4231.4	2147.43	4333.97	3293.47	4287.76	3197.19	3498.48	3498.48	4944.25	4944.25	2797.54	3642.16	3314.36	2688.08	3352.24	3310.53	3310.53	3345.77	3666.71	5037.79	4243.68
2245.61	2806.91	3768.74	3609.22	3465.25	3465.25	3048.08	3545.88	3148.57	3132.33	2917.78	3638.14	4142.54	4001.19	3475.59	3316.4	4051.42	4051.42	4040.06	NaN	4326.08	4028.77	3843.1	3424.94	3395.54	3395.54	3813.31	3650.41	4054.21	3404.12	3920.14	3374.67	2363.01	4007.47	4007.47	3988.15	3261.22	3573.41	3535.86	2472.88	4640.23	4640.23	3789.56	4539.38	4600.99	4581.79	3394.52	3553.9	3819.1	3819.1
NaN	3515.67	3239.03	3862.68	4001.02	4051.43	3461.49	3374.79	4622.64	4622.64	3163.38	2927.77	4504.85	2425.14	3574.41	4031.19	5045.54	5045.54	4311.59	3575.7	4133.37	4358.61	4313.51	3428.24	3428.24	4069.19	3971.08	4009.95	2153.15	3309.53	3609.53	3919.13	3048.83	3048.83	3540.92	NaN	3513.55	3645.26	3427.95	2681.89	3719.1	3719.1	4674.34	3955.99	4053.89	3884.48	4892.73	3031.3	3031.3	4831.46
2893.9	3275.83	3286.64	3692.61	3692.61	3487.45	3858.71	4010.07	3727.89	4561.68	3796.05	4488.49	3745.52	3745.52	1871.5	2065.27	3741.89	3523.22	3506.03	4302.21	4302.21	2609.53	2609.53	2614.67	4024	4291.64	3414.88	4124.17	3161.76	3161.76	3737.18	4127.59	3472.37	4093.95	3169.6	4857.41	5623.17	5623.17	4752.99	4570.07	4520.09	4147.29	3706.37	4831.39	4831.39	4998.27	3253.02	4151.87	5005.25	3928.05
3997.66	3088.79	3088.79	3624.16	3712.78	2978.09	3433.26	3638.1	4052.51	2598.18	2469.67	3489.06	3489.06	2984.3	3302.35	3981.04	3277.09	4410.78	3340.47	3592.49	3645.51	3645.51	3754.19	4374.01	4911.14	4163.47	3147.64	4144.48	4144.48	4291.33	4159.28	2341.18	4871.12	3486.06	4323.3	3656.37	3656.37	3787.17	3706.1	4631.99	3315.77	3387.01	3849.53	4625.44	3235.29	3235.29	4532.03	3785.51	3556.61	4232.94
3918.34	2596.31	3616.45	3463.66	3463.66	2358.21	3467.09	2565.02	3060.48	3827.16	2054.5	2054.5	3166.34	3166.34	3767.4	2889.98	3635.16	3821.91	3732.4	3698.93	3698.93	4270.26	3602.28	3079.03	3443.95	4278.47	3672.02	4854.27	4855.27	4855.27	3844.07	4937.04	4153.39	3892.3	3968.58	3968.58	4038.36	4038.36	4779.31	3992.13	3309.03	3390.38	4395.85	4971.22	4971.22	2495.11	4186.12	2139.82	2898.39	3645.51
2841.23	3712.96	3712.96	4186.43	2981.97	3626.49	2985.43	3973.22	3471.58	3471.58	4133.22	4115.17	4037.96	2761.63	3370.78	3986.31	2930.17	3065.33	2499.42	2499.42	4507.01	4507.01	3822.07	3572.19	3602.09	4001.37	4085.63	4227.06	4227.06	4280.32	4405.48	4555.04	3690.29	3254.09	2812.36	3410.88	3410.88	3304.38	3810.66	3187.08	5056.98	4618.91	4066.52	4204.1	3412.24	3412.24	4970.96	3213.71	4196.73	4214.75
2665.64	1922.18	2906.83	3763.45	3697.76	3423.83	3817.38	3663.49	3663.49	3197.2	4557.79	2927.08	3692.95	3133.54	2676.04	3842.19	3842.19	3394.4	3432.6	4136.51	3161.78	4249.81	2346.31	2346.31	4008.94	4962.18	3831.76	3463.22	4927.22	3971.85	4894.6	4973.33	4973.33	4012.87	4448.13	3618.28	3817.52	3747.17	3955.77	4266.77	2728.83	2728.83	2163.14	2207.07	3469.12	3518.23	3943.95	3943.95	3648.92	3000.94
3793.43	3578.81	3999.28	3888.54	3888.54	2605.25	3272.84	4035	4016.14	3002.83	3613.54	4005.47	4005.47	3903.28	4506.01	1853.07	2877.14	3873.07	2866.81	2866.81	3610.49	2695.37	3260.17	4319.89	3244.87	3700.39	2591.48	4128.91	4128.91	3903.89	3973.7	3970.97	NaN	3269.34	4191.47	3176.21	3176.21	3384.01	4374.76	3639.13	4860.19	3124.83	3414.34	3414.34	3727.31	2367.39	1808.97	3997.26	4017.78	4323.99
3604.7	3231.29	2965.2	3513.86	3513.86	3732.06	2857.49	3526.8	3557.01	3967.43	4166.68	2498.17	4019.79	2961.58	3997.71	3997.71	2859.14	3017.38	2599.12	3687.58	3348.74	3567.93	4467.12	4467.12	3726.77	3681.96	4214.55	3683.2	5034.27	4246.44	2762.08	3389.22	3389.22	3648.96	3397.8	3138.07	1956.44	5074.87	3249.95	3249.95	3830.78	3830.78	5004.37	3124.74	4303.19	3446.56	3148.28	3148.28	3979.69	4186.15
3062.46	2965.93	3084.91	3015	2908.62	3385.66	3260.33	3260.33	3693.01	2750.07	3937.97	3237.65	2664.88	3858.08	4281.55	3505.84	3505.84	4249.27	3445.97	4265.66	5003.51	4065.38	4065.38	4294.25	4294.25	3570.56	2581.64	2596.28	4256.49	2889.65	4229.9	4229.9	3564.38	3971.64	2902.99	3626.11	4302.48	3481.19	4334.17	3851.75	3851.75	3356.65	3378.94	3974.37	3583.02	4305.95	4059.41	4903.2	4903.2	4135.92
2616.96	3927.7	3364.44	2968.31	3530.11	3552.81	3571.16	3072.79	3072.79	3028.37	3223.59	4657.84	3881.37	3766.18	3664.06	3664.06	3919.13	3195.41	3697.06	3298.69	2883.45	3153.82	4756.98	4756.98	4561.96	4501.32	4887.51	4887.51	3685.15	4249.76	2901.77	2920.62	4265.14	2599.88	2567.84	2567.84	4347.02	3363.71	3486.23	2254.46	3435.18	3417.8	5009.12	2925.3	2925.3	3305.11	3887.78	4550.11	3442.86	3058.17
2927.45	4159.44	3169.05	3203.17	2234.94	2996.7	3420.35	3420.35	2615.49	3192.89	3890.9	3071.8	3613.37	3966.69	2372.47	3403.59	3403.59	2933.85	3769.09	3198.64	3811.43	3723.11	3723.11	4368.06	4458.46	2915.68	3387.32	3481.26	3674.94	3397.38	3455.07	3455.07	3447.98	4325.02	4408.77	2846.15	4095.77	3613.86	3613.86	4275.12	4275.12	3264.92	2768.06	5281.06	2749.91	3211.57	4162.47	4162.47	2561.93	3195.89
3571.3	3162.62	2746.76	1867.84	1872.94	2954.8	2954.8	2657.97	2657.97	3189.15	3490.94	2425.95	2583.14	3123.45	3460.83	3460.83	4552.71	2881.15	3250.44	3053.41	3965.86	2791.01	3845.03	3845.03	3598.28	3322.39	3793.82	4428.13	3091.81	2355.17	2355.17	3378.75	NaN	3818.28	3710.55	4094.82	3450.8	2830.51	4313.17	4313.17	4058.35	3734.28	3125.18	2747.18	3612.98	3894.34	3081.17	3081.17	3721.58	2609.32
3515.6	3049.61	1907.69	4094.44	4094.44	2732.19	2573.76	3368.41	3231.43	3551.34	3551.34	3825.05	4011.31	2351.2	2840.35	2237.85	3154.82	3131.98	3323.5	3323.5	3832.04	2904.34	3153.89	3079.31	2817.56	3746.73	3746.73	5008.2	5008.2	3530.56	4219.02	4215.64	3605.08	4966.85	4966.85	4790.39	4856.59	4266.47	4259.7	4126.78	4193.16	5228.94	5017.96	5017.96	3522.52	3296.43	3686.71	4822.58	3690.69	2879.68
3315.68	3014.89	3182.52	2976.09	3301.37	2912.14	2912.14	1838.77	2310.35	3264.54	2722.33	3716.55	2639.69	3022.84	4253.84	4253.84	4193.84	3777.27	3623.79	3614.1	3568.8	3537.93	3537.93	4175.05	3398.83	3771.68	4030.57	3183.4	4385.66	3439.94	3439.94	3141.62	3848.76	4188.52	3294.15	4874.99	4780.99	3230.15	2673.62	2673.62	4149.12	4277.45	3641.42	3246.54	4016.4	4866.91	4866.91	3195.55	3787.07	5511.48
3091.76	3323.01	1869.91	2204.7	3545.04	2642.82	3202.67	3629.11	3040.28	4020.76	4020.76	3366.14	3212.13	3228.43	3836.05	3418.49	3541.14	3541.14	4126.62	4126.62	4400.27	2606.07	3104.88	2980.78	3154.43	3240.76	3240.76	3732.96	4018.23	3881.57	3891.31	3820.92	4383.51	4411.43	4411.43	4249.39	4298.66	4256.24	4526.04	4284	4540.47	4540.47	3399.76	3399.76	4117.21	2128.1	3362.16	4749.19	3736.19	3929.05
3661.11	3449.41	2804.67	3173.38	3206.89	2734.28	2734.28	2939.51	3562.14	3071.67	3554.83	2769.32	3842.53	2085.67	3184.35	3184.35	4038.2	2542.46	3088.37	2921.69	3723.22	3491.67	3491.67	4154.07	2268.51	3071.06	3287.81	3470.51	4310.17	4187.44	4187.44	4752.65	4198.82	2197.55	2197.55	4311.8	3262.26	3666.66	2684.58	4202.51	3600.21	2895.63	2895.63	2908.84	3386.7	4887.63	2570.12	2972.41	3403.05	4745.16
3616.25	3052.48	2397.13	3126.81	3126.81	2735.28	1976.72	3439.35	3158.2	3455.58	3455.58	2373.79	3518.65	3896.02	3323.82	3808.92	3513.89	3513.89	4598.35	3214.93	3970.95	3923.63	3888.24	3431.88	4015.36	4084.14	4084.14	2186.57	3263.93	3218.95	3398.79	3167.37	2328.73	2708.65	2708.65	3933.09	3706.33	4552.13	4091.84	4334.65	3904.78	3904.78	4773.59	4070.73	4121.82	2353.24	2764.74	3858.44	4085.34	4909.43
2306.11	2709.74	3104.88	3060.86	3560.32	3479.84	3479.84	2730.57	3087.6	3832.49	3920.76	3966.66	3790.42	3790.42	3104.94	3104.94	2109.01	3288.71	3445.53	4275.12	3561.1	4415.93	4415.93	3177.38	3614.49	4400.6	4138.57	2466.09	4248.34	3675.21	3675.21	2029.02	3216.91	3614.72	5066.45	4588.41	4256	4256	2647.55	3491.66	4969.26	3503.24	3712.11	4921.68	3667.33	3159.38	4857.77	2334.73	4690.81	4690.81
2830.15	2419.81	2163.4	2981.67	2739.81	2739.81	2224.88	3099	3644.92	2965.06	3356.9	2796.68	3267.97	4085.98	4085.98	3078.51	3494.06	2581.11	2927.74	3518.07	3797.87	3797.87	3494.47	3128.89	3180.59	2742.4	4405.78	3012.84	3555.79	3555.79	3543.98	4312.39	3747.12	2744.4	4420.6	4465.35	4144.17	3977.41	3977.41	3552.81	4315.15	5196.62	4413.58	4157.15	3806.23	3806.23	5677.67	2976	3510.8	5670.51
2280.29	2367.24	2837.71	3207.05	2690.04	2738.23	2738.23	3336.31	2219.58	3047.87	3246.08	3589.34	2854.11	2854.11	2752.9	3414.74	2968.26	3494.83	2819.24	3072.41	2964.23	4235.94	4235.94	3128.82	3801.27	2447.68	4012.25	3874.83	3874.83	4494.09	4494.09	4581.85	4552.41	3581.59	2393.07	4551.83	3792.06	3792.06	4226.75	4332.77	4986.06	4010.66	3986.59	3748.58	3243.29	4097.02	4097.02	4980.99	2445.71	5059.65
3295.19	3026.08	3081.03	2977.86	2774.73	2774.73	2806.32	3585.33	3122.39	3167.33	3336.19	2151.66	3928.09	2784.12	2784.12	2467.66	2849.2	3063.29	3248.27	4465.91	3830.8	3830.8	2975.47	4278.71	4331.13	2906.69	1399.85	4083.36	3269.71	3269.71	5035.57	3734.56	4957.2	5044.75	3551.07	3316.44	3590.64	4581.33	4581.33	4895.33	4770.24	3977.07	3913.66	2823.22	3826.48	3826.48	4969.62	3304.25	2488.93	3100.3
3017.45	3173.17	2665.26	3148.95	3133.32	3112.35	3112.35	2336.92	1749.13	2646.83	3134.88	2729.25	3280.77	3280.77	2741	1583.42	2820.31	3879.31	3937.4	3231.06	3190.68	2662.31	3252.14	2196.04	2369.47	2369.47	2645.38	3349.14	4602.27	3146.64	3169.66	2863.8	2863.8	3587.6	3587.6	2445.61	3023.27	3708.15	3632.22	3026.13	3026.13	3852.68	2743.9	4252.43	4401.57	5033.13	5703.07	4586.48	4942.9	4942.9
3077.51	2922.61	2922.61	2660.08	2674.43	2860.3	2989.58	3069.41	3066.75	3066.75	1697.04	3130.73	3617.83	2247.3	2949.67	4039.32	3657.72	3657.72	3820.44	4081.47	3036.19	3712.36	3715.05	3176.81	3176.81	3066.07	3633.38	3462.33	3471.77	3772.13	2274.62	3007.95	3675.02	3675.02	3398.57	4372.55	4238.2	3523.74	4387.13	4283.53	5132.12	5132.12	4066.06	4131.22	4962.43	4885.62	4134.23	5692.56	5692.56	3054.56
2896.97	2782.74	2763.37	2923.81	2923.81	2662.71	3238.55	3193.12	3055.29	3178.87	3459.21	2888.07	2846.02	2846.02	3003.82	3184.74	3490.23	2127.45	2320.6	3333.43	3333.43	3530.43	4057.52	3866.52	3421.57	3908.98	3745.3	3671.11	3671.11	3580.12	4330.65	2885.97	3581.14	2860.83	3495.5	4564.31	2886.09	2886.09	2613.69	4469.96	4366.12	4242.05	4511.85	4087.06	4087.06	3841.11	3841.11	4708.94	3894.11	3562.41
3058.84	2811.88	2811.88	2648	2445.13	2334.88	2882.09	2430.66	2624.93	2624.93	2978.49	3062.9	3470.21	3078.09	2975.66	3090.79	3579.81	3579.81	3407.03	2424.3	2303.93	2878.49	3934.84	4470.91	4470.91	3529.77	3154.71	3905.58	3830.07	2964.01	4276.36	3846.31	3775.12	3775.12	3705.14	3840.68	4186.64	2889.55	3644.67	5065.23	3690.55	4166.08	4291.09	4448.23	4021.93	4021.93	3769.45	4768.4	4537.71	4156.02
2717.59	3075.15	3075.15	2545.65	3177.21	3431.77	2715.67	2804.93	2804.93	2622.07	2819.08	2710.29	2694.66	2173.11	3590.31	2551.92	2551.92	2926.86	3566.36	4139.73	3509.1	2502.85	3260.55	3131.29	4462.18	4462.18	4491.02	3108.24	3565.64	3635.46	2447.74	4079.37	4079.37	2826.28	3568.23	3541.64	3725.86	2736.63	3647.23	3209.26	3209.26	2172.98	3539.72	2942.26	4212.34	4886.48	3742.65	3742.65	5411.27	5411.27
2350.61	2713.64	2713.64	2175.16	2415.43	2277.12	2008.64	2261.5	2307.18	2307.18	2076.53	1698.5	3142.64	2898.4	3304.34	3304.34	2361.9	1909.21	2312.78	3567.8	3084.72	4156.35	3651.05	4076.41	2137.21	3522.12	3523.6	2646.62	2646.62	3251.09	3128.08	2728.01	3846.56	2287.3	3780.57	3728.23	3728.23	3478.52	3464.91	2960.11	3491.48	4247.68	2725.7	3353.71	3713.36	3713.36	3818.54	4656.06	5392.7	4723.61
2824.43	2012.48	2621.33	2587.54	1774.69	2029.73	2743.76	2958.42	2958.42	3228.54	2838.49	2320.02	2869.87	2787.09	2931.34	3279.22	3279.22	2952.28	3378.4	2645.48	1872	3167.68	4197.51	4197.51	4114.83	3281.12	3828.39	3920.24	2364.96	2450.45	3388.84	2849.17	2849.17	3895.74	3362.25	3592.09	3320.02	3438.83	3024.77	4454.73	4454.73	2424.05	3086.28	3312.83	3287.37	3498.89	3436.16	3436.16	3855.15	3573.42
2796.76	2341.82	2341.82	2410.57	2796.31	2777.13	2692.51	2502.96	2406.71	2406.71	3055.65	3049.56	2755.05	3048.53	3069.12	3069.12	2154.26	1761.66	1779.04	2342.3	2808.35	2377.38	2750.83	2466.42	2466.42	3394.85	2438.79	3157.82	3491.64	4014.02	2502.36	2502.36	2326.01	2355.68	2355.09	3241.25	4570.1	4476.49	4313.38	3001.29	3150.68	4336.41	4439.91	4495.54	3684.8	2958.77	2886.22	4324.27	4324.27	3001.99
3019.74	2883.32	3177.03	2465.84	2726.51	2930.36	2906.36	3201.62	3201.62	2706.93	3018.08	2600.23	1725.2	1789.84	2425.54	2776.24	2776.24	3299.22	2744.94	3032.64	3018.49	2806.03	3147.24	3147.24	2611.85	3052.63	2942.59	3533.72	3355.16	3662.3	2630.53	2850.05	2850.05	4081.15	4022.12	3927.91	3991.41	3407.86	3564.21	3891.08	3891.08	4503.79	3336.21	2913.54	2304.91	4368.02	3354.82	3354.82	4180.72	4191.9
2669.91	2040.73	2662.65	2662.65	1972.84	2823.22	2385.95	2607.02	3109.09	2780.12	2128.71	2469.48	2469.48	1782.24	2761.36	2765.09	3330.39	3119.07	3210.61	3210.61	2784.67	2843.12	2455.38	3212.75	3530.86	3520.47	3623.41	3623.41	3531.06	4123.78	2614.09	4037.04	3142.16	3321.36	3551.14	4619.48	4619.48	3565.86	2560	3741.33	4287	3555.48	3540.89	3540.89	4419.17	3924.98	5005.02	3932.27	3062.52	3796.88
2120.05	2444.16	2598.4	2823.38	3179.52	3216.95	2501.81	2613.31	2613.31	2831.08	2330.77	1714.6	3003.49	2317.76	2527.33	2527.33	1220.44	1904.94	2838.94	3036.28	3008.26	2284.05	2043.37	2043.37	3059.94	3156.24	4023.07	3635.49	3448.61	4042.73	3997.65	3932.32	3932.32	3100.17	3212.68	3546.46	3742.1	3166.7	2479.63	2479.63	3907.97	3054.46	3000.58	3312.18	5081.02	4056.79	4810.97	4810.97	4229.36	3177.64
2690.82	2906.35	3454.04	3088.75	2671.11	1906.5	2089.97	2089.97	3063.86	2974.62	2814.01	1886.71	1649.38	2344.07	1992.22	1992.22	1873.97	2640.69	1464.17	2127.73	3088.01	3310.45	3310.45	2737	2118.88	2999.79	2939.81	2939.81	3134.19	3539.25	3222.59	3546.47	3584.72	4044.83	4044.83	3900.51	3664.57	3897.03	2856.04	3379.18	3733.37	4005.95	2935.86	2935.86	2426.11	3105.44	2774.57	2727.03	4016.22	4035.85
2111.74	2893.92	2192.33	1872.27	1872.27	2672.35	2587.96	2440.23	2565.08	2836.05	2541.04	2541.04	3209.35	2690.89	2665.94	2493.16	2919.3	3258.93	3258.93	3171.31	3113.24	3623.46	3792.83	2453.36	3190.71	2578.49	2916.55	2916.55	3631.18	4035.68	3459.04	2885.12	3321.82	3649.7	2526.53	2526.53	3043.22	2459.06	3873.07	2766.11	4420.25	4170.29	4170.29	4994.74	4994.74	2633.66	4321.35	3782.12	4804.69	2468.96
1818.96	2608.18	2720.08	2348.19	2947.46	2181.25	2255.86	2255.86	1994.42	2739.51	2456.06	2717.56	2301.35	1970.68	2922.06	2922.06	2815.82	1968.39	3213.51	3352.8	2345.2	3449.52	3449.52	3259.35	3277.55	2574.47	3024.28	3045.08	3509.41	3523.82	3079.97	3079.97	3591.6	2782.8	2989.63	2831.26	2987.78	2666.2	2261.27	2261.27	3718.66	4386.06	4460.19	4120.5	3199.92	4356.02	4356.02	4893.76	4190.63	3987.15
2011.76	2368.98	2982.84	2982.84	2948.2	2627.4	2700.31	3119.27	2262.84	2554.71	2635.96	2635.96	2805.59	3219.13	2857.43	1898.1	3179.58	3288.05	3288.05	1724.21	2968.43	1885.67	2179.04	3440.35	3199.05	3225.69	2932.11	2932.11	3319.46	1834.4	2218.73	3465.17	2903.88	2903.88	3414.56	3414.56	3319.93	3164.42	3796.88	3796.88	3124.12	4271.69	2962.08	4238.56	4089.35	3910.81	3819.01	3819.01	4312.59	3802.2
2463.17	2514.11	2778.4	2778.4	3261.19	2200.63	2534.05	2585.37	2549.56	1614.48	1614.48	2936.67	2378.53	2470.32	2815.08	1950.14	2596.39	2525.09	2807.27	2807.27	3017.3	2777.75	3364.94	2598.87	2947.62	3265.02	3265.02	2442.98	3781.04	4109.08	3769.99	2307.94	3361.04	2641.11	2641.11	2190.89	2421.05	2483.65	3654.79	3658.05	4279.94	3680.78	4028.96	4028.96	3434.9	3110.29	2422.48	3913.58	3489.52	4173.48
2819.02	2924.42	2517.79	2517.79	2501.17	2578.61	2889.84	2603.87	2668.26	2668.26	2086.19	2624.25	2970.55	2985.16	3074.93	2279.41	2715.49	2387.04	2387.04	2998.6	2046.92	2889.84	2789.81	3097.58	2149.53	3664.34	3704.03	3704.03	2653.14	3013.33	3006.39	2277.3	3697.82	3697.82	3005.35	3699.07	4179.44	4076.49	3436.25	2739.86	2896.56	4523.07	4523.07	3335.81	2707.41	3952.64	4467.28	3876.72	3930.07	4154.37
2366.7	2186.17	2220.54	2220.54	2989.43	2067.04	2104.1	1680.12	2702.36	3010.78	3010.78	2145.32	2887.4	1862.63	2507.6	2453.59	2509.96	1659.56	2536.27	2536.27	2533.48	2473.93	2813.48	3047.77	1780.78	3311.12	3311.12	2784.45	2819.74	3291.99	3367.98	3838.42	3766.27	3188.57	3188.57	3648.87	3480.1	2880.91	3483.27	3038.51	3486.27	3486.27	3176.04	2382.66	1436.99	3075.23	3733.24	3066.62	3612.47	4136.12
3123.36	3328.79	2918.53	2918.53	2331.83	2470.3	2896.1	2114.7	1996.08	1996.08	2795.09	2457.64	2839.14	2656.63	2099.7	2728.23	2868.33	2710.43	2710.43	2522.6	2761.7	2767.4	2363.34	2583.34	3035.04	3105.01	3288.11	2581.11	2668.94	3180.16	3180.16	1817.96	2759.89	2602.97	3536.55	3418.97	2564.51	2350.53	3897.05	4230.05	3592.82	4289.66	4289.66	3323.15	2909.99	2646.14	2341.22	4265.91	4008.3	2610.31
2305.04	2407.51	2407.51	2797.13	2447.28	2455.38	2647.91	2065.06	2384.87	2572.39	2572.39	2168.64	2291.05	2309.43	2512.79	2895.6	3209.18	2727.9	2810.44	2318.01	1482.06	1727.48	1727.48	2768.29	2872.72	3162.63	2805.46	2609.37	2685.27	2685.27	2135.84	2920.13	3610.99	3119.85	2198.95	3395.61	3315.44	3178.73	3178.73	4195.32	3374.95	2912.19	3739.64	2557.62	2984.05	3400.71	3400.71	4229.8	2836.26	2091.36
1745.75	2192.14	3145.29	3145.29	2826.38	2696.68	2871.68	2213.67	2894.4	2889.38	2052.26	2750.19	2718.59	2718.59	2047.2	3048.82	2703.78	2682.12	2554.15	2526.43	1553.57	1553.57	2135.06	2438.75	2683.27	3109.82	3001.79	3136.2	3136.2	3254.13	3254.13	1783.06	3113.7	2751.12	2630.14	3587.56	3505.5	3505.5	3154.86	2980.01	2691.32	2658.6	3175.22	3135.13	3798.51	3798.51	3649.09	2633.47	3858.65	2910.91
2513.63	2624.68	2624.68	2106.01	1967.78	2315.84	2269.29	2240.66	2499.32	2499.32	2485.41	2510.98	3226.86	2771.25	3212.71	1843.33	1775.5	1775.5	2907.27	2772.85	2863.57	2218.54	2892.55	2420.99	3276.89	2153.85	2153.85	2717.44	2501.99	3194.67	2585.11	3087.17	2503.64	2503.64	2858.41	2413.77	3963.03	4056.63	4056.63	3917.65	4552.35	3619.61	4449.36	3561.58	3288.03	4582.78	4348.35	3143.3	3981.29	2810.5
2095.13	3127.12	2578.11	1858.15	2406.48	2889.15	2889.15	2202.1	1909.3	2653.73	2298.08	1592.49	2856.17	2856.17	2057.04	2473.56	2437.65	2427.3	2340.21	2794.5	2755.18	2755.18	2006.61	2869.94	3293.22	3341.68	2870.95	2572.52	2572.52	3083.99	3083.99	2189.35	3622.27	3102.52	2963.13	4102.63	1719.45	1719.45	2690.64	2655.22	3974.64	3183.98	2203.52	3720.19	3162.01	3162.01	4623.47	2775.98	2683.86	3124.13
3216.56	1918.18	1918.18	2646.21	2287.1	2635.13	2498.34	1954.05	1954.05	2942.51	2935.91	2537.05	2515.73	2420.16	2894.97	2914.01	2796.25	2796.25	1963.44	2883.46	2828.69	2706.02	3172.57	2939.2	2939.2	2414.99	1935.2	2661.79	3138.37	2472.19	3481.85	2795.13	3642.57	3642.57	3567.55	3334.68	3877.94	3340.68	3404.32	1444.88	2335.38	2335.38	2384.01	3837.64	4100.49	3309.85	3407.9	4369.92	4369.92	3477.02
3330.27	2878.13	3177.1	2631.28	2631.28	2335.57	1720.98	2779.5	2058.8	1880.83	3100.89	2040.1	2765.61	2765.61	2754.24	2622.01	2705.84	2768.58	2549.63	2356.5	2761.15	2774.38	2556.67	3155.73	3723.11	3723.11	2779.85	3159.38	1910.28	3063.18	1590.86	2990.79	2990.79	3216.51	3055.02	4100.04	3367.99	3556.15	3396.52	3386.34	3386.34	3430.9	3943.13	3032.12	3874.27	3883.78	1562.93	3925.38	3600.45	3600.45
2781.67	2763.28	3189.25	2742.11	2574.7	2654.03	1991.39	2728.26	3081.32	2610.68	2585.38	2574.7	2574.7	2545.34	2154.75	2880.01	2328.96	2328.96	2426.1	2666.27	2841.78	2699.36	1863.22	2565.38	2565.38	2945.44	3010.75	2912.72	2858.01	3222.83	3243.72	1913.73	3587.1	3587.1	3149.29	2737.77	3259.09	2579.92	3567.24	3162.3	3491.06	3491.06	3453.11	4037.02	3179.93	4091.71	3507.42	4083.53	4359.51	4392.98
2375.97	2683.46	2955.19	2643.77	2643.77	3116.15	1768.15	2286.42	2905.68	2855.27	2690.74	2596.81	2006.28	2006.28	2532.21	3221.44	2490.46	2695.67	3032.77	2378.63	2378.63	3285.3	3264.19	2313.42	2459.28	3020.65	3114.81	3088.23	3088.23	2971.57	2733.31	2578.11	3058.98	2626.83	3066.69	3634.69	2717.85	2717.85	3619.67	3446.1	3341.89	2103.07	3240.93	2322.1	3357.04	3833.3	2314.09	3853.84	3619.5	3619.5
2304.33	2348.11	2348.11	2508.24	2953.98	2996.88	2968.16	2645.08	2645.08	2857.11	2561.54	2939.55	2625.11	2750.32	2681.91	3258.91	2503.22	3081.13	2341.68	2768.73	2768.73	2765.3	2485.96	2353.64	3077.75	3120.53	2891.76	2891.76	2830.42	2275.63	2815.48	2800.99	2532.07	2421.42	3157.12	3189.8	3189.8	2929.71	3354.12	3006.65	2350.47	2893.42	3070.79	3218.82	3757.79	3757.79	3391.46	4193.78	1879.66	3105.95
2882.93	2739.16	3143.96	2250.17	2250.17	2273.95	2872.85	2355.11	2929.41	2003.98	2055.09	2699.32	2777.11	2777.11	2228.71	2738.57	2550.96	3256.51	2644.46	2884.63	2884.63	2855.52	2797.97	2158.74	2813.39	2465.51	1920.64	2711.23	2711.23	2798.04	2732.7	2652.73	2995.87	2628.21	1721.97	1721.97	3163.96	3163.96	3166.58	3088.21	3811.69	3765.44	2164.55	3360.73	3360.73	3958.78	3932.37	2553.32	3577.8	3296.47
3001.33	1947.98	1947.98	2741.33	2835.5	2925.56	1707.93	2017.75	2017.75	2818.24	3137.73	2739.71	2656.64	2609.23	3097.4	3097.4	2714.82	2453.77	2446.31	2158.09	2436.92	2629.83	2339.65	2830.84	2830.84	3175.35	2823.56	2322.74	2762.92	2815.07	2758.6	2754.47	2724.57	2724.57	2573.51	2721.91	2646.41	3459.83	3393.15	3393.15	3494.49	3528.93	2435.99	3165.81	2303.82	3795.16	2482.44	3977.22	3977.22	3621.64
1902.63	2767.75	2471.03	2507.43	3134	3240.99	2832.14	2900.03	2900.03	2887.64	2406.03	2830.84	2724.22	2870.72	2668.23	2907.99	2907.99	1474.65	2650.44	2873.55	2330.26	1858.33	1820.47	2887.4	2064.44	2459.16	3287.38	2543.65	2543.65	2766.11	2831.96	3240.9	2823.92	3304.56	2282.45	2282.45	3659.98	3004.82	1412.56	2553.73	3915.93	3063.33	3047.44	3444.54	3444.54	2650.63	3073.04	2757.97	2788.65	4001.99
2620.29	2214.53	2439.48	1486.31	2314.67	1688.48	2838.51	2838.51	2536.6	2740.42	2150.73	1760.66	1830.36	1834.32	2205.91	2205.91	2069.24	2385.78	2821.63	2338.5	3259.2	2836.58	2109.61	2059.57	2059.57	2947.95	2442.72	3067.48	1965.4	2438.29	2504.23	2504.23	2592.58	2510.14	3404.79	1788.47	3274.77	3123.29	3075.95	3075.95	2109.37	3542.01	4000.41	3125.76	2395.96	3368.21	2938.01	3178.03	3178.03	3888.09
2439.7	2498.4	2497.22	2923.39	2923.39	2848.56	3137.66	2453.24	2586.31	3021.84	2378.2	2378.2	2729.15	2087.56	2556.53	2897.73	2016.33	2312.15	2116.16	3210.16	2812.67	2266.79	3200.59	3200.59	2714.91	2949.47	3293.21	2738.6	2601.75	2116.34	2161.84	3325.13	2240.84	2616.6	2821.55	2821.55	3301.11	3154.54	2123.12	2789.8	2236.57	3047.41	2784.78	2431.75	2431.75	2006.51	1998.6	2872.73	3293.42	2709.28
2797.39	2525.1	2244.06	2244.06	3287.41	2825.59	2493.64	2550.13	2838.58	2525.76	2827.49	2102.02	2102.02	2211.57	3238.81	2465.98	1801.73	2327.66	2310.34	2310.34	2778.25	3219.71	2686.31	2628.66	3164.7	3211.67	2847.18	2847.18	2950.41	3494.53	3203.8	3308.67	2762.22	3777.25	3777.25	2851.43	2851.43	2821.87	3234.69	3694.47	3715.07	2466.24	3004.67	3004.67	3111.07	2970.55	3108.57	3375.52	2865.35	3883.88
1729.77	3113.2	3535.8	2010.6	2010.6	2792.55	3088.26	3263.82	3588.76	3275.75	3150.18	3150.18	2733.6	2429.5	2875.64	2792.35	2916.24	2682.92	2767.31	2235.65	2274.52	3036.29	2318.76	2318.76	2487.83	2333.68	3081.69	3156.97	2339.65	1932.22	2657.88	3232.54	3232.54	3630.98	2269.27	2941.66	3148.63	2703.9	2703.9	2654.44	2606.63	3192.85	3639.81	3107.25	3201.13	3121.66	3373.33	3373.33	3820.32	2508.43
2644.83	2670.21	2912.97	2765.23	2729.1	2819.47	2533.11	2533.11	1910.66	2112.53	1819.33	2138.27	2813.81	2772.66	3015.82	3015.82	3059.39	2609.36	2852.99	2447.64	2822.85	1666.45	1666.45	3156.63	3156.63	2374.98	2033.78	1920.27	2677.05	2569.08	2908.89	2908.89	2013.55	2325.95	2425.2	2827.63	3246.41	2213.21	3166.96	3166.96	3266.45	2612.56	2954.28	2459.2	2304.33	2106.84	2106.84	2120.95	2353.59	2190.05
1900.96	3026.68	1988.68	2936.26	2066.77	2899.17	2899.17	2812.17	2812.17	2489.18	2999.98	3136.74	2924.04	2809.54	2809.54	2000.95	2783.08	1922.06	2850.76	2845.54	2767.62	2689.24	2778.89	2778.89	2064.54	2518.47	2467.51	2405.97	2138.82	2867.36	2296.36	2307.71	3203.29	2398	2808.55	2808.55	2052.37	2784.83	2754.62	2420.57	2550.37	3365.54	3365.54	2277.31	2983.18	2746.94	3585.62	3156.47	3606.33	3001.9
2497.27	2442.03	2526.6	2526.6	2738.48	2885.38	2952.88	3101.88	3379.27	2935.39	2935.39	2926.02	1979.72	3250.15	2915.67	2238.43	2419.01	1908.08	3240.34	3240.34	3297.19	2633.48	1507.52	2586.82	1840.66	1320.13	1320.13	1840.95	2773.54	2706.48	2809.83	2687.97	2496.72	3054.75	3054.75	2629.92	2789.89	2082.25	2553.2	2149.03	3546.51	2410.01	3408.21	3408.21	2664.64	2575.85	3520.69	3688.9	2927.8	3460.38
2758.92	2293.04	2293.04	2832.87	2070.81	1879.74	2911.57	2056.84	2385.25	2385.25	2078.17	2078.17	3286.87	2583.18	2818.16	2805.46	2743.35	2720.64	2720.64	2701.16	2377.49	2660.91	2442.9	2449.08	2868.76	2450.65	2450.65	2025.09	2294.91	2757.1	2448.26	2541.89	2492.59	3290.95	3232.77	3232.77	2973.54	3859.23	2188.72	2341.54	2797.15	2693.74	2693.74	2243.75	2939.77	2213.75	2728.98	3554.9	3402.6	3525.97
3033.76	2205.81	2964.13	2867.93	3313.2	2739.48	2467.37	2467.37	2613.55	2880.5	3259.55	2800.56	2719.79	2669.39	2669.39	2774.62	1951.4	2553.19	2485.15	2532.21	2537.95	1956.77	1956.77	2850.95	2948.76	2016.05	3236.52	2191.25	3250.53	2821.95	2866.74	2866.74	1326.47	2865.64	2534.87	1839.48	2086.44	2937.75	2937.75	1933.38	2310.28	2970.71	3300.03	2371.21	2392.36	1707.85	1707.85	2300.64	2048.63	2003.91
3345.24	2458.12	1939.27	2432.51	1981.87	2344.47	2344.47	2282.71	2289.35	2317.61	2241.05	2721.73	2797.7	2859.88	3185.66	2681.39	3098.55	2556	2556	1695.41	3067.09	2756.03	2354.87	2790.14	2248.68	3280.16	3280.16	2743.38	2694.55	2851.53	2655.62	2407.88	3537.14	3537.14	2627.9	2208.26	2156.1	3266.45	3138.41	2620.5	3319.81	1995.49	1995.49	2272.51	2171.5	2433.73	2470.38	2582.8	3440.74	3399.82
2288.33	2461.6	2461.6	3139.69	2854.14	2895.93	2547.27	2757.64	2636.09	3219.56	3219.56	3306.83	2568.25	2381.1	1913.14	3101.32	2358.54	2358.54	2745.36	2745.36	2635.81	2758.44	2717.17	2739.14	1621.02	2476.4	2476.4	3191.37	2778.92	2712.96	2950.84	2481.84	3224.11	2782.43	2782.43	2559.09	2562.08	2564.73	2538.29	2466.77	2910.85	2910.85	3244.11	3244.11	3191.69	3008.44	2256.13	2775.86	2920.81	2615.56
2810.68	2147.37	1853.93	2378.3	2678.42	2250.28	2250.28	2792.83	3186.45	2881.63	3304.43	2847.25	1899.01	3072.18	3072.18	2770.07	2675.22	2699.55	2800.58	2343.19	2810.38	2810.38	3265.22	3063.44	3055.14	2679.72	1980.68	2330.63	2030.1	3084.74	3084.74	3094.5	3037.97	3422.63	2685.19	2341.32	2059.95	2495.12	2495.12	1860.07	2821.59	2655.25	3767.74	3518.56	2449.94	2449.94	2999.4	3466.18	3005.25	3179.29
1704.09	2763.23	2763.23	2931.61	2636.83	2691.57	3133.01	3238.57	3238.57	2339.06	2339.06	2536.96	2477.07	1911.93	3007.2	3274.92	3119.96	3119.96	2129.43	2941.72	3534.78	2426.37	3219.77	2615.89	2581.75	2550.8	2550.8	2403.78	2152.97	2640.92	2486.57	2804.41	2693.77	2795.24	2795.24	1788.15	2420.98	2747.87	2408.51	3313.6	2090.33	2090.33	2675.79	3431.49	2939.97	2737.57	1921.32	2242.56	2475.22	3444.2
2932.57	2203.4	2203.4	2751.47	1507.1	2548.78	2748.27	2886.91	2871.81	2479.49	2521.16	2470.12	2782.57	2782.57	3177.45	2730.43	2677.25	2322.22	2280.1	3192.51	2797.89	2797.89	2732.45	2140.49	3586.06	2647.99	2794.07	1959.46	2764.97	2784.04	2784.04	2674.39	2216.44	2942.85	2859.47	3171.07	2903.95	2903.95	3370.56	1937.91	2786.15	3549.66	2184.84	2621.27	2277.21	3267.05	3284.11	3031.01	3739.96	3739.96
3175.27	2633.98	2961.41	3256.06	2404.96	3249.31	2308.08	2328.13	2328.13	2121.81	2440.66	3166.15	2849.31	3100.79	3129.58	3121.41	2688.81	2688.81	3016.54	2944.29	2250.02	2912.22	2600.84	1768.46	2563.21	3143.7	3143.7	2267.29	2418.89	2914.67	1867.12	3580.77	3580.77	3121.85	2781.42	2586.59	2461.38	2531.93	2353.83	2278.32	2128.41	2128.41	2199.65	3342.15	3167.92	2534.81	2085	3043.23	3112.33	2914.65
2482.59	3542.91	2858.88	2598.93	2598.93	2759.48	2759.48	2235.38	3236.57	3165.56	2348.46	2753.22	3116.39	3116.39	3153.69	3106.65	3121.64	2348.67	1994.89	2118.32	3353.94	3353.94	3406.51	2468.66	2411.65	2258.82	2509.76	3128.06	3128.06	2985.07	3134.8	2575.46	2015.97	2685.17	3042.26	3018.59	3010.81	3010.81	2169.99	3015.65	2253.79	2024.69	2435.93	2911.78	2636.52	2636.52	3412.7	2928.49	3047.75	3176.72
1967.48	1966.89	2569.87	2895.35	3234.66	2416.64	2765.4	2219.62	2219.62	3094.27	3160.62	2690.92	3293.71	3149.44	2088.35	2117.42	2256.39	2766.28	3179.08	2905.61	2905.61	3067.8	2327.13	3102.09	2587.62	1999.19	2881.17	2863.59	2402.35	2402.35	2578.92	3382.5	2624.01	2479.54	2973.71	2652.69	2623.07	2085.42	2085.42	2774.69	3155.49	3283.97	1868.06	2176.09	2176.09	3239.55	1962.19	2580.48	2910.49	2276.45
1817.87	2470.17	2470.17	2754.63	2537.45	2059.7	2906.59	2906.59	3237.55	2547.08	2679.33	2037.18	2844.56	3178.12	1986.18	2251.71	2251.71	3532.31	2893.58	1918.16	1746.36	3277.24	2763.27	2814.95	3098.48	3098.48	1286.89	3213.28	2527.36	2662.23	2037.44	2403.69	2988.03	2988.03	3107.44	2220.82	3040.07	3271.46	3545.05	2937.74	2937.74	2801.06	2945.3	2193.8	2296.73	2984.2	3095.22	2532.21	3420.74	3420.74
3025.47	2298.03	2736.07	3231.46	3148.62	3075.86	2242.61	2787.47	2787.47	3170.26	2481.6	2818.8	3038.96	1268	2674.24	3032.27	2999.88	2999.88	3512.77	2755.57	2356.4	2846.85	2753.07	2315.01	2315.01	2266.88	2813.17	3116.99	3038.37	3511.41	2466.3	3463.03	3463.03	3030.2	2904.67	3583.18	1809.6	2252.42	2283.39	3340.05	2913.59	2913.59	2865.74	2218.81	1715.37	2658.5	3153.93	2456.76	2456.76	2189.85
2674.36	2226.02	2153.8	2721.57	2838.11	1398.66	3147.43	3147.43	2313.06	2261.92	3256.31	3151.36	3273.36	2666.82	2518.41	2889.98	2889.98	2695.8	3124.81	2847.11	2581.48	2940.95	2650.09	1985.88	2884.77	2884.77	2841.34	3236.83	3208.56	2772.74	1900.6	3020.78	3020.78	3205.67	2240.34	2065.54	2348.31	2537.31	2298.41	3109.35	3109.35	3218.57	3124.21	3691.5	3120.42	3593.39	3747.61	2617.78	2942.53	2942.53
2852.36	3515.87	3027.01	3027.99	2184.06	3013.21	3060.97	3656.93	3656.93	3658.95	2209.71	3254.53	2255.12	3011.21	2312.74	2312.74	3623.72	2659.7	2644.61	3282.76	2371.39	2324.4	2267.78	1504.24	1504.24	1695.55	3110.28	2320.28	2739.26	2786.17	2366.96	3036.06	3036.06	3028.66	2951.77	3044.54	3083.25	2264.65	2239.21	2239.21	3615.34	3212.36	3782.09	3622.41	3074.85	2931.74	2912.65	1905.01	1905.01	3569.54
2905.14	2433.99	3399.38	2002.03	2353.94	1752.34	2825.61	2825.61	3180.86	2266.68	3207.77	3170.83	3133.04	3107.39	2135.74	3199.88	3199.88	3099	3080.48	3321.12	2214.15	1459.02	2264.54	2264.54	2844.56	2844.56	2581.45	2730.98	2325.03	3017.6	2089.21	2089.21	3714.96	3100.61	3273.13	3218.83	3030.93	2914.46	2719.79	2505.14	2505.14	2075.32	3233.38	2297.53	2720.61	2683.82	2704.91	2704.91	3274.06	3006.63
2798.38	3422.42	2911.01	2375.01	3084.08	3752.2	2821.54	2308.61	2308.61	2579.43	3539.91	2209.47	2662.38	2345.48	2502.89	2502.89	3414.07	2407.04	3058.81	1636.14	2354.44	3127.1	3035.82	3189.4	3189.4	3071.63	2802.18	2767.7	2218.86	2655.71	2025.65	3343.07	3343.07	2461.96	2605.54	3021.55	3242.42	2505.83	3192.44	3192.44	2508.53	2659.02	2580.43	2683.29	3553.18	3746.7	2386.09	3455.95	3111.09	2256.48
2883.97	3027.22	3423.1	3423.1	2807.11	3172.96	2738.62	3380.37	3239.27	3147.6	3297.42	3297.42	2166.94	3047.04	2638.31	2841.99	3652.79	1951.92	2527.63	2527.63	1939.6	3320.97	2128.25	3069.09	2502.08	3443.16	3443.16	3139.9	3139.9	3231.07	2659.48	2810.51	2618.1	2994.15	2976.45	2976.45	2678.1	1850.66	2681.83	3052.94	2989.59	3711.61	2589.91	3518.41	3518.41	2348.16	2866.64	2934.21	2861.45	3507.44
3450.86	2067.23	2589.26	3214.24	2281.42	3206.46	2776.66	2776.66	3264.54	3230.05	2399.19	2418.19	3332.68	3336.73	2411.29	2411.29	2458.13	2709.94	2609.21	3055.47	2178.46	3588.63	3508.47	3101.86	2510.21	1956.86	3208.23	3208.23	3169.86	3239.46	2253.39	2883.73	2858.55	2843.23	3237.18	2966.97	2966.97	2948.05	3498.72	3023.05	2151.09	3116.63	2969.1	2604.33	3685.16	2666.35	3732.94	3486.09	3486.09	2586.9
3140.38	2529.33	1950	3229.7	3229.7	3728.74	2845.82	3029.41	3089.53	2876.22	2853.69	2853.69	2712.65	2562.54	3107.18	2813.4	2813.4	2701.2	3621.7	3514.02	2412.58	3075.81	2708.74	2708.74	3180.57	3308.24	1884.34	2802.75	2383.18	2816.39	2775.65	2775.65	2637.41	1998.71	1709.19	2305.88	2928.97	3168.56	3168.56	3239.84	3357.55	3103.24	2353.41	2353.41	3360.69	2205.73	2916.9	3181.01	2607.77	3348.02
3163.37	2497.43	3034.84	2876.97	2147.7	3387.47	2422.64	2422.64	3019.26	2775.96	3469.47	2384.08	2046.21	2780.71	3380.68	3380.68	3326.58	3214.88	2783.8	2341.58	3661.68	2513.9	2513.9	3174.69	3174.69	2353.26	2272.37	2133.5	1967.28	2878.26	2210.1	2210.1	2565.51	3259.85	2573.99	2122.62	3127.76	3121.66	3340.58	3340.58	3259.54	3672.64	3639.04	2915.91	2103.23	3532.78	3532.78	2453.87	2453.87	3707.3
2425.68	2157.39	2408.54	2588.12	2528.8	2474.2	2474.2	3266.42	2889.17	3172.99	2044.29	2578.67	2688.49	2942.27	2783.26	2499.08	1992.43	3194.94	2772.34	2772.34	3267.01	3255.9	2207.13	1860.13	3026.79	3426.97	3426.97	2657.29	2852.34	2244.88	2368.9	2936.29	1955.95	2741.09	2799.91	2799.91	2179.64	3653.23	3121.51	3580.86	2995.89	2648.74	2809.12	2809.12	2910.97	2789.4	3228.83	2617.73	2585.89	3011.92
2411.66	3010.12	3417.32	2929.87	2775.54	3405.98	3477.17	3477.17	3306.69	2915.26	2123.94	2843.71	1795.32	2849.9	2431.99	2431.99	3288.46	3072.92	2341.93	2176.86	1690.06	2918.64	2918.64	3093.08	3312.23	3259.98	3221.88	2530.82	1782.54	2811.87	2028.22	2028.22	2800.92	3129.15	2048.21	2980.68	2332.65	2332.65	2993.41	2993.41	2884.46	2365.65	3620.6	2859.26	2774.03	3624.53	3624.53	2636.46	2346.37	3016.84
2739.15	3260.19	3260.19	2621.48	2939.93	3281.35	2839.75	3058.39	2391.56	2494.71	1692.44	1692.44	2972.93	2417.87	2478.46	3222.37	2955.98	3183.52	3183.52	2231.12	2995.12	2594.84	2244.41	2912.78	1918.29	2412.82	2412.82	2953.8	2766.69	2140.95	2984.11	2093.06	2241.63	2845.63	2750.57	2750.57	3233.22	2593.23	3347.41	2676.93	2279.14	2321.01	2321.01	2170.14	1961.78	2349.17	2623.85	2860.24	2727.89	3103.18
2345.45	1919.07	2840.54	2840.54	1910.29	2755.28	3347.74	3774.93	2852.01	2545.61	2545.61	2781.38	2402.72	3094.48	3073.35	3226.91	2702.11	3321.11	2815.02	2815.02	3221.33	3189.62	3276.03	2369.54	3315.93	3315.93	2306.84	2975.07	2576.29	3020.23	2220.36	3533.33	2425.94	2606.39	2606.39	4075.7	3308.66	2306.36	2733.08	2673.24	2675.63	3137.34	2719.73	2719.73	2527.81	2990.49	2931.73	1956.21	2804.53	2804.53
3043.49	3034.55	3034.55	2431.01	3025.96	2578.87	2748.54	2674.16	3391.21	3391.21	2683.01	2721.02	2251.73	3316.38	2194.93	3158.14	3292.61	2452.96	2452.96	3102.96	3208.38	2857.92	2462.03	2560.73	2346.53	2636.62	2636.62	2329.26	3193.96	3324.37	1848.64	3172.27	3206.44	3206.44	2873.71	2873.71	3154.99	3061.67	3647.95	3231.72	2990.97	3789.71	3789.71	3675.33	2263.15	3131.67	2725.38	3228.89	2698.17	2825.68
2839.28	2319.76	1963.55	2788.21	3253.26	2469.43	2890.93	2890.93	2845.97	3299.34	2740.99	2837.08	3239.43	3239.43	3308.05	2397.61	3228.02	3366.39	2789.73	3186.66	2016.43	2426.71	2426.71	2576.05	2872.32	2865.22	2382.88	2246.69	2988.91	2988.91	2450.86	2503.15	2999.79	3172.77	3693.2	2169.42	2187.2	2187.2	3708.46	3168.99	3255.95	2620.53	3762.68	3707.89	2535.36	1950.37	1950.37	2349.77	2772.68	3594.35
2297.61	1873.96	1873.96	1876.29	2317.81	2875.23	2785.88	2886.46	3423.47	3423.47	3049.02	3462.08	2738.28	3010.76	2858.4	3323.19	2811.41	2010.47	2010.47	3495.17	2637.42	3716.51	3309.36	2222.41	3283.26	2725.23	2725.23	2850.92	2385.26	2809.39	1979.08	2736.21	1693.5	1693.5	2003.21	2729.24	2698.95	2642.05	3189.01	2213.98	3097.63	2328.57	2328.57	2512.52	2382.85	3431.13	3993.59	2870.07	2907.88	3569.82
2782.96	2949.35	2957.48	2483.67	2746.37	2746.37	2928.01	2219.78	3122.53	2533.79	2597.7	2565.61	2920.82	2920.82	2008.28	2599.9	3428.45	2832.47	2946.23	2989.81	3847.44	2547.12	2547.12	2119.97	3310.97	2378.89	3240.49	2474.7	3241.99	3241.99	3385.53	3142.65	3645.54	2708.62	2560.51	2399.6	3443.13	3443.13	2707.53	2662.04	3407.14	3506.91	2215.38	2747.22	2747.22	3641.22	3641.22	3425.92	3543.18	2267.53
1878.59	2762.49	1998.91	1202.83	2461.24	2567.24	2567.24	2654.72	2776.65	2726.82	3046.51	3231.86	1802.27	1802.27	2467.42	3601.68	3479.43	3888.89	3226.11	3234.61	3360.82	3360.82	3301.13	2566.62	2240.12	3053.32	2388.93	2527.38	2527.38	2483.23	2483.23	1784.61	1970.15	3042.74	3708.95	3199.61	3606.29	3606.29	3019.74	2505.99	3328.38	3214.85	2802	3543.68	2525.1	2525.1	3052.93	3156.32	2287.34	3159.04
2758.77	2672.68	2606.62	3149.13	2596.8	2284.66	2462.59	3224.1	3224.1	2550.85	2777.4	2641.66	2654.61	2641.02	3060.67	3116.94	3286.33	3286.33	3594.53	2746.13	3174.67	1907.31	3828.03	2729.04	3196.66	3293.99	3467.69	3558.57	2336.53	2336.53	2872.73	2527.81	2950.64	2507.35	2382.64	2731.74	2329.07	2329.07	2939.22	2347.66	2044.98	3157.61	2629.96	3569.58	3569.58	2547.79	2547.79	3090.23	3729.77	2785.94
2322.09	2573.53	1307.38	2271.24	2579.7	2551.14	2551.14	2847.1	2607.99	2660.25	2656.27	2195.93	2195.93	3171.38	3016.61	2576.91	2807.69	2759.73	3010.31	2327.69	2763.07	2763.07	3312.14	2396.59	2488.87	2769.92	2181.1	2943.53	2943.53	2375.51	2375.51	3129.02	2100.73	2630.14	2854.04	2532.99	1916.5	1916.5	2582.2	2344.93	3478.07	3175.43	3012.82	2349.31	1660.62	1660.62	2499.51	2832.96	3631.29	2940.61
2693.4	2725.83	2720.03	2159.44	2419.81	2118.95	2185.48	2478.13	2478.13	3266.85	2413.55	2999.35	3112.93	2893.68	3046.77	3046	1966.52	1966.52	3101.42	3765.98	3654.38	3162.13	3104.14	3857.65	3853.38	3853.38	2441.63	1603.48	3707.61	3734.16	3421.91	2712.74	2712.74	3211.57	2771.01	3134.11	2660.25	2777.38	2588.83	2976.42	3167.99	3167.99	2442.21	2676.06	3208.52	2263.25	3633.61	4172.87	4172.87	3018.6
2192.64	2428.84	2395.46	2074.55	2074.55	3647.47	3190.35	3227.09	1933.48	3238.85	2795.48	3133.98	3133.98	2240.18	2780.87	1925.78	2042.99	2642.28	3365.96	2914.01	3268.33	3268.33	3276.23	3435.68	2333.22	2547.19	2620.77	2646.96	2646.96	2688.73	2956.66	3404.51	2732.02	3293.74	2912.89	2628.51	2785.64	2785.64	3616.19	3502.5	3171.24	3621.21	3082.2	2913.71	3303.2	3303.2	2855.1	3657.37	3578.3	3547.81
2365.85	2483.77	2473.65	2911.54	2667.84	2248.19	2680.54	2404.27	2404.27	2566.11	3151.2	2437.43	3233.08	2379.72	2240.54	2528.22	2923.07	2923.07	3499.82	2355.28	3824.96	3247.26	3248.68	2886.49	2886.49	2704.96	3090.2	2916.11	3489.86	2085.42	3339.69	3249.98	3249.98	3406.24	2729.47	3167.04	2398.83	3380.74	3272.5	3272.5	3064.6	3064.6	2774.81	3732.64	2204.41	3509.18	3707.22	3063.78	3063.78	3760.47
1920.82	1187.36	1600.55	2090.55	2090.55	2150.15	1915.17	2143.29	2231.83	2252.06	3382.62	3074.72	3074.72	2986.15	2644.68	2843.98	2033.38	3416.41	3319.91	3319.91	2067.68	3502.28	2604.96	2688.55	2938	2352.63	2333.09	2680.94	2680.94	2375.72	3224.29	3823.27	3347.59	3111.41	3291.81	2961.01	2944.38	2944.38	3407.92	2600.51	2940.78	3258.84	3638.38	3638.38	2469.42	3682.86	2268.52	3307.73	3654.59	3183.33
2268.85	2260.3	2822.12	2130.69	1961.81	2109.71	2202.52	2460.31	2460.31	1632.88	1897.1	2202.76	2360.02	2848.26	2200.41	2200.41	3649.67	3649.67	3424.28	3206.12	2359.54	3002.84	2117.34	2966.46	2966.46	2785.2	2780.35	3596.97	2443.29	2790.74	3106.31	3048.59	3048.59	3300.29	2703.04	2709.82	3173.8	2691.91	1521.6	1521.6	1639.05	1639.05	3547.44	2834.12	2187.22	3281.29	2601.33	2845.87	2845.87	3674.1
3225.81	1852.44	1771.3	2506.74	1033.85	1885.97	2316.09	2316.09	2496.72	2579.33	2176.67	2761.02	3079.66	2057.83	2381.59	1579.16	1579.16	2310.93	2500.77	2465.76	1726.83	2279.59	2402.58	3473.07	3473.07	2279.4	1961.62	3100.71	2164.91	3747.31	3608.35	3608.35	1981.29	3190.57	3011.03	3296.04	2218.53	3788.99	2969.27	2899.2	2899.2	2321.43	3176.75	3970.86	2503.9	2697.17	2496.92	3380.58	2391.68	2391.68
2331.71	2672.2	2409.39	2624.63	2449.6	2711.86	2711.86	2849.72	2849.72	2788.75	NaN	2046.48	2635.33	2666.23	2929.1	2929.1	2598.03	3587.43	2799.18	3125.09	2065.4	2666.21	2460.4	3402.87	3402.87	2904.61	2823.37	2462.95	3410.8	3719.24	1728.76	3291.91	3291.91	3301.02	3213.42	2196.11	3209.35	3816.21	3091.98	3091.98	2536.96	2019.68	3733.16	3233.07	2198.67	2557.57	2787.83	2919.29	2919.29	2610.47
2888.28	2428.02	2196.18	2627.26	2627.26	3102.55	1850.78	2221.01	3406.4	2314.48	3153.79	3153.79	2477.97	2759.91	3696.59	2491.05	1660.85	1905.61	1912.13	1912.13	2787.14	2522.79	2408.48	2560	2891.93	2866.85	3299.54	3264.08	3264.08	2962.71	3093.87	3018.36	3285.96	2982.49	3209.77	3657.82	3586.39	3660.01	3031.61	2981.17	2981.17	2681.08	3148.77	3209.07	2726.41	2329.86	3349.51	3349.51	3269.58	3331.81
2644.85	2781.47	1976.84	1976.84	1973.13	2516.43	2498.79	2241.83	2610.43	2990.67	2474.66	2975.94	2975.94	2379.05	2614.37	2939.04	2693.86	2231.24	2231.24	1915.68	3141.58	2804.56	3164.45	3567.78	2376.31	3435.04	3434.34	3434.34	3355.36	1746.83	2066.97	3238.14	1776.14	2108.68	2762.14	2945.54	2945.54	1406.74	3393.57	3383.24	2068.71	2981.26	2981.26	3293.21	2538.61	3247.26	2249.63	3247.89	2757.77	1875.06
2829.38	2981.1	2841.06	2750.54	2487.54	2492.05	3112.04	3112.04	2547.5	3160.19	2637.8	2425.23	2941.87	2510.91	2031.26	2288.19	2792.52	2134.19	2363.83	2363.83	2143.29	3553.48	2472.05	2556.69	2082.41	2843.43	2843.43	2382.72	3513.12	2526.56	2349.75	2839.67	1851.26	2588.96	3239.76	3239.76	3514.76	3403.62	2728.16	3272.36	2981.85	3058.62	2866.82	2866.82	2466.2	3477.76	3387.93	3315.04	4192.39	3743.2
[truncated: 19 more rows]
[truncated: 206 more columns]

## Sheet: Map_NP10
7097.79	10859.5	NaN	9534.41	6978.63	7427.04	NaN	13236.7	8540.34	11618.2	8581.34	8441.56	8290.24	8654.65	8654.65	7868.88	8817.71	6028.91	8709.29	8974.88	9073.41	5675.64	5675.64	4996.82	5379.55	5160.03	5844.44	4908.64	4785.3	5096.59	4975.86	5166.41	5124.62	4701.76	4701.76	4303.74	4473.61	5247.32	5620.65	4619.38	5549.08	4696.62	4503.88	4503.88	4566.41	4891.37	4891.37	5056.65	4066.24	5157.81
[truncated: 255 more rows]
[truncated: 206 more columns]

[truncated: 1 more sheets: Map_NP20]
