# Supplementary material for: Osmotic stress and vesiculation as key mechanisms controlling bacterial sensitivity and resistance to TiO2 nanoparticles
Source: Commun Biol. 2021 Jun 3;4:678. doi: 10.1038/s42003-021-02213-y (PMC8175758; doi:10.1038/s42003-021-02213-y)
Supplement: Supplementary file 3 — Supplementary Data [file 42003_2021_2213_MOESM3_ESM.zip › Supplementary Data 14.xlsx]

## Sheet: Map_NP0
0.0613805	0.0566022	0.0616459	0.0564423	0.058681	0.0600228	0.0424962	0.0622719	0.0622719	0.0641533	0.0686751	0.0651616	0.0612225	0.0616954	0.0599972	0.0663719	0.0586784	0.0554639	0.0564455	0.0594347	0.0594347	0.0692221	0.0620225	0.0690375	0.0604652	0.0678356	0.0678356	0.0595203	0.0629777	0.0658941	NaN	0.0712083	0.0686459	0.0677425	0.0673724	0.0673724	0.064992	0.0599644	0.0621743	0.0666524	0.0642106	0.0596365	0.0678972	0.0594933	0.0594933	0.0592442	0.0625554	0.0672181	0.0639942	0.064322
0.0535798	0.0595072	0.0614162	0.0614162	0.0615188	0.0511618	0.0625371	0.0607589	0.0617054	0.0597595	0.0597595	0.0639484	0.0639484	0.0633004	0.0641898	0.0684671	0.0660877	0.0669335	0.0632451	0.0632451	0.0688476	0.0625487	0.0689693	0.0708171	0.0699361	0.0689532	0.0690792	0.0690792	NaN	0.068284	0.0615051	NaN	0.0692492	0.0680486	0.0680486	0.0620021	0.0620021	0.0643767	0.0662776	0.0668093	0.066126	0.0674381	0.0670581	0.0670581	0.0563939	0.0645056	0.065029	0.0557586	0.0603094	0.0586356
0.0569754	0.0585605	0.0605566	0.0569668	0.0619605	0.0626992	0.0593358	0.0649351	0.0649351	0.0565189	0.0628867	0.0591467	0.0692483	0.0592606	0.0592606	0.0665822	0.0701629	0.0661913	0.0612412	0.0697315	0.0708928	0.0714841	0.0729006	0.0685242	0.0703378	0.0624749	0.0624749	0.0689804	0.0686861	0.0690383	0.0706086	0.0626082	0.0666737	0.0652962	0.0707311	0.0707311	0.0600035	0.0731436	0.0681293	0.0646315	0.0617624	0.0639372	0.0666098	0.0677569	0.0677569	0.0602287	0.0673875	0.0658316	0.0520566	0.0632205
0.0572705	0.0600337	0.0578583	0.0564885	0.0629674	0.0619233	0.0615973	0.0615973	0.0647003	0.0591452	0.0598351	0.0597875	0.0681846	0.0637901	0.0674203	0.0674203	0.0702667	0.0708104	0.0716284	0.0697208	0.0713746	0.0695435	0.0748702	0.0621078	0.0612025	0.0698297	0.0660109	0.0660109	0.064121	0.0653289	0.063227	0.0684306	0.0716988	0.062601	0.062601	0.059714	0.0663086	0.0622791	0.0634084	0.0740553	0.0700301	0.0578056	0.0607668	0.0607668	0.0607871	0.0625562	0.0648659	0.067812	0.0705418	0.0690482
0.0570545	0.0555995	0.0581207	0.0603324	0.0602001	0.0592954	0.0592954	0.0605187	0.0672464	0.0573406	0.0637531	0.0613599	0.0626753	0.0627626	0.0655991	0.0562562	0.068848	0.0714668	0.0714668	0.0656916	0.0705638	0.0655843	0.0678638	0.0685855	0.0655421	0.0681383	0.0681383	0.0679699	0.0627553	0.0702364	0.0676387	0.0659662	0.0717562	0.0719843	0.0654492	0.0654492	0.0726963	0.0692005	0.0673535	0.0612357	0.0722383	0.0659884	0.0659884	0.0597519	0.0649778	0.0692929	0.0599365	0.0597516	0.0679097	0.0664718
0.0603813	0.0578477	0.0558059	0.0558059	0.058192	0.056487	0.0621193	0.0615727	0.0566381	0.0666214	0.0666214	0.0593185	0.0570706	0.0637053	0.0664255	0.0543446	0.0590421	0.0616338	0.0552351	0.0552351	0.0687482	0.072326	0.0741838	0.0728695	0.073047	0.0701222	0.0701222	0.0695637	0.0673223	0.063243	0.0615712	0.0708528	0.0694405	0.0724507	0.0724507	0.065897	0.0609039	0.0716768	0.0707891	0.0691927	0.0608511	0.0620356	0.0547435	0.0547435	0.0584088	0.0645888	0.0603027	0.0661917	0.0642442	0.0615062
0.058697	0.0554484	0.0554484	0.0596164	0.0630817	0.0642904	0.06531	0.0615276	0.0670716	0.0670716	0.070106	0.070106	0.0642435	0.0697297	0.0702211	0.0698646	0.0740997	0.0698534	0.0698534	0.0656828	0.0701471	0.0613824	0.06801	0.072939	0.0580039	0.0664343	0.0664343	0.0693446	0.0731099	0.0731658	0.0733645	0.0668306	0.0608925	0.0608925	0.0691967	0.064996	0.0702044	0.0723944	0.0713563	0.0666624	0.0708194	0.0693539	0.0693539	0.0671714	0.0651334	0.0647726	0.0745103	0.0704012	0.0729974	0.0709842
0.0597002	0.0544631	0.043136	0.043136	0.0472587	0.0568381	0.052271	0.0571819	0.0576403	0.0613444	0.0613444	0.0625132	0.0615474	0.0612604	0.0649164	0.0617798	0.0693322	0.0628618	0.0602804	0.0602804	0.0696189	0.0692249	0.0743898	0.0617196	0.0731331	0.0769403	0.0769403	0.068759	0.0726827	0.065117	0.0682205	0.0542725	0.0698135	0.0720638	0.0720638	0.0643351	0.0671533	0.0688966	0.0486792	0.0691723	NaN	NaN	0.0686026	0.0686026	0.0661148	0.0563682	0.0552093	0.0688208	0.071822	0.0709779
0.0462547	0.0562201	0.0562201	0.055935	0.0586695	0.0512831	0.0512831	0.0553254	0.0556468	0.0592247	0.0584151	0.0659031	0.0606405	0.0600443	0.0600443	0.069919	0.0702177	0.0544854	0.0668792	0.0646016	0.0586996	0.0586996	0.0697964	0.0624311	0.0749051	0.0628635	0.0696157	0.0705197	0.0672264	0.0604037	0.0604037	0.067181	0.0724442	0.0751354	0.0681557	0.0684629	0.0700857	0.0696262	0.0696262	0.0667671	0.0679642	0.0627257	0.0693616	0.0696416	0.0689971	0.0689971	0.069668	0.0671814	0.0674537	0.053018
0.0528902	0.0535948	0.0535948	0.056041	0.0487243	0.0506268	0.0556215	0.0570703	0.0558452	0.0620845	0.0620845	0.0591053	0.0551707	0.0605747	0.0620182	0.0562336	0.0658687	0.0658687	0.0630872	0.06968	0.0558455	0.0624086	0.0627355	0.0682854	0.0642288	0.0653014	0.0653014	0.0685267	0.0675752	0.0684829	0.0662669	0.0573685	0.0729927	0.0711946	0.0711946	0.0599587	0.0718564	0.0724114	0.0673432	0.0680541	0.0659437	0.0659437	0.0712746	0.058494	0.0697168	0.0720452	0.0656805	0.0690311	0.0706805	0.0715297
0.0544694	0.0480927	0.0464698	0.0559165	0.0567379	0.0591443	0.0525001	0.0526139	0.0557065	0.0557065	0.0547235	0.0594528	0.0599244	0.0613214	0.063968	0.0602751	0.0686072	0.0601589	0.0601589	0.0491959	0.0666286	0.0653539	0.0708808	0.0703982	0.0699694	0.0699694	0.0620808	0.0655486	0.0721287	0.0579783	0.0717609	0.0716342	0.0712802	0.0712802	0.0696613	0.067623	0.0585437	0.0638954	0.0700903	0.065832	NaN	0.0566299	0.0566299	0.0547819	0.0634937	0.0686571	0.0664924	0.0666063	0.0675434	0.0675434
0.0620382	0.0521557	0.0575749	0.0587814	0.0593497	0.0593497	0.0564146	0.0501572	0.0579917	0.0578756	0.0539149	0.0592159	0.0564776	0.0564776	0.0575758	0.0627573	0.0677836	0.0677836	0.0643519	0.0570877	0.0683865	NaN	0.0595945	0.0713589	0.0709773	0.0723338	0.0723338	0.0656476	0.0660256	0.0731386	0.0677019	NaN	NaN	0.0669728	0.0669728	0.0720483	0.0653224	0.0648526	0.0621237	0.0617069	0.0686615	0.0686615	0.0665849	0.0673471	0.0686166	0.0701422	0.0700322	0.0572616	0.0710646	0.0672232
0.0582916	0.0533683	0.0558647	0.0568418	0.0508301	0.0557512	0.0557512	0.0587	0.0577895	0.0594865	0.0569507	0.0585185	0.0665394	0.0665394	0.058247	0.0597671	0.0609719	0.071964	0.0682459	0.0633945	0.0619808	0.0619808	0.0623881	0.058569	0.0696651	0.069911	0.0689691	0.0672844	0.0672844	0.0697452	0.0697452	0.0637666	0.0640004	0.0692972	0.0614823	0.0695198	0.0610832	0.0610832	0.0699417	0.0682576	0.0709688	0.0690139	0.0657594	0.0689323	0.062596	0.062596	0.0682554	0.072582	0.0710782	0.0738154
0.0550628	0.0470006	0.0487587	0.0572982	0.058567	0.0551152	0.0570285	0.0563566	0.0563566	0.0644864	0.0613011	0.0599795	0.0686053	0.0633709	0.0643404	0.0601712	0.0676401	0.0676401	0.0714238	0.0731667	0.0662408	0.0709867	0.0740499	0.0697254	0.0716929	NaN	NaN	0.0714128	0.0746726	0.0708636	0.0677692	0.0672674	0.0672674	0.0604869	0.0688432	0.0639122	0.0645817	0.0601042	0.0702007	0.0626974	0.0624496	0.0624496	0.0637558	0.0679351	0.0708207	0.0590935	0.0699407	0.0641761	0.0641761	0.0648116
0.058275	0.0523119	0.0523119	0.0521581	0.0376501	0.0570138	0.0553564	0.0625433	0.0579826	0.0579826	0.0442095	0.0577328	0.0646964	0.0610465	0.0658434	0.0662242	0.0666456	0.0676419	0.0633641	0.0633641	0.0650294	0.0650294	0.0595301	0.0580267	0.0714725	0.0652332	0.0719321	0.0645787	0.0645787	0.0699644	0.0701047	0.0660203	0.0684792	0.0708112	0.0635225	0.0663412	0.06924	0.06924	0.0677285	0.0692159	0.066687	0.0619435	0.0685006	0.0631924	0.0651045	0.0651045	0.0697034	0.0591819	0.0699543	0.0679034
0.0585177	0.0562858	0.0476009	0.058594	0.0576548	0.0577239	0.0619455	0.0557421	0.0557421	0.0601766	0.0597909	0.051058	0.0623963	0.0622762	0.050896	0.0572143	0.059969	0.059969	0.070517	0.0688559	0.0676763	0.0675238	0.0557561	0.0627154	0.0653125	0.0616336	0.0692514	0.0690175	0.0639475	0.0639475	0.0638907	0.0643731	0.0705075	0.0674505	0.0675272	0.067659	0.067659	0.0611417	0.0675717	0.0702943	0.0622317	0.0716975	0.0590234	0.0599975	0.0599975	0.069805	0.0689967	0.0700131	0.0655833	0.0709592
0.0526196	0.0494285	0.0534427	0.0530277	0.0493603	0.0569998	0.0592574	0.0592574	0.0572065	0.0592794	0.058409	0.0609124	0.0556959	0.0495784	0.0567536	0.0524954	0.0524954	0.0552231	0.0629785	0.0586164	0.0639871	0.0614199	0.066239	0.0630312	0.069735	0.069735	0.0678915	0.0668357	0.0669028	0.0691351	0.063206	0.0712409	0.0712409	0.067297	0.0673728	0.0665926	0.0687221	0.0686914	0.0647993	0.0689451	0.0689451	0.0650129	0.0705589	0.0707558	0.066707	0.069643	0.0661907	0.0719935	0.0724347	0.0724347
0.0548457	0.0511287	0.0560102	0.0508382	0.0568357	0.0599375	0.0517546	0.0603936	0.0609122	0.0600378	0.0603544	0.0616881	0.0616881	0.0617358	0.0597261	0.0653814	0.0550017	0.0653913	0.0676545	0.0598182	0.0598182	0.0663253	0.064248	0.0608247	0.0640889	0.067818	0.0625655	0.0625655	0.0584563	0.0584563	0.0626544	0.0641964	0.0668276	0.0591474	0.0674661	0.065145	0.065145	0.0645521	0.0670287	0.0674652	0.069543	0.0671065	0.0631545	0.0690277	0.0690277	0.0652764	0.0680468	0.0724348	0.0728113	0.0676301
0.0537788	0.0459316	0.0491426	0.0421702	0.049358	0.0507122	0.0545733	0.0545733	0.0542704	0.0489315	0.0572599	0.0588046	0.0603965	0.0588536	0.0550891	0.0606489	0.0606489	0.0582234	0.0592585	0.0648898	0.0615442	0.0630489	0.0671666	0.0646842	0.0662131	0.0662131	0.057049	0.0679279	0.0685961	0.0674801	0.0643863	0.0643863	0.0646887	0.048088	0.068302	0.0483533	0.0661669	0.0634018	0.0625468	0.0696979	0.0696979	0.0629663	0.0556916	0.0651482	0.0636635	0.0675783	0.0714126	0.0664645	0.0694384	0.0694384
0.0453949	0.045518	0.0492318	0.0513572	0.052036	0.0518307	0.0513233	0.0487679	0.0487679	0.0517771	0.0478902	0.0515799	0.0577924	0.0581554	0.0474206	0.0474206	0.0629676	0.0655042	0.0652665	0.0622514	0.0627602	0.0644996	0.0648187	0.0592361	0.0657156	0.0652038	0.0616555	0.0616555	NaN	0.0515239	0.0616433	0.061389	0.0663174	0.0662856	0.0669771	0.0661268	0.0661268	0.0646778	0.064027	0.0658073	0.0686343	0.0585236	0.0659604	0.0659604	0.0682619	0.0707419	0.0633051	0.0643828	0.0694673	0.0694824
0.0506621	0.0491987	0.0404806	0.0474807	0.0474807	0.0519855	0.0476546	0.0540159	0.0500161	0.0537653	0.0548611	0.0548611	0.0578107	0.0588265	0.0619824	0.0604995	0.0613684	0.0649445	0.0620927	0.0620927	0.0613205	0.0614943	0.0625117	0.0612246	0.0574421	0.0581239	0.0621254	0.0642064	0.0642064	0.0556825	0.0619335	0.0606548	0.0643054	0.057392	0.0627547	0.0627547	0.0615154	0.0534515	0.0649222	0.0567069	0.0621294	0.067387	0.0662057	0.065791	0.065791	0.0641696	0.068693	0.0612097	0.0664178	0.0684019
0.0381579	0.0510769	0.052128	0.0514631	0.0516908	0.0555906	0.0515139	0.0515139	0.0419755	0.0548492	0.0534697	0.0547902	0.0575816	0.0523125	0.0616209	0.0616209	0.0625393	0.060121	0.0523033	0.0529904	0.0551817	0.0633695	0.0638035	0.0620332	0.0620332	0.0639072	0.0605928	0.0589146	0.0631521	0.0551524	0.0552017	0.0552017	0.057031	0.0554721	0.0561227	0.0615029	0.0609353	0.0564919	0.060641	0.060641	0.0616839	0.05522	0.0623454	0.0599475	0.0632413	0.0648508	0.0590919	0.0676558	0.0676558	0.0720056
0.044038	0.0458973	0.0466584	0.0474257	0.0474257	0.0470288	0.0488991	0.0511037	0.0505743	0.0508702	0.05663	0.05663	0.0513807	0.0560605	0.0434389	0.059083	0.0585668	0.0604187	0.0570668	0.0570668	0.0591064	0.0584663	0.0635629	0.0659979	0.0615929	0.0633681	0.0633681	0.0580511	0.0580511	0.0521868	0.0619836	0.0621621	0.0615837	0.0542737	0.0604247	0.0604247	0.0616828	0.0596517	0.063767	0.0476016	0.0610685	0.0569132	0.0607308	0.0607308	0.0572646	0.0670323	0.0702628	0.0702628	0.0601021	0.0697113
0.0521589	0.0426556	0.048827	0.048827	0.0482937	NaN	0.0414737	0.0464001	0.0502793	0.0476738	0.0569813	0.0558513	0.0580455	0.046806	0.0543679	0.0543679	0.0573321	0.0626746	0.0586662	0.0619435	0.057803	0.0613158	0.0613158	0.0602662	0.0602662	0.0493413	0.0604992	0.0591437	0.0561106	0.0597086	0.0579124	0.0579124	0.058678	0.0582064	0.061938	0.0581869	0.0584254	0.0595267	0.0576199	0.0576199	0.0605064	0.057154	0.0620954	0.0587208	0.0644718	0.0513729	0.0684358	0.0669134	0.0669134	0.0673706
0.0525992	0.0448008	0.0440947	0.0463703	0.0418095	0.0435885	0.0528016	0.0528016	0.055216	0.0560944	0.0562939	0.0514428	0.0577897	0.0574956	0.0574956	0.0559846	0.0577261	0.0596846	0.0575302	0.0575946	0.0592259	0.0603793	0.0480348	0.0480348	0.057913	0.0593678	0.0593678	0.0554436	0.0510135	0.0564095	0.0532743	0.0553389	0.0558621	0.056123	0.0486653	0.0486653	0.0594332	0.0553225	0.0476121	0.0575879	0.0603269	0.0665355	0.0593004	0.0593004	0.0627181	0.0600681	0.0640081	0.0690949	0.0639238	0.067866
0.0428987	0.041345	0.0455222	0.0455222	0.0312924	0.0493844	0.0485901	0.0455002	0.0471605	0.0472511	0.0472511	0.0545639	0.0549685	0.0541808	0.049402	0.0524627	0.0588197	0.0589655	0.0540151	0.0540151	0.0546658	0.0588047	0.0489453	0.0535378	0.057648	0.0509853	0.0491436	0.0491436	0.0487498	0.051857	0.0555687	0.0566317	0.0544152	0.0576807	0.0576807	0.0565723	0.0587013	0.0579137	0.0552743	0.0590246	0.0581127	0.0559696	0.0574847	0.0574847	0.0622089	0.065232	0.0684411	0.065476	0.0703425	0.0655465
0.0434437	0.0460017	0.0490924	0.0486313	0.0447585	0.0431983	0.0431983	0.0483012	0.0523801	0.0510358	0.0534293	0.0505101	0.0562772	0.0496871	0.0496871	0.0595402	0.0554253	0.0601023	0.0586282	0.0594001	0.0592578	0.05785	0.0597681	0.0597681	0.0573915	0.0553949	0.062551	0.0466685	0.0578293	0.05933	0.05933	0.054861	0.0546704	0.0472881	0.049669	0.0538291	0.0563625	0.0475135	0.0475135	0.0552186	0.0588894	0.0629919	0.0632239	0.0638627	0.0647155	0.0673667	0.064668	0.064668	0.0532488	0.067279
0.051049	0.0472553	0.0501518	0.0501518	0.0441386	0.0427259	0.0516481	0.0467288	0.0472578	0.0483271	0.0483271	0.0517929	0.0529618	0.0570381	0.0584647	0.0560146	0.0445921	0.0577086	0.0592556	0.0575681	0.0594355	0.0592611	0.0592611	0.0597476	0.0543445	0.0573415	0.0568829	0.057783	0.0524249	0.0593685	0.0573832	0.0573832	0.0554177	0.0539318	0.0588392	0.0532149	0.0557819	0.0557819	0.0592277	0.0592277	0.0575267	0.0511087	0.058042	0.064541	0.0629353	0.0640322	0.0640322	0.0692186	0.0650688	0.0563956
0.0473238	0.0417756	0.0486752	0.0483344	0.0518907	0.049968	0.049968	0.0486979	0.0527682	0.0512431	0.0523322	0.0542911	0.0547868	0.0544764	0.0544764	0.0608072	0.0551964	0.0573369	0.060586	0.0610528	0.0624011	0.0624011	0.0593809	0.059371	0.0597346	0.05204	0.0515076	0.0547396	0.059792	0.05164	0.05164	0.0509635	0.0567139	0.0538806	0.0500042	0.0505874	0.046981	0.0550779	0.0550779	0.0538708	0.0537605	0.0560951	0.0580752	0.0597818	0.0600907	0.0616898	0.0676274	0.0676274	0.0631699	0.064178
0.0467679	0.0472609	0.0486274	0.0506236	0.0516793	0.0504521	0.0424857	0.0424857	0.0529127	0.0427086	0.0543942	0.0523898	0.0504407	0.0504407	0.0538481	0.0498667	0.0523368	0.0571025	0.0549974	0.0488141	0.0569896	0.0552078	0.0552078	0.0489125	0.0499063	0.0588526	0.0503432	0.0562572	0.0575753	0.0578049	0.0510425	0.0510425	0.0594502	0.0380453	0.0505343	0.0540972	0.0501122	0.0501122	0.0403502	0.0578437	0.0563243	0.0593476	0.0546563	0.060395	0.052957	0.0574369	0.0574369	0.0591194	0.0505763	0.0643121
0.0482998	0.0459333	0.0459333	0.0440471	0.0443696	0.0437488	0.0442057	0.0490279	0.0478224	0.0478224	0.0516009	0.0452595	0.0535724	0.0489959	0.0483946	0.0484013	0.0530513	0.0558005	0.0558005	0.0563921	0.0553361	0.0552847	0.0469946	0.0554697	0.0571153	0.0501929	0.0501929	0.0482676	0.0519694	0.0555658	0.0521879	0.058411	0.0558879	0.0558879	0.0500139	0.0548046	0.0517106	0.0509645	0.0509645	0.0577626	0.0566633	0.0526715	0.055501	0.0596447	0.0597645	0.0597645	0.0552352	0.0549425	0.060856	0.0649756
0.0457765	0.0449054	0.0449054	0.0421326	0.0463729	0.0490906	0.0466555	0.0483291	0.0457055	NaN	NaN	0.0410695	0.0450251	0.0506976	0.0501957	0.0545668	0.0509616	0.0509616	0.0538411	0.0555959	0.0557203	0.0584679	0.0612964	0.0574394	0.0569324	0.0605751	0.0584172	0.0575304	0.0542333	0.0625116	0.0439635	0.0600145	0.0588772	0.0523239	0.0523239	0.0571963	0.0571145	0.0570497	0.0462943	0.0495477	0.0556831	0.0457248	0.055274	0.0436865	0.057229	0.0583928	0.0583928	0.0580324	0.0589031	0.0605685
0.0541709	0.0570907	0.0570907	0.0406292	0.0496627	0.0473857	0.0448537	0.03478	0.0468997	0.0468997	0.0379759	0.0537294	0.0538281	0.0524597	0.0539962	0.0567144	0.0509009	0.0452529	0.0452529	0.0476217	0.0518979	0.0524728	0.0595099	0.0600941	0.057534	0.057534	0.0519177	0.0551831	0.0482665	0.0562842	0.0573854	0.0510536	0.0529628	0.0529628	0.0577249	0.0545152	0.0490464	0.0542446	0.0575834	0.0514123	0.0578668	0.0499599	0.0499599	0.0556379	0.0399787	0.0596657	0.058509	0.048115	0.0547013	0.0583273
0.0658351	0.0440543	0.0440543	0.0452323	0.0472117	0.0499483	0.0483652	0.0486248	0.0486248	0.0463063	0.0463063	0.0505179	0.0587924	0.0491052	0.0529252	0.0549751	0.0513991	0.0513991	0.0588524	0.0479126	0.0477465	0.0575118	0.0557361	0.0626151	0.0653024	0.0653024	0.0639051	0.0642328	0.0600661	0.0643785	0.0650547	0.0626776	0.0439519	0.0586588	0.0586588	0.059278	0.0466734	0.0508964	0.0541891	0.0586356	0.052635	0.052635	0.0527605	0.0541327	0.0578313	0.0544803	0.0489336	0.0460117	0.0645887	0.0645887
0.0642318	0.0463411	0.0463411	0.0456618	0.0433492	0.0511967	0.0433393	0.0474016	0.042849	0.042849	0.0521333	0.0515896	0.0547328	0.0552368	0.0568574	0.0554867	0.0526856	0.0586946	0.0586946	0.0594835	0.0495659	0.0593408	0.0616346	0.0507242	0.067191	0.067191	0.0686732	0.0606918	0.0634665	0.0579139	0.0558378	0.0627537	0.0494216	0.0494216	0.0591654	0.0539488	0.0607509	0.0480434	0.0591558	0.0511589	0.0527818	0.0531172	0.0531172	0.0602112	0.0616987	0.0575828	0.0607385	0.0596424	0.0562123	0.0562123
0.0677051	0.0602833	0.0556434	0.0511872	0.0394242	0.048034	0.0454215	0.0536226	0.0536226	0.0632564	0.0498653	0.0524731	0.0481155	0.0550872	0.0583074	0.0533597	0.0435816	0.0435816	0.0446455	0.046477	0.0612796	0.0509659	0.0619235	0.0619797	0.0581897	0.0581897	0.0578207	0.0526692	0.0615845	0.0620062	0.0496113	0.0589301	0.0589301	0.0610214	0.0640609	0.0533654	0.0627505	0.0584954	0.0544405	0.0567434	0.0595067	0.0595067	0.0597607	0.0544783	0.0536159	0.052587	0.0548041	0.0616642	0.0610911	0.0573408
0.0555081	0.0423694	0.0418928	0.0473409	0.0546948	0.0572388	0.0572388	0.048543	0.0582409	0.0547783	0.0489093	0.0429965	0.0429965	0.0538824	0.0506081	0.0581043	0.0556573	0.0579413	0.0567941	0.060826	0.0568128	0.0568128	0.0481611	0.0618945	0.0594536	0.0627045	0.0529047	0.0564354	0.0564354	0.0627995	0.0472321	0.0511015	0.0618081	0.0625825	0.0584927	0.0624275	0.0603291	0.0603291	0.0484033	0.05851	0.0624111	0.0518343	0.0502742	0.057229	0.0643307	0.0643307	0.0611309	0.0570422	0.0585484	0.0491012
0.0508234	0.0536293	0.046421	0.0509533	0.0597557	0.0597557	0.0535777	0.0606985	0.048241	0.0613671	0.0581819	0.0636803	0.0623865	0.0623865	0.0628521	0.0648671	0.0637802	0.0508109	0.0617479	0.0573449	0.0573449	0.062579	0.0576062	0.0536463	0.0512537	0.0506693	0.0648488	0.0573181	0.0621334	0.0621334	0.0603647	0.0516838	0.058229	0.0571985	0.0537636	0.0596994	0.0626464	0.0626464	0.063889	0.0505101	0.0525425	0.0638227	0.0589876	0.0612941	0.0612941	0.0622439	0.0553969	0.0490454	0.0570158	0.0633659
0.0469162	0.0582845	0.0582845	0.041981	0.0437386	0.0473681	0.0486162	0.0595117	0.0575559	0.0575559	0.0390624	0.0459113	0.0528447	0.0561224	0.047007	0.0425818	0.0425818	0.0504102	0.0521058	0.0518616	0.0522018	0.0506448	0.0538475	0.0625849	0.0625849	0.0586314	0.0626175	0.0603076	0.0639279	0.0642649	0.0639583	0.0639583	0.0567283	0.0567283	0.055598	0.0567536	0.0574685	0.0587746	0.0514267	0.0601402	0.0601402	0.053296	0.0607499	0.0587556	0.058552	0.055302	0.0458566	0.0611219	0.0528277	0.0528277
0.04595	0.0524721	0.0528825	0.0461002	0.0504397	0.0504397	0.0392601	0.0418727	0.061249	0.0578825	0.0514347	0.0621072	0.0621072	0.0513845	0.0557708	0.0546231	0.0487549	0.0539002	0.0456304	0.049868	0.049868	0.0485455	0.0511933	0.0511878	0.0545626	0.0605138	0.0562293	0.0547545	0.0592884	0.0592884	0.0514362	0.0533213	0.0657332	0.0621603	0.0662861	0.0568261	0.0568261	0.0563033	0.062911	0.0652431	0.0478224	0.0597943	0.0578717	0.0594876	0.0594876	0.0624889	0.0538894	0.0547394	0.0593725	0.055653
0.0560349	0.0465682	0.056447	0.0564029	0.0485832	0.0513064	0.0469163	0.0469163	0.0603194	0.0541529	0.0663543	0.0534587	0.0594436	0.0481181	0.0480532	0.0487294	0.0487294	0.0501473	0.0522032	0.0537144	0.0548482	0.0578175	0.059441	0.0451084	0.0451084	0.0635129	0.0631144	0.0585647	0.061535	0.0628344	0.0639638	0.0639638	0.0571204	0.0505687	0.0570555	0.0562072	0.0596882	0.0492902	0.0583387	0.0568759	0.0568759	0.0576851	0.051792	0.0603241	0.0606821	0.0623145	0.0537559	0.0585821	0.0590328	0.0590328
0.0606716	0.0475372	0.0499737	0.0490823	0.0416026	0.0416026	0.0564766	0.0642956	0.0617307	0.0613562	0.047061	0.0536268	0.0536268	0.0357875	0.0532897	0.0558405	0.0486584	0.0570499	0.0559556	0.0582979	0.0582979	0.05507	NaN	0.0579946	0.0584876	0.0591431	0.0564422	0.0564422	0.061105	0.0614908	0.0519608	0.0616821	0.0523079	0.0632474	0.064271	0.0641735	0.0641735	0.0548003	0.0622863	0.0574157	0.0656163	0.0598091	0.0573069	0.061476	0.061476	0.0642742	0.0636326	0.06085	0.061715	0.0619602
0.059024	0.0551535	0.0481672	0.0457601	0.0575164	0.0585607	0.0448489	0.0448489	0.044988	0.0599248	0.060663	0.0460998	0.0522616	0.0390422	0.0606746	0.058368	0.058368	0.0449578	0.0538535	0.0507697	0.0561679	0.0515715	0.0483862	0.0483862	0.0519983	0.0496575	0.0547182	0.0513228	0.0587368	0.0466685	0.0559525	0.0559525	0.060077	0.0485769	0.0454779	0.0444783	0.060639	0.0539165	0.0555416	0.0592586	0.0592586	0.0539873	0.0544275	0.0519447	0.0602645	0.0481259	0.0580101	0.0580101	0.0612202	0.0612202
0.0494455	0.0548042	0.0537299	0.0483472	0.0520644	0.0533589	0.0569725	0.0645626	0.0645626	0.0601376	0.0585461	0.0447583	0.0470396	0.046787	0.0579667	0.0579667	0.0506638	0.0502391	0.0549402	0.051837	0.0509399	0.0438228	0.0519783	0.0523761	0.0523761	0.0507944	0.0584712	0.0599448	0.0544611	0.0616677	0.0616677	0.0597283	0.0597283	0.0604324	0.0607129	0.0487694	0.0612804	0.053145	0.0585324	0.0585324	0.049978	0.0577502	0.0604521	0.0558352	0.0536231	0.0580182	0.0586085	0.059356	0.059356	0.0582268
0.0608904	0.053302	0.0557021	0.0612287	0.0520338	0.0597454	0.0559705	0.0559705	0.0542969	0.0538745	0.0579208	0.0510189	0.0541221	0.0602573	0.052928	0.0566151	0.0566151	0.0520713	0.0555326	0.058956	0.0567629	0.0521222	0.0560785	0.0560785	0.0511308	0.0478229	0.0535184	0.0536334	0.0529941	0.0509945	0.0480916	0.0480916	0.0567731	0.0556912	0.0568689	0.0542651	0.0560485	0.0587693	0.0635288	0.0610366	0.0610366	0.0528911	0.0493437	0.057123	0.0627962	0.0493732	0.0563919	0.0563919	0.0587993	0.0587101
0.0571685	0.0542135	0.0546893	0.0603799	0.0611898	0.0584265	0.0584265	0.0595009	0.0561343	0.0532711	0.0521009	0.0558951	0.0507233	0.050177	0.0567063	0.0567063	0.0550566	0.0538105	0.0543755	0.0520556	0.0426651	0.0514344	0.0590004	0.0564159	0.0567399	0.0584237	0.0609861	0.0609861	0.0581391	0.0599177	0.0546037	0.0585973	0.0580054	0.0512661	0.052657	0.0521135	0.0521135	0.0524693	0.0562249	0.0579931	0.0566469	0.0552711	0.0552711	0.0578364	0.0573941	0.060518	0.0586633	0.055519	0.0597238	0.0586367
0.0645427	0.0598295	0.0596622	0.0545876	0.0554164	0.06101	0.0542685	0.0542685	0.0635195	0.0567713	0.0487637	0.0531032	0.0598169	0.055081	0.055081	0.0497599	0.0497599	0.0554908	0.0594403	0.0602304	0.0598594	0.0490786	0.0534111	0.0534111	0.0573922	0.0495741	0.0446086	0.045279	0.0539137	0.0610905	0.0554448	0.0554448	0.0570981	0.0593967	0.0524412	0.0576031	0.0498153	0.0570312	0.0570312	0.0490916	0.0490916	0.0572257	0.062129	0.058966	0.0593942	0.0564527	0.060555	0.060555	0.0563322	0.059029
0.0581045	0.0554667	0.0438964	0.0549221	0.058528	0.061738	0.061738	0.0620814	0.0615942	0.0570938	0.0561125	0.0585595	0.0588837	0.0560547	0.0551888	0.0551888	0.0578251	0.0545121	0.0559781	0.0597403	0.0577994	0.0585163	0.0585163	0.0593882	0.0593882	0.0583043	0.0616817	0.0613901	0.0619497	0.0549649	0.0549649	0.0588706	0.0536664	0.0563465	0.0574748	0.0503853	0.0535867	0.0601909	0.0567851	0.0567851	0.0585984	0.0608345	0.0620768	0.057626	0.058799	0.0580898	0.0580898	0.0504825	0.0504825	0.0575081
0.057257	0.056964	0.0612229	0.0555302	0.0602701	0.0560317	0.0600087	0.0600087	0.0622861	0.0552376	0.0599576	0.0493986	0.055066	0.0529762	0.0529762	0.0570659	0.0549822	0.0588149	0.0592177	0.0605307	0.0570793	0.0610369	0.0612047	0.0612047	0.0626502	0.05532	0.0574017	0.047078	0.0479463	0.0569017	0.0547934	0.0547934	0.0602708	0.0523236	0.0508981	0.0575473	0.0470466	0.0539318	0.0539318	0.0613165	0.0550471	0.0504096	0.060342	0.0587649	0.0543757	0.0577738	0.0586794	0.0586794	0.0571344	0.0530646
0.0605414	0.0565876	0.0622542	0.0640508	0.0601423	0.0555447	0.0555447	0.0581674	0.0567377	0.0565183	0.0517895	0.0413356	0.0442893	0.0572272	0.0468739	0.0468739	0.0544679	0.0555494	0.052902	0.0575728	0.0615345	0.0596952	0.0596952	0.0609453	0.0607661	0.0602218	0.0635158	0.0627116	0.0594794	0.0575239	0.0575239	0.0486871	0.0572837	0.0535683	0.0463776	0.0446364	0.0586678	0.050495	0.0577721	0.0559318	0.0583063	0.0493265	0.0493265	0.0562262	0.053315	0.0564225	0.057538	0.0539175	0.0551476	0.0576946
0.0599885	0.0636374	0.0625299	0.0639225	0.0624956	0.0502525	0.0502525	0.0515334	0.0621518	0.0529651	0.0567743	0.0607558	0.0560565	0.0571003	0.0571003	0.0583622	0.0517698	0.0560333	0.0594311	0.0481206	0.0622515	0.0619543	0.0607595	0.0607595	0.0604586	0.0616037	0.0612494	0.0584304	0.0591809	0.0565164	0.0565164	0.0599737	0.0588353	0.0589699	0.0622513	0.0559452	0.0561834	0.0525578	0.0525578	0.054829	0.0529148	0.0519497	0.0530606	0.0551189	0.0591471	0.0575228	0.0582542	0.0582542	0.0592906	0.0552813
0.0601196	0.0566945	0.0580808	0.0580808	0.0652323	0.063239	0.0605262	0.0635432	0.06151	0.0608087	0.0608087	0.0568431	0.0537703	0.0451556	0.0568063	0.0583651	0.0608506	0.0629682	0.0629682	0.0600526	0.0587962	0.0623625	0.0576038	0.0564387	0.0530701	0.0530701	0.0583407	0.0538957	0.0570153	0.0536686	0.05841	0.0497929	0.0574275	0.0509082	0.0509082	0.0505595	0.0570826	0.0583303	0.0535012	0.0586833	0.0485609	0.0570034	0.055265	0.0528159	0.0572	0.0562667	0.0562667	0.058076	0.056387	0.0509958
0.0656705	0.0646588	0.0640484	0.0663158	0.0665989	0.0665989	0.0627775	0.0626799	0.0617717	0.0663678	0.0597001	0.0605043	0.0587336	0.0625546	0.0591809	0.0569605	0.0510053	0.0510664	0.0510664	0.0569263	0.0519976	0.0562647	0.0598658	0.0586992	0.0632859	0.0572651	0.0572651	0.0492224	0.0488253	0.0606569	0.0559739	0.0492393	0.0516201	0.0516201	0.0602111	0.0577334	0.0542402	0.0592845	0.0540632	0.0612441	0.057229	0.0574141	0.0574141	0.0581907	0.0572296	0.0560009	0.0576829	0.0564697	0.0624429	0.0612834
0.0667292	0.0689274	0.0664038	0.0664038	0.0693981	0.0689496	0.0665849	0.0674001	0.0705671	0.0614002	0.0614002	0.0596635	0.0560665	0.0497363	0.0573327	0.0582859	0.0542499	0.0595356	0.0595356	0.0593865	0.0636523	0.0579883	0.0571129	0.0621584	0.0627483	0.0627483	0.0595956	0.0618217	0.0604601	0.0602229	0.0501136	0.0562317	0.0562317	0.0585464	0.0585464	0.0599687	0.0578877	0.0535741	0.0536477	0.0557211	0.0611856	0.0611856	0.054463	0.0561855	0.0554817	0.05768	0.0583753	0.0607906	0.0618214	0.0618214
0.0690335	0.0654288	0.0654288	0.073982	0.063417	0.0697069	0.0655068	0.0639964	0.0614462	0.0649612	0.0704005	0.0667313	0.0667313	0.0667251	0.0624609	0.0587811	0.0610877	0.0501133	0.062753	0.0575815	0.0615098	0.0615098	0.0631764	0.0607758	0.0643073	0.0550904	0.0592851	0.0595212	0.0654556	0.0631801	0.0611414	0.0498573	0.0616123	0.0616123	0.0576546	0.0574681	0.061564	0.060907	0.0592766	0.0560271	0.0530355	0.0558683	0.0558683	0.0603923	0.0542517	0.0617206	0.0566732	0.0603492	0.0603492	0.0590928
0.0651227	0.0662611	0.0662611	0.0578134	0.0702499	0.0742267	0.0755099	0.0648007	0.0639041	0.0583375	0.0583375	0.0609253	0.0605863	0.0603107	0.061236	0.058613	0.0507648	0.0507648	0.053797	0.0613263	0.0616302	0.0607034	0.0649904	0.0630108	0.0596579	0.0596579	0.0614811	0.0526886	0.0653287	0.0663444	0.0579881	0.0629074	0.0648501	0.0577776	0.0577776	0.0601526	0.0606418	0.0623756	0.0596285	0.0553943	0.0538946	0.0538946	0.0543235	0.0543096	0.0562413	0.0518039	0.0596449	0.0587688	0.0630523	0.0630523
0.0669446	0.0619277	0.0664577	0.0696964	0.0684303	0.0684303	0.0701837	0.0646762	0.0730979	0.0709235	0.0718256	0.0681183	0.0681183	0.0683185	0.0560045	0.0608893	0.059627	0.0616846	0.0616669	0.0525127	0.0619509	0.0619509	0.055908	0.0574164	0.0618594	0.0587431	0.0582547	0.0561075	0.0561075	0.0639124	0.0639124	0.0517589	0.0589877	0.0605834	0.0633638	0.0599536	0.0599536	0.0540706	0.054559	0.0634754	0.0586862	0.0586013	0.0577971	0.0574469	0.0611299	0.0611299	0.0603407	0.0524923	0.0625065	0.0572756
0.0672637	0.06498	0.06498	0.069407	0.0694833	0.0671531	0.0630628	0.0662442	0.0662442	0.0633182	0.0633182	0.0680547	0.069474	0.0655819	0.0650183	0.0631024	0.0609984	0.0609984	0.0600864	0.0583305	0.0595713	0.0571944	0.059808	0.0577423	0.0545321	0.0545321	0.0606928	0.0459147	0.0640888	0.0608451	0.0603433	0.0608555	0.0608555	0.0526091	0.0579134	0.0624303	0.0627324	0.06442	0.058491	0.0564088	0.0599774	0.0599774	0.0622482	0.0590078	0.0516533	0.0605537	0.0624717	0.0661221	0.0590959	0.0590959
0.0659754	0.0634542	0.0592997	0.0698499	0.0665911	0.0665911	0.0715508	0.0714363	0.0688284	0.0686347	0.0672515	0.0662116	0.0662116	0.0640198	0.0625818	0.0563422	0.0612735	0.0630029	0.0635208	0.0632103	0.0569443	0.0569443	0.052311	0.0524056	0.0650271	0.0575076	0.0499839	0.0587474	0.0587474	0.0606824	0.0606824	0.0603214	0.0612716	0.0630399	0.0580282	0.0568122	0.0568122	0.0575313	0.0510908	0.0592602	0.0595131	0.0578223	0.0577312	0.0597017	0.061232	0.061232	0.0550544	0.0662298	0.0639981	0.0589316
0.0617402	0.0660914	0.0607011	0.0692094	0.0632528	0.0698585	0.0682494	0.0670569	0.0670569	0.0711907	0.071805	0.0680448	0.0727407	0.0626636	0.0554102	0.0696822	0.0618335	0.0618335	0.0640676	0.0615545	0.0630014	0.0578093	0.0520164	0.0520164	0.058454	0.058454	0.0579728	0.0586302	0.0613897	0.0644433	0.0601163	0.0623511	0.0623511	0.0593338	0.0616955	0.0589078	0.0635477	0.0632293	0.0618949	0.0528246	0.0559292	0.0559292	0.0568585	0.0623227	0.060151	0.0530211	0.0627909	0.0648789	0.0600487	0.0600487
0.0631555	0.0681811	0.0681811	0.0685364	0.067893	0.0653597	0.0686646	0.0577591	0.0615301	0.0615301	0.0633025	0.0690373	0.0691745	0.0623543	0.0662521	0.0587081	0.0587081	0.061801	0.0607072	0.0580935	0.0544935	0.0596372	0.0583008	0.0580366	0.0580366	0.054968	0.0588384	0.0546944	0.0564003	0.0596222	0.061207	0.0526992	0.0460478	0.0460478	0.0598085	0.0561608	0.0595719	0.0573904	0.0517529	0.0622426	0.0622426	0.0628884	0.0582949	0.0597166	0.0577097	0.0564038	0.0546416	0.0595469	0.0595469	0.0584968
0.0703294	0.059279	0.0660302	0.0676828	0.0720182	0.0720182	0.0710596	0.070889	0.0600649	0.0656488	0.0684124	0.0684124	0.0646551	0.0620304	0.0725083	0.0643051	0.056153	0.0501312	0.0652651	0.0574517	0.0628258	0.0596428	0.0574565	0.0574565	0.0599255	0.055187	0.0471924	0.0543572	0.0573236	0.057466	0.0548238	0.0569109	0.0569109	0.0577699	0.0547331	0.0582282	0.0591845	0.0632909	0.0601602	0.0589973	0.0580656	0.0580656	0.053518	0.0551192	0.0609341	0.0554325	0.0578728	0.0581063	0.0581063	0.0549864
0.0671563	0.055978	0.055978	0.0710498	0.0683379	0.0722579	0.0691	0.0691	0.063409	0.063409	0.0688658	0.064701	0.0621446	0.0686362	0.0664403	0.0526724	0.0526724	0.0619748	0.0506077	0.062855	0.0573898	0.0614256	0.0559818	0.05736	0.05736	0.0513816	0.0524622	0.0556748	0.0606572	0.0603529	0.0600722	0.0600722	0.0595298	0.0595298	0.061908	0.064002	0.0612778	0.0635107	0.0619293	0.0626306	0.0626306	0.0629974	0.0604008	0.0570414	0.0597032	0.0588039	0.0567977	0.0495974	0.0495974	0.0612108
0.0692986	0.0581059	0.0674793	0.0665122	0.07364	0.07364	0.0613246	0.0677755	0.0685281	0.0756323	0.0623298	0.0623298	0.0717359	0.0706037	0.0667601	0.0668716	0.061746	0.0648739	0.0572291	0.0536568	0.0536568	0.0523084	0.0527575	0.0565559	0.058447	0.0541155	0.0491474	0.0580853	0.0538192	0.0538192	0.0613982	0.0617549	0.0627933	0.058872	0.06461	0.06461	0.0662339	0.063012	0.0633197	0.0609717	0.0617909	0.0568198	0.0563177	0.0544025	0.0544025	0.0571584	0.0622179	0.0596547	0.0600685	0.0600761
0.0674911	0.0488543	0.0606153	0.0656408	0.0656408	0.0642091	0.0670026	0.0747013	0.0681944	0.0648416	0.0603292	0.0646706	0.0646706	0.0704352	0.0653596	0.0641638	0.0606523	0.0655704	0.0614997	0.0614997	0.048606	0.061017	0.0635957	0.0589424	0.0630801	0.0597619	0.0581861	0.0498836	0.0498836	0.0561899	0.0577877	0.0611249	0.0552827	0.0616985	0.0512132	0.0552926	0.0552926	0.0560757	0.050692	0.0525392	0.057321	0.0612182	0.0610235	0.0610235	0.0549258	0.053635	0.055686	0.0589221	0.0582122	0.0614482
0.0738201	0.0656408	0.0519853	0.0666269	0.0589471	0.0589471	0.0674512	0.0656413	0.0686249	0.0707823	0.0551466	0.0551466	0.0676639	0.0640373	0.0658037	0.0623337	0.0601692	0.0629653	0.0629653	0.0620652	0.0620652	0.0597372	0.0603908	0.0617965	0.0507371	0.052748	0.0588557	0.0588557	0.0579538	0.0587809	0.0571455	0.0528711	0.0568549	0.0529608	0.0574178	0.0574178	0.0598923	0.0558221	0.0649806	0.0615537	0.0560569	0.0553055	0.0553055	0.0469119	0.0622667	0.0536246	0.0577602	0.0582378	0.0618317	0.0617239
0.0595702	0.0651617	0.0656548	0.058111	0.058111	0.0620185	0.0541319	0.0631603	0.070629	0.0657951	0.0688857	0.0688857	0.0501852	0.0688361	0.05923	0.0582449	0.0680425	0.0543357	0.0607528	0.0607528	0.0657007	0.0598556	0.053513	0.0591269	0.0637349	0.0457743	0.056226	0.0590663	0.0590663	0.0589442	0.0620174	0.0590327	0.0588014	0.0593368	0.060106	0.060106	0.0545136	0.0577047	0.059196	0.0566374	0.0527936	0.0611791	0.059441	0.059441	0.056999	0.0586065	0.0587993	0.057706	0.0555548	0.057572
0.0639848	0.06067	0.0560632	0.0560632	0.0596762	0.0648725	0.0656818	0.0626751	0.0619291	0.0559984	0.0617099	0.0644683	0.0648249	0.0601196	0.0544897	0.0544897	0.0568166	0.0628597	0.0589315	0.0610376	0.0538594	0.0575486	0.0613086	0.0613086	0.0636787	0.0556778	0.0622883	0.0513359	0.0600911	0.0538641	0.0538641	0.0596731	0.0596731	0.0491326	0.0616046	0.0530119	0.0592835	0.0607563	0.0524758	0.0524758	0.0580904	0.0576528	0.0487256	0.0548018	0.0555084	0.0580721	0.0584578	0.0584578	0.0649377	0.0504214
0.0632361	0.0592107	0.0494432	0.0565063	0.062692	0.0629837	0.0597703	0.0597703	0.0619482	0.0644221	0.0598744	0.0560063	0.0676022	0.0632565	0.0632565	0.063346	0.063346	0.0624505	0.0643426	0.0584265	0.0548034	0.0540932	0.0615131	0.0615131	0.0622424	0.0622642	0.0569863	0.0633543	0.0674688	0.0612841	0.0419109	0.0419109	0.0626978	0.0565897	0.0621456	0.0527005	0.0572126	0.0511472	0.0511472	0.0565557	0.0565557	0.0614066	0.0544035	0.056709	0.060861	0.0616285	0.0566108	0.0566108	0.06295	0.0537934
0.048181	0.055366	0.0611496	0.0518393	0.0648629	0.0593231	0.0593231	0.0621616	0.0624412	0.065838	0.0621123	0.0612417	0.0632359	0.0638126	0.0641154	0.0641154	0.0640446	0.0661772	0.0582499	0.0624173	0.0647552	0.0623856	0.0600595	0.0600595	0.0603928	0.0623375	0.0637056	0.0645401	0.0549427	0.0601128	0.0601128	0.0605912	0.0629293	0.0621243	0.0563148	0.0498426	0.0581429	0.0556664	0.0559054	0.0559054	0.0505455	0.062003	0.0558399	0.0609659	0.0606559	0.0604374	0.0604374	0.0606356	0.0614688	0.0605032
0.0636455	0.0641674	0.0505113	0.0661297	0.0661297	0.0613442	0.0513252	0.0654992	0.0628488	0.0611964	0.0599112	0.0599112	0.0634871	0.0641619	0.0672736	0.0635877	0.0550877	0.0558994	0.0612868	0.0612868	0.062997	0.0635622	0.0634095	0.063942	0.0518999	0.0609575	0.0609575	0.0619671	0.0667283	0.0644859	0.0559007	0.0573721	0.0614842	0.0621261	0.0482373	0.0482373	0.0594447	0.0622412	0.0567529	0.055583	0.053296	0.053296	0.0575604	0.0510357	0.0615275	0.0553677	0.0568066	0.0566512	0.0618876	0.0628734
0.0593665	0.0591875	0.0603105	0.0603105	0.0620927	0.0536691	0.0606544	0.0596279	0.0617243	0.0662996	0.0662996	0.0680735	0.0663048	0.0672371	0.0635856	0.0590373	0.0654128	0.0632019	0.0632019	0.0603782	0.0551457	0.0594514	0.0634136	0.060401	0.0501	0.0636072	0.0531535	0.0531535	0.0642403	0.0524754	0.0565173	0.0622189	0.057245	0.0633267	0.0633267	0.056253	0.056779	0.0587879	0.0606494	0.0578331	0.0566466	0.0565626	0.0565626	0.0589772	0.0538214	0.0602528	0.0603578	0.0491474	0.0618447	0.0463666
0.0605339	0.0565287	0.0565287	0.0569079	0.064988	0.0601217	0.0610682	0.0660951	0.0628133	0.0672797	0.0650457	0.0650457	0.0570397	0.0649535	0.0648662	0.059139	0.0631492	0.0631492	0.0675267	0.0675267	0.0657238	0.0556504	0.0567304	0.0605209	0.0645098	0.0552275	0.0552275	0.0577114	0.0653655	0.0600973	0.0601623	0.0623226	0.0604128	0.0604421	0.0621074	0.0621074	0.0636275	0.0593137	0.0628884	0.055902	0.0618718	0.0618718	0.0547029	0.0579643	0.0560553	0.0642248	0.0608813	0.0601493	0.0590497	0.0624116
0.0717472	0.0520416	0.0640756	0.0604713	0.0566565	0.0603819	0.0692912	0.0649805	0.068396	0.0679967	0.0679967	0.0644298	0.0666163	0.069523	0.0702021	0.0692616	0.0554213	0.0690761	0.0690761	0.0706165	0.062027	0.0661499	0.0630987	0.0610184	0.0639772	0.0639772	0.0573246	0.0573246	0.0637782	0.0645562	0.0512374	0.0537825	0.0601079	0.0570726	0.0570726	0.0600217	0.0597265	0.0584941	0.0616922	0.0593937	0.0564657	0.0563426	0.0563426	0.0568045	0.0590219	0.0569499	0.0561075	0.0528408	0.0628335	0.0628335
0.066327	0.0585523	0.0547198	0.0643849	0.0639132	0.0639132	0.0631357	0.0636865	0.0638844	0.0667204	0.066858	0.068578	0.0685044	0.0675902	0.0675902	0.0643252	0.0732362	0.055425	0.0546069	0.0675951	0.0667697	0.0630761	0.0642548	0.0642548	0.0636982	0.0545316	0.0585011	0.0652488	0.0598768	0.0598768	0.0582012	0.0567132	0.0525235	0.0566594	0.0541562	0.0585271	0.0650044	0.0624349	0.0624349	0.0603816	0.0579693	0.0582339	0.0580171	0.0600476	0.0622028	0.0622028	0.0628407	0.0628407	0.0628839	0.0615348
0.0634242	0.0607005	0.0680198	0.0680198	0.0594405	0.0721833	0.0582697	0.0683368	0.0675967	0.0605969	0.0605969	0.0660861	0.0646838	0.061702	0.0614091	0.0691962	0.0701983	0.0614961	0.0614961	0.0640036	0.0684864	0.0656572	0.0620811	0.068532	0.0701734	0.0701734	0.0633346	0.0605435	0.0666488	0.0648462	0.0572732	0.066791	0.063592	0.0562194	0.0562194	0.0519837	0.0636918	0.0559762	0.0645912	0.0535564	0.0584297	0.0575407	0.0575407	0.061256	0.0572955	0.0622646	0.057054	0.0570661	0.0600573	0.0600573
0.0719655	0.0653617	0.0653617	0.0585438	NaN	0.0598349	0.0664042	0.0662055	0.0734493	0.0734493	0.0704422	0.0688132	0.0677827	0.0707133	0.0674388	0.0609605	0.069821	0.069821	0.0722029	0.0522775	0.059225	0.0668457	0.0645118	0.0647463	0.0653839	0.0449784	0.0449784	0.0511599	0.0578353	0.0497086	0.0607767	0.0570442	0.0620084	0.0620084	0.0535824	0.0558809	0.0581777	0.0614949	0.0629231	0.0555058	0.0562383	0.0562383	0.0616026	0.0583286	0.0618725	0.0541964	0.0527539	0.0561746	0.0555674	0.0530425
0.0721268	0.0622526	0.0693066	0.0606772	0.0606772	0.0705094	0.0705094	0.0588978	0.0696647	0.0714115	0.0711875	0.0700991	0.0580177	0.0580177	0.0666775	0.0636783	0.0699124	0.0508401	0.06565	0.0688724	0.0618605	0.065961	0.065961	0.066362	0.0650677	0.06481	0.0506206	0.0632073	0.0540192	0.0540192	0.0621734	0.0506672	0.0523836	0.0547074	0.0590357	0.0511805	0.0492662	0.0492662	0.0580578	0.0631385	0.0624905	0.064067	0.0620612	0.0590158	0.0602933	0.0582792	0.0582792	0.0606247	0.0633713	0.0573567
0.0662928	0.0707397	0.06589	0.0604028	0.0675276	0.0675276	0.0642058	0.072651	0.0702091	0.0672519	0.0645902	0.0677442	0.0677442	0.0740764	0.0740764	0.0658823	0.0697549	0.0645587	0.0578087	0.0664043	0.0684351	0.0684351	0.0651182	0.053409	0.0628432	0.065644	0.0602712	0.0608856	0.0638443	0.0638443	0.0654632	0.0620776	0.0650518	0.0599472	0.0555188	0.0585735	0.0565772	0.0601786	0.0623445	0.0563151	0.0575685	0.0575685	0.0605807	0.0563514	0.0605933	0.06604	0.0654622	0.0619535	0.0619535	0.0646236
0.0673379	0.0654388	0.0693482	0.0676413	0.0676413	0.0629259	0.067353	0.0668151	0.0600601	0.0638906	0.0678993	0.0693063	0.0659926	0.0659926	0.0642765	0.0656619	0.0718588	0.0702505	0.072094	0.0646569	0.0661934	0.0711643	0.0711643	0.0561365	0.0653554	0.0642479	0.0585552	0.0570401	0.0613956	0.0613956	0.0560086	0.0608807	0.0637189	0.0658411	0.0632289	0.0535122	0.0622529	0.0622529	0.0524777	0.0616569	0.0616504	0.0623303	0.0576434	0.0650267	0.0650267	0.0586455	0.0674981	0.0559266	0.06241	0.0697241
0.0674668	0.0703248	0.0703248	0.0617359	0.0603044	0.0710166	0.0741456	0.071795	0.0711663	0.0711663	0.0715402	0.0682693	0.0718389	0.0642095	0.0702178	0.0742066	0.0704138	0.0704138	0.0667292	0.0709804	0.0651219	0.0642826	0.0670594	0.0635338	0.0635338	0.0658803	0.0652664	0.0650641	0.0555662	0.0613891	0.0620872	0.058351	0.0634196	0.0634196	0.0565046	0.0604454	0.0586515	0.0484607	0.0601588	0.0576676	0.0629616	0.0629616	0.0561691	0.0648329	0.0589573	0.0580568	0.0663563	0.067596	0.067596	0.0587888
0.0660582	0.0679492	0.0677303	0.0691	0.0691	0.0640296	0.0716088	0.0674073	0.0683875	0.0721228	0.0656855	0.0719088	0.0696697	0.0696697	0.06417	0.0753557	0.0697299	0.0706139	0.069402	0.0594909	0.0650206	0.0680488	0.0621419	0.0626533	0.0626533	0.0599998	0.0612335	0.0645289	0.0676975	0.0610859	0.0604289	0.0624527	0.0624527	0.0574261	0.0580031	0.0507586	0.0648854	0.0648854	0.0570292	0.0502469	0.0659853	0.0518004	0.0523644	0.0650484	0.0650484	0.0638468	0.0671272	0.0680273	0.0665882	0.0663884
0.0640723	0.0629101	0.0667576	0.0717862	0.0717862	0.0710591	0.0703797	0.0686955	0.071125	0.0638578	0.0698714	0.0707458	0.0707458	0.0722929	0.0671868	0.0583799	0.0685123	0.066108	0.0602634	0.0681347	0.0565698	0.0565698	0.0596164	0.0610261	0.0661789	0.0642975	0.0659049	0.0600778	0.0600778	0.0653179	0.0487744	0.0564077	0.061076	0.0609922	0.0609376	0.058737	0.058737	0.0549477	0.0601965	0.0632277	0.0550306	0.0585657	0.0590453	0.0631115	0.0498396	0.0654977	0.0554711	0.063137	0.063137	0.0659816
0.0680362	0.0699833	0.0695794	0.0606449	0.0606449	0.0677238	0.0697065	0.0701131	0.0701095	0.0707687	0.0635507	0.0635507	0.0698055	0.0634474	0.0576967	0.0667127	0.0663855	0.0656335	0.0641887	0.068486	0.068486	0.0662657	0.0701846	0.0668678	0.061639	0.0652512	0.0659075	0.0565784	0.0565784	0.0613538	0.0559297	0.0550403	0.0628663	0.0547	0.0642577	0.0642577	0.0668885	0.0668885	0.0668213	0.0614959	0.0628202	0.0652238	0.0545585	0.0655198	0.0655198	0.0625861	0.0599908	0.0681562	0.067606	0.0613284
0.059569	0.0730272	0.0620222	0.0734289	0.0734289	0.0720878	0.0716414	0.0709759	0.073476	0.073753	0.0688143	0.0677499	0.0677499	0.0715114	0.0706869	0.0640181	0.0738764	0.0666249	0.0702472	0.0702472	0.0603183	0.0603183	0.0697308	0.0696299	0.0665326	0.0709112	0.069476	0.0648252	0.0648252	0.057964	0.069357	0.0611139	0.0644138	0.0596168	0.061119	0.06469	0.0670225	0.0640832	0.0654637	0.0630345	0.0630345	0.0583387	0.064061	0.06647	0.0630509	0.066219	0.0593458	0.0683566	0.0683566	0.0645372
0.0712769	0.0669679	0.0684841	0.0627747	0.0714743	0.0637189	0.0701971	0.0632948	0.0632948	0.0683681	0.0679891	0.0684648	0.0551198	0.0626814	0.0733482	0.0705537	0.0536616	0.0649444	0.0648591	0.0747549	0.0747549	0.0581733	0.0687841	0.0541833	0.0629468	0.0517618	0.0557758	0.0657064	0.0657064	0.0631615	0.0602658	0.0632192	0.0584474	0.0601467	0.0508499	0.0508499	0.0617451	0.0637638	0.0640947	0.060171	0.0628306	0.0556363	0.0654661	0.0544925	0.0544925	0.0554616	0.0651649	0.0671201	0.0648664	0.0651668
0.0697135	0.0593516	0.0707503	0.0673691	0.0636044	0.0710623	0.0731075	0.0731075	0.0710041	0.0680976	0.0698358	0.0621545	0.0733823	0.0692948	0.0729275	0.0767791	0.0767791	0.0719949	0.0708879	0.0584826	0.0622809	0.0674086	0.0683305	0.0638859	0.0638859	0.065837	0.0691592	0.0619443	0.0662791	0.0530333	0.0640696	0.0640696	0.0628872	0.0628016	0.0645038	0.0647208	0.0616911	0.0539364	0.0536856	0.0619667	0.0619667	0.0665091	0.0659671	0.0647427	0.0676261	0.0672959	0.067786	0.0623642	0.0623642	0.0674142
0.0591622	0.0664882	0.0733141	0.0736118	0.0701986	0.0708778	0.0663873	0.0696387	0.0696387	0.0699592	0.0642015	0.0705847	0.0677448	0.0686963	0.0712262	0.0712262	0.0692899	0.0705886	0.0717953	0.0701629	0.068446	0.0665198	0.0674879	0.0674879	0.0596741	0.068613	0.0615517	0.0661095	0.0610547	0.0674517	0.0625921	0.0661208	0.0661208	0.0659769	0.0608551	0.0684613	0.0620411	0.066829	0.0654801	0.0654801	0.0685828	0.0628566	0.0628284	0.0606014	0.0625343	0.0654192	0.0668523	0.0668523	0.0609505	0.0663648
0.0698023	0.0722441	0.0685241	0.0652895	0.0652895	0.066011	0.0696617	0.0726267	0.071488	0.0716275	0.0716275	0.0707162	0.0707162	0.0713939	0.0744316	0.0709886	0.0685479	0.0721119	0.071174	0.071174	0.0672285	0.0741214	0.0687896	0.0698026	0.0614273	0.0682133	0.0694431	0.06436	0.0654401	0.0635587	0.060497	0.060497	0.0684753	0.0601736	0.0625198	0.0636744	0.0636744	0.0662459	0.0645916	0.0668935	0.0644881	0.0693736	0.0704113	0.0704113	0.0700342	0.0562256	0.0651572	0.064206	0.0660437	0.0671725
0.0751733	0.0580698	0.070732	0.0583669	0.0724543	0.0714977	0.0630113	0.072863	0.0673483	0.0727865	0.0739618	0.0739618	0.0734964	0.0682527	0.0725298	0.0708286	0.0696587	0.0512793	0.0714426	0.0719545	0.0719545	0.0719729	0.0685578	0.0654569	0.0683817	0.056314	0.0649642	0.0649642	0.0651304	0.0573355	0.0613757	0.0604617	0.066617	0.0603239	0.0675944	0.0675944	0.066319	0.0540934	NaN	0.0661785	0.0656412	0.0620879	0.0630797	0.0639879	0.0665978	0.0688588	0.0647381	0.0647381	0.0681639	0.062224
0.0737681	0.0702076	0.0667348	0.0726036	0.0726036	0.0707559	0.0736375	0.0692236	0.0729513	0.0658617	0.0658617	0.0667742	0.0765597	0.0601611	0.0567162	0.0713818	0.0692682	0.065871	0.0678695	0.0678695	0.0653607	0.0725557	0.0607268	0.0669368	0.0668644	0.0734196	0.0675467	0.0520877	0.0520877	0.0660459	0.0686043	0.0656672	0.0675422	0.0648071	0.0648071	0.0666023	0.0656158	0.053897	0.0645362	0.05905	0.0589782	0.0628153	0.0561297	0.0561297	0.0598823	0.0667033	0.066347	0.0654979	0.0597532	0.0651468
0.0734904	0.0641997	0.0683998	0.0683998	0.0749826	0.0550011	0.0727745	0.0727773	0.0703977	0.0683165	0.0740531	0.0740531	0.0695174	0.0692657	0.0654645	0.0654645	0.0573335	0.0741895	0.0778364	0.0663953	0.0617821	0.0723931	0.0737373	0.0737373	0.0585892	0.0615025	0.0642013	0.0721695	0.0590488	0.0663628	0.0663628	0.0700529	0.0661192	0.0691788	0.0678997	0.0644453	0.0643855	0.0622685	0.065374	0.065374	0.0576625	0.0627049	0.0647206	0.0690841	0.0604272	0.0637495	0.0679566	0.0679566	0.0728204	0.0624568
0.0694908	0.0698807	0.0602545	0.0701078	0.0735818	0.0689895	0.0660232	0.0660232	0.0622909	0.0606042	0.0610971	0.063017	0.065962	0.0717527	0.0717527	0.0688207	0.0688207	0.0734909	0.0741698	0.0631083	0.058741	0.0694157	0.0694157	0.0719144	0.0715059	0.0721984	0.0672437	0.0682226	0.0735103	0.0705844	0.0561935	0.0561935	0.0718176	0.0717606	0.0701972	0.0723247	0.0713774	0.0641312	0.0641312	0.0692957	0.0686878	0.0704872	0.064396	NaN	0.0618677	0.0619986	0.0619986	0.0689901	0.0609779	0.0614971
0.0672755	0.0672176	0.0700175	0.0700175	0.0683318	0.0722678	0.0705655	0.0686602	0.067007	0.0626021	0.0626021	0.0658704	0.0705246	0.0588027	0.0733185	0.0644051	0.0712737	0.0647492	0.0647492	0.0677957	0.06966	0.0672695	0.068548	0.0686526	0.0671722	0.0691166	0.066919	0.066919	0.068871	0.0690833	0.0627	0.0730047	0.0712861	0.0530994	0.0535396	0.0535396	0.0655188	0.066376	0.0687867	0.0672047	0.0673649	0.0728203	0.0728203	0.0708151	0.0685056	0.0706323	0.06905	0.0681879	0.0715701	0.0681778
0.0602965	0.0685065	0.064761	0.0666055	0.071754	0.0700366	0.0613265	0.0613265	0.0582672	0.0587654	0.0582432	0.0660821	0.0668895	0.0697927	0.0697927	0.0679197	0.0662455	0.0712297	0.0654578	0.0624678	0.0688402	0.0743765	0.0743765	0.0722823	0.0697011	0.0751687	0.0749133	0.0696446	0.065057	0.0684048	0.0732224	0.0732224	0.0767076	0.0691809	0.067936	0.0725402	0.0560975	0.0717981	0.0717981	0.0612677	0.0585618	0.0682563	0.0610722	0.0693375	0.0674089	0.0671065	0.0671065	0.069071	0.0689675	0.061434
0.0622492	0.066798	0.0728684	0.0682991	0.0656612	0.0677304	0.0677304	0.0611642	0.0704409	0.0675121	0.0704585	0.0678867	0.0637648	0.0637648	0.0669978	0.0669978	0.069259	0.0694852	0.0694932	0.0701031	0.070123	0.0662235	0.0662235	0.0727012	0.058065	0.0610494	0.0723204	0.0744709	0.0614594	0.0601643	0.0601643	0.0756198	0.071323	0.0707123	0.0748615	0.0688535	0.0559386	0.0663202	0.0588719	0.0588719	0.0579987	0.0622693	0.0622487	0.0672035	0.0625762	0.0628214	0.0628214	0.0593063	0.0688419	0.055555
0.0652545	0.0659592	0.0659592	0.0658923	0.0648051	0.0571076	0.0649291	0.0629128	0.0653211	0.0640238	0.0640238	0.0667559	0.0659559	0.0681153	0.0671966	0.0699826	0.0686339	0.0686339	0.0689333	0.0740317	0.0726174	0.0646789	0.0656468	0.0702852	0.0709448	0.0747131	0.06526	0.0693133	0.0687827	0.0687827	0.0698783	0.0717941	0.0740442	0.0722772	0.0730082	0.0642664	0.0732653	0.0689596	0.0689596	0.0638907	0.0718133	0.0730437	0.0625044	0.0680695	NaN	NaN	0.0681322	0.0720877	0.0672373	0.0749971
0.0671605	0.0623449	0.0636171	0.0636171	0.0646542	0.0621196	0.0684308	0.0667931	0.0639089	0.0639089	0.0577615	0.061221	0.0725583	0.0608864	0.0673848	0.0652162	0.068178	0.0749345	0.0749345	0.0737141	0.0754311	0.0717698	0.0741046	0.0709545	0.0680911	0.0680911	0.0716363	0.0716363	0.0700235	0.0600538	0.0567086	0.0697961	0.0643234	0.0703165	0.0703165	0.0748876	0.0706358	0.0770868	0.0741784	0.0716402	0.0711543	0.0686302	0.0686302	0.0713412	0.0604638	NaN	0.0661786	0.0608659	0.0616129	0.0616129
0.0641516	0.0641799	0.0641799	0.0591639	0.0545524	0.0584855	0.0554554	0.0649296	0.0678426	0.0678426	0.0640143	0.0678388	0.0671219	0.0655189	0.0631567	0.0732332	0.0692009	0.0691564	0.068854	0.0609088	0.0710639	0.0731033	0.0731033	0.0666875	0.0686879	0.0685241	0.0726807	0.0737595	0.0720756	0.0720756	0.05701	0.0705975	0.0756605	0.058791	0.0705864	0.0738375	0.06934	0.0710978	0.0710978	0.0691666	0.0667713	0.0764933	0.0695235	0.0698559	0.0721284	0.0721284	0.0626336	0.0655526	0.0755707	0.067219
0.0617707	0.0602114	0.0505541	0.0544445	0.0589997	0.0675982	0.0675982	0.0649531	0.0558067	0.0674071	0.0611666	0.0665414	0.0638506	0.0638506	0.0725292	0.0678696	0.0632398	0.0638021	0.0639849	0.0723856	0.0693637	0.0693637	0.0648051	0.0643738	0.075685	0.0713395	0.0745104	0.0709812	0.0709812	0.0662095	0.0662095	0.0735181	0.0712852	0.0693365	0.0659377	0.0690988	0.0733551	0.0733551	0.0748429	0.0745876	0.0722604	0.0681377	0.0699584	0.0728728	0.0724393	0.0637859	0.0637859	0.0654387	0.0711113	0.0728364
0.0579569	0.0536203	0.060553	0.0572228	0.0613897	0.0613897	0.0653452	0.0662959	0.0610902	0.0700378	0.0640155	0.070622	0.0647929	0.0601353	0.0601353	0.067866	0.0695223	0.0663238	0.072958	0.0586991	0.0692474	0.0692474	0.0707632	0.0729378	0.0660501	0.0709936	0.0608138	0.0736504	0.075608	0.075608	0.0714044	0.0736571	0.0755769	0.0702744	0.0690283	0.0722891	0.0718269	0.0770915	0.0770915	0.0630583	0.0702975	0.0735197	0.0734802	0.0745924	0.0681007	0.0681007	0.0737132	0.0616184	0.0676429	0.0727851
0.0627106	0.0609791	0.0609791	0.0575021	0.0641547	0.0648961	0.0657125	0.0633683	0.063857	0.0674439	0.0628079	0.0575479	0.0667361	0.0667361	0.0701326	0.0684652	0.0720093	0.0708077	0.0639756	0.0672145	0.069772	0.069772	0.0643735	0.0709872	0.0693502	0.0705776	0.0677208	0.0596905	0.0596905	0.0729158	0.0756293	0.077045	0.0680837	0.0708239	0.0720925	0.0748377	0.0693857	0.0693857	0.0671008	0.0677059	0.0729844	0.0746284	0.0714256	0.0762632	0.076474	0.0731962	0.0731962	0.0655047	0.0658647	0.0746266
0.0561123	0.0593631	0.0593631	0.056387	0.0555858	0.0568355	0.0601459	0.0557176	0.0632449	0.0632449	0.0542458	0.0642096	0.0544388	0.065675	0.066728	0.0655227	0.0628674	0.0628674	0.0657862	0.0594676	0.071722	0.0661324	0.0754068	0.0717772	0.0717772	0.0716062	0.0761667	0.0701354	0.0714997	0.0693771	0.0693821	0.0715329	0.0732219	0.0732219	0.0762586	NaN	0.0751026	0.0725511	0.0754562	0.0717533	0.0713784	0.0713784	0.0676039	0.0741124	0.0714986	NaN	0.0738124	0.0727796	0.0727796	0.0728227
0.0590107	0.0519502	0.0544881	0.0564872	0.0557062	0.059447	0.0592131	0.0616027	0.0616027	0.0607799	0.0539657	0.0579992	0.0512331	0.0597904	0.0677693	0.06861	0.0655526	0.0708246	0.0706583	0.0731225	0.0731225	0.0653421	0.0694659	0.071879	0.0713207	0.0742305	0.0742301	0.0771097	0.0771097	0.0741289	0.0759373	0.0694274	0.0731898	0.075905	0.0709858	0.0716487	0.0721811	0.0721811	0.073307	0.0742937	0.0747965	0.069765	0.0727956	0.0757812	0.0757812	0.0729758	0.0737325	0.071806	0.0710021	0.0743119
0.0476336	0.0507591	0.0507591	0.0524548	0.0570368	0.0580015	0.0569244	0.0531418	0.0551486	0.0551486	0.0600495	0.0540339	0.0551914	0.0629298	0.0578855	0.0578855	0.0692315	0.0692315	0.058476	0.0715974	0.0701226	0.0649288	0.0647476	0.0683883	0.0683883	0.0702416	0.0696666	0.0666553	0.0669069	0.0681286	0.0711713	0.0656303	0.0645117	0.0645117	0.0743884	0.0699079	0.0726995	0.0688374	0.0638238	0.0710225	0.0736647	0.0736647	0.0648754	0.074607	0.067189	0.0678997	0.0754984	0.0757533	0.0757533	0.0684837
0.0540926	0.0528605	0.053946	0.0530992	0.0537675	0.0477367	0.0611046	0.053502	0.053502	0.05537	0.0616048	0.0586422	0.061436	0.0631594	0.0665196	0.067983	0.067983	0.0671703	0.0657037	0.0642755	0.0677458	0.0675804	0.0705217	0.0740704	0.0749174	0.0655532	0.0686426	0.0736415	0.0736415	0.0705771	0.0734659	0.0685953	0.0769022	0.0604018	0.0721287	0.0625672	0.0694785	0.0694785	0.0571475	0.0740593	0.073856	0.0655105	0.0691377	0.0745973	0.0745973	0.071282	0.0610574	0.0707203	0.0645122	0.0743597
0.0544234	0.0447859	0.0418798	0.0418798	0.0513037	0.051438	0.051588	0.0569171	0.0579943	0.0555323	0.0512841	0.0524475	0.0524475	0.0608373	0.0558555	0.0656222	0.0675559	0.0676671	0.0736457	0.0598118	0.063679	0.063679	0.0678525	0.0689894	0.0739561	0.0709144	0.0687226	0.0687226	0.0753379	0.0745841	0.0752285	0.0676855	0.0603655	0.0734045	0.0476104	0.0540425	0.0540425	0.0670168	0.0663837	0.0685507	0.0758058	0.065489	0.0769933	0.0698387	0.0767215	0.0767215	0.0724785	0.0769382	0.0709452	0.0706755
0.0529949	0.0533447	0.0518592	0.0491715	0.0491715	0.049532	0.0531998	0.0513771	0.0576646	0.0505733	0.0577598	0.0577598	0.0581864	0.0642873	0.0539537	0.0577064	0.05032	0.0647454	0.0608817	0.0707866	0.0707866	0.0676161	0.0678982	0.0713695	0.0750835	0.0704098	0.0717676	0.066588	0.066588	0.0718735	0.0727555	0.0725125	0.0730576	0.0735793	0.0751658	0.0751658	0.0698912	0.0726921	0.0713362	0.0685929	0.0650518	0.0625995	0.0723728	0.0744307	0.0744307	0.0740495	0.0767102	0.078128	0.0676107	0.0740077
0.0507795	0.05103	0.0501694	0.0504266	0.0524883	0.0547049	0.0560357	0.0560357	0.0536646	0.0571165	0.0598308	0.0558664	0.0636582	0.0610233	0.056217	0.0615357	0.0611541	0.0644938	0.0650989	0.0650989	0.0633621	0.0633621	0.0639812	0.057746	0.0733746	0.0683589	0.0737199	0.0737199	0.0710891	0.0647245	0.0687659	0.0721556	0.0681497	0.0681497	0.0692371	0.0714417	0.0679728	0.0663598	0.0706514	0.0706514	0.0640663	0.0706352	0.0634088	0.0721047	0.0642609	0.0695015	0.0687206	0.0652096	0.0652096	0.0657853
0.0593222	0.0507073	0.0501823	0.0546246	0.0546246	0.0538946	0.0500573	0.0486141	0.0554986	0.0492766	0.0591267	0.0591267	0.0604992	0.0621742	0.0618001	0.0640385	0.0682797	0.0595971	0.0616605	0.0697125	0.0697125	0.0673993	0.0688316	0.0538294	0.0654376	0.0675117	0.0707759	0.0707759	0.0626078	0.0709246	0.0726143	0.067434	0.0693093	0.0652901	0.0713322	0.0713322	0.0759931	0.0744797	0.0686846	0.0710889	0.0638533	0.0683644	0.0590476	0.068931	0.068931	0.0704485	0.0735768	0.0717331	0.0689422	0.0685497
0.0568354	0.0509951	0.0534955	0.0534955	0.0517683	0.0571958	0.0565026	0.0565659	0.0550158	0.0516775	0.0447282	0.0520198	0.0520198	0.0596802	0.0559791	0.0605041	0.0510389	0.0558282	0.0617263	0.0617263	0.0609349	0.0663761	0.0708081	0.0704525	0.0717613	0.0688699	0.0698187	0.0698187	0.0741684	0.0596954	0.0708233	0.0734733	0.0724532	0.0713986	0.0712934	0.0703173	0.0703173	0.0730638	0.0697664	0.0713329	0.0763366	0.0643782	0.0677742	0.0677742	0.0689123	0.0705136	0.0698143	0.0713699	0.0713699	0.075641
0.0574929	0.0563167	0.0461514	0.0515866	0.0456219	0.0542807	0.0542807	0.0553806	0.0553806	0.0507587	0.0599205	0.0604746	0.0605056	0.0512993	0.0552629	0.0552629	0.0643395	0.0675437	0.0670255	0.0543986	0.0681605	0.0720244	0.0713669	0.0713669	0.0661901	0.0685295	0.0655923	0.0701115	0.0654089	0.0551562	0.0706308	0.0711607	0.0711607	0.0698199	0.0661131	0.0622763	0.061821	0.0619573	0.0560197	0.0560197	0.071024	0.0589889	0.0669576	0.0594162	0.0656027	0.0695235	0.0694248	0.0694248	0.0655544	0.0728733
0.0579566	0.0531322	0.0604401	0.0604401	0.0466671	0.0422915	0.0506128	0.0532388	0.0507003	0.0562861	0.0562861	0.0500704	0.0500704	0.0525465	0.0600488	0.0627661	0.0648405	0.0614064	0.0579873	0.0579873	0.0641022	0.061706	0.0702416	0.0701087	0.0695487	0.0688928	0.0707413	0.0707413	0.0711422	0.0651392	0.0723927	0.0731305	0.0654912	0.0753264	0.0745154	0.0703595	0.0672334	0.0699694	0.0622504	0.0622504	0.0689519	0.0685034	0.0656193	0.0724011	0.0716704	0.0706912	0.0706912	0.0701084	0.0559207	0.0727156
0.0590218	0.0622849	0.0486951	0.0486951	0.060292	0.0496893	0.0520443	0.0491288	0.0540452	0.0532128	0.0456049	0.0456049	0.0587402	0.0534035	0.0580318	0.0619943	0.0508302	0.0701777	0.0701777	0.0671863	0.0671863	0.0620645	0.0718973	0.0671719	0.0693731	0.0605257	0.0653115	0.0653115	0.0636666	0.0714076	0.0705709	0.0638038	0.0638038	0.0701709	0.0688211	0.0727493	0.0533182	0.065359	0.073198	0.073198	0.0753983	0.0728601	0.0623932	0.0681235	0.0641102	0.0735145	0.0657641	0.0637021	0.0699417	0.0653869
0.0490652	0.0556893	0.0587727	0.0587727	0.0534747	0.0615772	0.0592332	0.0464196	0.0538975	0.0555014	0.0555014	0.0523183	0.0581688	0.0570836	0.0609139	0.0607448	0.0675871	0.063963	0.0694761	0.0694761	0.0679424	0.0604488	0.0574414	0.0675661	0.0592418	0.0716807	0.0716807	0.069397	0.065179	0.0679283	0.0659751	0.0753644	0.0618511	0.0662827	0.0662827	0.0703979	0.0709099	0.0648987	0.0619606	0.0617067	0.0647349	0.0741549	0.0701437	0.0701437	0.0623887	0.0669005	0.0677169	0.0648646	0.0675202	0.0650645
0.0650016	0.0602872	0.0602872	0.0617692	0.0593848	0.0542619	0.0502393	0.0451364	0.0488974	0.0488974	0.0552703	0.0552703	0.049403	0.0560541	0.058188	0.0583785	0.0588294	0.0623953	0.0623953	0.0580204	0.0624723	0.0649815	0.061998	0.0657317	0.0666281	0.0726885	0.0680985	0.0680985	0.0701785	0.0731273	0.0649416	0.0606163	0.0761532	0.0761532	0.0663322	0.0755322	0.0656132	0.0713228	0.072681	0.0682085	0.0664184	0.0725706	0.0725706	0.0638747	0.0714745	0.0671124	0.0570152	0.0655916	0.062534	0.0675722
0.0713576	0.0595186	0.0582341	0.0582341	0.0651214	0.0579476	0.0534226	0.0538573	0.0547674	0.0533467	0.0533467	0.0570884	0.0591093	0.0485797	0.0578583	0.0514021	0.063011	0.0575024	0.0646851	0.0646851	0.0704776	0.0681828	0.0641007	0.0715128	0.0729296	0.0596885	0.0596885	0.068003	0.0716355	0.0760733	0.0708004	0.0749076	0.0707261	0.0708821	0.0708821	0.0700167	0.076276	0.0578108	0.0709203	0.0652	0.0636717	0.069226	0.0574769	0.0574769	0.0592376	0.0712551	0.0697392	0.0598363	0.0728994	0.0594387
0.0562997	0.0657659	0.0657659	0.0701755	0.0609984	0.0616602	0.0557779	0.0479196	0.0478364	0.0478364	0.0556226	0.0481368	0.0548123	0.0597531	0.0593238	0.0631891	0.0568065	0.058459	0.058459	0.0622939	0.0654132	0.0577602	0.0658784	0.0679945	0.0703552	0.0707506	0.0652381	0.0652381	0.0734077	0.0704872	0.071949	0.0756984	0.0747156	0.0747156	0.0727073	0.0689072	0.0611401	0.0650078	0.0627424	0.0650065	0.0727029	0.0700308	0.0700308	0.0603352	0.0682844	0.0719319	0.0665367	0.0715262	0.0684229	0.0712781
0.0540438	0.0446228	0.0446228	0.056142	0.0599157	0.0480742	0.0525095	0.054595	0.0499866	0.0510755	0.0510755	0.054872	0.0553288	0.048118	0.0470839	0.055065	0.0558972	0.0558972	0.0650469	0.0650469	0.0692907	0.0649966	0.0684666	0.0713225	0.0681032	0.0662893	0.0662893	0.0684076	0.0702521	0.0717552	0.0757242	0.0757619	0.0695248	0.0721065	0.0721065	0.0657903	0.056446	0.0700241	0.0616073	0.0594017	0.0689244	0.0689244	0.0686039	0.0686039	0.0752005	0.0714337	0.0730491	0.0685593	0.0671311	0.0640297
0.0502493	0.0572142	0.0645193	0.0605744	0.0533913	0.0430128	0.0430128	0.0616131	0.0508106	0.0545005	0.0538453	0.045894	0.0582262	0.0594878	0.0594878	0.0537755	0.056898	0.0540036	0.0647472	0.0645768	0.0611354	0.0611354	0.0678289	0.0677174	0.0724605	0.0741347	0.0657201	0.0652031	0.0741079	0.073612	0.073612	0.0669051	0.0652812	0.0701297	0.0685978	0.0700644	0.0646135	0.0689344	0.0718247	0.0718247	0.0620436	0.0623682	0.0566732	0.0701174	0.071434	0.071434	0.0629136	0.0604692	0.0704927	0.0685452
0.0549859	0.0600277	0.0600277	0.0565154	0.0532366	0.0548893	0.0560603	0.0486944	0.0486944	0.0499702	0.0499702	0.0580158	0.0571269	0.0593932	0.0587747	0.054612	0.0635456	0.0623398	0.0596121	0.0560973	0.066074	0.0683721	0.0683721	0.064694	0.0671302	0.0689317	0.0745319	0.0683164	0.072487	0.072487	0.0632988	0.0692418	0.0765781	0.0705529	0.0705529	0.0703043	0.0728805	0.0692692	0.0705544	0.0639785	0.0684974	0.0684974	0.0651188	0.067662	0.0755001	0.0695027	0.0738885	0.068474	0.0719727	0.0656701
0.0484222	0.0572966	0.0536997	0.0633489	0.0565339	0.0583847	0.0583847	0.0495281	0.0530148	0.0527188	0.0553887	0.0594563	0.057741	0.057741	0.0635319	0.0635411	0.0645665	0.0663611	0.0690907	0.0696103	0.0603943	0.0603943	0.0713433	0.0633137	0.0714963	0.0639098	0.0574135	0.0707744	0.0715079	0.0638618	0.0638618	0.0728901	0.0750669	0.0761235	0.0764412	0.0758442	0.0496419	0.0496419	0.0697426	0.0731172	0.0741969	0.0739521	0.0722758	0.0686575	0.0562288	0.0562288	0.0681925	0.0752513	0.0658049	0.0644598
0.0487985	0.0528069	0.0582199	0.0630052	0.0563088	0.0563088	0.0605951	0.0607753	0.0486625	0.0588998	0.0543187	0.0599588	0.059842	0.0546357	0.0546357	0.0536446	0.0564432	0.0568014	0.0606465	0.0654666	0.0654666	0.0665222	0.0713831	0.0613419	0.0706262	0.0643103	0.0698526	0.0738269	0.0683272	0.0683272	0.0614375	0.0733806	0.0615344	0.0732732	0.0770621	0.0656183	0.0700304	0.0556549	0.0556549	0.0645555	0.0674042	0.0605124	0.0589429	0.0701878	0.0657869	0.0707669	0.0543527	0.0586111	0.0684575	0.0709663
0.0625161	0.0619387	0.0619199	0.0615302	0.0534413	0.0570894	0.0570894	0.0551036	0.0573577	0.0566672	0.0599382	0.0607479	0.0564349	0.0564349	0.051207	0.0668631	0.0664916	0.0680408	0.0662505	0.0703782	0.0609738	0.0609738	0.0588049	0.0725566	0.0747711	0.0660861	0.0759209	0.0788772	0.0788772	0.0762395	0.0762395	0.0724839	0.0770011	0.0562072	0.075577	0.0761723	0.0724721	0.0724721	0.0723212	0.0636398	0.0626275	0.0701014	0.0649801	0.0676353	0.0625219	0.0625219	0.0683036	0.0682796	0.0674738	0.0702432
0.0627574	0.057621	0.0541082	0.0586749	0.0587293	0.0587293	0.0525605	0.0610987	0.0490141	0.0556682	0.0576046	0.0556269	0.0480146	0.0608221	0.0608221	0.0590717	0.0648895	0.0587131	0.0657974	0.0619953	0.0619953	0.0704744	0.0709377	0.065378	0.0689512	0.0671994	0.0703136	0.0699843	0.0627386	0.0627386	0.0717646	0.0760335	0.0741419	0.0652035	0.0558589	0.0614074	0.0614074	0.0614034	0.0737834	0.0708288	0.0678233	0.0682587	0.0680421	0.0654973	0.0690868	0.0690868	0.0644773	0.0632383	0.058269	0.0637347
0.0593033	0.0662987	0.0662987	0.056831	0.0584741	0.061143	0.0555477	0.0631359	0.0569817	0.0569817	0.0532948	0.0568467	0.060956	0.0569795	0.0627698	0.0662887	0.0662887	0.065278	0.0655086	0.0679835	0.0705314	0.0679452	0.0689818	0.0715612	0.0738902	0.0738902	0.0722423	0.0703866	0.0721908	0.0780522	0.0766564	0.0739004	0.0684136	0.0684136	NaN	0.0740458	0.0601117	0.0652829	0.0699991	0.0643605	0.0643605	0.0634808	0.070469	0.0664695	0.0662531	0.0716305	0.067927	0.0638941	0.07111	0.07111
0.0616321	0.0670365	0.0640596	0.0634584	0.0640343	0.0640343	0.0604095	0.0638263	0.0500308	0.0474405	0.0552367	0.0582429	0.0582429	0.0539752	0.0618737	0.0584523	0.0653776	0.063555	0.0673815	0.0608301	0.0608301	0.0687639	0.0626113	0.0697084	0.0690101	0.0696861	0.0686657	0.0735097	0.0577421	0.0577421	0.0733382	0.0748179	0.0688328	0.0718735	0.0584755	0.0735077	0.0735077	0.0660584	0.0703853	0.065445	0.0671556	0.0691443	0.0608528	0.0677905	0.069564	0.069564	0.0632042	0.0696912	0.0672675	0.0719402
0.0662206	0.0632657	0.0631525	0.0570496	0.0570496	0.0643563	0.0649366	0.0643351	0.065424	0.0582972	0.05787	0.0576639	0.0633651	0.0633651	0.0582883	0.0636336	0.0628299	0.0693407	0.0663199	0.0599033	0.0599033	0.0597485	0.0646106	0.0693644	0.0634289	0.0707268	0.0708274	0.0658588	0.0658588	0.0584609	0.0685972	0.0603251	0.0603251	0.0691223	0.0604653	0.0673565	0.0733038	0.071445	0.0637365	0.064224	0.064224	0.0662992	0.0624828	0.0670446	0.0679883	0.0677252	0.0727919	0.0727919	0.0716147	0.0716147
0.0699421	0.0601681	0.064127	0.068953	0.0593019	0.0593019	0.0692806	0.057578	0.0575179	0.0591412	0.0589253	0.056937	0.056937	0.063074	0.0539531	0.0584624	0.0662805	0.0682407	0.0617147	0.0664704	0.0664704	0.0552389	0.0649355	0.0676598	0.0669729	0.0676455	0.0670362	0.0685098	0.0706238	0.0712936	0.0716863	0.0615303	0.0615303	0.0607799	0.0729461	0.0675	0.0656036	0.0728501	0.0678072	0.0678072	0.0633186	0.0690386	0.0720266	0.0605774	0.065663	0.0678131	0.0709265	0.070547	0.070547	0.0731042
0.0713386	0.0711681	0.0685347	0.0687277	0.0687277	0.0661733	0.0696469	0.0634852	0.066167	0.0649449	0.0608206	0.0606345	0.0650663	0.0650663	0.0621048	0.0686489	0.0651322	0.0673285	0.0696645	0.0668794	0.0668794	0.0701413	0.0730193	0.070311	0.0701592	0.0691727	0.0669586	0.0664448	0.0664448	0.0695026	0.0672293	0.0615691	0.071521	0.0697062	0.0716276	0.0716276	0.0693982	0.0649592	0.0724547	0.0692515	0.0687938	0.0750666	0.0711535	0.0688985	0.0688985	0.0725593	0.0691119	0.064434	0.0638769	0.0682468
0.0758606	0.0617157	0.0725033	0.0702163	0.0673009	0.0720256	0.0681846	0.0725718	0.0725718	0.0688373	0.0635924	0.0613678	0.0614366	0.063895	0.0655063	0.0655063	0.0627689	0.0600845	0.0666815	0.0695001	0.0668775	0.0685035	0.0642115	0.0690009	0.0690009	0.0564254	0.073921	0.0631391	0.0694192	0.0624796	0.0705253	0.0650011	0.0650011	0.0718678	0.0696428	0.0653183	0.0670827	0.0704266	0.0717605	0.0717605	0.0728008	0.0740243	0.061804	0.0707524	0.0608974	0.0672989	0.0711503	0.0747714	0.0747714	0.0696619
0.0793676	0.0767231	0.0727936	0.0732805	0.0720447	0.0708242	0.0718934	0.0684067	0.0684067	0.0697087	0.0574451	0.0697302	0.0663195	0.0652315	0.0574647	0.0683859	0.0683859	NaN	0.0691574	0.0683818	0.0623265	0.058067	0.0693572	0.0693572	0.0645568	0.0611676	0.0566895	0.0668854	0.067914	0.0676873	0.0710001	0.0708717	0.0708717	0.0680007	0.0692925	0.0667205	0.0633029	0.0647658	0.0666041	0.0676736	0.0676736	0.0605714	0.068674	0.0693826	0.0698265	0.0679396	0.0736935	0.0736935	0.0748175	0.064168
0.0713614	0.0792104	0.0756963	0.0727698	0.0690528	0.0781161	0.0725772	0.0725772	0.0661232	0.0630019	0.0696458	0.0637936	0.0552729	0.0677061	0.0705381	0.0705381	0.0727948	0.0673827	0.0658108	0.0575242	0.0673752	0.0697113	0.0702781	0.0644243	0.0644243	0.0710732	0.0720589	0.06798	0.0597837	0.0664819	0.068003	0.068003	0.0702	0.0725319	0.0710261	0.062974	0.0667531	0.059465	0.0718446	0.0718446	0.0673844	0.0670334	0.0516747	0.0623329	0.0649918	0.0736417	0.0660684	0.0658431	0.0658431	0.0564027
0.0761543	0.0787507	0.0688801	0.0790956	0.0790956	0.0754809	0.0775778	0.0772774	0.0726504	0.0708373	0.0745622	0.0745622	0.0676868	0.064134	0.0689042	0.0598485	0.061176	0.0699139	0.0658427	0.0642586	0.0642586	0.0557966	0.0628505	0.0582621	0.0689397	0.0681012	0.0679462	0.0688701	0.06272	0.0681193	0.0681286	0.0677062	0.0677062	0.0653209	0.0667221	0.0704214	0.0661269	0.0655321	0.0655321	0.0721196	0.0707742	0.0666082	0.0636656	0.0618108	0.0623511	0.0688443	0.0680653	0.0680653	0.0687954	0.0708335
0.0719221	0.0750748	0.0768082	0.0768082	0.078312	0.078107	0.0688992	0.0655164	0.0709352	0.0750367	0.0750367	0.0735607	0.0767806	0.0520696	0.0719198	0.0703952	0.0663126	0.0697945	0.0656442	0.0656442	0.0679332	0.0697614	0.0708286	0.0679823	0.0686552	0.0648138	0.0698162	0.0698162	0.063023	0.0718367	0.0609411	0.0641682	0.0627935	0.0651168	0.0651168	0.0671694	0.0671694	0.068447	0.0697087	0.0574575	0.0651473	0.0694578	0.0671395	0.0671395	0.0615941	0.0694015	0.0480807	0.055372	0.0711699	0.0652887
0.0718471	0.0672801	0.0646689	0.066906	0.066906	0.068087	0.0655668	0.0656655	0.0670495	0.0659435	0.0671025	0.0671025	0.0592684	0.0664837	0.0658669	0.0714796	0.0702806	0.0593474	0.0688152	0.0636232	0.0636232	0.0644235	0.0635126	0.0599436	0.0662357	0.0728959	0.0605744	0.0677838	0.0665465	0.0608206	0.0602506	0.0691369	0.0691369	0.0644729	0.0608487	0.0681107	0.0698689	0.0692989	0.0692989	0.0589289	0.0690952	0.069604	0.0610308	0.0682062	0.0648274	0.0645678	0.0636852	0.0636852	0.0668194	0.0701182
0.0591759	0.0556229	0.0696844	0.0696844	0.0638941	0.068944	0.0702357	0.0702357	0.0707939	0.0708259	0.0581299	0.0686575	0.0518828	0.0641074	0.0648419	0.0648419	0.0641758	0.0649205	0.0587043	0.0697319	0.070231	0.0642052	0.0642052	0.0558613	0.062024	0.0645351	0.0628752	0.0600303	0.0604869	0.0667052	0.0610862	0.0610862	0.0697423	0.0647521	0.0646274	0.0646581	0.061736	0.0687098	0.0552035	0.0552035	0.0677947	0.0676061	0.0680828	0.0613718	0.0676722	0.070015	0.070015	0.0695171	0.0666854	0.0672602
0.0639283	0.0672585	0.0767498	0.0670595	0.06799	0.0601486	0.0601486	0.077261	0.0730975	0.070665	0.0727846	0.069614	0.0670949	0.0688401	0.0688401	0.0615648	0.070578	0.0658371	0.060481	0.0609359	0.0648581	0.0721976	0.0671065	0.0671065	0.0656374	0.0660488	0.0630539	0.0652872	0.0659031	0.0683338	0.0683338	0.0637355	0.0682977	0.0690777	0.0709068	0.0689155	0.0577067	0.0647364	0.0647364	0.0689193	0.0650313	0.0670209	0.0601619	0.0684957	0.0704926	0.0595985	0.066071	0.066071	0.0619878	0.0722271
0.0693186	0.0671825	0.0718055	0.0670738	0.0695738	0.0715285	0.0712205	0.0712205	0.0670138	0.0659781	0.0627338	0.0717389	0.070375	0.0723204	0.0723204	0.0720679	0.0681764	0.0654171	0.0682768	0.0619305	0.0686241	0.0653604	0.0653604	0.0617109	0.0649233	0.0693718	0.0645156	0.0651339	0.0621245	0.0647168	0.0650498	0.0593576	0.0693624	0.0711128	0.0711128	0.0664474	0.0682768	0.0694439	0.0577447	0.0655611	0.0676319	0.0685635	0.0690453	0.0690453	0.0698797	0.0639517	0.0663396	0.0639342	0.0599518	0.061456
0.0715429	0.0671075	0.0671075	0.0590955	0.0673217	0.0668219	0.0604405	0.0669182	0.071639	0.0701462	0.0652003	0.0652003	0.0620721	0.0633327	0.0678242	0.0723495	0.0700341	0.0548063	0.0548063	0.0629371	0.0593697	0.0596082	0.0657517	0.0680572	0.0671051	0.0621763	0.0686626	0.0608105	0.0652497	0.0667175	0.0667175	0.0692159	0.0677469	0.0697687	0.0591578	0.0636735	0.0686088	0.0691819	0.0691819	0.0677208	0.0635322	0.070168	0.0607414	0.0658087	0.0728209	0.0728209	0.0686367	0.0686367	0.0632839	0.07032
0.068694	0.0651429	0.0567109	0.0567109	0.0676108	0.073703	0.0705242	0.0636152	0.0677434	0.0650004	0.0650004	0.0603913	0.0640675	0.0640675	0.059115	0.0642505	0.0629271	0.0580428	0.0663087	0.0604093	0.0490597	0.0639853	0.0639853	0.0654698	0.0609507	0.0636539	0.0644736	0.0693068	0.0679611	0.0677289	0.0636285	0.0636285	0.0657829	0.0605308	0.0614066	0.070099	0.0711575	0.0710391	0.0710391	0.0648053	0.0618455	0.0665025	0.0678305	0.0708365	0.0682508	0.0624329	0.0624329	0.0620843	0.0585682	0.0689325
0.0687819	0.0599231	0.0599231	0.0626142	0.0672883	0.0639293	0.0708595	0.0661679	0.0671061	0.0671061	0.0674101	0.0704649	0.065346	0.0657738	0.0670347	0.0688053	0.0677972	0.0583099	0.0583099	0.0668884	0.0622584	0.0658706	0.0630272	0.0670402	0.058629	0.0644373	0.0644373	0.0641095	0.0641511	0.063004	0.0623659	0.0664774	0.0686609	0.0686609	0.0667099	0.0677584	0.0668257	0.0691059	0.0679081	0.070372	0.0588952	0.0596355	0.0596355	0.0606965	0.0647935	0.0730673	0.0679094	0.0716641	0.0721499	0.0604673
0.0648294	0.0562088	0.0680339	0.0677479	0.0725202	0.0725202	0.0746501	0.068295	0.0714909	0.0678648	0.063997	0.0729549	0.0591963	0.0591963	0.0652945	0.0659234	0.0690322	0.0679012	0.0655104	0.0658197	0.065241	0.0469423	0.0469423	0.0552829	0.065934	0.0665992	0.0681756	0.0620348	0.060166	0.060166	0.0664588	0.0620491	0.0686171	0.0663699	0.0668753	0.0628282	0.0701379	0.0677569	0.0677569	0.0617038	0.0588515	0.0703786	0.0670723	0.0695551	0.0629976	0.0703657	0.0703657	0.0680862	0.0536894	0.068071
0.0610668	0.0655429	0.0697401	0.0667367	0.0712258	0.0671579	0.0671579	0.0652065	0.0660873	0.0726448	0.0737002	0.0734844	0.0721422	0.0721422	0.0719937	0.0650972	0.0669805	0.0672733	0.0534778	0.0577081	0.0567608	0.0567608	0.0514901	0.0628248	0.0648117	0.0625184	0.0640154	0.0618759	0.0618759	0.0628087	0.0628087	0.0649856	0.0649744	0.0537356	0.0632018	0.0611148	0.0507019	0.0637315	0.0619949	0.0567098	0.047569	0.0565798	0.0565798	0.0440612	0.0655122	0.0681646	0.0721661	0.0634151	0.068845	0.068845
0.0698052	0.0614197	0.0714542	0.0622795	0.0703899	0.0682454	0.0660334	0.0706097	0.0706097	0.0759229	0.0759229	0.0680581	0.0608345	0.0725626	0.0626993	0.0682384	0.065444	0.0634549	0.0654109	0.0590066	0.0590066	0.0638415	0.0638415	0.0646672	0.0711585	0.0643223	0.0624691	0.0670044	0.0578397	0.0578397	0.0605729	0.0656895	0.0691463	0.0665976	0.0594065	0.0670415	0.0668246	0.0644302	0.0644302	0.0651674	0.0678913	0.0516378	0.0661517	0.0544543	0.0544543	0.0685297	0.0525451	0.064728	0.0680219	0.0580779
0.0666772	0.0692579	0.0695893	0.0670335	0.0661893	0.0680454	0.0680454	0.0745736	0.0622537	0.0606243	0.0699525	0.0690546	0.0693339	0.0693339	0.0702719	0.0566477	0.0654168	0.0638003	0.0671152	0.0623312	0.0560552	0.0560552	0.0683029	0.0702887	0.0643209	0.0679397	0.0690265	0.0696986	0.0690523	0.060919	0.060919	0.0673868	0.0669367	0.0663205	0.0670634	0.0540937	0.0646378	0.0646378	0.0619141	0.0653496	0.0623744	0.0612575	0.0635704	0.0662182	0.0661786	0.0661786	0.0635176	0.0633536	0.0658055	0.0641873
0.0702557	0.0696488	0.072965	0.0721827	0.0638507	0.0638507	0.072657	0.0700383	0.0726081	0.0651591	0.0686962	0.0668918	0.0656865	0.0656865	0.0618622	0.0669341	0.0693063	0.071306	0.0720536	0.0672116	0.0672116	0.0665648	0.0631583	0.0623068	0.065818	0.0669453	0.0684556	0.0706066	0.0637437	0.0637437	0.0732648	0.0639091	0.0711638	0.0670062	0.0654009	0.0688233	0.0688233	0.0585748	0.0585748	0.0525779	0.0605384	0.0635885	0.0703565	0.0662915	0.0662915	0.0603713	0.0663786	0.070954	0.0733747	0.0671626
0.0650944	0.0600556	0.0695041	0.0728282	0.0728282	0.0719993	0.0719993	0.0755394	0.0737379	0.0639598	0.0626793	0.0608457	0.0623959	0.0623959	0.0674562	0.0612332	0.067461	0.0716754	0.0569652	0.0664248	0.0694327	0.0597154	0.065293	0.0582917	0.065256	0.065256	0.0675879	0.0668836	0.0663488	0.0677064	0.069857	0.0665701	0.0648485	0.0648485	0.066834	0.0630174	0.055251	0.0649875	0.0692277	0.0521623	0.0521623	0.0595065	0.0605646	0.055086	0.0578394	0.0621859	0.0670682	0.066517	0.0671838	0.0671838
0.0664046	0.0668311	0.0661355	0.0657439	0.0715877	0.0721752	0.0691014	0.0701651	0.0701651	0.0721379	0.069876	0.0648447	0.0679891	0.0693144	0.0653222	0.0682405	0.0532608	0.0532608	0.0672635	0.0594386	0.0657552	0.0680648	0.071983	0.0657686	0.0657686	0.0655804	0.0632331	0.0632288	0.0667031	0.066531	0.0669427	0.0669017	0.0669017	0.069404	0.0665779	0.0639871	0.0594316	0.0577633	0.0660582	0.0594305	0.0605939	0.0605939	0.0593224	0.0661314	0.0676522	0.0616289	0.0633401	0.0683435	0.0683435	0.0724579
0.0706096	0.0632135	0.0663067	0.0699427	0.0674601	0.0698766	0.0748585	0.0748585	0.0779833	0.0753268	0.0676005	0.0783586	0.0714816	0.0714688	0.0647651	0.0583525	0.0699064	0.0666179	0.0664602	0.0664602	0.0589442	0.0589442	0.059222	0.0680859	0.0658094	0.0652515	0.0670623	0.063969	0.063969	0.0630991	0.0639204	0.0639204	0.0714816	0.0601118	0.0658632	0.0694866	0.0694126	0.0694126	0.0626664	0.0540712	0.0564956	0.0592221	0.0574708	0.0574708	0.0595099	0.0536951	0.0685481	0.0593023	0.0675186	0.069705
0.0668628	0.0692441	0.0676589	0.0649769	0.0689465	0.0722649	0.0749437	0.0693271	0.0693271	0.0746508	0.0703319	0.0731034	0.0747204	0.0721719	0.0686786	0.0713925	0.0751316	0.0751316	0.0698552	0.0692754	0.05819	0.065586	0.0675991	0.0684936	0.0684936	0.0672286	0.0610602	0.0649586	0.0675975	0.0679246	0.0700521	0.0661323	0.0661323	0.0699184	0.0543189	0.0690525	0.0596721	0.0613953	0.0659176	0.0659176	0.0646458	0.0646458	0.0588561	0.0615505	0.0673008	0.0655018	0.0681585	0.0658527	0.0658527	0.0710554
0.0662181	0.0655187	0.0702348	0.0698587	0.0699291	0.0712281	0.0570902	0.0570902	0.079242	0.0743687	0.0668291	0.0746784	0.0693862	0.0747329	0.0730525	0.0681539	0.0681539	0.0699615	0.0694617	0.0552102	0.0697705	0.0737968	0.0726579	0.0681727	0.0718125	0.0718125	0.0702534	0.0689013	0.0657133	0.0612178	0.0654784	0.0654784	0.0594377	0.0623452	0.0664689	0.0576726	0.0673343	0.0679015	0.0611678	0.0654307	0.0654307	0.0584672	0.0704939	0.0688462	0.0688434	0.0606273	0.0724233	0.0724233	0.0689007	0.0689007
0.0664173	0.0641694	0.0658797	0.0737938	0.0728318	0.0728318	0.0730387	0.0758176	0.0758176	0.0650051	0.0764203	0.0728189	0.0678493	0.064485	0.0711192	0.0711192	0.0642654	0.0642045	0.0685997	0.0671628	0.0606608	0.0677712	0.0640905	0.0585275	0.0585275	0.0696712	0.0646511	0.0692122	0.0661169	0.0662912	0.0699091	0.0628403	0.0628403	0.0601993	0.0653624	0.0661121	0.054347	0.0645506	0.0572417	0.0572417	0.0636609	0.0676679	0.06838	0.0716945	0.0674544	0.0676208	0.0655659	0.0681707	0.0681707	0.0697908
0.0686485	0.0676606	0.071383	0.0698192	0.0693656	0.0702953	0.0673299	0.0673299	0.0759111	0.0761881	0.0677992	0.0677992	0.0735248	0.0735248	0.0707034	0.0699443	0.0724887	0.0717462	0.0657958	0.0657958	0.0627308	0.0678249	0.0732911	0.0667824	0.0544681	0.0683527	0.0658252	0.0712198	0.0712198	0.0708507	0.0664116	0.0717483	0.0698771	0.0685297	0.0646157	0.0646157	0.0614309	0.0643252	0.0604049	0.0697001	0.0670406	0.0615141	0.0615497	0.0615497	0.0684291	0.0707165	0.0651503	0.0679442	0.0680083	0.0712255
0.0635801	0.0682634	0.067923	0.0650866	0.0741852	0.0676601	0.0709586	0.0709586	0.0716945	0.0679635	0.0738909	0.0722636	0.0744179	0.0687382	0.0721661	0.0615049	0.0660504	0.0663519	0.0651694	0.0651694	0.0670758	0.0635541	0.0647615	0.0682867	0.063674	0.0661204	0.0637193	0.0637193	0.0561611	0.0663039	0.0657962	0.0671928	0.0687611	0.0678649	0.0668435	0.0680157	0.0680157	0.0611625	0.0674254	0.0697427	0.0689251	0.0704937	0.0625426	0.0625426	0.0680522	0.0684866	0.0721068	0.0647138	0.0725721	0.0669439
0.0720522	0.0598257	NaN	0.0685388	0.0685388	0.0712775	0.069954	0.0690023	0.068203	0.0664455	0.0741813	0.0741813	0.0749858	0.0725209	0.0720148	0.0608752	0.0600929	0.0652752	0.0684162	0.0684162	0.0686355	0.0644484	0.0663557	0.0614405	0.0602464	0.0690756	0.0690756	0.0671973	0.0671973	0.0654654	0.0605597	0.066914	0.0672822	0.0694799	0.0639713	0.0639713	0.06604	0.0683226	0.064823	0.0647549	0.0600527	0.0712395	0.073107	0.073107	0.0691969	0.0646373	0.0631829	0.0736575	0.0735268	0.0756575
0.0674659	0.0648873	0.0648452	0.0648452	0.0717555	0.0703142	0.0723827	0.069944	0.0662174	0.0724318	0.0714527	0.0722907	0.0722907	0.0694141	0.0672373	0.0718347	0.0620791	0.0689614	0.0651655	0.0651655	0.0685578	0.0717694	0.0637206	0.0647074	0.0653758	0.0668415	0.0648575	0.0648575	0.0670984	0.0699088	0.065071	0.0592464	0.0664806	0.0682689	0.0652412	0.0608196	0.0608196	0.0653318	0.0586395	0.0684515	0.0616861	0.0664824	0.0622719	0.0622719	0.0664649	0.0710782	0.0733094	0.0689564	0.0690053	0.0660605
0.0579523	0.0673031	0.0690618	0.062426	0.0676048	0.0695279	0.0724149	0.0724149	0.0655144	0.071757	0.0598761	0.0713267	0.0647882	0.0616004	0.0616004	0.0677049	0.0688749	0.0673202	0.0625564	0.0696486	0.0639541	0.0628961	0.0623268	0.0623268	0.0689091	0.0647862	0.0661803	0.0558967	0.0698109	0.0677033	0.0670646	0.0670646	0.0650998	0.0675576	0.067275	0.0624614	0.065678	0.0673272	0.0673272	0.0670818	0.0673546	0.0627007	0.0664634	0.0691391	0.0681508	0.066296	0.0691534	0.0691534	0.0707464	0.0718497
0.0683213	0.0654055	0.0696332	0.0696332	0.0617137	0.064196	0.0753379	0.0647111	0.0637236	NaN	NaN	0.0557788	0.0738863	0.0613031	0.0618716	0.0702231	0.0599051	0.0659394	0.0653996	0.0653996	0.0677121	0.0568407	0.0669163	0.0651801	0.0632235	0.0639411	0.0658461	0.0658461	0.0664217	0.052601	0.0607895	0.0618693	0.0682363	0.0655477	0.0655477	0.0633491	0.0688768	0.0680868	0.0702267	0.0678799	0.0690284	0.0675151	0.0663662	0.0663662	0.0615483	0.0689512	0.0674831	0.069804	0.0702421	0.0694778
0.0706874	0.068602	0.068602	0.0693579	0.0730807	0.0717266	0.0629664	0.0688915	0.0711865	0.0650963	0.0682091	0.0682091	0.0677706	0.0684004	0.0654999	0.0651546	0.0615346	0.0654991	0.0654991	0.0594262	0.0652409	0.0563998	0.057618	0.0631629	0.0612885	0.05845	0.05845	0.0505863	0.0602083	0.0653108	0.0641178	0.0601133	0.0636665	0.0669663	0.0703484	0.0703484	0.0669562	0.0639975	0.0695951	0.0666068	0.0658122	0.0691969	0.0691969	0.0668473	0.0722322	0.0703358	0.0686949	0.0629312	0.0710419	0.059704
0.0557451	0.0633162	0.0577424	0.0639629	0.0602787	0.0678653	0.0678653	0.0659512	0.0619658	0.0524791	0.0583525	0.0674682	0.0677093	0.0677093	0.0648277	0.0611477	0.0682471	0.0640703	0.0637548	0.0548576	0.0656836	0.0653685	0.0653685	0.059886	0.0618976	0.0594986	0.0569115	0.0592725	0.0665328	0.0539997	0.0632876	0.0632876	0.0647248	0.0672333	0.0576798	0.0621059	0.0642706	0.0653634	0.0687665	0.0687665	0.0665726	0.0531177	0.0669332	0.0677436	0.0670288	0.0679929	0.0679929	0.072882	0.0647775	0.071832
0.0696266	0.0612286	0.0612286	0.0633917	0.0626381	0.0593968	0.0613344	0.0625888	0.0569334	0.0668892	0.0664278	0.0664278	0.0674383	0.0595542	0.0659224	0.066157	0.0609255	0.0638143	0.0638143	0.0579529	0.059535	0.0489309	0.0591902	0.0641994	0.0602743	0.0634009	0.0634009	0.0605518	0.0635241	0.0632955	0.0668505	0.0566746	0.0676934	0.0633507	0.0658513	0.0658513	0.0621033	0.0630997	0.0596972	0.0657734	0.0637743	0.0584945	0.0584945	0.0697172	0.0580272	0.0639285	0.0648709	0.0627369	0.0661028	0.0693455
0.0555633	0.0620341	0.068605	0.068605	0.0720019	0.064364	0.0685007	0.0705091	0.0668711	0.0663596	0.0663596	0.063533	0.0632733	0.0625149	0.0525537	0.0598453	0.0608365	0.0548422	0.0632916	0.0642645	0.0629451	0.0609915	0.0609915	0.049243	0.055312	0.0538195	0.0527189	0.061471	0.057979	0.0590454	0.0605736	0.0605736	0.06191	0.0586215	0.0646622	0.0597036	0.0594931	0.0594931	0.0658289	0.0604913	0.0649247	0.0639249	0.0623791	0.0663933	0.065295	0.0586016	0.0586016	0.0654665	0.0612542	0.067303
NaN	0.0518522	0.0612629	0.0569774	0.0689548	0.0664087	0.0664087	0.0685979	0.0616528	0.0620532	0.0655957	0.0677057	0.0677057	0.0624335	0.0624335	0.0641482	0.0604822	0.0567141	0.05862	0.0581785	0.0590636	0.0590636	0.0618397	0.0583615	0.054979	0.0580305	0.0575503	0.0600766	0.0636486	0.0614356	0.0614356	0.059385	0.0619147	0.0487046	0.0631404	0.0574033	0.0619758	0.0651588	0.0651588	0.0665007	0.0654168	0.0636332	0.0658282	0.0694972	0.0670712	0.0670712	0.0658046	0.0680691	0.0709801	0.0686522
0.0716568	0.0630704	0.06486	0.0602259	0.0670747	0.0670747	0.0633509	0.0636412	0.0554955	0.0663595	0.06099	0.0611629	0.0555699	0.0555699	0.0649417	0.0633282	0.0611879	0.0606243	0.0630998	0.0608436	0.0591256	0.0521986	0.0521986	0.0526183	0.0512451	0.0599319	0.0596676	0.0560533	0.0650944	0.0650944	0.0658797	0.0658797	0.0583137	0.0655225	0.0609591	0.0619351	0.0639969	0.0639969	0.0663816	0.0646454	0.0636084	0.0623567	0.0664813	0.0617557	0.0653075	0.0647682	0.0647682	0.0629896	0.0672779	0.0566717
0.0709366	0.0723039	0.0701282	0.0694958	0.0667718	0.0630956	0.0630956	0.0646154	0.0614749	0.0562008	0.0573207	0.0621586	0.0621586	0.0616157	0.0593097	0.05909	0.0554229	0.0597907	0.0603646	0.0617127	0.0510112	0.0510112	0.0610227	0.0565295	0.0596272	0.0560459	0.0496245	0.0606607	0.0606607	0.0597728	0.0597728	0.0660534	0.0644901	0.0608585	0.0618003	0.0648316	0.0670544	0.05966	0.05966	0.0663695	0.0654042	0.0678791	0.0664111	0.0616597	0.0677584	0.0677584	0.0636515	0.0667164	0.0600515	0.0642619
0.0709924	0.0705022	0.0609658	0.0606178	0.0659803	0.0659803	0.0622608	0.0571521	0.0616398	0.0647895	0.0647899	0.0602478	0.0608534	0.0608534	0.0592747	0.0614565	0.0459565	0.0572419	0.0611994	0.0616622	0.0616622	0.0604613	0.0604613	0.0610512	0.0556297	0.0587998	0.062446	0.0577387	0.0587758	0.0587758	0.0608175	0.0577328	0.0609263	0.0653387	0.0665284	0.0653325	0.0632604	0.0632604	0.0627953	0.0652286	0.0665119	0.0673684	0.0616857	0.0629535	0.0633861	0.0654636	0.0615194	0.0619605	0.0671439	0.0671439
0.0555507	0.0513395	0.0513395	0.0646383	0.0612266	0.0629971	0.0655699	0.0515259	0.0650317	0.0650317	0.0633057	0.0586844	0.0609257	0.0561894	0.0584211	0.0587325	0.0568478	0.0550357	0.0550357	0.0482699	0.050028	0.0586643	0.0553216	0.051684	0.051684	0.0581782	0.0582716	0.060881	0.0559803	0.0582122	0.0639237	0.0627386	0.0635587	0.0635587	0.065153	0.057996	0.0667214	0.0632901	0.0643559	0.0518482	0.0620206	0.0548748	0.0548748	0.0646029	0.0655346	0.0672505	0.0659704	0.0662061	0.0658417	0.0658417
0.0634824	0.0613288	0.0646435	0.0657566	NaN	0.0599621	0.0568605	0.0580977	0.0580977	0.0624701	0.0618388	0.0588526	0.0560108	0.0594584	0.0605137	0.0511113	0.0588409	0.0588409	0.0574899	0.0605969	0.0543813	0.0556404	0.0515449	0.0570432	0.0618237	0.0618237	0.0512245	0.0578648	0.0603671	0.0566996	0.0601154	0.0591647	0.0591647	0.0643203	0.0567264	0.061996	0.0541177	0.0547512	0.0634541	0.0654186	0.0663064	0.0663064	0.0569759	0.0627875	0.0613424	0.0619459	0.0669637	0.0580902	0.0554492	0.0554492
0.0635002	0.063281	0.0632314	0.0583518	0.0615242	0.0630902	0.0643407	0.0596166	0.0601688	0.0601688	0.0629533	0.0608771	0.0570416	0.0595946	0.0543798	0.0580643	0.0580643	0.0578892	0.0513657	0.0535079	0.0595333	0.0548806	0.055944	0.053554	0.053554	0.0527945	0.0585684	0.0550765	0.0592569	0.0591235	0.0546311	0.0600031	0.0579781	0.0579781	0.0592726	0.057188	0.0629798	0.0534149	0.0610392	0.061976	0.061976	0.0617231	0.0617231	0.065595	0.0641294	0.0652525	0.0665169	0.0625952	0.0631319	0.0631319
0.0612297	0.046299	0.051308	0.0583884	0.0549087	0.0549087	0.0636013	0.0586518	0.0616789	0.0598632	0.0553738	0.0533467	0.0533467	0.0550447	0.0574832	0.0539953	0.0435017	0.0469827	0.0375603	0.0531905	0.0531905	0.0430376	0.0528004	0.0583674	0.0494547	0.0604443	0.0627095	0.0612077	0.0498036	0.0498036	0.0570455	0.0614658	0.0590808	0.0589841	0.0636873	0.0605207	0.0616108	0.0616108	0.0622923	0.0623717	0.0640312	0.0673407	0.0678028	0.0640212	0.0640212	0.0630344	NaN	0.0575926	0.0585485	0.0646625
0.0645936	0.0571039	0.0571039	0.059954	0.0508246	0.0519425	0.0416972	0.0416972	0.0506894	0.0506894	0.0591334	0.0545158	0.0610484	0.0597678	0.0528144	0.0583297	0.0583297	0.0564649	0.0473216	0.0576463	0.0559501	0.0584973	0.0516001	0.0569248	0.0569248	0.0454468	0.0558349	0.0574662	0.0572606	0.055974	0.0557393	0.0584436	0.0610544	0.0610544	0.0512813	0.059432	0.061969	0.0599145	0.060399	0.0638546	0.0638546	0.0638282	0.0630797	0.0627114	0.0646629	0.0553762	0.0628813	0.0651498	0.0621574	0.0621574
0.0603443	0.0536419	0.0567509	0.048093	0.0594367	0.0594367	0.0582404	0.0552541	0.0572064	0.0518296	0.0552146	0.0523408	0.0523408	0.0471316	0.0538757	0.0468789	0.0529675	0.0531203	0.052117	0.0542494	0.0542494	0.0536328	0.048988	0.0588198	0.0604787	0.0442682	0.0605082	0.0619738	0.0527885	0.0527885	0.0576922	0.0574655	0.0603818	0.0609674	0.0557958	0.0627672	0.0627672	0.0632561	0.0661631	0.0619395	0.0635421	0.0627717	0.0647123	0.0629042	0.0629042	0.0647302	0.0678025	0.0669983	0.0595255	0.0560256
0.0629694	0.0490712	0.0547257	0.0567995	0.0567995	0.0566317	0.0548487	0.0655401	0.064553	0.0572811	0.0568598	0.0523911	0.0554697	0.0477351	0.0575721	0.0550359	0.0550359	0.0469782	0.0560585	0.0553296	0.060587	0.0569564	0.0591699	0.0577292	0.0577292	0.0651159	0.049707	0.0564312	0.0572993	0.0560212	0.0623154	0.0623154	0.0635038	0.0635038	0.0638336	0.0624454	0.0576037	0.0579072	0.0649398	0.061339	0.061339	0.0650321	0.0665011	0.0625579	0.059274	0.0522603	0.0620424	0.0622776	0.0622776	0.0620254
0.0575029	0.0580312	0.0558185	0.0585535	0.060896	0.0571723	0.0606436	0.0647255	0.0647255	0.0624263	0.0581896	0.0500514	0.0450639	0.0591553	0.0537913	0.0537913	0.0526964	0.0567163	0.0477074	0.0541076	0.0531924	0.0583702	0.057197	0.0577675	0.0577675	0.0595674	0.0595567	0.0548498	0.0542056	0.0567926	0.0567926	0.061654	0.061654	0.0595102	0.0559173	0.0605168	0.061466	0.0625464	0.0623174	0.0623174	0.065976	0.065976	0.0642533	0.0643297	0.0632863	0.0649804	0.0646523	0.0611013	0.0611013	0.0642774
0.0609296	0.0521157	0.0600978	0.0620656	0.0562043	0.0623411	0.0642003	0.0642003	0.0627116	0.0621296	0.0589173	0.0682658	0.0564383	0.0561693	0.050234	0.049542	0.049542	0.0559613	0.0502287	0.0528521	0.0514906	0.051962	0.0519043	0.0519043	0.0619548	0.0596277	0.0585705	0.0609629	0.0561065	0.0588387	0.0621445	0.0621445	0.053693	0.0574675	0.0531107	0.0613562	0.0558659	0.0593167	0.0622536	0.0614214	0.0614214	0.0603093	0.059996	0.051526	0.0583884	0.0614729	0.0496683	0.0496683	0.0536648	0.0542592
0.0561227	0.0538715	0.0562955	0.0527043	0.0591353	0.0585368	0.0585368	0.046929	0.0633394	0.0549535	0.0576162	0.0510707	0.0510707	0.0584377	0.054425	0.0544978	0.0524208	0.0493439	0.0493439	0.0529559	0.0581411	0.0533811	0.0502738	0.0569724	0.0570578	0.0582614	0.0566768	0.0566768	0.0586769	0.0601567	0.0622931	0.05626	0.0561503	0.054906	0.0584613	0.0595033	0.0595033	0.0581773	0.0545678	0.0529477	0.0560736	0.0596915	0.0596915	0.0654561	0.0654561	0.0561585	0.0618696	0.0606745	0.0614267	0.0613458
0.0512082	0.0534593	0.0568759	0.0568759	0.0659777	0.0635574	0.0540532	0.0572528	0.0642612	0.0613801	0.0623291	0.0623291	0.0602596	0.0486566	0.0533725	0.0463723	0.0570804	0.0614111	0.051845	0.051845	0.0499252	0.0490844	0.0531933	0.0513078	0.054456	0.054802	0.054802	0.054787	0.054787	0.0554493	0.0536765	0.0542895	0.0553995	0.0584884	0.0623728	0.0623728	0.0547187	0.0636903	0.0618971	0.0581037	0.0619483	0.0643242	0.0609774	0.0609774	0.0562731	0.061395	0.0625771	0.0591767	0.0611494	0.0614399
0.0499132	0.045804	0.0416795	0.0572678	0.0607834	0.0561908	0.0561908	0.0573331	0.056224	0.0521688	0.0618645	0.0600323	0.0602102	0.0627247	0.0482096	0.0482096	0.048947	0.0593786	0.0476127	0.0570999	0.0518726	0.0532791	0.0519059	0.0535868	0.0535868	0.0571374	0.059425	0.0519166	0.0566054	0.0602134	0.0602134	0.0570389	0.0463247	0.0556638	0.0566143	0.0609717	0.0603179	0.0592461	0.0572645	0.0572645	0.0593914	0.0581104	0.0561624	0.055059	0.0535797	0.0639981	0.056322	0.0614176	0.0614176	0.0600273
0.0630103	0.0579504	0.0564898	0.0619258	0.0619258	0.0682277	0.0658358	0.0626029	0.0656413	0.0657926	0.0542881	0.0542881	0.0463649	0.0600071	0.0502288	0.0622016	0.0644675	0.0507153	0.0488863	0.0488863	0.0544001	0.0501177	0.0563995	0.0574882	0.0543174	0.046212	0.046212	0.0487944	0.0563905	0.0551814	0.0555601	0.0561132	0.0561758	0.0576657	0.0576757	0.0576757	0.0579085	0.0481621	0.0585804	0.0619876	0.0607648	0.0554951	0.0591159	0.0591159	0.0620535	0.0603387	0.0623225	0.0580795	0.0607096	0.0594952
0.0613195	0.0532047	0.0617603	0.0617603	0.0611784	0.0503423	0.059385	0.0727899	0.0673219	0.0592322	0.0592322	0.054589	0.054589	0.0520183	0.0440058	0.0632755	0.0576108	0.0609576	0.0609576	0.060774	0.0520224	0.0596853	0.0512374	0.0488476	0.0617412	0.0578639	0.0491279	0.0491279	0.0541655	0.0564127	0.0566662	0.0559011	0.0576394	0.0563473	0.0563473	0.0551815	0.0586585	0.0582732	0.051224	0.0566423	0.0470595	0.0533155	0.0533155	0.0584741	0.064391	0.0622767	0.0559739	0.0636088	0.0654698	0.0601562
0.0627604	0.0538149	0.0538149	0.0585172	0.0626334	0.0662821	0.0572477	0.0634366	0.060604	0.0575507	0.0563134	0.0563134	0.0511929	0.0604355	0.0436232	0.0489116	0.0561781	0.0539718	0.0539718	0.0556512	0.0581952	0.0622956	0.0537192	0.0519846	0.0527942	0.0544176	0.0544176	0.060844	0.0534946	0.0559812	0.0542987	0.0575159	0.0563212	0.0592623	0.0493858	0.0493858	0.0564741	0.0580387	0.0574224	0.0506448	0.0588525	0.0559865	0.0537719	0.0537719	0.0593065	0.0648588	0.0668806	0.0609552	0.0644129	0.0633894
0.0698185	0.0629433	0.0543256	0.0581826	0.0549389	0.062406	0.062406	0.0658029	0.06239	0.0617725	0.0569574	0.0615231	0.056042	0.0555068	0.0591799	0.0591799	0.0515772	0.0441868	0.0579833	0.0510708	0.0475579	0.0566662	0.0566662	0.0550581	0.0505927	0.0527307	0.0519721	0.0491928	0.0492371	0.0542438	0.0542438	0.0518355	0.0549242	0.0593575	0.0484274	0.0619047	0.0553155	0.0553155	0.0582092	0.0517355	0.0587658	0.0564254	0.0578477	0.0511183	0.0583749	0.0647281	0.0647281	0.0611337	0.0620466	0.0584515
0.0574197	0.0569987	0.0531208	0.0544103	0.0606722	0.0565734	0.0625581	0.0597109	0.0605757	0.0546816	0.0550989	0.0550989	0.0627719	0.0457036	0.0455873	0.0538905	0.0565204	0.0565204	0.0433079	0.0451934	0.0471647	0.0504369	0.0535661	0.0534241	0.0504021	0.0560218	0.0567013	0.0584241	0.0492631	0.0550259	0.0550259	0.0582015	0.0529167	0.0522575	0.0537237	0.0613486	0.0562243	0.0608591	0.0608591	0.0593397	0.0629076	0.0573164	0.0588259	0.0612937	0.0483107	0.0636813	0.0615422	0.0615422	0.0656471	0.061918
0.0604859	0.0658737	0.0646709	0.0646709	0.0516474	0.0585163	0.0585163	0.0614088	0.0507656	0.0632309	0.0603818	0.0592765	0.0621692	0.0621692	0.0494252	0.0545529	0.0582835	0.0564489	0.0587384	0.0531379	0.050804	0.0494255	0.0494255	0.0551612	0.0511398	0.0530978	0.0509225	0.0510086	0.048042	0.0571356	0.0571356	0.0560617	0.0506705	0.057056	0.0574576	0.0599854	0.045997	0.045997	0.060634	0.0519066	0.0595536	0.0567117	0.0395981	0.0567569	0.0618758	0.0595579	0.0595579	0.0617859	0.0651396	0.0609687
0.057071	0.058593	0.057246	0.0598014	0.05939	0.05939	0.0563367	0.0635085	0.058145	0.0617357	0.0633009	0.0611292	0.0508438	0.0568851	0.0568851	0.0517519	0.0602686	0.0469151	0.0529695	0.0614395	0.0505448	0.0505448	0.0623338	0.0571652	0.0577561	0.0587153	0.054253	0.0583464	0.0562947	0.0551971	0.0551971	0.0605143	0.0580155	0.0591599	0.0598906	0.0553466	0.0570532	0.0583954	0.0583954	0.0569158	0.0516449	0.0580499	0.0561529	0.0589265	0.0637844	0.0633967	0.0632193	0.0632193	0.0597482	0.0626877
0.0648356	0.0600286	0.0622348	0.0681744	0.0640754	0.0637394	0.0637394	0.0546684	0.0577582	0.0608452	0.0616808	0.0590161	0.059809	0.059809	0.0448629	0.0523227	0.0540955	0.0511914	0.0571887	0.0519882	0.0540809	0.0516603	0.0516603	0.0571354	0.0591021	0.0529939	0.0534737	0.0585685	0.05115	0.05115	0.0612134	0.054135	0.0458669	0.048424	0.0555065	0.0555061	0.0558547	0.0558547	0.0555401	0.0582573	0.0592908	0.0605736	0.0629535	0.0588257	0.0619869	0.0607852	0.0607852	0.065252	0.064267	0.0592588
0.0682876	0.0637431	0.0718714	0.0701559	0.0622827	0.0622827	0.0581845	0.0632799	0.0600473	0.0645609	0.0574543	0.0659358	0.0637835	0.0630178	0.0630178	0.0558174	0.0614616	0.0551682	0.0538029	0.0483719	0.0448633	0.0448633	0.0533804	0.0535091	0.0571152	0.0571019	0.0561369	0.0593044	0.0575509	0.0575509	0.0605413	0.0575484	0.0612058	0.0555891	0.0536124	0.0618044	0.0618044	0.0588871	0.0588871	0.052929	0.0577989	0.0622154	0.0546017	0.0671632	0.0626343	0.0626343	0.059204	0.0654914	0.0667896	0.0652879
0.0712417	0.0608168	0.066661	0.0605427	0.0537833	0.0537833	0.0692463	0.0684457	0.0571852	0.0619187	0.057213	0.0625362	0.0643117	0.0643117	0.0609735	0.063632	0.0563186	0.0543313	0.0517076	0.0557776	0.0557776	0.0518692	0.0585155	0.0545192	0.056746	0.0551924	0.0478543	0.0598926	0.0538436	0.0538436	0.0492631	0.0510874	0.0596917	0.0538676	0.0623309	0.0582872	0.0613825	0.0613825	0.0579991	0.0598591	0.0600783	0.0611139	0.062198	0.0623333	0.0623333	0.0665396	0.0665396	0.0582798	0.059718	0.0627745
0.0615136	0.0640232	0.0631727	0.0714385	0.0676739	0.0676739	0.0691171	0.0679344	0.0667161	0.0549738	0.0640432	0.0585642	0.0614075	0.0604981	0.0517189	0.0626232	0.0599813	0.0599813	0.0529791	0.0586517	0.0593212	0.0535251	0.0515189	0.0515708	0.0515708	0.055886	0.0535535	0.0579676	0.0534805	0.0527574	0.0576578	0.0554086	0.059966	0.059966	0.0622325	0.0491251	0.0508106	0.0603173	0.0623724	0.0614579	0.0535659	0.0590552	0.0590552	0.0585707	0.0596488	0.0613978	0.0633599	0.0596297	0.0596297	0.0613933
0.0696607	0.0661575	0.0666762	0.0643544	0.0650605	0.0650605	0.0658508	0.0680134	0.0659759	0.0668697	0.0649329	0.0596323	0.045537	0.045537	0.063542	0.0640105	0.0592113	0.0626541	0.0678233	0.0581807	0.0581807	0.0514184	0.0522452	0.0606209	0.056259	0.0622526	0.0552091	0.0613112	0.0563474	0.0563474	0.0618662	0.0542613	0.0607728	0.0537829	0.0619042	0.0624334	0.0608281	0.0608281	0.0642186	0.0580651	0.0585866	0.0588791	0.0607046	0.059724	0.059724	0.0599857	0.0604077	0.061761	0.0594261	0.0613231
0.0680695	0.0703363	0.0674015	0.0665488	0.0647568	0.0647568	0.0675726	0.0652273	0.0655336	0.0633062	0.0637084	0.0652724	0.0652724	0.0625505	0.0668604	0.0598296	0.0567471	0.0593253	0.0496794	0.0612567	0.0589575	0.0589575	0.0609989	0.0563978	0.0584891	0.0616722	0.060779	0.0547738	0.0547738	0.059347	0.0579164	0.0601894	0.0601211	0.0540088	0.0514455	0.0561434	0.0561434	0.0552731	0.0568625	0.0511198	0.0536439	0.0607521	0.0574214	0.0574214	0.0566323	0.0566323	0.0578858	0.0499364	0.049632	0.0616591
0.0562044	0.0682305	0.0640124	0.0681028	0.0643473	0.0643473	0.0677762	0.0615577	0.0699513	0.0687094	0.0629225	0.0629225	0.0605565	0.0605565	0.0651212	0.0563335	0.0656209	0.0557244	0.062026	0.0666218	0.0666218	0.0596883	0.0622997	0.0602851	0.0587202	0.0624747	0.0606822	0.0615689	0.0622044	0.0622044	0.0613602	0.0627907	0.0612416	0.0648315	0.0638427	0.0638427	0.0594622	0.0579383	0.0654617	0.0561293	0.0501871	0.0608448	0.0616624	0.0647012	0.0647012	0.0647308	0.0604235	0.0631436	0.0597636	0.0589881
0.0648189	0.0656342	0.0656342	0.0668971	0.0643741	0.0633637	0.059558	0.0613251	0.0611106	0.0611106	0.0674266	0.0517417	0.0470392	0.0634272	0.0642016	0.0618871	0.0618871	0.0505472	0.0579941	0.0606218	0.0621225	0.0599336	0.0591805	0.0640024	0.0640024	0.0606906	0.0580906	0.0601604	0.0557988	0.059231	0.0519337	0.0519337	0.0557165	0.0557165	0.0602742	0.0613047	0.061393	0.060026	0.061069	0.0579308	0.059972	0.0496584	0.0565513	0.0565513	0.0618139	0.0618139	0.0608483	0.0592179	0.059192	0.0569521
0.0648242	0.0630756	0.0570503	0.0679414	0.0643015	0.0643015	0.0578415	0.0646439	0.0656771	0.0623887	0.0673051	0.0673051	0.0600691	0.0579749	0.0682236	0.0598146	0.0633127	0.0511411	0.0603182	0.058256	0.058256	0.0512752	0.0601313	0.0583106	0.0593513	0.0598304	0.0555184	0.0555184	0.0487352	0.0487352	0.0438844	0.0555267	0.0466357	0.0560534	0.0485712	0.0485712	0.0558366	0.0596792	0.0473003	0.0538676	0.0600869	0.0638369	0.0589787	0.059171	0.059171	0.0557125	0.060696	0.0570172	0.0610493	0.057002
0.0613262	0.0581467	0.0672526	0.0634714	0.0634714	0.0605125	0.0603388	0.0615285	0.0691961	0.0637998	0.0668607	0.0596327	0.0596327	0.0623626	0.0514032	0.0644105	0.062237	0.057072	0.0612268	0.0612268	0.0607	0.0623269	0.0641176	0.0636193	0.0646328	0.0641076	0.0641065	0.0572511	0.0572511	0.060552	0.0595542	0.0569434	0.051714	0.0568231	0.0428913	0.0493404	0.0493404	0.0486374	0.0575209	0.0588156	0.0566577	0.0564762	0.0555991	0.0555991	0.0518344	0.0583849	0.0562628	0.0566773	0.0586343	0.053973
0.064985	0.0528948	0.0629624	0.0603076	0.0632957	0.0583455	0.0630351	0.0607673	0.0607673	0.0614211	0.0632079	0.0610357	0.0607094	NaN	0.0660149	0.064449	0.0644377	0.0625282	0.063656	0.060158	0.060158	0.0649232	0.0559541	0.0619459	0.0594595	0.063437	0.0598987	0.0598987	0.0568802	0.0568802	0.0580574	0.0598313	0.0544849	0.0602642	0.0619058	0.0619058	0.0576404	0.0591804	0.0544572	0.0544572	0.0550432	0.0608769	0.0521647	0.0591941	0.0588434	0.0566114	0.0547478	0.0545906	0.0588594	0.0595857
0.0684195	0.0503747	0.0596888	0.0622015	0.0622015	0.0625767	0.0560427	0.0629605	0.0655927	0.0659308	0.0613509	0.0613509	0.06284	0.0585654	0.0593603	0.0604096	0.0673034	0.0652455	0.0614932	0.0614932	0.0600192	0.0629659	0.0631053	0.0614306	0.0648219	0.0632063	0.0620282	0.0602426	0.0602426	0.0560904	0.0575507	0.063529	0.0526527	0.0614756	0.0570109	0.0570109	0.0623936	0.0609423	0.0617453	0.0586285	0.0629894	0.0592588	0.0595331	0.0595331	0.0565755	0.0597482	0.0578427	0.0616821	0.0579683	0.0539942
0.0647984	0.0542951	0.0621158	0.0641656	0.064246	0.0594417	0.065954	0.0551507	0.0551507	0.0663554	0.0650006	0.0557687	0.0535875	0.0641544	0.0640968	0.0640968	0.0654236	0.0634496	0.0568779	0.0516217	0.0604028	0.0599275	0.0561162	0.0561162	0.0594145	0.0582554	0.055002	0.0566858	0.0551825	0.0519047	0.0519047	0.0605414	0.0605414	0.0599732	0.0598563	0.056407	0.0604968	0.0565808	0.0538446	0.0538446	0.0572885	0.058468	0.0590039	0.0608045	0.0577254	0.0575877	0.0526492	0.0526492	0.0584755	0.0505992
0.065742	0.0634623	0.0624139	0.0616563	0.0644857	0.0585032	0.05905	0.05905	0.0626996	0.0604707	0.0612884	0.0603143	0.0478647	0.0553919	0.0610828	0.0569482	0.0569482	0.0641757	0.0657742	0.0666151	0.0686198	0.0662895	0.0651217	0.0651217	0.0598104	0.0618933	0.0619007	0.063298	0.0601692	0.0635559	0.0444266	0.0444266	0.0547242	0.0602965	0.0628324	0.0609775	0.0616231	0.0621153	0.0581049	0.0507808	0.0578006	0.0572676	0.0584221	0.0584221	0.0527265	0.0564271	0.0512893	0.0551242	0.0518861	0.0565551
0.0640819	0.0599408	0.0569274	0.0569274	0.0599755	0.060493	0.0630486	0.0625032	0.0566125	0.060983	0.0661905	0.0661905	0.0668451	0.065989	0.0633906	0.0642029	0.0676504	0.0608136	0.0608136	0.0666974	0.0599603	0.0621369	0.0591362	0.0626583	0.0658179	0.0620567	0.0569599	0.0569599	0.0596183	0.0587874	0.0632042	0.06002	0.0624503	0.0604241	0.0621661	0.0621661	0.0610207	0.0567427	0.0638936	0.0583249	0.0606227	0.0595341	0.0595341	0.0569946	0.0566898	0.0579242	0.0556704	0.0574334	0.0584885	0.0591589
0.0631524	0.0561356	0.0623712	0.0613744	0.0613744	0.0673313	0.0655996	0.0662268	0.0639429	0.067654	0.0542322	0.0542322	0.0563673	0.0639812	0.0663912	0.0675872	0.0651365	0.066773	0.062887	0.062887	0.0556546	0.0649046	0.061133	0.0553618	0.0606839	0.0435564	0.0435564	0.0605667	0.0605667	0.0593759	0.0500401	0.0600234	0.0621619	0.0596272	0.0590884	0.0590884	0.0481491	0.057426	0.0553604	0.0583296	0.0579151	0.0579151	0.0589259	0.0589259	0.0547814	0.0557639	0.0538291	0.0589409	0.0597794	0.0582441
0.060092	0.060265	0.0631896	0.0594699	0.0578788	0.0611854	0.0611854	0.0634193	0.0619748	0.0629824	0.063224	0.0659465	0.0554713	0.0596444	0.0537701	0.0537701	0.0617044	0.0532791	0.0543424	0.0604907	0.063081	0.0607184	0.0605283	0.0620477	0.0564934	0.0622646	0.0614893	0.0614893	0.0626575	0.0590967	0.0612362	0.0526307	0.0593942	0.0427469	0.0427469	0.0598821	0.0572994	0.059859	0.048563	0.0521825	0.0586872	0.060951	0.060951	0.0590167	0.0590167	0.0511996	0.0555078	0.0600129	0.0539689	0.0594032
0.0558378	0.0612046	0.0648389	0.0622934	0.0622934	0.0540472	0.0622293	0.0628493	0.0592327	0.0562184	0.0562184	0.0550141	0.0609208	0.0575582	0.0623065	0.0615544	0.0609044	0.0641854	0.0579623	0.0579623	0.0650904	0.0576036	0.0596311	0.0576366	0.0537543	0.0596961	0.0596961	0.0573237	0.0603289	0.0591181	0.0501863	0.0520044	0.0591007	0.0608455	0.0595669	0.0595669	0.060972	0.0536959	0.0626543	0.0538448	0.0524692	0.0524692	0.0543949	0.0552596	0.0508214	0.0586499	0.0565901	0.0577977	0.057942	0.0582281
0.0540405	0.0513771	0.0616574	0.0616574	0.0627641	0.0592285	0.0590365	0.0622537	0.0506801	0.0579964	0.0607031	0.06269	0.0626263	0.0622169	0.0637348	0.0637348	0.0646081	0.0633112	0.0633112	0.0616002	0.0635837	0.0650963	0.0627013	0.0552348	0.0562009	0.0562009	0.0635159	0.0635159	0.0453628	0.0530552	0.0567635	0.0552939	0.0417977	0.0464859	0.0464859	0.0548364	0.0534543	0.0547728	0.0535568	0.0588179	0.0543236	0.0592755	0.0592755	0.0596799	0.0545428	0.0593136	0.0583166	0.0561562	0.0552404	0.0552404
0.0529359	0.0550766	0.0550766	0.0533888	0.0612132	0.0563991	0.0616685	0.0599471	0.0601416	0.0565274	0.0565274	0.0533285	0.0574856	0.0637904	0.0653731	0.060132	0.0617142	0.0617142	0.0615071	0.0533766	0.0653625	0.0631815	0.0626088	0.0556558	0.0642316	0.0621924	0.0621924	0.057983	0.0607126	0.0606299	0.0586563	0.0560911	0.0592825	0.0587702	0.0499916	0.0499916	0.0448342	0.055585	0.0512142	0.0596637	0.0561439	0.0561439	0.0569906	0.0593763	0.0538524	0.0474825	0.0570235	0.0577241	0.0590539	0.0500756
0.0513038	0.0528382	0.0554729	0.0554729	0.0584589	0.0587605	0.0602941	0.063042	0.058934	0.0580449	0.0580449	0.0629433	0.0633002	0.0577207	0.0557767	0.0661868	0.0551304	0.0571207	0.0571207	0.0660702	0.0532137	0.0611042	0.0594992	0.065139	0.0611065	0.0611065	0.0656724	0.0580979	0.0621948	0.0550377	0.062427	0.054896	0.0595582	0.0499235	0.0499235	0.0588939	0.0491276	0.0525615	0.056994	0.0546367	0.0572394	0.0527015	0.0527015	0.0537766	0.052695	0.0547532	0.0579557	0.0585641	0.0545929	0.0545929
0.0568944	0.0535707	0.0535707	0.0598889	0.0606903	0.0606903	0.0605746	0.0641849	0.0465694	0.0526913	0.044254	0.0590986	0.0624067	0.0472115	0.0606547	0.0483086	0.0535862	0.0535862	0.0586194	0.0616191	0.0561983	0.0620993	0.0616699	0.0611108	0.0578328	0.0548691	0.0548691	0.0614139	0.0521155	0.0551992	0.0543685	0.0394794	0.0548978	0.0548978	0.0582273	0.0582273	0.0554396	0.0582524	0.0460016	0.052463	0.0559739	0.0559739	0.0549132	0.0472825	0.0522739	0.0521776	0.0554733	0.0575117	0.0556587	0.0566597
0.0569735	0.0528727	0.0530648	0.0530648	0.0553499	0.0623138	0.0518347	0.0613338	0.0619954	0.0612438	0.0612438	0.0565321	0.061062	0.0636815	0.0620334	0.0633119	0.0633119	0.0608749	0.0608749	0.0461994	0.047069	0.0620616	0.0597791	0.0586557	0.063423	0.063423	0.0599232	0.0527525	0.0443456	0.0607144	0.0578007	0.0461253	0.0539933	0.0574808	0.0574808	0.0563925	0.0539307	0.0592935	0.0578981	0.054657	0.056437	0.056437	0.0488377	0.0556338	0.0532188	0.0529038	0.0512504	0.0469129	0.0554489	0.0554489
0.0621602	0.0526562	0.0526562	0.0513451	0.0511147	0.05428	0.0656664	0.062141	0.0602871	0.0602871	0.064063	0.0626084	0.0601318	0.0604644	0.0566957	0.0585174	0.0591376	0.0591376	0.0615647	0.0562558	0.0586988	0.063158	0.0661277	0.0622606	0.0622606	0.0612413	0.0612413	0.0583491	0.0558589	0.059084	0.0497996	0.0474775	0.0487194	0.0487194	0.0519712	0.0554682	0.0597369	0.0593026	0.0555184	0.057422	0.0492145	0.0492145	0.0527033	0.0573445	0.0558393	0.0538176	0.0548391	0.0543222	0.0543222	0.0509761
0.0495597	0.0587069	0.051595	0.0580809	0.0580809	0.0603821	0.0585121	0.0543093	0.0602125	0.058088	0.0604287	0.0474134	0.0580113	0.0580113	0.062922	0.0591398	0.0495152	0.0497621	0.0570765	0.0605658	0.0555644	0.0597728	0.0597728	0.0584752	0.0612327	0.0625877	0.0616826	0.0481247	0.0481247	0.0560049	0.0557178	0.0586458	0.0600459	0.0564888	0.0588074	0.0516713	0.0561939	0.0561939	0.0544822	0.0560011	0.0565288	0.0560318	0.0597775	0.0584967	0.0582366	0.0516221	0.0516221	0.0566603	0.0525398	0.0537787
0.0559043	0.0621191	0.0621191	0.0598297	0.0639543	0.0533949	0.0623865	0.0607373	0.062264	0.0580796	0.0576882	0.055895	0.055895	0.0621027	0.0643589	0.0668461	0.0527428	0.0527428	0.0522027	0.0533114	0.0471038	0.0454998	0.0479203	0.0587066	0.0587066	0.0549607	0.0542485	0.0513804	0.0481456	0.0575845	0.0578009	0.0552018	0.0557053	0.0557053	0.0499242	0.0436247	0.0541028	0.0545327	0.0468215	0.0546614	0.0609002	0.0584301	0.0491828	0.0567337	0.0515206	0.0515206	0.050406	0.0572982	0.0543735	0.053616
0.0598475	0.062838	0.062838	0.0552082	0.0660991	0.062921	0.0363164	0.0429547	0.0429547	0.0600907	0.0600907	0.0624378	0.049568	0.0502788	0.0631884	0.0608247	0.0608247	0.0594701	0.0570481	0.05258	0.0536347	0.0604167	0.0587356	0.0389522	0.0602289	0.0602289	0.063791	0.0616647	0.0610544	0.0597367	0.0531279	0.0589851	0.0589851	0.058933	0.058933	0.0451406	0.0463689	0.0505162	0.0571434	0.0597338	0.0597338	0.0613024	0.057451	0.0537588	0.0528962	0.054356	0.0514512	0.0513913	0.0542248	0.0542248
0.0639741	0.0693546	0.0610137	0.0681691	0.0621103	0.0621103	0.0597253	0.0607851	0.0567091	0.0582012	0.0593075	0.0470075	0.0470075	0.0479185	0.0566764	0.0450274	0.0573851	0.0625396	0.0523885	0.0482694	0.0487424	0.0487424	0.060398	0.0581802	0.063272	0.0474739	0.0547608	0.0576753	0.0576753	0.0469428	0.0467239	0.0492584	0.0561856	0.0459796	0.0553639	0.0508073	0.0508073	0.0617032	0.0584696	0.0532511	0.0519739	0.0456108	0.0450333	0.0437767	0.0561607	0.0561607	0.0438597	0.047689	0.054371	0.0558488
0.0620519	0.0560633	0.0661644	0.0675799	0.0675799	0.055782	0.0581211	0.0592172	0.0644945	0.0601698	0.0663306	0.0568307	0.055872	0.055872	0.0575799	0.0515502	0.0511792	0.0557507	0.0650584	0.0548089	0.0548089	0.0467383	0.0600748	0.0487844	0.0540168	0.0555994	0.0511793	0.0545338	0.0545338	0.0456142	0.0542975	0.0427465	0.0586415	0.0535101	0.0491654	0.0491654	0.0506438	0.0506438	0.0485349	0.0504445	0.0565565	0.0610081	0.053045	0.0609349	0.0609349	0.0552225	0.0588469	0.0585737	0.0538335	0.0466403
0.0691833	0.0620164	0.0620164	0.066331	0.0603232	0.0652232	0.0516736	0.0561064	0.0644176	0.0644176	0.0569158	0.0571585	0.0552265	0.0628926	0.0514722	0.0560635	0.0557996	0.0607534	0.0592587	0.0583623	0.0565865	0.0565865	0.0599732	0.0576189	0.0571154	0.0559922	0.0522756	0.0533754	0.0533754	0.0607234	0.0414737	0.0512209	0.0494421	0.0522071	0.050472	0.0535358	0.0535358	0.0492931	0.0538612	0.0545393	0.0563876	0.0546617	0.0534118	0.0534118	0.0576978	0.0576978	0.0535126	0.0546459	0.0539088	0.0588352
0.0570116	0.065943	0.0672678	0.0543988	0.0635789	0.0627059	0.0670798	0.062557	0.062557	0.0643268	0.0520753	0.0516159	0.0645771	0.0571316	0.0537335	0.0568498	0.0568498	0.055536	0.0533614	0.0657836	0.0629755	0.0607285	0.0606187	0.0606187	0.0601535	0.0547802	0.0555488	0.0618918	0.0581901	0.0583139	0.0461414	0.057029	0.057029	0.056465	0.0534092	0.0516086	0.0547251	0.0534062	0.051787	0.0547062	0.0547062	0.0555555	0.0449399	0.0556328	0.0557384	0.0569074	0.0577417	0.0577417	0.0547127	0.0576323
0.069925	0.064171	0.0576333	0.0637857	0.0617786	0.0636528	0.0607892	0.0607892	0.0655928	0.0633446	0.0564822	0.0486082	0.0604716	0.0545822	0.0587936	0.0495562	0.0495562	0.0627057	0.0646644	0.0586241	0.0539977	0.0543566	0.0630088	0.0630291	0.0630291	0.0576204	0.0565346	0.0531533	0.0521232	0.0577564	0.0481065	0.0481065	0.0525252	0.0531692	0.0487916	0.0515961	0.05737	0.0513894	0.0494799	0.0566365	0.0566365	0.0513283	0.0570772	0.0580526	0.0580338	0.0550393	0.0550393	0.055522	0.055522	0.0540927
0.0596811	0.0668011	0.067153	0.0577034	0.0673729	0.0685626	0.0575409	0.0525067	0.0623099	0.0648381	0.0569922	0.0569922	0.0591973	0.0632247	0.0638783	0.0612363	0.0616944	0.0487353	0.0644773	0.0509947	0.0619868	0.0575355	0.0619087	0.0619087	0.0514083	0.0548696	0.0592148	0.0608992	0.0557981	0.0473891	0.0478739	0.0575274	0.0575274	0.055796	0.050973	0.0538939	0.0556858	0.0566686	0.0519225	0.0519225	0.0563036	0.0548209	0.0564429	0.0591205	0.0599788	0.0599639	0.0620858	0.0620858	0.0611908	0.0464325
0.0599162	0.06493	0.0646038	0.0655386	0.0655386	0.0680954	0.0661821	0.0643181	0.0580243	0.0543483	0.0603146	0.0602067	0.0602067	0.0522519	0.0581936	0.055288	0.0633382	0.0574221	0.0564186	0.0564186	0.0487613	0.0630937	0.0631013	0.0622241	0.0581459	0.0565244	0.059494	0.0538808	0.0538808	0.0525098	0.0561504	0.0551888	0.0592344	0.0573456	0.0573456	0.0597541	0.0597541	0.0581904	0.0570495	0.0584268	0.0562319	0.0589024	0.0526608	0.0526608	0.0534269	0.054104	0.0613446	0.0581537	0.0564657	0.0484719
0.0667643	0.0671974	0.058722	0.0697292	0.0697292	0.0648501	0.063391	0.0555376	0.0638593	0.0503084	0.0575334	0.0575334	0.0640638	0.0626858	0.0627579	0.0556701	0.0574465	0.0569027	0.0569027	0.0506477	0.0506477	0.0534426	0.0613556	0.0603224	0.0543739	0.0581929	0.0591883	0.0591883	0.0567633	0.0568173	0.0470053	0.0575076	0.0529146	0.0465665	0.0577379	0.0577379	0.0510269	0.0557496	0.0553147	0.0521617	0.0614643	0.0534216	0.0590461	0.0581048	0.0581048	0.0559956	0.0540336	0.0606062	0.0586855	0.0504494
0.0648701	0.0639015	0.0661003	0.0657231	0.0692417	0.062069	0.05981	0.05981	0.0637079	0.0651038	0.0570747	0.0536334	0.0483207	0.0557669	0.0553546	0.0626291	0.0626291	0.0618595	0.0539	0.06125	0.0653579	0.0644333	0.0592412	0.0600026	0.0541253	0.0549883	0.0553879	0.0583694	0.0583694	0.0538589	0.0471954	0.0487392	0.0521663	0.0471608	0.0471608	0.058543	0.0602207	0.0556229	0.052487	0.0566918	0.058613	0.052896	0.0573418	0.0573418	0.0587211	0.0557307	0.060817	0.0613508	0.0551666	0.0529713
0.0587702	0.0693747	0.0649724	0.0554585	0.0613677	0.0643273	0.0643273	0.0585168	0.0585168	0.0636015	0.0609724	0.0554098	0.0615283	0.0586854	0.0558033	0.0558033	0.0593145	0.0606621	0.0560925	0.055382	0.0591121	0.0555257	0.0533646	0.0533646	0.0528259	0.0625986	0.0579915	0.0594812	0.05805	0.0492667	0.0492667	0.0559399	0.0617908	0.0589004	0.0556158	0.0520704	0.0531689	0.0578178	0.0606624	0.0606624	0.0574046	0.0548345	0.0547079	0.0526124	0.061782	0.0559861	0.0587139	0.0587139	0.0597252	0.0592207
0.0708733	0.0637772	0.0640678	0.0676759	0.068596	0.0672846	0.0649451	0.0649451	0.0636093	0.0613022	0.0666638	0.059175	0.061428	0.0580137	0.0510456	0.0598296	0.0639852	0.0571549	0.0596124	0.0596124	0.058446	0.0628763	0.0610561	0.064917	0.0588392	0.0602527	0.0602527	0.0572395	0.0572395	0.0610125	0.0499744	0.0565474	0.0525044	0.047684	0.047684	0.0555269	0.0529937	0.0577798	0.0614809	0.0578305	0.0559118	0.0509986	0.0592877	0.0592877	0.0485714	0.0531517	0.0562349	0.0589355	0.0625294	0.04106
0.0685478	0.0675535	0.0649365	0.0556246	0.0664856	0.065999	0.065999	0.0659255	0.0641214	0.0600747	0.0527165	0.0669588	0.0631746	0.0538745	0.0608749	0.0608749	0.0547047	0.0581633	0.059384	0.0566213	0.0646018	0.059938	0.0598265	0.0598265	0.0642956	0.0638519	0.054464	0.0513959	0.0576377	0.0612906	0.0612906	0.0568123	0.0469258	0.0425237	0.0528116	0.0579844	0.0595902	0.046981	0.0518688	0.0518688	0.055756	0.0589311	0.0588705	0.0587857	0.058585	0.0549484	0.0605942	0.0605942	0.0610106	0.0566797
0.0659154	0.0657815	0.0585344	0.0612924	0.061623	0.0658054	0.0629056	0.0629056	0.0624438	0.0596433	0.0606972	0.0608088	0.0518761	0.0525088	0.0525088	0.0616324	0.0589989	0.0637816	0.0670461	0.055221	0.0582823	0.0625723	0.0625723	0.0544282	0.0548651	0.0548288	0.0570314	0.0598193	0.0587851	0.0587851	0.0544209	0.0544209	0.0572755	0.0510153	0.0547959	0.0613944	0.0586037	0.0586383	0.0588386	0.0554994	0.0585285	0.0585285	0.0640837	0.0640837	0.0575541	0.057189	0.0616212	0.0575708	0.0599016	0.0616744
0.0630714	0.06336	0.0620253	0.0620253	0.0618218	0.0532712	0.0512897	0.0618944	0.0524929	0.0524929	0.0609618	0.0590272	0.0555121	0.0579831	0.0583535	0.0641568	0.0611895	0.0619198	0.0619198	0.0568727	0.0621888	0.0549619	0.059026	0.0589327	0.0592648	0.0608041	0.0617365	0.0617365	0.0604549	0.0484567	0.0603599	0.0600758	0.0610489	0.0516115	0.0516115	0.0576382	0.0539943	0.0621269	0.0541916	0.0602007	0.0611228	0.0577138	0.0577138	0.0599507	0.0586495	0.0604716	0.0590883	0.0624635	0.062159	0.0595592
0.0633893	0.0603045	0.0601278	0.0628265	0.0641831	0.0641831	0.0603566	0.0603566	0.060739	0.0613479	0.0602818	0.0582323	0.0623894	0.062923	0.062923	0.0637574	0.0622793	0.0615413	0.0646064	0.0634246	0.0575409	0.0571193	0.0571193	0.0620147	0.0594917	0.0595909	0.0560679	0.0603965	0.0518414	0.0518414	0.0566963	0.0529532	0.0592146	0.0542907	0.0579633	0.0546643	0.0536596	0.0564028	0.0564028	0.0454191	0.051813	0.0585656	0.0570944	0.0579625	0.0569776	0.060742	0.060742	0.063956	0.0616189	0.05882
0.0663474	0.0648575	0.0513895	0.0513895	0.0585491	0.0599192	0.0589145	0.0566114	0.0521077	0.0521077	0.061234	0.0617064	0.0596321	0.0645174	0.0679589	0.0666589	0.0614843	0.0598511	0.0598511	0.0645423	0.0659586	0.0640537	0.0612103	0.0541437	0.0600741	0.0600741	0.057717	0.057717	0.0614232	0.0624629	0.0569503	0.0479093	0.0535353	0.059442	0.059442	0.0580748	0.0558054	0.0598302	0.0529745	0.0597685	0.0596247	0.054323	0.0582324	0.061808	0.062685	0.060231	0.060231	0.0619591	0.0578397	0.0594167
0.0610492	0.0586177	0.0586177	0.0620638	0.056634	0.0596579	0.0523233	0.0600794	0.0507893	0.0530832	0.0530832	0.0607736	0.0616759	0.0565558	0.0648087	0.0632542	0.0659475	0.0659475	0.062493	0.0605607	0.0576647	0.0605571	0.0616084	0.0575068	0.0598843	0.0566904	0.0566904	0.0582261	0.0502263	0.054987	0.0506444	0.056114	0.0434994	0.0500902	0.0500902	0.0481517	0.0569972	0.0510292	0.0499977	0.0497353	0.0558342	0.0558342	0.0541076	0.04975	0.0546531	0.0591985	0.05986	0.0548547	0.0609164	0.0595547
0.060099	0.0515386	0.0601049	0.0608954	0.0618195	0.0540918	0.0540918	0.0605188	0.0592942	0.0571954	0.0570442	0.0631401	0.062809	0.062809	0.0540776	0.0637019	0.0655006	0.0648357	0.0660825	0.0632311	0.0636049	0.0636049	0.0588267	0.0569525	0.0642268	0.0628936	0.0584601	0.058697	0.058697	0.054054	0.054054	0.0575957	0.0583579	0.0540022	0.0563731	0.058209	0.0565337	0.0565337	0.0592236	0.0525837	0.0561846	0.0565622	0.0607767	0.0630032	0.059717	0.0579129	0.0579129	0.0581381	0.0584859	0.0594172
0.0665073	0.0547874	0.0547874	0.054794	0.0579276	0.0535644	0.0598195	0.0598769	0.0551635	0.0551635	0.0556932	0.0476238	0.0519817	0.0614239	0.0593819	0.0610081	0.060225	0.060225	0.0600979	0.060634	0.0601022	0.0584526	0.0569349	0.0618026	0.0598582	0.0617579	0.0617579	0.0593621	0.0602254	0.0573488	0.0580942	0.0581579	0.0570956	0.0570956	0.0548	0.0514371	0.0547119	0.0546414	0.0583063	0.0608374	0.0591997	0.0591997	0.0554482	0.0600313	0.0580645	0.0511898	0.0580953	0.0602054	0.0602054	0.0471863
0.065457	0.0596566	0.05549	0.05549	0.0592411	0.0565098	0.0596481	0.0587268	0.0583978	0.0583978	0.0614833	0.0608015	0.0583214	0.0568706	0.0613474	0.0650339	0.0650339	0.0592533	0.0559369	0.0608166	0.0665367	0.0562827	0.0571613	0.0618967	0.0619682	0.0619682	0.0609315	0.0575106	0.0606555	0.0573455	0.0502148	0.0500664	0.0550331	0.0550331	0.0564095	0.0504291	0.055596	0.050608	0.0538153	0.0557582	0.0557582	0.0440165	0.0558256	0.0551739	0.0536423	0.05549	0.0581908	0.0590112	0.0558652	0.0558652
0.0507917	0.0578339	0.0578339	0.0629888	0.0572368	0.0509401	0.057932	0.0518574	0.0519534	0.0519534	0.0480691	0.0569347	0.0577572	0.0567079	0.0593761	0.0554362	0.060449	0.060449	0.0614604	0.0642524	0.0655064	0.0608551	0.0590733	0.0647077	0.0647077	0.0593429	0.0593429	0.0511232	0.0546508	0.0539996	0.0583048	0.0576869	0.0533308	0.0533308	0.0529755	0.0559304	0.0540565	0.0548593	0.0516672	0.0559023	0.0535493	0.0535493	0.060009	0.0587236	0.0557637	0.0512806	0.0541885	0.0508709	0.0508709	0.0486238
0.0664602	0.0508562	0.0544887	0.0526287	0.0526287	0.0563094	0.0562512	0.0563856	0.048074	0.0562188	0.050786	0.0538112	0.0538656	0.0538656	0.0600029	0.0554562	0.0610035	0.0560988	0.0577301	0.0592569	0.0592569	0.0571255	0.0614331	0.0610763	0.0608021	0.0572445	0.0568553	0.0580875	0.0580875	0.0504422	0.057527	0.0539843	0.0581385	0.0559002	0.0565658	0.0531107	0.0580083	0.0580083	0.0539699	0.051224	0.0389732	0.0566586	0.0596324	0.0476973	0.0476973	0.048885	0.048885	0.0593375	0.0564175	0.0564206
0.0560276	0.0585893	0.0585893	0.0574834	0.0552948	0.0506612	0.0553148	0.0541271	0.0452078	0.0380857	0.044416	0.0474538	0.0474538	0.0458744	0.048151	0.0553429	0.0547081	0.049815	0.0576827	0.0591949	0.0616347	0.0616347	0.0583837	0.057202	0.0566779	0.0608437	0.0527525	0.0527525	0.062644	0.0609775	0.0570409	0.0557648	0.0574069	0.059759	0.0541923	0.0561905	0.0561905	0.0544885	0.0585237	0.0557342	0.0583166	0.0580326	0.0574809	0.0587513	0.0558093	0.0558093	0.056189	0.0597583	0.0581225	0.0577255
0.0567207	0.059798	0.0600415	0.0478964	0.0478964	0.0504312	0.0486464	0.0504142	0.0508986	0.044888	0.04102	0.052902	0.057656	0.057656	0.057893	0.0585859	0.0564566	0.0597075	0.0539783	0.0623427	0.0623427	0.0512806	0.0510269	0.0585958	0.0604232	0.0489568	0.0526272	0.0489225	0.0489225	0.0583998	0.0518604	0.0534792	0.0554964	0.0522058	0.0557205	0.0557205	0.0413486	0.0413486	0.0536034	0.038373	0.0563272	0.0591643	0.0516229	0.0591349	0.0591349	0.0558302	0.0571296	0.054808	0.0545156	0.0572405
0.061758	0.0454081	0.0599475	0.0610475	0.0558013	0.0558013	0.0574069	0.0531592	0.0465527	0.0404179	0.0462269	0.0549535	0.0549535	0.0537459	0.0521159	0.0526329	0.0538967	0.0537434	0.0617707	0.0635175	0.0543037	0.0543037	0.0468168	0.0599322	0.0583156	0.0563861	0.0610145	0.0610145	0.0607122	0.0607758	0.0586556	0.0574786	0.0532131	0.0501049	0.051038	0.0551275	0.0551275	0.0535481	0.0574039	0.0529395	0.0542453	0.0528296	0.0421247	0.0421247	0.05596	0.05596	0.0570017	0.0559987	0.05266	0.0407256
0.0631189	0.0595524	0.0522656	0.0503768	0.0503768	0.063761	0.0595504	0.0514014	0.0594221	0.0513607	0.0499695	0.0499695	0.0492007	0.0492227	0.0463655	0.0555329	0.0581034	0.0607759	0.0587108	0.0540974	0.0540974	0.0617808	0.0604379	0.0607436	0.0453385	0.0573568	0.050958	0.0507605	0.0507605	0.06061	0.0557871	0.0591758	0.0437321	0.0582726	0.0457469	0.0457469	0.05445	0.0553194	NaN	0.0509052	0.055275	0.0579813	0.0553638	0.0569734	0.0569734	0.0579137	0.0427024	0.0560763	0.0582488	0.0553721
0.0509811	0.0581465	0.0517149	0.0640564	0.0507422	0.0480509	0.0445291	0.0584887	0.060067	0.060067	0.0516913	0.0548487	0.0487623	0.039357	0.0455193	0.0455193	0.0471201	0.0560412	0.0570509	0.0550318	0.0573294	0.0582782	0.0610093	0.0610093	0.0605988	0.0555069	0.0565605	0.0597797	0.062332	0.0553365	0.0599687	0.0599687	0.0526227	0.0526227	0.0543932	0.0582463	0.0558124	0.0545018	0.0563608	0.0563608	0.0561234	0.058221	0.0585227	0.0566463	0.04867	0.0529915	0.0568745	0.054225	0.054225	0.0561673
0.063556	0.0564316	0.0577825	0.0526763	0.0526763	NaN	0.057575	0.0586969	0.0570958	0.0509292	0.0490898	0.0490898	0.0490555	0.0530133	0.0546066	0.0513689	0.0557555	0.0526993	0.0580536	0.0572114	0.0572114	0.0593667	0.0594826	0.04839	0.0578795	0.0558407	0.0577748	0.0577748	0.0505966	0.0603968	0.0574219	0.0565248	0.0589072	0.0572917	0.0579374	0.0579374	0.0564937	0.0483656	0.0573172	0.0563003	0.0507237	0.0594434	0.0571382	0.0559056	0.0559056	0.0547127	0.056923	0.0576953	0.0600643	0.0567838
0.062681	0.0625298	0.0645563	0.0645563	0.0664646	0.0559935	0.0530689	0.0440976	0.0604186	0.0548513	0.0540392	0.0366516	0.0366516	0.0466154	0.0502488	0.0540682	0.0594682	0.0501681	0.0573544	0.0573544	0.0576958	0.0595257	0.0629864	0.0636876	0.066578	0.061515	0.0625384	0.0646386	0.0633665	0.0626884	0.0601912	0.0601912	0.0548368	0.0590283	0.057217	0.0600476	0.0611143	0.0606298	0.05681	0.05681	0.0472587	0.0489582	0.0458142	0.0450495	0.0524416	0.0555584	0.0555584	0.0534384	0.0534384	0.051382
0.0660692	0.0688356	0.0598723	0.0558564	0.0575125	0.0574468	0.0417037	0.0583288	0.0583288	0.0479194	0.0462662	0.0521888	0.0491999	0.0508796	0.045244	0.045244	0.0514889	0.0558467	0.0572059	0.0556416	0.0585066	0.0591134	0.0588679	0.0588679	0.0551205	0.0594329	0.0561189	0.0542346	0.0583912	0.0553422	0.0546155	0.0546155	0.0507447	0.0538798	0.0500393	0.0595096	0.0509592	0.058481	0.052626	0.052626	0.0572992	0.0564431	0.0574341	0.0542533	0.0451808	0.0494267	0.060873	0.060873	0.0441466	0.0515635
0.0607147	0.0397185	0.0403977	0.0621907	0.0612434	0.0635431	0.0482418	0.0482418	0.053337	0.0613083	0.0446032	0.0578301	0.0546688	0.0441315	0.0551912	0.0551912	0.055644	0.0560948	0.0556479	0.0531928	0.056116	0.0574752	0.0574752	0.0500197	0.0577728	0.0505528	0.0624159	0.0569876	0.05301	0.0573816	0.0585304	0.0585304	0.056689	0.0517845	0.0517229	0.0595549	0.0540252	0.0558157	0.0557511	0.0557511	0.0577524	0.0574689	0.0563646	0.0530875	0.0572991	0.0568306	0.0568306	0.052123	0.052123	0.053539
0.0658347	0.0612818	0.0648773	0.0645844	0.0358919	0.043487	0.0573736	0.0548724	0.0548724	0.0606201	0.059336	0.0604893	0.0506775	0.04291	0.0512798	0.0512798	0.055152	0.0551528	0.0544334	0.056846	0.0491692	0.0552901	0.0544036	0.0527776	0.0595004	0.0608829	0.0526524	0.0526524	0.0532665	0.0605214	0.0563107	0.0579869	0.0573427	0.0584151	0.0524436	0.0524436	0.0474198	0.0527029	0.0548193	0.0548193	0.0584828	0.058795	0.0569055	0.056255	0.0569911	0.0554421	0.0565684	0.0565684	0.0535242	0.0502164
0.0615793	0.0685336	0.0641488	0.0641488	0.0542791	0.0637669	0.049463	0.0587807	0.0489188	0.0575481	0.0575481	0.0345642	0.0477629	0.0526062	0.0457162	0.0563422	0.0514272	0.0590596	0.059177	0.059177	0.0607993	0.0485804	0.0563705	0.0642885	0.0629634	0.059778	0.0546548	0.0546548	0.059176	0.0605575	0.0593569	0.0622459	0.060003	0.0595978	0.0595978	0.0579022	0.0581323	0.0582895	0.0525988	0.0573382	0.0579512	0.0573224	0.0572083	0.0568977	0.0573132	0.0533005	0.0533005	0.0563772	0.0533895	0.0552587
0.0635741	0.063809	0.063809	0.0623429	0.0645006	0.0549815	0.0577382	0.05883	0.0603436	0.0603436	0.058908	0.058908	0.0601042	0.0591437	0.0587865	0.0569364	0.0517424	0.0516477	0.0516477	0.0563246	0.0542433	0.0534193	0.0520092	0.0549442	0.0579197	0.0527469	0.0452081	0.0452081	0.0579626	0.0557422	0.0448917	0.0558277	0.0572209	0.0572209	0.0538535	0.0538535	0.0580068	0.0566882	0.0540157	0.0554337	0.0572016	0.056075	0.056075	0.0557475	0.0580842	0.0555818	0.0455613	0.0543231	0.0522377	0.0519166
0.0668944	0.0598302	0.0690391	0.0547366	0.0533499	0.0578615	0.0485441	0.0485441	0.0500996	0.0523613	0.0538547	0.0474262	0.0503775	0.0414525	0.0414525	0.0557233	0.0543272	0.0521009	0.0468653	0.0528778	0.0610155	0.0622292	0.0622292	0.0598297	0.0614928	0.0571246	0.0576336	0.0547328	0.0425157	0.0575837	0.0595743	0.0595743	0.0503556	0.0513137	0.054583	0.0570949	0.0561407	0.0568403	0.0568403	0.0605118	0.0538145	0.057678	0.0580669	0.059415	0.0541255	0.0460855	0.0460855	0.0459122	0.0594277	0.0583626
0.0642373	0.0595333	0.0595333	0.0605077	0.0465397	0.0579806	0.0541855	0.0562227	0.0535044	0.0535044	0.0569884	0.046138	0.0484497	0.0562452	0.0487918	0.0548644	0.047225	0.0543474	0.0543474	0.0551837	0.0578678	0.0586366	0.0607395	0.0609523	0.0592728	0.0600712	0.0545431	0.0545431	0.0606111	0.0576726	0.0578106	0.0560687	0.0590138	0.0590138	0.0560024	0.0508937	0.0567512	0.0588858	0.0590215	0.0560518	0.0564087	0.0584172	0.0584172	0.0525065	0.0575164	0.0582684	0.054202	0.0590228	0.0584768	0.0557261
0.0553343	0.0501718	0.0618056	0.0618056	0.0542408	0.0635993	0.0633927	0.0611505	0.0620703	0.0514972	0.0514972	0.0458097	0.0528795	0.0543651	0.0504693	0.0521529	0.0541316	0.0541316	0.0543635	0.0543635	0.0542705	0.05044	0.0503729	0.0586706	0.061035	0.0569474	0.0569474	0.0558679	0.0526156	0.0464807	0.0579943	0.0531184	0.0491108	0.0450622	0.0450622	0.055916	0.050283	0.0553284	0.0525326	0.0564928	0.0571572	0.0571572	0.0572097	0.0581181	0.0592252	0.0585872	0.0543023	0.048662	0.056428	0.0518476
0.0502721	0.0583186	0.0583186	0.0552922	0.060716	0.0612903	0.0514568	0.0502113	0.0573535	0.0573535	0.0522396	0.0566784	0.046831	0.0537361	0.0520224	0.0469122	0.0521934	0.0555651	0.0555651	0.0525357	0.0572446	0.0541977	0.054384	0.0402418	0.0484954	0.0484954	0.0565722	0.0529876	0.049872	0.0576018	0.0575956	0.0525587	0.0586891	0.0586891	0.054862	0.0564486	0.0558184	0.0571088	0.0540708	0.0531166	0.0568668	0.057205	0.057205	0.0561449	0.0555267	0.0554941	0.056983	0.0550468	0.0572403	0.0577393
0.0618324	0.0582041	0.0582041	0.0550593	0.048818	0.0594327	0.0509728	0.0600727	0.0581809	0.054087	0.054087	0.0561823	0.0499474	0.0549021	0.0545172	0.0543548	0.0523505	0.0523505	0.0509585	0.0558405	0.0550912	0.0575082	0.0559402	0.0568795	0.0560934	0.0524833	0.0524833	0.052708	0.0567329	0.0573551	0.0569412	0.0472001	0.0456555	0.0553773	0.0553773	0.052123	0.0555638	0.056509	0.0481408	0.0567543	0.055298	0.055298	0.0464735	0.0588253	0.0542778	0.0503256	0.0454416	0.0545037	0.0406052	0.0427419
0.0638933	0.0515597	0.0597854	0.0588899	0.0587359	0.0518388	0.0518388	0.0496222	0.0525081	0.0556392	0.059096	0.0449015	0.05375	0.05375	0.0510997	0.0481984	0.0512907	0.0530748	0.0574033	0.0498466	0.0597786	0.0597786	0.0588488	0.0610735	0.0575998	0.0603238	0.0582282	0.0520013	0.056351	0.0521371	0.0521371	0.0569614	0.05478	0.0565999	0.0557107	0.0556742	0.0564526	0.0564526	0.0571909	0.0528007	0.0543351	0.0515524	0.0475874	0.0510104	0.0515958	0.0515958	0.0495905	0.0495325	0.0558911	0.0558911
0.060701	0.0543165	0.0543165	0.0617802	0.0571535	0.0627357	0.0644938	0.0539633	0.0539633	0.0560614	0.0502056	0.0537258	0.0535518	0.0546496	0.0562238	0.0460582	0.0581464	0.0581464	0.0511862	0.0585633	0.0583925	0.0573368	0.0551662	0.0522543	0.0556555	0.0564986	0.0593812	0.0588167	0.0538312	0.0538312	0.0522637	0.0438773	0.0526813	0.0551293	0.054628	0.0513611	0.0559997	0.0504251	0.0504251	0.0547206	0.0497672	0.0582949	0.0557209	0.0484403	0.0536944	0.0536944	0.0471981	0.0538512	0.0573872	0.0500935
0.0650434	0.0578082	0.0578082	0.0577041	0.0537823	0.0622397	0.0623489	0.0629354	0.059582	0.059582	0.0589939	0.0612585	0.0540309	0.0474491	0.0536824	0.0564713	0.0564713	0.0551703	0.0551703	0.0599428	0.0502647	0.0588017	0.0600273	0.0595992	0.0571047	0.0571047	0.0431807	0.0552274	0.0574506	0.0538504	0.0545921	0.05369	0.0465836	0.0465836	0.0518324	0.0477516	0.0539417	0.05066	0.0525894	0.0464531	0.0464531	0.052456	0.0441721	0.0537559	0.0534046	0.0522586	0.0539093	0.0510662	0.0533603	0.0533603
0.0652724	0.0632738	0.0632738	0.0514159	0.0536748	0.0581429	0.0617533	0.0568157	0.0568157	0.0571985	0.0571308	0.0557143	0.0577816	0.0425349	0.0573588	0.0521926	0.0594689	0.0594689	0.0558892	0.0520945	0.0593994	0.0588045	0.0605457	0.0502092	0.0502092	0.0513295	0.0513295	0.059539	0.0572371	0.0494595	0.0491693	0.0501446	0.0501446	0.0551392	0.051947	0.0522616	0.0546692	0.0557099	0.0475101	0.0483529	0.0549188	0.0549188	0.0527094	0.0520464	0.0545323	0.0537679	0.0516104	0.0446582	0.0507876	0.0536696
[truncated: 206 more columns]

## Sheet: Map_NP1
0.0696388	0.0779657	0.0701238	0.0701238	0.0695727	0.0625292	0.0764087	0.0718795	0.0845275	0.0797419	0.0446077	0.0580815	0.0580815	0.072899	0.087391	0.064512	0.0651617	0.061453	0.061453	0.0741398	0.0658794	0.0698706	0.0691861	0.0704528	0.0770974	0.0562421	0.0885709	0.0885709	0.0936024	0.0897428	0.0676337	0.0721285	0.0788585	0.0553151	0.0717547	0.0562491	0.0562491	0.0758339	0.0518196	0.0993001	0.0900102	0.0895142	0.0713935	0.0713935	0.0696096	0.0884101	0.0850502	0.0938405	0.0782577	0.091693
0.070695	0.0768634	0.0764162	0.0797883	0.0771126	0.0747806	0.0669493	0.0669493	0.0723048	0.0652174	0.0743072	0.074621	0.0690956	0.0665441	0.0705053	0.0634476	0.0634476	0.0754864	0.0669643	0.0861823	0.0643174	0.0823586	0.054448	0.054448	0.0701569	0.069655	0.0593143	0.061033	0.0753708	0.0779911	0.0785602	0.0785602	0.074692	0.0721615	0.054436	0.0559293	0.0789534	0.0752963	0.0684086	0.0670396	0.0670396	0.0714492	0.0601614	0.0852711	0.087663	0.0994001	0.0571977	0.0571977	0.0975668	0.0941918
0.0605953	0.046872	0.081524	0.0792854	0.0605827	0.0672125	0.0589225	0.0679712	0.0679712	0.0514752	0.0538258	0.0527535	0.066242	0.0809623	0.0678114	0.0678114	0.0777899	0.0829952	0.0837468	0.0431614	0.0765576	0.0640842	0.0729971	0.0791492	0.0791492	0.0670967	0.0806694	0.0655439	0.0669298	0.070772	0.0662961	0.0659524	0.0659524	0.0749186	0.0816753	0.0812087	0.0871061	0.0573126	0.0688445	0.0688445	0.0796562	0.0883106	0.0587707	0.0873877	0.0751304	0.0635888	0.0834042	0.0861933	0.0876823	0.0959636
0.0627237	0.0621236	0.0635579	0.0696526	0.0696526	0.0605493	0.0513168	0.0779239	0.0831219	0.046584	0.0786699	0.0810321	0.082132	0.0783682	0.0664325	0.0641828	0.0641828	0.0843552	0.0771168	0.0626512	0.0501046	0.074015	0.0750435	0.0702417	0.0768391	0.0768391	0.0516072	NaN	0.0647307	0.0594321	0.0681986	0.0681986	0.0741756	0.0865256	0.0704002	0.0693853	0.078027	0.069792	0.0717533	0.0609285	0.0609285	NaN	0.0915827	0.0832719	0.0882359	0.0910921	0.0537988	0.0751747	0.075207	0.075207
0.0703847	0.0583548	0.0525894	0.080963	0.0797461	0.0758855	0.0678815	0.0790593	0.0790593	0.0673638	0.0680362	0.0868967	0.0725131	0.0511871	0.0498527	0.0636777	0.0724635	0.0724635	0.080462	0.0676229	0.0662352	0.0538124	0.0623805	0.0714198	0.0714198	0.0851074	0.0596788	0.0741599	0.0686028	0.0736261	0.0770617	0.0815321	0.0815321	0.0820797	0.0870003	0.0751763	0.0751763	0.0846144	0.0713071	0.0494333	0.0504104	0.0619767	0.0702024	0.0763136	0.0763136	0.0808957	0.0653576	0.0792145	0.0758601	0.0812335
0.0806204	0.0657042	0.0735142	0.0482668	0.0496763	0.0578105	0.0796452	0.0796452	0.0463642	0.0463642	0.0743745	0.0547183	0.0535453	0.0582894	0.0598866	0.086225	0.0646553	0.0696789	0.0747158	0.0747158	0.0885868	0.0885868	0.0722327	0.0665986	0.0542449	0.0542449	0.0637006	0.0775965	0.0727611	0.0925134	0.0713904	0.0713904	0.091879	0.0787508	0.0814223	0.0818629	0.0657361	0.0831285	0.0744027	0.0699163	0.0699163	0.0540285	0.0523419	0.0676405	0.0791999	0.0905956	0.0866982	0.0819261	0.0929383	0.0929383
0.067027	0.0806636	0.0829609	0.0613306	0.0589325	0.0649877	0.0605098	0.0683876	0.0683876	0.0576147	0.0579566	0.0756614	0.0798694	0.0665239	0.0689121	0.0653497	0.0688877	0.0688877	0.0664252	0.0709674	0.0812041	0.0742994	0.0840258	0.0636738	0.0636738	0.0668233	0.0781771	0.080002	0.0760072	0.0772165	0.0738564	0.0836929	0.0836929	0.0757526	0.0536909	0.0776053	0.082138	0.0597512	0.072579	0.0699542	0.0799883	0.0799883	0.0867918	0.0784645	0.0788246	0.0800213	0.0582744	0.0644679	0.0629594	0.0954005
0.0553356	0.0678348	0.0678348	0.0718324	0.0518582	0.0583511	0.0618838	0.0661795	0.0582523	0.0694292	0.0493699	0.0661227	0.0671247	0.0671247	0.0632232	0.051754	0.0784502	0.0696829	0.0612078	0.0695151	0.0493471	0.0493471	0.0690325	0.059212	0.0755149	0.0765486	0.0723955	0.0841923	0.0918988	0.0789495	0.0702746	0.0800595	0.0696161	0.0696161	0.0797421	0.0621834	0.0792122	0.082116	0.0676102	0.0764607	0.0764607	0.068808	0.0817522	0.0551892	0.0618864	0.0777398	0.0803476	0.0553804	0.0823301	0.0823301
0.059785	0.0520478	0.0512589	0.0502625	0.0508485	0.0566559	0.0644026	0.0721761	0.0721761	0.0669363	0.0651257	0.049554	0.0620057	0.0552219	0.0579346	0.0699039	0.0651746	0.0651746	0.0648842	0.0626175	0.0835255	0.0800228	0.0563467	0.0646826	0.0637796	0.0637796	0.0794538	0.0739419	0.0857093	0.0789895	0.0590341	0.053474	0.053474	0.0528287	0.0690638	0.055776	0.078434	0.0870032	0.0847387	0.0732507	0.0766749	0.0766749	0.089712	0.0736847	0.0610074	0.0746448	0.0729075	0.08032	0.0658442	0.0658442
0.0578546	0.0635419	0.0698619	0.0865411	0.083756	0.0644272	0.0644272	0.0550902	0.0490482	0.0668525	0.0576233	0.0589736	0.0546672	0.0546672	0.0716245	0.0710557	0.0598869	0.0675303	0.056166	0.079732	0.0559293	0.0559293	0.0663969	0.0738355	0.0537313	0.0689623	0.0779017	0.0747608	0.0525895	0.08287	0.079085	0.0779885	0.0855766	0.0855766	0.0630716	0.0797598	0.054046	0.0581592	0.0703095	0.0764805	0.0749528	0.0773612	0.0773612	0.0509135	0.0899841	0.0797765	0.0954725	0.0790434	0.0810267	0.0810267
0.0642446	0.0645221	0.0744924	0.0746845	0.059998	0.0815067	0.0719695	0.0659249	0.0659249	0.0604856	0.0604856	0.0826015	0.0764402	0.0608103	0.0835074	0.0664369	0.0682061	0.0682061	0.0614141	0.0709771	0.0514154	0.0550978	0.0593828	0.0657479	0.0517065	0.0517065	0.0642537	0.0543478	0.0786045	0.0689044	0.0688188	0.0664433	0.0664433	0.0566766	0.0656801	0.0621426	0.0793304	0.0815218	0.0832531	0.081125	0.0807891	0.0807891	0.0752422	0.0779983	0.0805934	0.084497	0.0515822	0.0779136	0.0782409	0.0782409
0.0818954	0.0865917	0.0865917	0.0752536	0.0752967	0.0493782	0.0886751	0.0727886	0.0765036	0.0765036	0.0481384	0.0775249	0.0627072	0.0576589	0.0554698	0.0539722	0.0546875	0.0746013	0.0746013	0.058444	0.0777202	0.0699005	0.0621175	0.0546353	0.0767918	0.0767918	0.0447053	0.0443075	0.0691432	0.0568166	0.0513918	0.0507373	0.0795594	0.0795594	0.0529298	0.0721637	0.0771568	0.0717728	0.0678119	0.0607718	0.0790428	0.0688008	0.0688008	0.0833011	0.0537333	0.0553686	0.0840237	0.0775791	0.0835258	0.0835258
0.0723065	0.0505048	0.0505048	0.0559611	0.0518087	0.0819494	0.0763271	0.0484891	NaN	0.0638372	0.0638372	0.0512896	0.0566132	0.0762779	0.0775379	0.0812726	0.0844624	0.0844624	0.0720974	0.0594858	0.0699622	0.0584922	0.0584922	0.0523655	0.065645	0.0650745	0.080071	0.0589695	0.0533645	0.0533645	0.0641273	0.0700253	0.0663854	0.0705312	0.0701467	0.0796658	0.0914573	0.0914573	0.0705674	0.0808651	0.0880455	0.073555	0.0474288	0.0490193	0.053062	0.062002	0.062002	0.080709	0.0795842	0.0914178
0.0687225	0.0540766	0.0540766	0.0696116	0.0524816	0.0529232	0.0609527	0.0578964	0.0586941	0.0586941	0.0613496	0.0755285	0.0586453	0.0642027	0.0845395	0.0613305	0.079852	0.0567963	0.0567963	0.0595857	0.0611121	0.0585095	0.0560078	0.0601287	0.066506	0.0747156	0.0747156	0.0623746	0.0658275	0.0850214	0.0742764	0.0831831	0.0727826	0.0731839	0.064223	0.0839906	0.0748395	0.0823379	0.0823379	0.0824652	0.0701147	0.0861437	0.0732185	0.0533146	0.0680409	0.0680409	0.0776468	0.0683762	0.0825339	0.0687967
0.0588333	0.0640038	0.0651356	0.0751013	0.0611239	0.0746378	0.0584008	0.0684705	0.0729682	0.0577943	0.0577943	0.0796098	0.0629288	0.0488937	0.0771515	0.0735298	0.0524392	0.0583232	0.0540963	0.0540963	0.054797	0.0661892	0.0746161	0.0642327	0.0688165	0.0688165	0.0769062	0.0631381	0.0906287	0.0565353	0.0664493	0.0673412	0.0783248	0.0603031	0.0603031	0.0823442	0.0739743	0.078927	0.0792898	0.0721914	0.0631524	0.0700731	0.0778767	0.0778767	0.0708058	0.0724252	0.0704701	0.0774515	0.0644503	0.0746451
0.0717076	0.0749032	0.0749032	0.0651583	0.0882066	0.0571056	0.0557358	0.0556252	0.0699333	0.0699333	0.0538675	0.0538675	0.0667704	0.0584063	0.0497388	0.0693649	0.0560943	0.0683816	0.0683816	0.0559756	0.0842776	0.0585825	0.0882812	0.0600555	0.0619282	0.0870411	0.0870411	0.0704714	0.0820817	0.0628598	0.0633559	0.0636887	0.0689107	0.0689107	0.0701773	0.0701773	0.064326	0.0733005	0.0746991	0.0654567	0.0695151	0.071242	0.071242	0.0683533	0.0734086	0.0725095	0.0740617	0.0740617	0.0734923	0.0735161
0.0624952	0.0570942	0.0539146	0.0795861	0.0745654	0.0804908	0.0679052	0.0679052	0.0809372	0.0668144	0.068316	0.0573392	0.0563338	0.0563338	0.0625434	0.06312	0.0703346	0.0675993	0.0524096	0.0688125	0.0552518	0.0530543	0.0530543	0.0775063	0.0583375	0.0590536	0.0482211	0.0731864	0.0604326	0.0595987	0.0472176	0.0472176	0.063661	0.0724696	0.0734665	0.0582098	0.0729557	0.0729557	0.0816274	0.0518422	0.0678281	0.070112	0.0532632	0.0684471	0.0530587	0.0695933	0.0695933	0.0485328	0.0515924	0.0563372
0.0635782	0.0547484	0.0547484	0.0712915	0.0863761	0.0468708	0.0718637	0.0494691	0.0720224	0.0485716	0.0756813	0.0756813	0.0554792	0.0701178	0.0647718	0.0606725	0.0529393	0.0803027	0.0803027	0.0739953	0.072905	0.0695342	0.0693757	0.0523086	0.0685356	0.0717323	0.0717323	0.0863545	0.0544601	0.0871037	0.0630949	0.0823633	0.0796108	0.0705807	0.0584518	0.0584518	0.0646615	0.0887484	0.0628654	0.0683113	0.0521266	0.0555212	0.0555212	0.0660166	0.0706741	0.0596964	0.0549311	0.0565652	0.0720893	0.0714582
0.0718842	0.0617025	0.0625862	0.0625862	0.0734949	0.0688495	0.0695803	0.0689074	0.0673096	0.0721893	0.0721893	0.0496118	0.0751682	0.0692518	0.0741339	0.0741339	0.072898	0.0731319	0.0601056	0.0778022	0.0791272	0.0749194	0.0749194	0.0576764	0.0755951	0.0595996	0.0795244	0.0756158	0.0745623	0.0571394	0.0740145	0.0740145	0.0731346	0.0825796	0.0790394	0.0734909	0.0573684	0.0645222	0.0556722	0.0556722	0.0723248	0.0616593	0.0707991	0.047891	0.0641199	0.0659967	0.0659967	0.0471578	0.0697763	0.0644889
0.0762482	0.0504384	0.0604789	0.0667618	0.0667618	0.0561166	0.0564216	0.0573893	0.0662855	0.0503575	0.0651122	0.0651122	0.0637804	0.0581865	0.0524044	0.0543585	0.0516651	0.0485154	0.0485154	0.0519563	0.0702809	0.0578854	0.0752725	0.0774171	0.0662228	0.0416815	0.0416815	0.0885375	0.0777044	0.0610587	0.0794081	0.0837939	0.080861	0.0864677	0.0740399	0.0740399	0.0436016	0.0697184	0.0662052	0.0643019	0.0598998	0.0731642	0.0733328	0.0787014	0.0787014	0.0618705	0.0815289	0.0826935	0.0763679	0.0476872
0.0706859	0.0592819	0.0590616	0.0590616	0.0774172	0.0717602	0.0718445	0.0734883	0.0707409	0.072053	0.072053	0.0831046	0.0831046	0.0846235	0.049562	0.0579907	0.0650034	0.0578066	0.0718672	0.0540737	0.059799	0.0552372	0.0552372	0.0780527	0.0780527	0.0869534	0.0692997	0.0502927	0.075535	0.0668002	0.0831709	0.0831709	0.0753608	0.0595996	0.0686354	0.0850534	0.070776	0.0674301	0.0638997	0.0638997	0.0668742	0.0776223	0.0763707	0.0855589	0.0676123	0.0534008	0.0534008	0.0821278	0.0821278	0.0650626
0.0755097	0.046364	0.0747513	0.0676493	0.0676493	0.0563417	0.0684807	0.07337	0.0639437	0.0533076	0.0543911	0.0543911	0.0775637	0.0676221	0.0804218	0.0790047	0.0764514	0.0717841	0.0704712	0.0704712	0.078002	0.0579173	0.0887668	0.0758531	0.0499806	0.0604129	0.0604129	0.0642745	0.0642745	0.0602657	0.0770659	0.0539062	0.0730081	0.068765	0.0603685	0.0603685	0.0563658	0.0839456	0.0681957	0.0657034	0.0622454	0.0820678	0.0723671	0.0669874	0.0669874	0.0586992	0.0662303	0.0701772	0.0588308	0.0629393
0.0664195	0.0544693	0.0728113	0.0531824	0.0695909	0.0831447	0.0504211	0.0809474	0.0712321	0.0742527	0.0509516	0.0604137	0.0604137	0.0703092	0.0738644	0.0759519	0.0784905	0.0688867	0.0536139	0.0536139	0.0719797	0.0710073	0.0769896	0.0788223	0.0579614	0.0574708	0.0609883	0.0609883	0.0660066	0.0856646	0.0756945	0.069595	0.0667831	0.0699747	0.0668505	0.0702373	0.0702373	0.0586661	0.0831999	0.0690771	0.0509069	0.0774565	0.0607909	0.0607909	0.0601561	0.0785237	0.0857424	0.055202	0.0481096	0.0602056
0.0470848	0.0764938	0.0691767	0.0523452	0.0523452	0.0666601	0.0561345	0.0616201	0.0670302	0.0730309	0.0666557	0.0666557	0.0627477	0.0685639	0.0686977	0.0760655	0.0672284	0.077782	0.0637374	0.0824614	0.0824614	0.0801632	0.0622628	0.0789526	0.076731	0.071511	0.0729275	0.0740198	0.0740198	0.0804332	0.0758936	0.0493818	0.0696498	0.0685751	0.0805563	0.0805563	0.0674463	0.0655466	0.0743015	0.06645	0.0723276	0.0528125	0.0781736	0.0687481	0.0687481	0.0792439	0.0549079	0.0609982	0.0635232	0.0650694
0.0488665	0.0532647	0.0791933	0.0791933	0.0496273	0.0615118	0.0684272	0.0599875	0.0522293	0.0703741	0.074964	0.0749754	0.0749754	0.0686693	0.0816733	0.0667493	0.0673992	0.055169	0.0702313	0.0646102	0.0646102	0.0569499	0.0515982	0.049183	0.0510359	0.0485926	0.0774033	0.0774033	0.0501905	0.0573627	0.0722968	0.0570769	0.0889964	0.0830437	0.0761499	0.0785674	0.0785674	0.0613094	0.0724475	0.0503839	0.0778763	0.0661729	0.0760467	0.0698715	0.0698715	0.0635494	0.0587186	0.0567529	0.0498328	0.0825294
0.0688754	0.0729335	0.0700725	0.0655388	0.0610204	0.0491109	0.0568495	0.0568495	0.0661217	0.0709222	0.0497893	0.070166	0.0677873	0.0564872	0.0615964	0.0694743	0.0694743	0.0482428	0.0560915	0.0511373	0.0592052	0.0604461	0.0792143	0.0731926	0.0530089	0.0530089	0.0842013	0.0733129	0.0756527	0.0525486	0.0490662	0.0622569	0.0622569	0.0492877	0.0657671	0.0642024	0.0758439	0.0545219	0.0555745	0.060216	0.060216	0.0761792	0.0524536	0.0515352	0.062687	0.0604587	0.0809645	0.0809645	0.0645478	0.0727966
0.061084	0.0768378	0.0781098	0.0741042	0.072924	0.072924	0.0703588	0.0704842	0.0504337	0.0747392	0.0561996	0.0569105	0.0569105	0.065612	0.0592057	0.0802209	0.0703275	0.0727731	0.0525813	0.0497602	0.0585652	0.0756417	0.0821705	0.0730808	0.0539256	0.0676458	0.0465806	0.0567717	0.0623514	0.0554916	0.0885711	0.0557415	0.0557415	0.0795351	0.0538716	0.0785911	0.0660052	0.0628052	0.0487989	0.0487989	0.0514374	0.0800675	0.076719	0.0629111	0.0500081	0.0624506	0.0715347	0.0757918	0.0757918	0.066287
0.0728188	0.0752995	0.0697919	0.0733481	0.0530432	0.0727188	0.0848527	0.0523975	0.0523975	0.0483032	0.0669511	0.0693885	0.073647	0.0742744	0.0529652	0.073344	0.073344	0.0654655	0.0690795	0.0557077	0.0939311	0.0795754	0.079916	0.0840563	0.077987	0.077987	0.0731334	0.0616197	0.0543922	0.0506987	0.0584927	0.0465575	0.0465575	0.0766096	0.0788833	0.074364	0.0844507	0.0748946	0.0589981	0.0619964	0.0619964	0.0621222	0.0723442	0.068269	0.068269	0.0585266	0.070502	0.0513828	0.0826201	0.0834952
0.0627718	0.069593	0.0648496	0.0688224	0.0615196	0.0615196	0.0711788	0.0631752	0.0456131	0.0493385	0.0562047	NaN	NaN	0.0495235	0.0732534	0.0532502	0.050542	0.0759772	0.0672974	0.0875487	0.0875487	0.0778126	0.0831579	0.0633561	0.0682204	0.0543217	0.0816893	0.0851113	0.0744257	0.0744257	0.0764087	0.0762793	0.0769167	0.0801737	0.0494694	0.051542	0.051542	0.0577921	0.0616462	0.0507769	0.0659696	0.0866521	0.0775267	0.045633	0.045633	0.0882563	0.0689267	0.0582586	0.0772753	0.0709119
0.0577638	0.0759691	0.0759691	0.0520663	0.0571633	0.0487767	0.0484691	0.0846481	0.0602461	0.0602461	0.0480417	0.0729523	0.0516462	0.0739431	0.0657259	NaN	NaN	0.0494496	NaN	0.0440594	0.0697548	0.0716246	0.0705034	0.0783019	0.0790786	0.0790786	0.0717534	0.0486841	0.0528572	0.0492905	0.0616421	0.0759641	0.0516807	0.0516807	0.0607053	0.0625158	0.0704908	0.0624843	0.0795567	0.0886355	0.0886355	0.0812248	0.08237	0.0803284	0.085213	0.0539497	0.0889089	0.0693828	0.0668294	0.0668294
0.0499516	0.0503974	0.0503974	0.0745305	0.0574994	0.0795193	0.0550085	0.0774545	0.0774545	0.0598102	0.0577418	0.0770579	0.0710755	0.0753332	0.0704824	0.0569474	0.0640214	0.0640214	0.0528941	0.0523012	0.0482469	0.0807979	0.0698363	0.0835145	0.0470202	0.0760403	0.0795909	0.0748704	0.077644	0.077644	0.0648597	0.0759874	0.0540854	0.0558012	0.0513808	0.052848	0.0658594	0.073532	0.073532	0.0530925	0.0669085	NaN	0.0695943	0.0522481	0.0522481	0.0627066	0.0458313	0.0623644	0.0796228	0.0593376
0.0604073	0.0671166	0.0790163	0.0583331	0.0711335	0.0507312	0.0507312	0.0725455	0.0460933	0.0453323	0.0521778	0.0804348	0.0635067	0.0635067	0.0466033	0.049147	0.0580835	0.0636107	0.0495099	0.078024	0.061244	0.061244	0.0686231	0.0728335	0.0790526	0.0790526	0.0522029	0.0561087	0.0608917	0.0651911	0.0621847	0.0643771	0.0870046	0.0870046	0.0748877	0.0861542	0.0629348	0.0830315	0.0732975	0.0826207	0.0826207	0.0716147	0.0716147	0.0776338	0.0859255	0.0869953	0.0521723	0.0687925	0.0535272	0.0535272
0.0686659	0.058094	0.050874	0.0628443	0.0669633	0.0669633	0.0799225	0.0489377	0.0685757	0.0631676	0.071101	0.0780016	0.0738418	0.0709674	0.0709674	0.0614272	0.0562111	0.0799707	0.0730614	0.0701736	0.0701736	0.0832161	0.0793568	0.0464645	0.0491847	0.0534047	0.0465825	0.0779129	0.0600398	0.0600398	0.0605919	0.0524249	0.0526319	0.0755238	0.0721946	0.0771778	0.0771778	0.0832289	0.0832289	0.0676097	0.0806139	0.0865312	0.0775725	0.0729537	0.0729537	0.0838417	0.078356	0.0731513	0.0786228	0.0906583
0.0516844	0.0730907	0.0730907	0.0674757	0.0493592	0.043308	0.0546482	0.0540414	0.0691629	0.0691629	0.0494378	0.0583327	0.0588005	0.0520853	0.0701517	0.0790885	0.0749926	0.071947	0.071947	0.0731228	0.073726	0.084663	0.0531362	0.0656615	0.0794787	0.0794787	0.0844232	0.080899	0.0492131	0.083842	0.0602592	0.0586045	0.068589	0.068589	0.0648992	0.0805108	0.0761565	0.068135	0.0694033	0.0701183	0.0765515	0.0823821	0.0819439	0.0825141	0.0727958	0.0727958	0.0804339	0.0769991	0.0639239	0.057345
0.0788066	0.0558695	0.0590648	0.0522158	0.0546732	0.0546732	0.0501606	0.0480914	0.0496163	0.0521953	0.0498757	0.0496633	0.0545275	0.0500766	0.0500766	0.0751219	0.0521436	0.0548278	0.0855249	0.0780183	0.0780183	0.0408645	0.0408645	0.0476093	0.0824368	0.0545255	0.0630956	0.0591415	0.0775354	0.0775354	0.0622449	0.0905861	0.0798807	0.08925	0.0824093	0.0517916	0.0546584	0.0674623	0.0674623	0.0466694	0.0536767	0.0742376	0.076383	0.0878067	0.0878067	0.0503861	0.0503861	0.0881913	0.0682788	0.0811595
0.0506434	0.0650915	0.0566392	0.0651027	0.0558208	0.0546813	0.0546813	0.0555924	0.0555658	0.0464531	0.0755579	0.0585396	0.0483858	0.0476314	0.0705563	0.0693643	0.0721267	0.0736533	0.0736533	0.0738797	0.0749705	0.0754905	0.0418707	0.0876857	0.0797424	0.0625355	0.0625355	0.0655313	0.0791086	0.0537956	0.0896877	0.0773175	0.0780671	0.0780671	0.0729381	0.0521301	0.0821532	0.0869897	0.0920454	0.0801303	0.077532	0.0641506	0.0641506	0.0654755	0.0758032	0.0727502	0.0526566	0.0824071	0.051648	0.0804993
0.0776533	0.0521262	0.0457928	0.0494674	0.049714	0.049714	0.06323	0.06323	0.066381	0.0606789	0.0606789	0.0490012	0.0696969	0.0563432	0.0542256	0.0583218	0.0503274	0.0503274	0.047372	0.049207	0.07268	0.0483142	0.072173	0.0608863	0.0507015	0.0497266	0.0497266	0.0517851	0.0462337	0.0777464	0.0711183	0.0679075	0.0553794	0.0844132	0.0844132	0.0913014	0.0978795	0.0657612	0.0826191	0.0579303	0.090659	0.090659	0.0645172	0.0645172	0.0664246	0.081085	0.0848379	0.0555493	0.0721724	0.0752914
0.0477339	0.0488256	0.0488256	0.0634426	0.0582775	0.0578477	0.0535524	0.0616305	0.0508601	0.0508601	0.067701	0.0661221	0.0757027	0.0644971	0.0705296	0.0718561	0.0479458	0.0739254	0.0792509	0.08876	0.0784004	0.0784004	0.0843202	0.0841344	0.0676156	0.082425	0.0791764	0.0960712	0.0804196	0.0720365	0.0927999	0.0908942	0.0719443	0.0719443	0.0867446	0.0687581	0.0823582	0.0784664	0.0615721	0.090023	0.0734059	0.077982	0.077982	0.0856942	0.0544112	0.0681018	0.0632406	0.0852899	0.0906841	0.0842859
0.0520047	0.0558464	0.0567142	0.0478874	0.049217	0.0707332	0.069052	0.069052	0.0557693	0.0667631	0.0702142	0.0681144	0.0724637	0.0654813	0.0654813	0.071152	0.0680683	0.0555392	0.0483629	0.0463668	0.0626423	0.0806843	0.0806843	0.0898387	0.0782265	0.0874847	0.0903353	0.0885175	0.0699257	0.0780112	0.0927441	0.0927441	0.0932369	0.0514044	0.0537411	0.0485441	0.075775	0.0800738	0.0800738	0.0748459	0.0573492	0.0797345	0.087094	0.0862512	0.0886278	0.0857191	0.0857191	0.0818641	0.0755809	0.0842825
0.0569783	0.0601023	0.0601023	0.0615126	0.0716193	0.0678054	0.0629593	0.0681484	0.0597599	0.0577104	0.0697453	0.0573521	0.0831448	0.0712934	0.0712934	0.0465963	0.0512261	0.0744546	0.0789751	0.0785431	0.0809787	0.075749	0.0603612	0.0603612	0.0809303	0.0788893	0.0883567	0.0537787	0.0507672	0.0557147	0.0557147	0.0447182	0.0758032	0.0676925	0.0797053	0.0543017	0.0765306	0.0532283	0.0865724	0.0865724	0.093408	0.0856503	0.0912352	0.0811664	0.0596919	0.0596919	0.0839041	0.0839041	0.0506478	0.0780223
0.0676353	0.0661939	0.0666695	0.0666695	0.0475642	0.0593078	0.0557516	0.0630053	0.0616439	0.0563618	0.0563618	0.0634802	0.0802918	0.0759172	0.0771604	0.0470289	0.049484	0.0591506	0.0537927	0.0537927	0.0600196	0.063243	0.056822	0.0435088	0.0769149	0.0550085	0.0899113	0.0799383	0.0598592	0.0963082	0.0733546	0.0733546	0.0853292	0.0834789	0.0825358	0.0798984	0.0810984	0.0847094	0.0740234	0.0802748	0.0790752	0.0515199	0.0792568	0.0778381	0.08475	0.0817442	0.0817442	0.0775639	0.0822672	0.0592074
0.0569989	0.064648	0.0687512	0.0723955	0.0601859	0.047012	0.047012	0.0663696	0.0663696	0.0594887	0.0850475	0.0631633	0.0658029	0.0803406	0.0803406	0.0885542	0.0816829	0.0903421	0.0542147	NaN	0.0649762	0.0541351	0.0686563	0.0686563	0.0958794	0.0724444	0.063195	0.0656714	0.0676162	0.0777313	0.0777313	0.0847687	0.0847687	0.0904974	0.0793144	0.0744889	0.0889221	0.0478854	0.0508771	0.0508771	0.0534591	0.0646642	0.0727144	0.0841603	0.0852054	0.0531252	0.0880773	0.0703416	0.0805498	0.0772338
0.0660602	0.0574231	0.0530118	0.0530118	0.0586152	0.0721526	0.062306	0.0716584	0.0559652	0.0601608	0.0601608	0.0743151	0.0725069	0.0785771	0.080615	0.0544931	0.0573115	0.0846106	0.0710613	0.0710613	0.0526817	0.0697296	0.0765742	0.0492128	0.0821692	0.057496	0.0608119	0.0608119	0.0709628	0.082714	0.0653036	0.0640963	0.0671993	0.0727329	0.0727329	0.0782625	0.0615847	0.0730526	0.0573611	0.0599168	0.0515064	0.0888551	0.0817928	0.0817928	0.0770846	0.065351	0.0701839	0.0801239	0.0744673	0.0530217
0.0512828	0.0674187	0.0638489	0.0572774	0.0572774	0.070598	0.0712401	0.0721188	0.0789404	0.076773	0.0739998	0.0739998	0.0781581	0.0741221	0.0761056	0.082155	0.0446464	0.0565071	0.0770183	0.0784814	0.0784814	0.0465676	0.046448	0.0442819	0.0722935	0.0868111	0.073947	0.073947	0.0803752	0.0486621	0.0729828	0.0932128	0.0517447	0.0929841	0.0781547	0.0781547	0.0875865	0.0861607	0.0817861	0.0898796	0.079877	0.0911187	0.0860121	0.0896026	0.0896026	0.0824697	0.0826484	0.0612153	0.0797196	0.0505772
0.0575289	0.0562428	0.0737393	0.047941	0.0555825	0.0544853	0.0738485	0.0738485	0.0709177	0.0778581	0.0549435	0.0759099	0.0855311	0.0632571	0.0537406	0.0537406	0.082777	0.051114	0.0508645	0.0777139	0.0916812	0.0730908	0.0550425	0.0760802	0.0695343	0.0474472	0.0939282	0.0939282	0.0962659	0.0572573	0.0722401	0.088802	0.0723515	0.0824151	0.0803893	0.0585444	0.0585444	0.0842331	0.0824312	0.0807454	0.0778842	0.0803558	0.0783826	0.0783826	0.0652596	0.0850589	0.0470436	0.0799476	0.0746026	0.0744926
0.0799659	0.0631753	0.0564943	0.06063	0.06063	0.0827378	0.0657007	0.0533496	0.0565078	0.0570547	0.0739342	0.0739342	0.0781403	0.0864678	0.0494412	0.0718129	0.0626599	0.0543032	0.0904782	0.0915085	0.0915085	0.0881293	0.0887584	0.0884434	0.0875739	0.0676397	0.0904264	0.0904264	0.0585234	0.0827157	0.0507602	0.0965169	0.0663381	0.079642	0.0784113	0.0784113	0.0645321	0.0665024	0.0811798	0.0561766	0.0639615	0.0933776	0.055422	0.0609759	0.0609759	0.0704395	0.081637	0.0843421	0.0778261	0.0812345
0.0477368	0.051025	0.0581405	0.0581405	0.0712193	0.0721306	0.0699577	0.0849029	0.0802832	0.0487064	0.0461695	0.0484182	0.0484182	0.0511526	0.0801529	0.0549184	0.054252	0.0588164	0.0705455	0.0698861	0.0709553	0.0735343	0.0741537	0.0864334	0.0864334	0.0926343	0.0674993	0.0738808	0.0591015	0.0500195	0.0551631	0.0727725	0.0740318	0.0542334	0.0467807	0.0613005	0.0613005	0.0785229	0.0978834	0.0712675	0.0735476	0.0717527	0.0723493	0.0723493	0.088253	0.088253	0.0823729	0.0796069	0.0851512	0.0916435
0.0572314	0.0872751	0.0887403	0.0746578	0.0746578	0.0795392	0.0483477	0.0610884	0.0747596	0.0532851	0.054738	0.0514233	0.0534032	0.0594742	0.0727546	0.0661438	0.0661438	0.0798486	0.0778439	0.0775916	0.0811924	0.0544254	0.0720961	0.0720961	0.0669784	0.0669784	0.0655726	0.0686967	0.0579756	0.0896082	0.0766758	0.0754744	0.0754744	0.0520462	0.0607564	0.0721536	0.076854	0.082118	0.0618094	0.0911761	0.0911761	0.0613197	0.0804242	0.0828036	0.0856736	0.0834011	0.0825619	0.0825619	0.0503686	0.0503686
0.0608399	0.064558	0.0494011	0.0676625	0.066058	0.0703691	0.0543699	0.0683556	0.0676862	0.0676862	0.0438505	0.0672501	0.0541184	0.0582496	0.0689659	0.0870966	0.0533838	0.0814153	0.0593875	0.0647109	0.08229	0.08229	0.0528034	0.0688622	0.0577034	0.0921393	0.0670605	0.0670605	0.0551684	0.0809361	0.0689981	0.0781634	0.070933	0.0667636	0.0809194	0.0562236	0.0562236	0.0841218	0.0828711	0.0905615	0.0859175	0.0681462	0.0734771	0.0824163	0.0764574	0.0764574	0.080274	0.0766733	0.081948	0.0759652
0.0736589	0.0700442	0.0827619	0.0812671	0.0784908	0.0578315	0.0856233	0.0555157	0.0555157	0.0503662	0.0691938	0.0716159	0.083998	0.0726817	0.0885272	0.0650128	0.0650128	0.0872828	0.0848688	0.0858175	0.0786697	0.0624854	0.0791638	0.0757743	0.082156	0.082156	0.078975	0.0745445	0.0672148	0.0844354	0.0827707	0.096183	0.096183	0.0640221	0.0692334	0.0919105	0.0501478	0.0935473	0.0427296	0.088067	0.088067	0.0763717	0.0790334	0.076303	0.0606277	0.0598526	0.0861763	0.0711672	0.0782949	0.0782949
0.0790213	0.0675515	0.0675515	0.0768834	0.0869466	0.0523989	0.0709112	0.0609315	0.0521529	0.0521529	0.0780054	0.0588141	0.0525502	0.068143	0.0689274	0.0887016	0.086609	0.086609	0.0486758	0.0545917	0.0519387	0.068941	0.0879189	0.0679494	0.0679494	0.0722039	0.0790141	0.0807698	0.0643107	0.0643107	0.0695974	0.0439331	0.0633201	0.0632912	0.0685835	0.0719431	0.0719431	0.0546411	0.0604573	0.0566614	0.0615598	0.0708612	0.0753718	0.0714934	0.0780098	0.0780098	0.0847105	0.0519983	0.0709614	0.0697304
0.0689261	0.0564227	0.0842851	0.074503	0.053738	0.0602632	0.0748243	0.0818664	0.082136	0.082136	0.0566217	0.0606714	0.0648632	0.050209	0.0631371	0.0565512	0.0565512	0.068318	0.0719971	0.0688676	0.0747975	0.0749232	0.069918	0.0761276	0.0712432	0.0712432	0.0574708	0.0787885	0.080989	0.0828246	0.0613593	0.0770508	0.0770508	0.0599395	0.0802057	0.046389	0.0805676	0.0826821	0.0701959	0.0617946	0.0617946	0.0845583	0.0650557	0.0635066	0.0608414	0.0729514	0.0698897	0.0556795	0.0813746	0.0813746
0.0575542	0.0453981	0.0562129	0.0576883	0.0571283	0.0571283	0.0686468	0.0671106	0.079224	0.0515609	0.073967	0.0750953	0.0750953	0.0791876	0.0791876	0.0581758	0.0630262	0.0806034	0.070903	0.0741268	0.084841	0.084841	0.0753434	0.0877047	0.073115	0.061117	0.072763	0.0729773	0.0824451	0.0824451	0.0884139	0.0739434	0.0517536	0.0930124	0.0419812	0.0732526	0.0732526	0.0536083	0.0774736	0.0804138	0.0772327	0.0470975	0.0773939	0.0895695	0.0765074	0.0765074	0.0872841	0.0671641	0.0740359	0.0753926
0.0523502	0.0842398	0.049792	0.049792	0.0595237	0.0566085	0.0623768	0.049817	0.0808493	0.0808493	0.0601717	0.0546274	0.0473986	0.0438629	0.0785348	0.0856255	0.0856255	0.0928027	0.0665542	0.0783293	0.0910482	0.0705961	0.0825254	0.088728	0.0751222	0.0751222	0.0833584	0.0509923	0.082124	0.0917494	0.0875913	0.0740526	0.0704184	0.0704184	0.0818696	0.0849316	0.0731972	0.0807951	0.0908773	0.0772455	0.0772455	0.0678716	0.0673095	0.0613593	0.0815727	0.085379	0.0762199	0.0906596	0.084608	0.084608
0.0584586	0.0564893	0.0564893	0.072016	0.0722863	0.0734493	0.0724885	0.0671229	0.0528019	0.0528019	0.0629411	0.0697067	0.0704242	0.0579308	0.0592823	0.0849527	0.0668027	0.0752531	0.0825833	0.0758263	0.0574593	0.0574593	0.0660179	0.0603182	0.0841126	0.0592208	0.0539635	0.0470134	0.0687868	0.0687868	0.0609772	0.0660644	0.0781237	0.0779567	0.0829603	0.0676384	0.0624818	0.0660287	0.0660287	0.0729897	0.0767683	0.0510764	0.0822727	0.0856701	0.0732759	0.0732759	0.0806607	0.0826487	0.0662155	0.0729457
0.0522648	0.0831378	0.0593832	0.0593832	0.0849994	0.0809124	0.0815571	0.0866971	0.0783221	0.0783221	0.064098	0.0525717	0.0597936	0.0711258	0.0720628	0.0769241	0.0657822	0.0749199	0.0749199	0.084543	0.057836	0.0550789	0.0767248	0.0716313	0.0740129	0.0740129	0.0541509	0.0848298	0.0771991	0.0947609	0.0840412	0.0796365	0.0815366	0.0815366	0.0851285	0.0818747	0.0782217	0.0653578	0.0658253	0.0698582	0.0848686	0.0769428	0.0769428	0.087152	0.0892147	0.0818606	0.0804773	0.0757796	0.0547105	0.0547105
0.0732058	0.0626353	0.0626353	0.0767193	0.0683207	0.0627144	0.0742333	0.0840094	0.0824089	0.0756009	0.0756009	0.0477783	0.0940858	0.0958296	0.0766328	0.0869001	0.0833026	0.0833026	0.0610591	0.0682387	0.0743084	0.0800707	0.0759996	0.0790041	0.0790041	0.0886245	0.0886245	0.0917117	0.103732	0.0754335	0.0598617	0.0645881	0.0864054	0.0864054	0.0612382	0.0948369	0.0754651	0.0598572	0.0772048	0.0528211	0.0663498	0.0663498	0.076649	0.0831992	0.0810934	0.083208	0.0629898	0.077394	0.0815891	0.0769725
0.0708774	0.0772363	0.0647456	0.0647456	0.0667569	0.0742042	0.0691139	0.0585907	0.0669306	0.0669306	0.0679754	0.054024	0.084464	0.0660036	0.0794149	0.0554919	0.0649263	0.0658264	0.0658264	0.0507262	0.0507463	0.0560427	0.0684198	0.0810845	0.0761845	0.0557466	0.0470745	0.0720832	0.0666051	0.0859931	0.0859931	0.0817073	0.063482	0.04518	0.0676523	0.0786018	0.0499467	0.0499467	0.0616482	0.0641392	0.0761072	0.0644085	0.0806884	0.0723658	0.0772271	0.0797664	0.0797664	0.0812568	0.0913007	0.0763367
0.0829076	0.0466608	0.0466608	0.0492906	0.049653	0.0587234	0.0625682	0.0753887	0.0658228	0.0647405	0.0647405	0.059762	0.0831439	0.0648617	0.0648617	0.0617143	0.058913	0.0570495	0.0825399	0.081514	0.0576954	0.0784302	0.0784302	0.0701779	0.0635299	0.0566288	0.0566288	0.0694617	0.0664172	0.0596003	0.0533512	0.056117	0.0657576	0.0868781	0.0868781	0.0718069	0.0683045	0.0624394	0.0861797	0.0620027	0.0779918	0.0779918	0.0724823	0.0786229	0.0571932	0.0626948	0.070565	0.0794912	0.0808814	0.0754317
0.0672479	0.0528127	0.0557776	0.0710236	NaN	0.0546965	0.0546965	0.0800229	0.0623227	0.0685888	0.0502245	0.0638875	0.0741442	0.0929138	0.0869263	0.0869263	0.0744175	NaN	NaN	0.084685	0.0822643	0.0603387	0.0777757	0.0576296	0.0624205	0.0822375	0.0805822	0.0805822	0.0773712	0.0804086	0.0688647	0.070502	0.0593734	0.0593734	0.0586181	0.0788353	0.0536323	0.068511	0.0627587	0.0579578	0.0669749	0.0764454	0.0764454	0.0685506	0.0686051	0.0624175	0.0624175	0.0662515	0.0706367	0.0689949
0.0652269	0.0528159	0.0605537	0.0638742	0.0592045	0.0592045	0.0844739	0.0844739	0.0811114	0.056432	0.0563767	0.0643456	0.0795765	0.0793882	0.0793882	0.0682829	0.05861	0.0796912	0.0599433	0.0795963	0.0699313	0.0750706	0.0750706	0.0849972	0.0714484	0.0513575	0.0632625	0.06283	0.0647927	0.0660427	0.0648561	0.0648561	0.0811436	0.0881051	0.0700795	0.0520518	0.0658828	0.0668093	0.0668093	0.0639499	0.0755243	0.0750042	0.0779962	0.0754284	0.0653128	0.0689787	0.0689787	0.0549857	0.0694478	0.0797999
0.0703071	0.0561533	0.0539941	0.0539941	0.0791848	0.0761958	0.0650602	0.0546661	0.079141	0.079141	0.0613662	0.0613662	0.0625241	0.075278	0.0474647	0.0588351	0.0557004	0.0658198	0.0658198	0.0519346	0.0527456	0.0664093	0.066168	0.0629218	0.068637	0.0583281	0.0657132	0.0657132	0.0787811	0.0828234	0.0701774	0.0610071	0.0564365	0.0730603	0.0730603	0.0505425	0.0618614	0.0567105	0.0583918	0.0679355	0.0723892	0.0533783	0.0533783	0.0780152	0.0574705	0.0635343	0.0729022	0.0745669	0.0538722	0.0559256
0.0492917	0.0492609	0.0556381	0.0613886	0.0777685	0.062203	0.0595507	0.0595507	0.0810941	0.0776804	0.0564674	0.0883881	0.08402	0.0654216	0.0708682	0.0586427	0.0651359	0.0833332	0.08662	0.08662	0.0661581	0.0661149	0.0617303	0.0599142	0.0655872	0.0609571	0.0609571	0.0597204	0.0675697	0.0618793	0.0631032	0.0687302	0.0499007	0.0553022	0.0553022	0.0596519	0.0686699	0.0663154	0.0610745	0.0740296	0.0709336	0.0792386	0.0547484	0.0547484	0.0651709	0.0614431	0.0822707	0.0723247	0.0504175	0.0666101
0.0564926	0.0725362	0.0783315	0.0783315	0.0478849	0.0710987	0.0714139	0.071306	0.0594794	0.0516091	0.0806402	0.0806402	0.0689997	0.0634301	0.0672041	0.0693322	0.0488629	0.0641868	0.0641868	0.0696838	0.0528973	0.0687282	0.060227	0.0587009	0.0679183	0.0589853	0.0543666	0.0543666	0.0741833	0.0744347	0.0767541	0.081928	0.0703318	0.0817508	0.0682593	0.0682593	0.0592087	0.077874	0.0588436	0.0575441	0.0575422	0.0746719	0.0746719	0.0777325	0.0886625	0.0680072	0.0715218	0.0705012	0.0824491	0.0798286
0.0649286	0.0618931	0.0570396	0.0570396	0.0590049	0.0630337	0.0604227	0.0526871	0.0691022	0.0702285	0.0702285	0.0744981	0.0707462	0.0517197	0.0574017	0.0521807	0.0547502	0.0725131	0.0672913	0.0672913	NaN	0.0576264	0.0659057	0.0595729	0.0662821	0.0791058	0.0592682	0.0596104	0.0596104	0.0738443	0.0624143	0.0829607	0.0782585	0.0606548	0.0606548	0.0644202	0.0756984	0.067998	0.0682442	0.0700002	0.0612177	0.0724538	0.0734206	0.0734206	0.0801205	0.0759186	0.0491814	0.0713519	0.0794138	0.0527135
0.0549996	0.067373	0.0734938	0.0734938	0.0751476	0.0679289	0.0705483	0.064995	0.0594718	0.0596743	0.0717943	0.0717943	0.0649303	0.0720471	0.0557713	0.0767487	0.0518209	0.0793226	0.0749711	0.0548836	0.0548836	0.0594662	0.0599292	0.0851575	0.0853638	0.077396	0.0761695	0.0761695	0.0823954	0.0507912	0.066162	0.0752777	0.0769684	0.0528406	0.0646781	0.0646781	0.0588657	0.0600358	0.0654329	0.0736758	0.0729308	0.0731044	0.0684974	0.0805861	0.0805861	0.0656089	0.0605267	0.0695717	0.0798407	0.0768873
0.064347	0.057174	0.0541321	0.0509332	0.0533946	0.0542302	0.059364	0.059364	0.0671648	0.0700422	0.0743993	0.0696223	0.0515674	0.0541604	0.0792947	0.0792947	0.0581181	0.0740836	0.0575272	0.0545494	0.0516318	0.062252	0.062252	0.063741	0.063741	0.0634046	0.0520491	0.0742937	0.0612955	0.0663496	0.0515928	0.0515928	0.0685914	0.0695976	0.0458143	0.0591134	0.0848809	0.0712223	0.050971	0.0861267	0.0861267	0.0517275	0.0533117	0.076301	0.0786639	0.0724836	0.0724836	0.0686365	0.0686365	0.076521
0.0662171	0.0550138	0.0566426	0.0569903	0.0626047	0.0682014	0.0558079	0.064074	0.064074	0.0516398	0.0546826	0.0677189	0.0728739	0.0695248	0.0598516	0.0598516	0.0562754	0.0644906	0.0687931	0.0560435	0.072227	0.055421	0.0684599	0.0656131	0.0698069	0.0720803	0.0570555	0.0570555	0.079408	0.0679327	0.0713588	0.0693027	0.0493108	0.0735726	0.0730627	0.0730627	0.0571754	0.0585582	0.0523414	0.077429	0.055375	0.0735181	0.0657845	0.0714158	0.0714158	0.0717585	0.0793313	0.0792001	0.0701864	0.0816925
0.0622381	0.0695994	0.0684131	0.0570802	0.0554479	0.0556829	0.0704197	0.0704197	0.0683694	0.067053	0.0459586	0.0685432	0.0716199	0.0617329	0.0609297	0.0498007	0.0498007	0.0557669	0.0481299	0.0546977	0.0543582	0.0521994	0.0660549	0.054213	0.054213	0.0661523	0.0734314	0.0669638	0.0616575	0.077893	0.0719242	0.0719242	0.0595124	0.0521423	0.071126	0.069986	0.0721397	0.0781949	0.0753521	0.073781	0.073781	0.0652096	0.0564658	0.0536737	0.0666862	0.0825307	0.0834121	0.0562985	0.0562985	0.0713751
0.0670222	0.0582237	0.058904	0.0578502	0.0703025	0.0719548	0.0533184	0.0765113	0.0765113	0.0632654	0.0707118	0.0698274	0.0729844	0.0555464	0.0506205	0.0563366	0.0563366	0.063416	0.0735548	0.069306	0.070538	0.0745059	0.0683186	0.055595	0.0586826	0.0559891	0.0560339	0.0560339	0.0594649	0.0760752	0.0706938	0.0651166	0.0672093	0.0743935	0.0721974	0.0721974	0.0654842	0.0730162	0.0788953	0.0603265	0.0837946	0.0728808	0.0790481	0.0766222	0.0766222	0.0732508	0.0604806	0.0590693	0.0813449	0.0669986
0.0744532	0.0623398	0.0662792	0.0662792	0.0777588	0.0676491	0.0700605	0.0649385	0.0658574	0.0696518	0.070906	0.0716909	0.0716909	0.0702688	0.0638392	0.0601763	0.0606151	0.0558162	0.0532694	0.0532694	0.0580045	0.0580045	0.0646383	0.0592012	0.056115	0.0686525	0.070853	0.0858898	0.0858898	0.0510701	0.0496887	0.0718986	0.0731806	0.0770271	0.0593543	0.0736601	0.0736601	0.0741398	0.0728037	0.0576721	0.0759273	0.0775977	0.0610313	0.0655435	0.0847397	0.0847397	0.0758816	0.0549442	0.0771504	0.0822062
0.0585607	0.0610981	0.0668224	0.058181	0.058181	0.0595631	0.0689875	0.0724731	0.0580216	0.0571214	0.0576172	0.0576172	0.0642093	0.0651006	0.0703525	0.0611278	0.0611278	0.0573293	0.0555671	0.0594864	0.0701885	0.0633849	0.0668572	0.0668572	0.0663111	0.0663111	0.0731796	0.0680295	0.0670648	0.0717375	0.073127	0.064629	0.064629	0.0746413	0.0499839	0.0718229	0.0755279	0.0684732	0.069224	0.0672284	0.0672284	0.0610109	0.0806103	0.0639668	0.0563854	0.0715666	0.0741164	0.0741164	0.0815503	0.0661971
0.0686407	0.0670917	0.0670917	0.0748041	0.0718582	0.0693996	0.0672822	0.0776427	0.0576467	0.0576467	0.053894	0.0456761	0.0828586	0.0565244	0.0525308	0.0735746	0.0691617	0.0691617	0.0616465	0.080656	0.0548525	0.074793	0.0669272	0.0666051	0.0666051	0.0687951	0.0559733	0.0597395	0.0727012	0.066248	0.0633201	0.0625616	0.0692535	0.0692535	0.0513219	0.0612393	0.0685577	0.0704696	0.0691513	0.0750927	0.0750927	0.07196	0.0651515	0.0579539	0.066902	0.0767557	0.0632883	0.0793779	0.0793779	0.0510652
0.0639455	0.0680591	0.0601436	0.0669166	0.0669166	0.0609066	0.0652959	0.0718879	0.0587927	0.060902	0.0798071	0.0616925	0.0655908	0.0655908	0.062402	0.0668117	0.074562	0.0613926	0.0577538	0.0807416	0.0807416	0.0664028	0.0699383	0.0632445	0.0608437	0.0583728	0.0618093	0.0596185	0.0596185	0.0677843	0.0773614	0.0574481	0.0629451	0.059466	0.0582398	0.0591501	0.0610201	0.0610201	0.0752951	0.0797399	0.0751936	0.0681835	0.0643	0.0656236	0.0656236	0.0625231	0.0753082	0.0692856	0.0796179	0.0706878
0.0667275	0.0725808	0.0725808	0.067924	0.0734237	0.0582065	0.0776709	0.053965	0.069581	0.069581	0.0765591	0.054776	0.0749536	0.0634525	0.0624698	0.0637056	0.0656115	0.0656115	0.0754683	0.067418	0.0579242	0.0748725	0.0608471	0.0753283	0.0753283	0.0723478	0.0798008	0.0786703	0.0739655	0.0747302	0.0764388	0.0758942	0.0758645	0.0758645	0.0640606	0.076144	0.0784356	0.0634745	0.0635383	0.0791294	0.078216	0.078216	0.0598937	0.0685521	0.0633725	0.0812787	0.0581688	0.0626389	0.0626389	0.0786032
NaN	0.0654071	0.0543871	0.0655909	0.0655909	0.0679415	0.0622593	0.0659273	0.0740664	0.0814642	0.0711236	0.0637822	0.0643637	0.0643637	0.0637243	0.0686382	0.060903	0.0625322	0.0598694	0.0618742	0.063039	0.0794312	0.0794312	0.0558005	0.064471	0.0522638	0.0702105	0.0671313	0.0671313	0.0641019	0.0616035	0.0682712	0.071482	0.0574088	0.0748513	0.0582584	0.0747016	0.0747016	0.0563034	0.072396	0.0747047	0.0783135	0.0555372	0.0581734	0.0641168	0.0663642	0.0663642	0.0568501	0.0781581	0.0736035
0.0524945	0.0620207	0.0659043	0.0716035	0.0633575	0.0633575	0.0684986	0.0557412	0.0654985	0.0609057	0.0585606	0.0700903	0.0700903	0.0761977	0.0761977	0.0658107	0.0769856	0.0797379	0.0548065	0.0676084	0.0624779	0.0624779	0.0754639	0.0546656	0.0690813	0.0647849	0.0676412	0.0651373	0.0634272	0.0634272	0.0721916	0.0718068	0.0761265	0.0806871	0.0645776	0.0632835	0.0632835	0.0635406	0.0635406	0.0762669	0.0578869	0.0741682	0.0752005	0.0781953	0.0699983	0.0699983	0.0810253	0.0634027	0.067153	0.0793554
0.0526533	0.069189	0.0666154	0.0666154	NaN	0.0604197	0.0774323	0.075131	0.0657975	0.0756914	0.0756914	0.0705796	0.0650138	0.0694567	0.0784286	0.0590527	0.0590527	0.054095	0.054095	0.0529933	0.0563868	0.0690509	0.0659089	0.0558814	0.0827995	0.0827995	0.0775059	0.07958	0.0678174	0.0729667	0.0440382	0.0679432	0.0734392	0.0775453	0.0775453	0.0677388	0.0632501	0.0770056	0.0722668	0.0749976	0.077885	0.0590382	0.0606274	0.0600294	0.0590192	0.0694139	0.0694139	0.0797974	0.0703316	0.0693538
0.0653983	0.069562	0.069562	0.0753376	0.0520279	0.0520279	0.0696906	0.0578803	0.0761864	0.058434	0.0775524	0.0676423	0.0752905	0.0736973	0.0717989	0.067167	0.0737207	0.0737207	0.0627446	0.0641616	0.0678563	0.0669196	0.0690173	0.0649819	0.0620377	0.0607639	0.0607639	0.073673	0.0583827	0.0518759	0.0723224	0.0475897	0.0638725	0.0638725	0.0765951	0.0700953	0.0555343	0.077071	0.0713764	0.0672641	0.0656915	0.0656915	0.0785676	0.0743734	0.070819	0.0689848	0.0811077	0.0635569	0.0675107	0.0733476
0.0629473	0.0728155	0.0764959	0.0514759	0.0744295	0.0616821	0.0616821	0.0639515	0.0618175	0.079011	0.0521668	0.0583	0.0775613	0.0775613	0.0767854	0.0722376	0.0640834	0.0795635	0.0767649	0.0613409	0.0728101	0.0687128	0.0788502	0.0755054	0.0483324	0.0483324	0.0566843	0.0758535	0.0590922	0.0632454	0.0635201	0.0603653	0.0750429	0.0728483	0.0670406	0.0738547	0.0759465	0.0759465	0.0850279	0.0765829	0.0658761	0.0777616	0.0706092	0.0736563	0.0566288	0.0744729	0.0744729	0.0773904	0.0601858	0.0699629
0.0638351	0.0752753	0.0752753	0.0577778	0.0641118	0.0539643	0.0635204	0.0488022	0.0627743	0.0588062	0.0588062	0.0496409	0.0561475	0.0657883	0.0755812	0.0574383	0.0729007	0.0729007	0.0777953	0.07943	0.0675356	0.0622678	0.068286	0.0656584	0.0655128	0.057005	0.057005	0.0716748	0.0763478	0.0779448	0.0647729	0.0772895	0.0721708	0.0637434	0.0637434	0.077169	0.0597466	0.0581484	0.0572983	0.0717897	0.0671188	0.0671188	0.0741546	0.0665126	0.07309	0.0613943	0.0615701	0.0619225	0.0685886	0.067884
0.0689198	0.0674469	0.0726914	0.0632353	0.0655178	0.0622225	0.0622225	0.0581513	0.0687066	0.0668964	0.0694656	0.0623784	0.0765617	0.0765617	0.0564377	0.0628286	0.0792119	0.0497683	0.0455942	0.0451117	0.0691383	0.0746366	0.0685495	0.0534233	0.0656244	0.0682754	0.0671136	0.0624675	0.0694859	0.0606288	0.0606288	0.0577773	0.0719573	0.0664573	0.0696264	0.0747031	0.0664157	0.074928	0.0667951	0.0657937	0.054883	0.0565774	0.0565774	0.0589508	0.0657797	0.0740431	0.0758783	0.0709476	0.0683939	0.0683939
0.0679171	0.0547282	0.0648665	0.0738411	0.0738411	0.0602194	0.0571244	0.0601523	0.0670311	0.0686872	0.0686872	0.0782971	0.0717856	0.0726258	0.076887	0.0700856	0.0490005	0.0490005	0.0667657	0.0667657	0.0623345	0.0644136	0.0680124	0.0738311	0.0686137	0.0659894	0.0659894	0.0749445	0.0594329	0.0656642	0.0595949	0.0619049	0.064325	0.0628242	0.0597679	0.0674283	0.0663486	0.074965	0.074965	0.0700082	0.0708122	0.0693049	0.0612957	0.0680768	0.0650627	0.0667491	0.0572438	0.0572438	0.0734524	0.0629756
0.067134	0.053861	0.066129	0.066129	0.0601189	0.07248	0.059615	0.0715108	0.0646502	0.0641045	0.0641045	0.0679759	0.0684457	0.0718	0.0646997	0.0781787	0.061726	0.0618451	0.0618451	0.0615211	0.0610797	0.0662723	0.0714757	0.0710038	0.0678491	0.0570558	0.0740581	0.0740581	0.0699349	0.0739006	0.0731959	0.0744702	0.0603659	0.062053	0.062053	0.0656403	0.066551	0.0608869	0.0781714	0.065125	0.0706994	0.0732743	0.0732743	0.0691509	0.0704653	0.0657825	0.0666606	0.0688546	0.0649726	0.0665452
0.0749773	0.064283	0.0695816	0.070589	0.070589	0.0640319	0.074239	0.0824405	0.0755525	0.0814803	0.0814803	0.0638086	0.0574595	0.0578992	0.0578992	0.0741776	0.063084	0.0690992	0.0681654	0.0590086	0.0757785	0.0684367	0.0684367	0.0663505	0.0798516	0.075085	0.0630618	0.0779403	0.0482095	0.0721228	0.0729667	0.0729667	0.0703141	0.065742	0.0589036	0.0664269	0.0623509	0.067712	0.067712	0.0616693	0.0764953	0.0684337	0.0637905	0.0625777	0.0572395	0.0706745	0.0669523	0.0669523	0.0692677	0.067193
0.0666204	0.0620224	0.05437	0.0601463	0.0598663	0.0523663	0.0622793	0.0514551	0.0565924	0.064502	0.0672602	0.0672602	0.0700902	0.0712416	0.0577555	0.0662112	0.061661	0.0630475	0.0630475	0.0685422	0.0700273	0.0618663	0.0519015	0.0715715	0.0725701	0.0723277	0.0690689	0.0690689	0.0775906	0.0687209	0.0804657	0.0643463	0.0687563	0.0752599	0.0670992	0.0797637	0.0641885	0.0658174	0.0577257	0.0577257	0.0648376	0.0648417	0.062267	0.0649088	0.0592337	0.0665667	0.066709	0.066709	0.0734877	0.0695367
0.0788409	0.0547868	0.078848	0.0751589	0.0525041	0.0549023	0.0578116	0.0578116	0.0665311	0.0693432	0.0719722	0.0557164	0.0643445	0.0617529	0.0627425	0.0735123	0.0735123	0.0728289	0.0628857	0.0688329	0.0647137	0.0718004	0.0747684	0.0647858	0.0735595	0.0721661	0.073009	0.0729949	0.0729949	0.060267	0.0771162	0.066326	0.0634468	0.0782926	0.0781039	0.0781039	0.0784832	0.0787191	0.0795987	0.0741619	0.0627155	0.0647716	0.0729621	0.0729621	0.0694353	0.0681672	0.0674192	0.0754017	0.0697184	0.0652715
0.0532187	0.0751328	0.0720803	0.0720803	0.0549299	0.0648686	0.0700505	0.0596682	0.0607931	0.0626807	0.0639178	0.0639178	0.0591444	0.0714741	0.061586	0.0599109	0.0690433	0.0662796	0.0599416	0.0625973	0.053778	0.0686219	0.0740227	0.0740227	0.0607098	0.0719183	0.0662947	0.0557915	0.0585782	0.0714288	0.0714288	0.067841	0.067841	0.0703132	0.0746179	0.0684438	0.074152	0.0715443	0.0707333	0.0719135	0.0685052	0.0712071	0.0712071	0.0557675	0.07212	0.0713852	0.072651	0.0731314	0.0718273	0.0749778
0.0655745	0.0721853	0.0767627	0.0606473	0.0606473	0.0614658	0.0762984	0.0735844	0.066647	0.0677634	0.0677634	0.0722825	0.0722825	0.0607887	0.0700893	0.0702151	0.0763079	0.0480897	NaN	NaN	0.067509	0.0535209	0.0694427	0.0521154	0.0600209	0.0583128	0.0665935	0.0699291	0.0756078	0.0734684	0.0666916	0.0666916	0.0756208	0.0713698	0.0685188	0.0685188	0.0745585	0.0655864	0.074373	0.0653294	0.0583018	0.0664661	0.0734079	0.0804138	0.0728676	0.0641691	0.076792	0.076792	0.0687556	0.072632
0.0702093	0.0811879	0.0726795	0.0594663	0.0693626	0.0728283	0.0698375	0.059635	0.059635	0.0623435	0.0729139	0.061925	0.0633241	0.0622883	0.0619653	0.0619653	0.0658423	0.0611426	0.0706567	0.0482389	0.0711355	0.0687492	0.0805576	0.0805576	0.0586429	0.0634692	0.0728307	0.0641689	0.0690073	0.067814	0.075235	0.075235	0.0687879	0.0589951	0.0730653	0.0781233	0.0739852	0.0624171	0.0726412	0.0726412	0.0539118	0.067413	0.0650553	0.0600534	0.0621996	0.0649124	0.0575782	0.0575782	0.0723951	0.0768318
0.0544813	0.0779818	0.0705484	0.0638868	0.0638868	0.0692052	0.0743678	0.0751366	0.0799059	0.0698987	0.0652455	0.073906	0.073906	0.0749345	0.0616365	0.0729496	0.0508679	0.071551	0.0771102	0.0771102	0.0725882	0.0713855	0.0627978	0.0756739	0.0756739	0.0723925	0.0719543	0.0713593	0.0665857	0.0706313	0.0701723	0.0701723	0.0606656	0.0720875	0.070334	0.0681366	0.0584435	0.0645633	0.0586406	0.0640787	0.0726067	0.0774311	0.0772284	0.0772284	0.0718731	0.0646592	0.0676616	0.0750938	0.0641369	0.0768391
0.0543632	0.0607539	0.0653943	0.0653943	0.0671127	0.0629696	0.0773057	0.0586562	0.0634025	0.0682598	0.0563949	0.0563949	0.0733869	0.0586686	0.0548201	0.0641891	0.0659494	0.0694295	0.070547	0.0666796	0.0666796	0.0676888	0.0686386	0.0773788	0.0760591	0.0691414	0.0647395	0.0647395	0.071569	0.071569	0.0787357	0.0728182	0.0727361	0.0766294	0.0724552	0.0724552	0.0616626	0.0661601	0.0682255	0.0715874	0.0672373	0.0671605	0.0707086	0.0709659	0.0709659	0.0489329	0.065562	0.0774374	0.0729382	0.0708699
0.0742968	0.0781142	0.0800668	0.0568009	0.0697796	0.0634977	0.0693444	0.0715505	0.0729665	0.0780999	0.0600287	0.0739966	0.0739966	0.0685978	0.0758696	0.0743315	0.0649648	0.0683579	0.0592109	0.0592109	0.058221	0.058221	0.0591056	0.0605971	0.0619819	0.07969	0.0602965	0.0584505	0.0584505	0.0696641	0.0730973	0.063368	0.0744175	0.076337	0.0691877	0.0790356	0.0790356	0.0702088	0.0663546	0.0619402	0.0691653	0.0738753	0.0779652	0.0779652	0.060609	0.060609	0.0649153	0.077705	0.0666603	0.0781686
0.0674664	0.0594484	0.0663228	0.0571067	0.0538555	0.0538555	0.0610062	0.0664903	0.0712687	0.0710405	0.0494043	0.0494043	0.0556301	0.068594	0.0568408	0.0539311	0.0463861	0.0705884	0.0757456	0.0764342	0.0764342	0.0777768	0.080094	0.0605688	0.070011	0.076565	0.0672893	0.0578163	0.0747333	0.0747333	0.0749682	0.0703333	0.0558873	0.068455	0.0739812	0.0739812	0.0723184	0.0742433	0.0755372	0.0680975	0.0695523	0.0633802	0.0709495	0.0687572	0.0687572	0.0735807	0.0695759	0.0770785	0.0775633	0.0807988
0.0708077	0.0687293	0.0687293	0.0659004	0.0680129	0.0564296	0.0659783	0.0580904	0.0630763	0.0789709	0.0549371	0.0454271	0.0454271	0.0690708	0.0727742	0.053101	0.0747938	0.0725774	0.0842878	0.0753362	0.0749036	0.0749036	0.0626043	0.0694125	0.0668565	0.0626691	0.0630321	0.0760303	0.0760303	0.0633336	0.0664936	0.0711276	0.0755711	0.0759208	0.0649471	0.074196	0.074196	0.0692265	0.0616933	0.0756674	0.0756674	0.0680885	0.076792	0.0758956	0.0699328	0.0671948	0.0748971	0.0751406	0.070689	0.0720542
0.0629306	0.058088	0.0575536	0.0622289	0.0634197	0.0758322	0.0739058	0.0655974	0.0655974	0.0794844	0.0669632	0.068201	0.0763013	0.0711129	0.0690674	0.0609228	0.0766551	0.0766551	0.0726595	0.0603937	0.072581	0.0600788	0.0647302	0.0647302	0.0535816	0.0535816	0.0736896	0.0564795	0.0640302	0.0655926	0.0732304	0.0743433	0.0743433	0.0742439	0.0736588	0.0749543	0.0675217	0.0717395	0.0593227	0.0674806	0.0766924	0.0766924	0.0779385	NaN	0.0703532	0.0716032	0.0676037	0.0805968	0.0762415	0.0762415
0.0764712	0.064369	0.064369	0.0520805	NaN	NaN	0.0554891	0.0553154	0.0670562	0.0754999	0.0732707	0.0816826	0.0816826	0.0732254	0.0817533	0.0677479	0.0658624	0.0738934	0.0582244	0.0684522	0.0695946	0.0695946	0.0720946	0.0644647	0.0725337	0.0624491	0.0665822	0.0639361	0.0634287	0.0634287	0.0627392	0.0527855	0.0514491	0.0539603	0.0655603	0.064253	0.064253	0.0742791	0.0558603	0.0678354	0.0786254	0.0786254	0.0569063	0.0635476	0.0741397	0.0748839	0.0621691	0.0698554	0.0698554	0.0754712
0.0739189	0.0720892	0.0764066	0.0638186	0.0837611	0.0613131	0.0564338	0.0549805	0.0549805	0.0710253	0.0710253	0.0694896	0.061266	0.0719638	0.0728722	0.0584258	0.0593781	0.0593781	0.0606003	0.0617821	0.0519639	0.0609975	0.0606534	0.0783722	0.0724689	0.0724689	0.0579926	0.0643391	0.0757267	0.067908	0.0661072	0.0665499	0.0665499	0.0726007	0.0726007	0.0583141	0.0696685	0.0764845	0.0783542	0.0783451	0.0729086	0.0729086	0.0643637	0.0586711	0.057338	0.0766714	0.0729706	0.0611896	0.0668454	0.0668454
0.0747747	0.0663964	0.0663964	0.0568653	0.0713054	0.0675822	0.069844	0.0618521	0.0623721	0.0623721	0.0627939	0.076235	0.0561007	0.0785958	0.0779167	0.0748563	0.0574714	0.0431377	0.0602002	0.0682937	0.076319	0.076319	0.0650339	0.0682532	0.0597507	0.0616122	0.075655	0.0636483	0.060593	0.060593	0.0559385	0.0609748	0.0672414	0.0718616	0.0718675	0.0686206	0.0686206	0.0709024	0.0777312	0.0741849	0.0749689	0.0784374	0.0748069	0.0721402	0.0774621	0.0774621	0.061833	0.0765926	0.068499	0.0699188
0.0591845	0.05557	0.05557	0.0636024	0.0768083	0.0590732	0.0815875	0.0668423	0.0727579	0.0721071	0.0721071	0.0606429	0.0675005	0.0658276	0.0813859	0.0760084	0.061785	0.061785	0.0666063	0.0499532	0.0500666	0.072861	0.0689376	0.0581533	0.0545035	0.0545035	0.070821	0.0757547	0.0655289	0.0768248	0.0676583	0.0728647	0.0565929	0.0615038	0.0615038	0.0713743	0.0761853	0.0709821	0.0761391	0.074637	0.0584897	0.0584897	0.0721497	0.0764453	0.0706961	0.066603	0.0726729	0.0712177	0.0631652	0.0631652
0.0576381	0.0693778	0.0667894	0.0669762	0.0757953	0.0757953	0.067707	0.0736093	0.0759165	0.062252	0.0754247	0.0826291	0.0567697	0.0683509	0.0683509	0.0696755	0.0762973	0.0771144	0.0734305	0.0595465	0.0623169	0.0623169	0.0574524	0.0605957	0.0577356	0.0698838	0.0781751	0.0675603	0.0682581	0.0682581	0.0651116	0.0629516	0.0635156	0.0677458	0.0714692	0.0712919	0.064333	0.0741809	0.0741809	0.0693361	0.077886	0.0710473	0.0769059	0.0701021	0.0832198	0.0832198	0.0667674	0.0706323	0.0668354	0.0748593
0.0737236	0.0725626	0.0741531	0.0703409	0.0681884	0.0765888	0.0765888	0.0832031	0.0558654	0.0789597	0.0763491	0.0839097	0.0692084	0.0692084	0.0653803	0.0650187	0.0643732	0.0791802	0.0729898	0.0758552	0.0621393	0.0570199	0.0570199	0.0723057	0.0774945	0.0712166	0.0703449	0.0743813	0.0747439	0.0748937	0.0748937	0.074197	0.069526	0.0629357	0.0730336	0.0752802	0.0633649	0.0633649	0.0672227	0.0643795	0.0630545	0.069974	0.0781087	0.0655195	0.074582	0.0695732	0.0695732	0.0600203	0.0739025	0.0739439
0.0631481	0.0770448	0.0557166	0.07179	0.0778242	0.0778242	0.0737924	0.0565973	0.0807121	0.0759258	0.0808003	0.0757126	0.0760302	0.0643363	0.0643363	0.0681962	0.0832919	0.0797699	0.0630026	0.0693535	0.0812445	0.0604316	0.0692237	0.0654621	0.0646607	0.0637664	0.0637664	0.0606784	0.0613438	0.0685522	0.0602906	0.0775154	0.0822531	0.0822531	0.0779438	0.0779438	0.075831	0.0656668	0.0676436	0.0584898	0.0662503	0.0853089	0.0853089	0.066833	0.0608556	0.0640758	0.0806032	0.080456	0.0766168	0.0705283
0.0881072	0.069	0.0803826	0.0697782	0.0526692	0.0681085	0.0681085	0.0455755	0.0533225	0.0721562	0.0648365	0.0612254	0.0716521	0.0716521	0.0592686	0.0550896	0.0756882	0.0694721	0.0804327	0.0815805	0.0807528	0.0624234	0.0754251	0.076364	0.0622202	0.0622202	0.055487	0.055487	0.0676037	0.0788246	0.071156	0.0786164	0.0731901	0.0760674	0.0760674	0.0711677	0.073886	0.0718572	0.079147	0.0711356	0.0647791	0.0617572	0.0617572	0.0701136	0.05936	0.0759528	0.0702658	0.0653003	0.0662383	0.0662383
0.0769042	0.0452719	0.0452719	0.0787139	0.0709948	0.0594125	0.0785864	0.0669265	0.078009	0.0697061	0.0758291	0.0758291	0.0511962	0.0560225	0.0789327	0.0737305	0.0592006	0.0592006	0.0824338	0.0824338	0.0794603	0.0661617	0.0742675	0.0644647	0.0612735	0.0564981	0.0698937	0.0705952	0.0660446	0.0660446	0.074436	0.0726302	0.078622	0.0607034	0.0678205	0.0762588	0.0813371	0.070422	0.070422	0.0699551	0.0826811	0.0720167	0.0671783	0.0738869	0.0611874	0.062731	0.0639184	0.0639184	0.0713541	0.0787114
0.0718819	0.0761678	0.0559843	0.0769227	0.0766204	0.0725598	0.0684188	0.0742367	0.0792803	0.0839378	0.0839378	0.071968	0.0691372	0.0796532	0.0754127	0.0660394	0.0655839	0.0637757	0.0637757	0.0687037	0.0628723	NaN	0.0553957	0.0648699	0.062733	0.0734619	0.0714593	0.0714593	0.074032	0.0702858	0.0635463	0.0595099	0.0625246	0.0596688	0.0596688	0.0710535	0.0763385	0.07672	0.0710439	0.0701741	0.0676547	0.0706487	0.0706487	0.0717493	0.0646727	0.0778273	0.056795	0.0666103	0.0740886	0.0621866
0.0653222	0.0741316	0.0681384	0.0629622	0.0792394	0.0582056	0.0589558	0.0589558	0.0837422	0.0610655	0.0592483	0.0709593	0.0633007	0.0591556	0.0591556	0.0767396	0.0740301	0.0821962	0.0792691	0.0784503	0.0628539	0.0716672	0.0572934	0.0572934	0.0773982	0.0640052	0.0645689	0.0548211	0.0712918	0.0726049	0.0720964	0.0720964	0.0658519	0.0807821	0.0609593	0.0656922	0.0661587	0.0609933	0.0619908	0.0723976	0.0625357	0.0647598	0.0755488	0.0755488	0.0671346	0.0732963	0.0775587	0.0691739	0.0634716	0.0581354
0.0818559	0.0856713	0.0660355	0.0660355	0.0659578	0.0709119	0.0750591	0.0743008	0.065935	NaN	NaN	NaN	0.0568092	0.0744732	0.0627357	0.0714327	0.077158	0.0672188	0.0672188	0.0603911	0.0709316	0.0663296	0.0742264	0.0626113	0.0630057	0.0772188	0.0634636	0.0634636	0.0759216	0.0644934	0.0736043	0.0727512	0.0710909	0.0732571	0.0732571	0.0754855	0.0754855	0.0740173	0.0653547	0.0510805	0.0777369	0.0601604	0.0601604	0.0710841	0.0670307	0.0664893	0.0629028	0.071384	0.0695783	0.0744003
0.0796129	0.0754932	0.0728751	0.0672574	0.0672574	0.0762394	0.0809191	0.078044	0.0736049	0.0733844	0.0739463	0.070605	0.0667651	0.0660123	0.0660123	0.0735884	0.0735884	0.0705594	0.0721333	0.0721333	0.0753634	0.0719886	0.0706084	0.0668659	0.0681384	0.0705529	0.0705529	0.0727843	0.0633506	0.076514	0.066261	0.0612475	0.0634861	0.0629861	0.0628075	0.0628075	0.0622634	0.0759052	0.0665252	0.067452	0.0730938	0.0665284	0.0605005	0.0605005	0.068382	0.0737623	0.0569031	0.0569031	0.0649355	0.0664037
0.0752432	0.0711639	0.0793754	0.0812708	0.0781898	0.0619542	0.0619542	0.0801479	0.0626038	0.0482815	0.0674613	0.0773977	0.0607073	0.0660644	0.0701206	0.0701206	0.0763133	0.060933	0.0708674	0.0613657	0.0567364	0.0563471	0.0684969	0.0771963	0.0771963	0.0749046	0.0694334	0.0737172	0.0805188	0.0605946	0.0605946	0.0681926	0.0751129	0.0661111	0.0644879	0.0646197	0.0638742	0.0645725	0.0747794	0.0747794	0.0702037	0.0628346	0.0603295	0.0593622	0.0692546	0.0692174	0.057829	0.0783557	0.0783557	0.0807153
0.0742979	0.0768419	0.0672445	0.0562555	0.0562555	0.0616131	0.0768298	0.0562016	0.0632592	0.065798	0.0757612	0.0757612	0.0557418	0.0548858	0.0640802	0.0767363	0.0788075	0.0738094	0.0755212	0.0755212	0.0634363	0.0645591	0.0755523	0.0672844	0.0647608	0.0620508	0.0623261	0.0685703	0.0685703	0.0743896	0.0708539	0.061583	0.0710617	0.0647589	0.0730664	0.0730664	0.074102	0.0662915	0.0727078	0.070141	0.0831753	0.0620234	0.0670422	0.0670422	0.0615769	0.0782855	0.066336	0.0828067	0.0683126	0.0751349
0.066509	0.0530333	0.0742005	0.0686814	0.0666499	0.0666499	0.0743711	0.073442	0.0768093	0.0788185	0.0774871	0.0682958	0.0682958	0.0653975	0.0749703	0.056459	0.0689305	0.053419	0.0592106	0.069746	0.0658501	0.0657125	0.0708944	0.0658912	0.0658912	0.0751534	0.0639136	0.0652395	0.060877	0.0613714	0.0745867	0.0629013	0.0629013	0.060983	0.0679928	0.0707064	0.0633269	0.058189	0.0654826	0.0669024	0.0680434	0.0613684	0.0598146	0.065166	0.065166	0.062212	0.0645723	0.0690787	0.0579944	0.0582412
0.089612	0.0653301	0.0774523	0.0676494	0.0676494	0.0659629	0.0623453	0.0847109	0.069962	0.0739253	0.0761226	0.0793818	0.0793818	0.0775237	0.0753945	0.0738674	0.0569513	0.0587225	0.0691853	0.0691853	0.0543339	0.0700628	0.0575427	0.0689939	0.0654758	0.0664697	0.0805964	0.0643506	0.0643506	0.0663242	0.0725912	0.0699934	0.0689698	0.0771152	0.076732	0.076732	0.0652134	0.0648815	0.0685674	0.068256	0.0681653	0.0605659	0.0714814	0.0714814	0.0710333	0.0753787	0.0756489	0.0636911	0.0636911	0.0733489
0.0558903	0.076849	0.0698587	0.0986907	0.0654047	0.0654047	0.07468	0.0680687	0.0740992	0.0589145	0.0612998	0.0663691	0.0663691	0.0793304	0.052639	0.070691	0.0616101	0.0697567	0.0541745	0.0690483	0.0690483	0.0590635	0.0695882	0.0728298	0.0745144	0.0690447	0.0740351	0.0740351	0.0696411	0.0759942	0.0681882	0.075087	0.0624666	0.0632075	0.0659491	0.0635195	0.0635195	0.0678759	0.0655028	0.0751081	0.0567153	0.0770462	0.0643565	0.0719212	0.0719212	0.0676271	0.0774521	0.0685381	0.0599552	0.0700551
0.0724157	0.0809088	0.0818116	0.085924	0.085924	0.0734532	0.0931183	0.0697358	0.0870929	0.0715459	0.0765863	0.0720789	0.0720789	0.0822219	0.0751659	0.058241	0.0662074	0.0692854	0.064231	0.064231	0.0700514	0.072099	0.0770729	0.0762227	0.0727804	0.0655173	0.0706945	0.077324	0.077324	0.0707278	0.0616889	0.0720003	0.0530888	0.0670208	0.0636551	0.0667011	0.0667011	0.0744959	0.0656075	0.0630875	0.0688137	0.0646717	0.0745493	0.0745493	0.0603626	0.0639057	0.0582675	0.0704523	0.0674021	0.0580292
0.0741219	0.0738264	0.0834556	0.0535037	0.083733	0.0584363	0.0806071	0.0560787	0.0560787	0.070181	0.0713516	0.062472	0.0883013	0.0589503	0.0789824	0.0747759	0.0771097	0.0771097	0.0657459	0.0545602	0.0591789	0.0726443	0.0560664	0.0634579	0.0634579	0.0468265	0.0538423	0.0623995	0.0722904	0.0722904	0.0723523	0.0697801	0.0636064	0.0633081	0.0726538	0.0587111	0.0587111	0.0627379	0.0617055	0.0544954	0.073751	0.0565534	0.0592732	0.0703915	0.0703915	0.0750681	0.0612343	0.0615248	0.0632709	0.0588284
0.0795353	0.0636831	0.0636831	NaN	0.0832275	0.0525917	0.079512	0.0854726	0.0800984	0.0800984	0.0565616	0.0786739	0.0738104	0.0745678	0.066444	0.0697855	0.0697855	0.0620687	0.0631253	0.0706984	0.0751809	0.0700787	0.0630153	0.0704048	0.0704048	0.0695995	0.0646927	0.0641238	NaN	0.0652858	0.0675732	0.065451	0.071126	0.071126	0.0609595	0.0642296	0.0559757	0.061074	0.0763571	0.0548242	0.0548242	0.0614109	0.07741	0.0558222	0.0759997	0.0621785	0.0637758	0.0682249	0.0682249	0.0663042
0.0814835	0.0826597	0.0840529	0.0772556	0.064619	0.080536	0.0848643	0.0825802	0.0825802	0.0623441	0.083942	0.0835351	0.0720023	0.0721157	0.0713552	0.0732305	0.0666203	0.0666203	0.0605224	0.062832	0.066776	0.06887	0.0678462	0.0627743	0.0520044	0.0520044	0.0671313	0.0644674	0.0638819	0.0635298	0.0670661	0.0747132	0.0747132	0.0780553	0.0734099	0.0556092	0.0603948	0.0598487	0.0738296	0.062586	0.0595484	0.0595484	0.0643199	0.0646046	0.0618881	0.0699192	0.0542361	0.0573447	0.0573447	0.0687147
0.0925935	0.0833819	0.0833819	0.0865447	0.0786341	0.0841537	0.0767685	0.0825595	0.093995	0.093995	0.0780543	0.0682394	0.0760227	0.0592685	0.0892994	0.0621018	0.0621018	0.0646596	0.0646596	0.0512832	0.0694656	0.0673519	0.0780628	0.0659508	0.0659508	0.0722974	0.0626546	0.0699646	0.063716	0.0668898	0.0650925	0.0637645	0.075846	0.075846	0.0762117	0.0589592	0.0757022	0.053055	0.0629437	0.058556	0.058556	0.0682931	0.0682931	0.0639035	0.0643118	0.0511847	0.0523325	0.073829	0.073829	0.0677915
0.0878756	0.0682715	0.0681047	0.0529127	0.0776839	0.0803835	0.0817498	0.0799996	0.0799996	0.0875389	0.0875389	0.0825601	0.0693069	0.0809619	0.0719235	0.0564688	0.0792158	0.0792158	0.0513553	0.0827454	0.0767657	0.0715642	0.0676695	0.0677536	0.0678246	0.0678246	0.0753929	0.0827995	0.0695995	0.0566246	0.0652576	0.0725792	0.0725792	0.0752811	0.0613014	0.057138	0.0679846	0.0536212	0.0573646	0.0606158	0.0703642	0.0477849	0.0704227	0.0543503	0.0543503	0.0653664	0.0658777	0.0628606	0.0546881	0.0575566
0.0732392	0.0870708	0.0870708	0.0602514	0.070434	0.054887	0.056385	0.0644202	0.062028	0.062028	0.0755293	0.0699767	0.0716458	0.050701	0.0623317	0.0738046	0.0537845	0.0794742	0.0794742	0.0714419	0.061462	0.0746657	0.072044	0.0745267	0.0745267	0.073695	0.0532842	0.078468	0.0735899	0.0629988	0.0660329	0.0724791	0.0715185	0.0715185	0.0779772	0.0587749	0.0671746	0.0577154	0.052384	0.0658651	0.0694053	0.0551013	0.0551013	0.0726575	0.0602105	0.0738601	0.0749747	0.0584284	0.0610215	0.0610215
0.0815913	0.0780755	0.0780755	0.0785005	0.0529397	0.0697361	0.075517	0.0791514	0.0634877	0.0762079	0.0762079	0.061328	0.0801803	0.0866282	0.0732171	0.0658114	0.061402	0.061402	0.0761642	0.0754403	0.0545141	0.0594042	0.0768024	0.0648115	0.0819255	0.0819255	0.0526498	0.0734444	0.0608113	0.06912	0.0581664	0.0763418	0.0732271	0.0732271	0.0601357	0.0565515	0.0580265	0.0777076	0.0698378	0.0812917	0.0686998	0.0686998	0.0693537	0.0738413	0.0653832	0.0733088	0.0661042	0.0744282	0.0666294	0.0531647
0.0890918	0.0760995	0.0760995	0.0991186	0.0957448	0.0821672	0.0841423	0.0589465	NaN	NaN	0.0796008	0.0748736	0.0657555	0.0585638	0.0646495	0.0860569	0.0683822	0.0619636	0.0619636	0.0668839	0.0698419	0.0703806	0.0561394	0.0702155	0.0702155	0.068142	0.068142	0.0588545	0.0554021	0.062837	0.0683742	0.0616364	0.0538318	0.0538318	0.0775793	0.0693042	0.074938	0.0717677	0.0573658	0.0649825	0.0661371	0.0504852	0.0504852	0.0680897	0.0602258	0.0684846	0.0579953	0.0705612	0.064892	0.064892
0.0601643	0.0655354	0.063695	0.063695	0.0573634	0.0641432	NaN	0.0809078	0.0737633	0.0794409	0.0794409	0.0790196	0.0529582	0.0529582	0.0658774	0.083558	0.075899	0.0672384	0.0636491	0.0656112	0.0580325	0.072196	0.072196	0.0581721	0.0726875	0.0554774	0.0809343	0.0721695	0.0675806	0.0675806	0.0736448	0.067881	0.0661636	0.0657398	0.0686313	0.0702455	0.077055	0.077055	0.0750798	0.0593501	0.0727415	0.0734215	0.0603874	0.0557856	0.0620216	0.0717185	0.0685293	0.0670338	0.0736524	0.0736524
0.0587371	0.0641418	0.0641418	0.0699267	0.0610174	0.0441079	0.0624081	0.0588889	0.0766049	0.0790333	0.0978769	0.0978769	0.0858819	0.0732411	0.0687438	0.0678789	0.0482887	0.050821	0.0812246	0.0647464	0.0827584	0.0827584	0.0691675	0.0691675	0.0676002	0.0588519	0.0792391	0.0580369	0.0599189	0.0569687	0.0569687	0.0755734	0.0770419	0.0644591	0.0699356	0.072533	0.0693103	0.0672124	0.0672124	0.0761336	0.0722984	0.0736499	0.0642319	0.0742464	0.0577607	0.0577607	0.054053	0.0686737	0.0713332	0.0631042
0.0561525	0.0671978	0.0973371	0.0973371	0.0870679	0.0838055	0.0817082	0.0831426	0.0946886	0.0561884	0.0561884	0.0868407	0.0681246	0.0912117	0.0774495	0.0774495	0.0821594	0.0747143	0.0771114	0.0563425	0.0791066	0.0850312	0.0850312	0.0769696	0.085939	0.0761444	0.0786265	0.0808267	0.0626118	0.0709824	0.0709824	0.0767431	0.0590558	0.0523171	0.0689751	0.0831437	0.0714829	0.0714829	0.070001	0.0690373	0.062262	0.0600422	0.0696611	0.0735742	0.0739092	0.0679169	0.0679169	0.0749202	0.079814	0.0716361
0.058196	0.0761654	0.0688075	0.0769466	0.0791285	0.0514397	0.0514397	0.0755181	0.0613472	0.0849911	0.091927	0.0872699	0.0847653	0.09077	0.09077	0.0883936	0.083146	0.0850822	0.0872978	0.0912074	0.058214	0.0814645	0.0560606	0.0560606	0.0831766	0.068464	0.0628219	0.0639995	0.0785814	0.0643958	0.0643958	0.0625268	0.0737504	0.0650662	0.0626041	0.07548	0.0727007	0.0672457	0.0672457	0.0584511	0.0715062	0.0559718	0.0608714	NaN	0.0669057	0.0669057	0.0655805	0.0655805	0.0725524	0.0621533
0.0723813	0.0700766	0.0628656	0.0699632	0.0641394	0.0614887	0.0614887	0.0662567	0.074723	0.0635552	0.0790047	0.0892577	0.0766934	0.0569533	0.0618519	0.0618519	0.0722558	0.0744075	0.0869937	0.0653556	0.0794362	0.0769495	0.0769495	0.0540172	0.073866	0.0829982	0.0678592	0.0726744	0.0586577	0.0771806	0.0744307	0.0744307	0.0786304	0.0683187	0.0711026	0.0555747	0.0743238	0.0787495	0.0614753	0.0614753	0.0615904	0.0764877	0.0738304	0.0697636	0.0690608	0.0681546	0.0749106	0.0591427	0.0586889	0.0586889
0.0812529	0.0812204	0.0569908	0.0593196	0.0593196	0.098824	0.0929695	0.0892439	0.0897203	0.0836302	0.074803	0.074803	0.0848714	0.0497889	0.100039	0.0619177	0.0891908	0.0599509	0.0492932	0.0492932	0.0797136	0.0781286	0.077162	0.0627265	0.0668285	0.0586442	0.0586442	0.0712221	0.0771808	0.0709181	0.0739751	0.0636215	0.0700195	0.0765516	0.0682801	0.0682801	0.0563844	0.071242	0.0778313	0.078446	0.0745573	0.0649955	0.0732604	0.0732604	0.0737606	0.0683846	0.0751099	0.0706689	0.0667914	0.0694421
0.075981	0.0663101	0.0872974	0.0872974	0.0677477	0.0978581	0.072102	0.0806365	0.0744517	0.0868852	0.0587054	0.0631085	0.0631085	0.076187	0.0782935	0.0644522	0.0996352	0.0883179	0.0916252	0.0811182	0.0563536	0.0806051	0.0806051	0.0906839	0.0874286	0.0652239	0.0823071	0.0857111	0.0827107	0.085962	0.0764086	0.0764086	0.0566559	0.0720379	0.0805117	0.0694395	0.0659684	0.0769292	0.063903	0.063903	0.059638	0.0660259	0.0706675	0.0789239	0.0768868	0.0586391	0.0586391	0.0675543	0.0675543	0.0692977
0.0830599	0.0696946	0.0766463	0.0784129	0.0805944	0.0839852	0.0690308	0.0690308	0.085473	0.0948196	0.093899	0.0896066	0.0775856	0.0744269	0.0744269	0.0855679	0.0753332	0.0520956	0.0565084	0.0695131	NaN	0.0770559	0.0833471	0.0833471	0.0701369	0.072719	0.0709935	0.0723385	0.0723385	0.0698642	0.0795608	0.0613365	0.0550592	0.0705676	0.0585841	0.0585841	0.0605537	0.0774735	0.0618786	0.0800639	0.0793821	0.0817086	0.0770806	0.0770806	0.067279	0.0645132	0.0702811	0.0639442	0.080459	0.0743166
0.0662133	0.0733664	0.0874395	0.0874395	0.0872296	0.0983942	0.0935715	0.060503	0.0945225	0.0711043	0.0729442	0.0875298	0.0532868	0.0718996	0.0619816	0.0619816	0.0676831	0.0710657	0.0956818	0.0728567	0.0861026	0.0876091	0.0765818	0.0771942	0.0771942	0.0699611	0.0871751	0.0918841	0.073392	0.0754643	0.0861106	0.0861106	0.0697018	0.0758504	0.0624525	0.0736611	0.0769082	0.0703214	0.0662824	0.0662824	0.0554185	0.084354	0.0582711	0.0582711	0.0800746	0.0794255	0.0548831	0.0727338	0.0639031	0.0745576
0.0817531	0.0729773	0.0814105	0.0730379	0.061739	0.0607505	0.0822657	0.0822657	0.0826408	0.0636942	0.0753868	0.0682221	0.0853767	0.0906171	0.0851271	0.0812191	0.0812191	0.0617392	0.0641457	0.0879085	0.0871492	0.0872901	0.0674526	0.0674526	NaN	0.0503777	0.0752876	0.0899153	0.0882553	0.0880058	0.0938594	0.0938594	0.0961668	0.0825994	0.0703296	0.0735667	0.0787401	0.0614239	0.0752451	0.0710486	0.0710486	0.084893	0.0596289	0.0758534	0.0817183	0.0758884	0.0771022	0.0771022	0.0682413	0.060421
0.080516	0.0849204	0.081381	0.0898713	0.0730545	0.0922486	0.0784167	0.0493868	0.0493868	0.0956307	0.0889381	0.0878416	0.0806154	0.0882093	NaN	NaN	0.0918072	0.091544	0.0939189	0.0896745	0.0969268	0.0676548	0.051692	0.0644136	0.0644136	0.0651996	0.0692865	0.0855956	0.0941026	0.0694303	0.0834609	0.0815827	0.0815827	0.080069	0.0825902	0.0574807	0.0664282	0.0816611	0.0804932	0.0804932	0.0703817	0.0655077	0.0593078	0.0751523	0.0751523	0.0754024	0.0559297	0.0804621	0.0682618	0.0629593
0.0671042	0.0854767	0.0805953	0.0878993	0.0878993	0.0656191	0.0684752	0.0802938	0.0549465	0.0720801	0.0920063	0.0758415	0.0865474	0.0865474	0.0506617	0.0579671	0.0928448	0.0680724	0.0923924	0.0923924	0.0841198	0.0644795	0.0820545	0.0784689	0.0830298	0.0781709	0.0838539	0.0786037	0.0786037	0.0608497	0.0536055	0.0543499	0.0849373	0.0774574	0.060482	0.0722618	0.0627569	0.0627569	0.0751358	0.0800259	0.0841229	0.0727727	0.0691066	0.0691066	0.0747982	0.0688138	0.0574297	0.0566685	0.0751221	0.0631502
0.0846847	0.0575085	0.0837647	0.0888165	0.0608445	0.0608445	0.0900984	0.0877638	0.0689515	0.0655525	0.0721651	0.0615666	0.0615666	0.0589986	0.0581011	0.0768916	0.0901048	0.0892086	0.0533628	0.0968482	0.0968482	0.0538824	0.0911605	0.084314	0.0820388	0.0609281	0.0776596	0.0776596	0.0820922	0.062647	0.0565197	0.0928898	0.0481079	0.0765105	0.0826584	0.0557619	0.0557619	0.0774881	0.0733622	0.0647498	0.0513385	0.0836007	0.0854588	0.0732308	0.0732308	0.0790306	0.0760044	0.0518975	0.0605338	0.070052
0.0816085	0.0768898	0.0812866	0.0613605	0.0693981	0.0722561	0.0701669	0.0701669	0.0851879	0.0507601	0.0836678	0.0712591	0.0606456	0.0752153	0.0606384	0.0723733	0.0723733	0.0836312	0.0629516	0.0778149	0.0712657	0.0824385	0.0964143	0.0779907	0.0750012	0.0750012	0.0681866	0.0829292	0.0829292	0.0871438	0.0848008	0.0745542	0.0792816	0.0811292	0.0754019	0.0585669	0.0612882	0.0612882	0.051695	0.0817651	0.0520175	0.0755726	0.0767294	0.0767294	0.0735956	0.0716747	0.0641026	0.0655854	0.0620087	0.0636345
0.0882358	0.0874967	0.0873031	0.0838232	0.0684467	0.0684467	0.0748151	0.0811874	0.0811986	0.0829842	0.0926306	0.0883767	0.0883767	0.0868896	0.0772802	0.0613368	0.0562709	0.0569011	0.0537485	0.0819732	0.0819732	0.0664237	0.0732539	0.0798491	0.0519273	0.0752188	0.0718775	0.0751423	0.0836564	0.0836564	0.0665605	0.0658649	0.0678694	0.0616383	0.0641156	0.0822531	0.0822531	0.0799634	0.0644983	0.0715501	0.0673571	0.0654277	0.0737731	0.0589723	0.0589723	0.0712486	0.0556277	0.0687458	0.0618917	0.0669181
0.0838858	0.0775133	0.0775133	0.0818546	0.0778303	0.0594525	0.0675427	0.0750557	0.0704497	0.0704497	0.0874182	0.083933	0.0834313	0.0805174	0.0657598	0.0791904	0.0791904	0.0789443	0.0917658	0.0801325	0.0765636	0.0564593	0.0740906	0.077892	0.0804553	0.0804553	0.0813875	0.0597353	0.0711778	0.0497201	0.0799918	0.0645287	0.0522165	0.0522165	0.0765923	0.0693396	0.072717	0.052068	0.0741912	0.054374	0.054374	0.0712062	0.0649682	0.0644143	0.0802209	0.0733914	0.0629181	0.0696764	0.0612755	0.0612755
0.0870524	0.0702772	0.0801549	0.0561472	0.0680249	0.0680249	0.0637017	0.0765711	0.0865304	0.0892523	0.0893649	0.0831923	0.0838368	0.0838368	0.0667024	0.0589649	0.0527205	0.0822568	0.0785481	0.0817995	0.0817995	0.0911632	0.0776037	0.0622591	0.0659496	0.0660288	0.091277	0.0843423	0.0845518	0.0769322	0.0588316	0.0768523	0.0768523	0.0594118	0.097323	0.0780655	0.0898806	0.0547514	0.0732335	0.0709883	0.0607377	0.0607377	0.0729387	0.0652393	0.0581337	0.0699957	0.0722403	0.0711982	0.0711982	0.0604097
0.0713461	0.0836696	0.0783438	0.0766277	0.0766277	0.0760047	0.0760047	0.0671661	0.0728792	0.0953183	0.0658644	0.0649036	0.0704976	0.0704976	0.0563695	0.0705187	0.0647612	0.0887479	0.0768033	0.085561	0.0530396	0.0530396	0.0936234	0.0710106	0.0491463	0.0681161	0.0764975	0.0855503	0.0855503	0.0910877	0.0910877	0.086096	0.0672384	0.061009	0.0672566	0.0793213	0.0591936	0.0591936	0.0642606	0.0644278	0.0679512	0.0700439	0.0642331	0.0520208	0.0653398	0.0653398	0.0599463	0.0686779	0.0781525	0.0692166
0.0873979	0.0603992	0.0604229	0.0617285	0.0754881	0.0632818	0.0499798	0.0799862	0.0799862	0.0869658	0.0793844	0.0884039	0.0884208	0.0628687	0.0929901	0.0676354	0.0768152	0.0768152	0.0954203	0.0770431	0.0665571	0.0650624	0.0959749	0.069776	0.0797712	0.0797712	0.0658726	0.0792678	0.092114	0.0659317	0.0661062	0.0950682	0.0950682	0.0831858	0.0831858	0.0739511	0.0587836	0.0807033	0.0686909	0.0768809	0.0645229	0.0645229	0.0786147	0.0768482	0.0622835	0.0621337	0.0715754	0.0689746	0.0738041	0.0702199
0.0817779	0.0887609	0.0669858	0.0679135	0.0627577	0.083723	0.083723	0.0866723	0.0872704	0.0637093	0.0852119	0.0652459	0.0622304	0.0622304	0.0527518	0.0567639	0.0535807	0.0610586	0.0953822	0.0849559	0.0730712	0.0730712	0.0738327	0.0917667	0.0884884	0.066257	0.0638092	0.0919528	0.0868684	0.0594183	0.0594183	0.0609439	0.0567193	0.0545758	0.0775571	0.0739971	0.0870016	0.0870016	0.0803787	0.0685091	0.0578986	0.0656533	0.0755282	0.0676162	0.0697384	0.0697384	0.065557	0.0713592	0.0730386	0.072924
0.057762	0.0657493	0.0754126	0.07287	0.058801	0.0652966	0.078175	0.0751888	0.0751888	0.0592478	0.0592478	0.0787105	0.0680801	0.066317	0.0624265	0.0845579	0.0570392	0.0570392	0.0683418	0.0807995	0.0728876	0.0935918	0.0699301	0.0748848	0.0826229	0.0826229	0.0954215	0.0872638	0.0873429	0.0854113	0.0833201	0.0934703	0.0757678	0.0891222	0.0891222	0.0776235	0.0797012	0.0622424	0.0615078	0.0755663	0.0805228	0.0805228	0.0758219	0.0693386	0.063671	0.0630574	0.0779105	0.0688911	0.0543094	0.0646904
0.0646205	0.0559133	0.0559133	0.0603072	0.0755555	0.0855039	0.0728967	0.0664271	0.0780565	0.0780565	0.0857222	0.0850718	0.0736234	0.0778175	0.0614873	0.0782582	0.0771676	0.067349	0.067349	0.079188	0.0885595	0.0885595	0.0696878	0.0798358	0.0872044	0.0831018	0.0872284	0.0984155	0.0568554	0.0818565	0.0818565	0.058648	0.0712138	0.077467	0.0728155	0.0702063	0.0619552	0.0642198	0.0642198	0.0645085	0.0635035	0.0857281	0.0534292	0.0762587	0.0711846	0.0711846	0.0719068	0.0707882	0.061297	0.0591124
0.0885142	0.0723591	0.0813451	0.0813451	0.082312	0.0769319	0.0695764	0.0749329	0.076136	0.0672787	0.0672787	0.0938343	0.0653426	0.0690088	0.072656	0.0915901	0.0623816	0.0655911	0.0754751	0.0754751	0.0743509	0.0920139	0.0951889	0.0522335	0.0836319	0.0836319	0.0859989	0.0568048	0.0941652	0.0860072	0.0809099	0.0592709	0.0575635	0.0698276	0.0698276	0.0836203	0.0682899	0.0862516	0.0662436	0.0793531	0.0802939	0.0802939	0.0748168	0.0748168	0.0788568	0.083391	0.0601521	NaN	0.0616947	0.0749356
0.0796364	0.078073	0.091855	0.0954833	0.0958912	0.0821729	0.0821729	0.0865854	0.0618636	0.0846516	0.0699796	0.0616474	0.0946695	0.0600431	0.0600431	0.0848595	0.0580427	0.0634529	0.0717381	0.0734395	0.0769514	0.0769514	0.0961293	0.0961293	0.0926603	0.0654526	0.0674742	0.088429	0.090213	0.0518761	0.0518761	0.084596	0.0859972	0.0682612	0.074388	0.0540309	0.0608979	0.0782396	0.0782396	0.0630161	0.0764498	0.0770006	0.0754047	0.0749834	0.0737049	0.0737049	0.068075	0.0599113	0.0768311	0.0672478
0.07033	0.0787908	0.0689252	0.0689252	0.0780128	0.0678059	0.0851407	0.0720006	0.0668875	0.0744374	0.0744374	0.0687495	0.0844512	0.0698518	0.0896007	0.0695034	0.0668475	0.0665852	0.0673431	0.0668087	0.081158	0.0610034	0.0610034	0.0793474	0.076257	0.080818	NaN	0.094525	0.0972774	0.0844015	0.0926241	0.0926241	0.0733197	0.0723619	0.0726416	0.073193	0.062935	0.0750784	0.0750784	0.081465	0.0816182	0.0844687	0.0539954	0.0661974	0.0737324	0.0727627	0.0727627	0.0723342	0.0778246	0.0718307
0.0895577	0.0783393	0.0783393	0.0635096	0.0754	0.0556821	0.0876891	0.0839108	0.0755923	0.0711777	0.0885657	0.0885657	0.0949427	0.084855	0.0738918	0.0747495	0.0831016	0.0931052	0.0931052	0.0833681	0.0872696	0.0678132	0.0762765	0.0673849	0.0650796	0.0697035	0.0697035	0.0708777	0.0806794	0.0801078	0.0896082	0.087892	0.0886979	0.0854882	0.0681049	0.0681049	0.0712999	0.0555841	0.0752819	0.0708468	0.0863112	0.083472	0.0783305	0.075315	0.0700938	0.0700938	0.065936	0.065936	0.0610651	0.0536412
0.0830412	0.0668145	0.0775126	0.0775126	0.0793498	0.0792307	0.0572817	0.0796376	0.0841166	0.0770556	0.0636693	0.0813043	0.0579818	0.0676431	0.0582049	0.0582049	0.0771019	0.0619534	0.0874951	0.0757786	0.0861789	0.0953197	0.0953197	0.0951861	0.0890093	0.0867059	0.0888898	0.0552335	0.089001	0.0732869	0.0800671	0.0800671	0.0801982	0.0978169	0.0685715	0.0976685	0.0705295	0.0784106	0.0698549	0.0698549	0.0530017	0.0512102	0.0843077	0.0566913	0.0705005	0.0596469	0.0596469	0.0782374	0.0618042	0.0673222
0.0768562	0.0627165	0.0741109	0.0714521	0.0767164	0.0592666	0.0763948	0.0808225	0.0712022	0.081763	0.081688	0.081688	0.077575	0.0605948	0.0806579	0.0793585	0.0787453	0.059701	0.0885507	0.0885507	0.0762835	0.0697661	0.0716217	0.0860956	0.0848664	0.0857296	0.0857296	0.089307	0.0664636	0.0675461	0.0722139	0.0928504	0.0992457	0.069306	0.0769734	0.0769734	0.0679311	0.095905	0.0936311	0.0635893	0.0675311	0.0750152	0.0750152	0.0794068	0.0568711	0.0783146	0.0594515	0.0803394	0.0546686	0.0780764
0.0766065	0.0654607	0.0674746	0.0742474	0.0607113	0.0720232	0.0574662	0.0574662	0.0673103	0.0836571	0.0761403	0.0778215	0.0842965	0.0610262	0.0762198	0.0762198	0.0797676	0.0894459	0.0618289	0.0722804	0.0682263	0.0578279	0.0578279	0.0601556	0.0601556	0.0714002	0.0759898	0.0735188	0.0856176	0.0820498	0.0731188	0.0731188	0.0746951	0.0912215	0.0712287	0.059714	0.0578676	0.0577371	0.0754826	0.0647008	0.0661349	0.0929248	0.0674295	0.0674295	0.0593341	0.0837532	0.0748423	0.0883464	0.0654038	0.0722597
0.0616492	0.0603927	0.0571027	0.0692968	0.0661367	0.0686372	0.0632476	0.0632476	0.0791561	0.0710997	0.0741846	0.0806543	0.0822242	0.056688	0.056688	0.0691417	0.0695901	0.0685332	0.0763898	0.0732359	0.095258	0.0711265	0.0533095	0.0533095	0.0566848	0.091958	0.0659636	0.0697883	0.0555016	0.0659234	0.083191	0.0867455	0.0867455	0.0646045	0.0715198	0.0521225	0.0589563	0.0808088	0.0808088	0.0938781	0.0636456	0.0596486	0.0813016	0.0822037	0.086851	0.0584921	0.0768361	0.0768361	0.0713515	0.0671865
0.055576	0.0581807	0.0592842	0.0592842	0.0722719	0.0684436	0.0580289	0.0675318	0.0681491	0.0711076	0.063852	0.0639481	0.0639481	0.0840368	0.0749821	0.0841564	0.0768154	0.0580495	0.0524455	0.0524455	0.0812236	0.080093	0.0908621	0.0777276	0.0663506	0.0726697	0.0863097	0.0863097	0.0867166	0.0841377	0.0772682	0.0850751	0.0891234	0.0473622	0.0629767	0.0928036	0.0985982	0.084471	0.0821696	0.0821696	0.0921847	0.0736038	0.0732607	0.094704	0.070839	0.0813334	0.0725169	0.0782989	0.0782989	0.0730514
0.0829125	0.0822918	0.0759108	0.0587793	0.0789306	0.0673387	0.0715847	0.0715847	0.0604678	0.0541551	0.0748137	0.0789929	0.0698468	0.069093	0.0684423	0.0862718	0.0862718	0.0814885	0.0765277	0.0571428	0.0576601	0.0453254	0.0982546	0.0982546	0.083119	0.0853104	0.100321	0.0510317	0.0718984	0.0538666	0.0810307	0.0612319	0.0612319	0.0578097	0.0955301	0.0829265	0.0866611	0.0536143	0.0536143	0.0898803	0.0623325	0.0888474	0.0447832	0.0647334	0.0647334	0.0638055	0.0695147	0.0618358	0.0875525	0.0869626
0.0758852	0.0794492	0.0536521	0.0536521	0.0712084	0.085643	0.0690326	0.0653245	0.0728581	0.0727165	0.0688974	0.0841529	0.0841529	0.0490688	0.0794317	0.0626579	0.0611353	0.0590458	0.0583592	0.0583592	0.056232	0.0544844	0.061561	0.0789231	0.0789231	0.0769222	0.0769573	0.0686815	0.0815056	0.0552953	0.0705608	0.0788621	0.0788621	0.0533563	0.0755257	0.0784984	0.0937777	0.101666	0.0886862	0.0886862	0.0783143	0.0869609	0.0872269	0.0922619	0.0645221	0.0806738	0.0772281	0.0696472	0.0696472	0.0656862
0.0578869	0.0852938	0.065678	0.0634801	0.0634801	NaN	0.0738236	0.0693877	0.0755699	0.0658631	0.0577572	0.0577572	0.0709306	0.0737553	0.0671817	0.0613246	0.0836581	0.0592845	0.0825005	0.0795665	0.0795665	0.0831	0.0799442	0.0819189	0.0975778	0.0926062	0.0895041	0.0637695	0.0637695	0.0658578	0.0817672	0.10119	0.0647825	0.0518549	0.0709054	0.0548434	0.0817278	0.0817278	0.0791396	0.088975	0.0876073	0.0709281	0.0745251	0.0830552	0.0830552	0.0617182	0.0588676	0.0588676	0.0895279	0.085537
0.0690624	0.0817133	0.0846578	0.0669465	0.0690069	0.0758728	0.0528755	0.0714717	0.0812392	0.0826457	0.0802956	0.0784808	0.0784808	0.0743918	0.0760007	0.069735	0.0670226	0.083523	0.0751273	0.0723209	0.0723209	0.0757418	0.0595847	0.0796964	0.0560932	0.0460841	0.0625419	0.0625419	0.0913312	0.0838514	0.0629014	0.062935	0.070683	0.0683964	0.0511185	0.101716	0.0709309	0.0930373	0.0679636	0.0679636	0.0744735	0.0706313	0.0973898	0.0549971	0.0700444	0.0777045	0.0583017	0.0641907	0.0641907	0.0787659
0.0557171	0.0803292	0.0839311	0.0624825	0.0624825	0.0626115	0.0805782	0.0846046	0.0706166	0.0725113	0.0740473	0.0824148	0.0825673	0.0825673	0.0744785	0.0656079	0.0804007	0.0767671	0.0795056	0.0732992	0.0732992	0.0636034	0.0772185	0.0712937	0.0540172	0.0775478	0.0798803	0.0676886	0.0676886	0.0847113	0.0715319	0.0704382	0.0651355	0.0901752	0.0699769	0.0516298	0.0708767	0.0708767	0.0820818	0.0856298	0.0984339	0.0910404	0.0854214	0.0931466	0.0931466	0.0824142	0.0503793	0.0609891	0.0703688	0.0773197
0.0870277	0.0708662	0.0733519	0.0803448	0.0689338	0.0689338	0.0729192	0.0833123	0.0864174	0.0553118	0.0788096	0.0547092	0.0547092	0.0813059	0.0916544	0.0592952	0.0621792	0.053188	0.0648374	0.0656798	0.0656798	0.087614	0.0757518	0.0788709	0.0788709	0.0705036	0.0825587	0.0693583	0.0753635	0.0693627	0.0686378	0.0740417	0.0740417	0.0697564	0.0972852	0.0893244	0.0965078	0.0792256	0.0954912	0.0975917	0.0930635	0.0930635	0.0990165	0.0750608	0.0672875	0.077055	0.0659187	0.0909961	0.0909961	0.0539712
0.0561733	0.0722647	0.0686423	0.079245	0.0792866	0.0518943	0.0712468	0.0737025	0.0766415	0.0766415	0.0559803	0.0759055	0.0578901	0.0684901	0.0593021	0.0618055	0.0618055	0.0591338	0.072879	0.0673355	0.0691001	0.081804	0.0561909	0.0839159	0.0662739	0.0662739	0.0754492	0.0734177	0.0863099	0.0634103	0.0908558	0.0496413	0.078975	0.078975	0.0533467	0.0580303	0.0807845	0.0543748	0.0599075	0.0850246	0.0850246	0.070694	0.0944997	0.09705	0.0735415	0.0860247	0.0628723	NaN	0.0455798	0.0455798
0.0759037	0.0816874	0.0816874	0.071009	0.0779248	0.0655412	0.0782064	0.0525462	0.0525462	0.0830472	0.0857813	0.0669544	0.0839832	0.0785996	0.0776544	0.0671282	0.0886608	0.07158	0.0761106	0.0557658	0.0557658	0.0675594	0.0579132	0.0733527	0.0819287	0.081915	0.0815112	0.0839069	0.0768974	0.0768974	0.0834969	0.0760097	0.0869979	0.0668749	0.100595	0.092978	0.0934107	0.100648	0.100648	0.0770335	0.0917214	0.0581388	0.0824843	0.0832047	0.0832047	0.0862188	0.0510261	0.0521446	NaN	0.0822042
0.0701435	0.0854214	0.0854214	0.072533	0.0720077	0.0742834	0.0710633	0.0771376	0.071816	0.068776	0.0788848	0.0932932	0.0778404	0.0778404	0.0876548	0.0747658	0.0628494	0.0903247	0.0659632	0.0786573	0.0550296	0.0550296	0.0829288	0.068434	0.075512	0.0767582	0.0768795	0.0581206	0.0581206	0.0644504	0.0644504	0.0762731	0.0682809	0.0944037	0.0610713	0.0549236	0.0701639	0.0701639	0.073122	0.0715316	0.0626836	0.0763175	0.0775948	0.0588721	0.0746195	0.0746195	0.0833304	0.0786545	0.0605483	0.0867172
0.0613638	0.0776321	0.0780422	0.0787082	0.065108	0.065108	0.0754393	0.0690126	0.066706	0.0816061	0.0588068	0.0895478	0.0804971	0.0841179	0.0841179	0.0777836	0.081233	0.0786283	0.0745954	0.087926	0.087926	0.0743286	0.0616065	0.0814652	0.0869776	0.066915	0.0790844	0.0691512	0.0774102	0.0774102	0.0615482	0.0667467	0.093896	0.0547587	0.0819811	0.0624927	0.0538299	0.0532538	0.0532538	0.0657299	0.0852855	0.0822534	0.0601744	0.0839249	0.0839249	0.0827666	0.0866152	0.0831256	0.0924959	0.0807389
0.0621958	0.0513243	0.0513243	0.0691763	0.0667064	0.0775529	0.0584617	0.0833063	0.0530191	0.0530191	0.0797597	0.0581557	0.0729225	0.0701085	0.0779523	0.0771213	0.0771213	0.053259	0.053259	0.0746772	0.0774655	0.088401	0.0863489	0.0738873	0.0923052	0.0923052	0.0734452	0.0964156	0.0914778	0.0651822	0.0416427	0.0703059	0.0872236	0.0872236	0.0721332	0.0516492	0.0482714	0.0826943	0.0709517	0.0903165	0.0844919	0.0851312	0.0851312	0.0954605	0.0926017	0.0518283	0.0780391	0.0739911	0.0536995	0.0557102
0.059246	0.0553418	0.0775911	0.0510676	0.0572778	0.0572778	0.065695	0.0793752	0.0753793	0.0615781	0.0625301	0.069275	0.0705864	0.0583657	0.0527212	0.0837277	0.066455	0.066455	0.0770229	0.0719188	0.08349	0.0769557	0.0663146	0.0734325	0.0860855	0.0860366	0.0808765	0.0840337	0.0887954	0.0887954	0.0849942	NaN	NaN	0.0564271	0.0564271	0.0869397	0.083943	0.0652679	0.091644	0.0830886	0.0841464	0.0841464	0.0810664	0.0684072	0.0779061	0.0851133	0.0851133	0.0697251	0.0872251	0.0551888
0.0670137	0.0678752	0.0546005	0.0529773	0.0675007	0.0765383	0.0765383	0.0728048	0.0754597	0.0701761	0.07421	0.0747157	0.0755297	0.0751733	0.0611111	0.0803002	0.0791941	0.0815469	0.0815469	0.0819148	0.0684171	0.0602902	0.0554108	0.0779307	0.0830429	0.0830429	0.0713144	0.0847682	0.0560147	0.0567172	0.0712499	0.0653151	0.0909171	0.0909171	0.0713497	0.0844323	0.0867765	0.0927259	0.0629139	0.0755152	0.0794929	0.0760353	0.0760353	0.0746395	0.0713083	0.063276	0.0824106	0.0923837	0.0840878	0.0820189
0.0534805	0.0747842	0.0757492	0.0704878	0.0650676	0.0650676	0.0611245	0.0611245	0.0766038	0.0679811	0.0804685	0.0688056	0.0789852	0.064555	0.064555	0.0565039	0.0524117	0.0770186	0.0608235	0.0785555	NaN	0.0825972	0.0825972	0.0631836	0.0836765	0.0745578	0.0748657	0.0834689	0.0854414	0.0854414	0.0851386	0.0869965	0.0840068	0.0878792	0.0893735	0.0934669	0.0662314	0.0637085	0.0637085	0.0860667	NaN	0.0860233	0.0743157	0.0717209	0.0711968	0.0850364	0.0850364	0.0793649	0.0806958	0.0746129
0.0795999	0.0655172	0.0620672	0.073853	0.0524603	0.0549902	0.0549902	0.0535377	0.0707213	0.0706074	0.0669765	0.0476788	0.0514603	0.0498338	0.0498338	0.0806913	0.0780268	0.0706159	0.0817391	0.0915951	0.0826747	0.0826747	0.0722296	0.0641079	0.0828608	0.0907332	0.0734307	0.0714628	0.0861265	0.0874204	0.0874204	0.0858314	0.0908095	0.055189	0.0601593	0.0601738	0.0753448	0.0704288	0.0782062	0.076754	0.0839747	0.0792583	0.0792583	0.0826448	0.0747717	0.0825983	0.0911788	0.08292	0.0852756	0.0706067
0.0676318	0.0798231	0.0691135	0.0691135	0.076717	0.0781029	0.0554899	0.0554899	0.0634602	0.0717308	0.0695107	0.0720092	0.0591104	0.0639278	0.0639278	0.0799534	0.0558581	0.0618165	0.065573	0.0830065	0.0757881	0.0743828	0.0911929	0.065576	0.0798841	0.0813922	0.0813922	0.086794	0.0908851	0.0635827	0.0850002	0.0659617	0.0872393	0.058909	0.058909	0.0766674	0.0700733	0.0832595	0.0692798	0.0873121	0.0857409	0.0728837	0.0860227	0.0860227	0.0722325	0.0766971	0.0772172	0.0672324	0.0517465	0.071553
0.0758285	0.0645714	0.0645714	0.0556088	0.0566614	0.06259	0.0634042	0.0657209	0.0652084	0.0575811	0.0529966	0.0529966	0.0764263	0.072082	0.0813214	0.0705365	0.0829059	0.0840013	0.0840013	0.0613163	0.060708	0.0731706	0.076677	0.0692805	0.0885517	0.0674058	0.0657264	0.0657264	0.0557251	0.0775926	0.0676884	0.0760353	0.0601211	0.0601211	0.0794258	0.0690357	0.0626256	0.0804256	0.0571883	0.0837046	0.0962607	0.0918766	0.0918766	0.0941741	0.0761133	0.0996834	0.0819493	0.0959534	0.0881224	0.0947531
0.076	0.0856522	0.069169	0.069169	0.0462582	0.0675275	0.0710257	0.0859142	0.0822617	0.0546266	0.0546266	0.0572285	0.0763099	0.0722781	0.0713135	0.0591578	0.0604699	0.0902546	0.0566694	0.0566694	0.0700303	0.0667426	0.060645	0.0656904	0.0688576	0.0679531	0.0777106	0.0777106	0.0785693	0.0843101	0.0776475	0.0973952	0.0706068	0.0889181	0.0889181	0.0517665	0.0928657	0.0598695	0.0885251	0.0978143	0.0976073	0.0836479	0.0983678	0.0983678	0.0888286	0.082396	0.0919346	0.0797896	0.0734813	0.0803045
0.0585217	0.069857	0.069857	0.0668802	0.0640998	0.0497707	0.0586874	0.0814831	0.0845654	0.0665511	0.0723258	0.0662417	0.0812277	0.0553188	0.0553188	0.0481149	0.0548357	0.0681653	0.0764867	0.0769717	0.0808198	0.0612033	0.0877182	0.0877182	0.0750068	0.0763206	0.0782482	0.0765276	0.0789788	0.0737815	0.0737815	0.0612318	0.0612318	0.0906638	0.0623637	0.0834462	0.0943469	0.0921239	0.0512002	0.0512002	0.0702166	0.0736433	0.0736433	0.0498558	0.0498558	0.0617885	0.0797367	0.07096	0.0859683	0.0660446
0.0646321	0.0697811	0.0553045	0.0553045	0.0708573	0.0765765	0.0735756	0.0752702	0.0579634	0.0719262	0.0719262	0.0781571	0.0666331	0.0701932	0.0755835	0.065237	0.0801498	0.0783639	0.0790227	0.0790227	0.0858991	0.0689535	0.0627208	0.0687302	0.0801535	0.0653645	0.0845298	0.0867165	0.0939653	0.0770721	0.0678779	0.0678779	0.0597412	0.0671925	0.059108	NaN	0.060673	0.0638214	0.0554756	0.0944527	0.0583573	0.0672932	0.0688082	0.0688082	0.0734817	0.0575979	0.0536363	0.0567669	0.0580844	0.0885598
0.0616138	0.0570851	0.0823785	0.0572709	0.0572709	0.0624046	0.0703344	0.0516187	0.075185	0.0826155	0.0698027	0.0698027	0.0778089	0.0579865	0.064422	0.0603721	0.0794397	0.0694376	0.0768363	0.0720019	0.0720019	0.0578478	0.0505418	0.0572738	0.0783208	0.0786325	0.049837	0.049837	0.0726677	0.0565197	0.0669014	0.0729038	0.0661392	0.0892092	0.0655585	0.0655585	0.0666032	0.0578646	0.0860178	0.0825157	0.0826295	0.0765129	0.0807079	0.0715278	0.0715278	0.0869803	0.0830412	0.083499	0.0793899	0.0817441
0.0885396	0.062376	0.0562087	0.0562087	0.0646878	0.0564553	0.0688386	0.0730804	0.064818	0.0760552	0.0704776	0.0548013	0.0548013	0.0581917	0.069691	0.0535218	0.0777501	0.0591658	0.0814433	0.0814433	0.0768857	0.0837487	0.0678574	0.066429	0.0627648	0.0684361	0.063519	0.063519	0.0722486	0.0525479	0.0863821	0.0590731	0.0748487	0.0696857	0.0696857	0.0707586	0.0707586	0.0558978	0.0706358	0.0787019	0.087185	0.0580157	0.0804353	0.0532802	0.0518199	0.0988306	0.0988306	0.0953236	0.0953236	0.0852544
0.0786231	0.0592754	0.0709498	0.0764289	0.0677358	0.0824125	0.0808485	0.0588364	0.0588364	0.0698177	0.0659717	0.0638465	0.0632536	0.0730194	0.0701984	0.0701984	0.0724849	0.0812184	0.0771703	0.0827367	0.0890743	0.0785448	0.0781984	0.0781984	0.0729146	0.0689301	0.100341	0.082477	0.0486162	0.0594158	0.0709091	0.0595417	0.0595417	0.0803341	0.0823636	0.0749256	0.0716987	0.0558355	0.060285	0.0810414	0.0810414	0.0879116	0.0886738	0.0814863	0.0674752	0.083879	0.0636507	0.0636507	0.0705464	0.077633
0.0740633	0.0565069	0.0617249	0.0758667	0.0730674	0.0766625	0.0494466	0.0494466	0.0697823	0.0672391	0.0739208	0.0705345	0.0584466	0.0598878	0.0720338	0.0720338	0.0539803	0.0497818	0.0620952	NaN	0.0590179	0.0564576	0.072981	0.0593307	0.0593307	0.0812065	0.0777421	0.0837583	0.0523624	0.0957082	0.0853346	0.0853346	0.0829023	0.0829023	0.0518985	0.0743389	0.0716789	0.08367	0.055229	0.055229	0.0597882	0.0900673	0.0847634	0.0757156	0.0658572	0.0956258	0.0690075	0.0890302	0.0890302	0.0864195
0.0594271	0.066286	0.0741218	0.074085	0.074085	0.0638383	0.0833269	0.058845	0.0591387	0.0714661	0.0697637	0.0697637	0.0619634	0.0666182	0.0614894	0.0746191	0.078977	0.0605354	0.0694609	0.0797588	0.0797588	0.0757405	0.0781618	0.0774758	0.0581483	0.079264	0.0640179	0.0611611	0.0611611	0.0604173	0.0536134	0.0635757	0.0696943	0.0729795	0.0703491	0.0703491	0.0726443	0.0562944	0.0558086	0.0649348	0.0674711	0.0828001	0.0900555	0.0898749	0.0724508	0.0896644	0.0667176	0.0667176	0.0833073	0.0802091
0.0655573	0.0632604	0.0734587	0.0734587	0.0580923	0.0806971	0.0617756	0.0647411	0.0698257	0.0687248	0.0769623	0.0621698	0.0621698	0.0737498	0.0794799	0.0709828	0.0712964	0.0802783	0.0504216	0.0680295	0.069588	0.069588	0.0630093	0.0731322	0.0638804	0.056696	0.0533702	0.0533702	0.0800515	0.0705258	0.0934165	0.085783	0.0820942	0.0594591	0.0811145	0.0835658	0.0835658	0.0765954	0.0840839	0.0832154	0.0548112	0.0919352	0.0965496	0.0799186	0.090973	0.090973	0.0688188	0.0503039	0.0825726	0.0829058
0.0677008	0.0614024	0.0631264	0.0663396	0.0663396	0.0765385	0.0678399	0.0652741	0.0771767	0.0777312	0.0633416	0.0736907	0.0588291	0.0588291	0.0602384	0.070415	0.084297	0.0688935	0.0718702	0.0742329	0.0742329	0.0725108	0.0667795	0.0808793	0.0520559	0.0658368	0.0703104	0.0648362	0.0648362	0.0927618	NaN	0.0522351	0.0827454	0.0511953	0.0715716	0.0737479	0.0853226	0.0853226	0.0505435	0.0522972	0.0819708	0.0982655	0.0872584	0.070681	0.070681	0.0532569	0.0737163	0.068327	0.0776952	0.0811342
0.0731053	0.0576501	0.0576501	0.0635609	0.0732429	0.0662681	0.0558398	0.0709216	0.0722801	0.0722801	0.0616177	0.0649295	0.054704	0.0804582	0.0716539	0.0716539	0.0558734	0.0558734	0.0659608	0.0832847	0.0866739	0.0737669	0.0539675	0.0660518	0.0660518	0.0787225	0.0788091	0.0924931	0.0531451	0.0797697	0.0826039	0.0872824	0.0775526	0.0775526	0.0634128	0.0482837	0.102991	0.089278	0.0969297	0.0969297	0.0887883	0.0887883	0.0689409	0.0849015	0.0532546	0.0890809	0.0868752	0.0797275	0.0797275	0.0588454
0.0740911	0.0627859	0.0501338	0.0544558	0.0747511	0.0700587	0.0617598	0.062282	0.062282	0.0733618	0.0620298	0.069655	0.0696023	0.0737081	0.0577568	0.0623816	0.0623816	0.0735715	0.0844185	0.0712878	0.0698045	0.0523141	0.0875024	0.0530154	0.0767247	0.0767247	0.0820183	0.0925236	0.080706	0.0799041	0.092784	0.103725	0.0888038	0.0888038	0.0930347	0.0894952	0.0832083	0.0536249	0.0657427	0.0874833	0.102048	0.0730009	0.0554778	0.0766993	0.0638188	0.0737333	0.0871283	0.0925507	0.0828341	0.0828341
0.0889988	0.0789948	0.0772224	0.0554937	0.076779	0.076779	0.0831829	0.0810693	0.0780043	0.0738853	0.0663345	0.0778957	0.0778957	0.071671	0.071671	0.0771756	0.079517	0.085308	0.0486374	0.0753909	0.0812386	0.0812386	0.0874569	0.0785614	0.0836851	0.0838262	0.0717558	0.077829	0.0858985	0.0858985	0.0936529	0.0816107	0.0665875	0.0882503	0.0697031	0.0816188	0.0816188	0.0882664	0.0840986	0.0807273	0.0791456	0.0751173	0.0791566	0.0729885	0.0740167	0.0740167	0.0831963	0.0845063	0.0796733	0.0629592
0.0725705	0.0672413	0.0746264	0.0746264	0.0603455	0.0913581	0.0633476	0.0795084	0.0858255	0.0858255	0.0558561	0.0461546	0.07909	0.0690385	0.0810216	0.0768728	0.0768728	0.0706187	0.0876813	0.0659844	0.0796294	0.0927146	0.0616813	0.0514576	0.0570198	0.0570198	0.0705989	0.0653076	NaN	0.0734212	0.0720958	0.0615141	0.059692	0.059692	0.084647	0.0798141	0.0821721	0.0820654	0.0764361	0.0756473	0.0756473	0.0848522	0.0686017	0.0780889	0.0895168	0.0856657	0.0914481	0.0859398	0.0932374	0.0932374
0.0832744	0.0744238	0.0592592	0.0822821	0.0751716	0.0683253	0.0773603	0.0609542	0.0598224	0.0598224	0.0776168	0.0865781	0.0729703	0.0891495	0.0772867	0.076293	0.0796825	0.0916898	0.0901552	0.0856554	0.0745132	0.0745132	0.051291	0.0705584	0.0794637	0.0700928	0.050623	0.0760878	0.0743908	0.0743908	0.0820528	0.0698117	0.0788198	0.0694751	0.0581304	0.0786307	0.0580468	0.0500592	0.0500592	0.0811581	0.0912073	0.0832271	0.0863394	0.0849899	0.0716742	0.0716742	0.0677571	0.081983	0.086045	0.0943392
0.0705063	0.0832357	0.0780119	0.0780119	0.0774318	0.0758751	0.0778732	0.0581734	0.0582357	0.0582357	0.0597087	0.0708772	0.0803131	0.0803131	0.0571133	0.0534733	0.0569895	0.0648537	0.0511288	0.0796761	0.0644408	0.0644408	0.0601319	0.0833707	0.0543882	0.0508468	0.0818048	0.0805581	0.0678921	0.07432	0.0732622	0.052038	0.0820075	0.0820075	0.0557228	0.0712306	0.0538796	0.0861358	0.08126	0.0786797	0.0786797	0.0582772	0.0710478	0.0628646	0.0846432	0.089859	0.0771182	0.0856319	0.0857923	0.0857923
0.079678	0.073104	0.073104	0.0589195	0.0730818	0.0696368	0.0778254	0.056109	0.059019	0.059019	0.0740456	0.077703	0.0668921	0.0765312	0.0801125	0.0819949	0.0585584	0.0585584	0.07108	0.0544202	0.0428153	0.0838363	0.0824674	0.075597	0.0675174	0.0658538	0.0658538	0.0846755	0.0803783	0.0742664	0.0776365	0.0701961	0.0678204	0.0678204	0.0653097	0.0759861	0.0821827	0.0691931	0.0840128	0.0696738	0.065755	0.065755	0.0663706	0.0780111	0.0677809	0.0927552	0.0972787	0.0875233	0.0892122	0.0612563
0.0763433	0.0700747	0.0704474	0.0704474	0.0586682	0.0792826	0.0792826	0.0728064	0.0848563	0.0789553	0.0772516	0.0727741	0.0872026	0.0872026	0.069267	0.069267	0.0716124	0.0760091	0.0728132	0.0531381	0.0705329	0.0705329	0.0740195	0.0704006	0.079463	0.0713033	0.0739221	0.0800362	0.0787215	0.0747357	0.0747357	0.0702887	0.0667633	0.072747	0.0740581	0.0838487	0.0515682	0.0515682	0.0751573	0.0856503	0.0555371	0.0919103	0.098843	0.0719877	0.0977106	0.0866331	0.0866331	0.0801502	0.0787663	0.0865289
0.0531736	0.0590618	0.0590618	0.0876601	0.08213	0.0601348	0.0657728	0.0748281	0.072284	0.0604972	0.0604972	0.0761815	0.0745511	0.064192	0.0767717	0.0511147	0.0771767	0.0771767	0.0594937	0.0644026	0.0699192	0.0629448	0.0960842	0.0569007	0.0609504	0.0745704	0.0745704	0.0842602	0.0779101	0.0522852	0.084666	0.0612033	0.0609894	0.0565209	0.0565209	0.0841128	0.0751862	0.0896903	0.083269	0.0720212	0.0917266	0.0917266	0.0727498	0.0862335	0.0937368	0.0602448	0.0694394	0.0658138	0.0560005	0.0723929
0.0690784	0.0556269	0.0554585	0.0554585	0.0590185	0.0532264	0.0717271	0.0656992	0.0746814	0.0746814	0.0762265	0.072072	0.0649558	0.0719364	0.0620564	0.0747807	0.0761061	0.0519431	0.0519431	0.0568945	0.0872638	0.0847084	0.0768434	0.079718	0.0518177	0.0680574	0.0802385	0.0568731	0.0426631	0.0666659	0.0666659	0.0686786	0.0755272	0.0743196	0.0507391	0.0763169	0.0905574	0.0773532	0.083149	0.083149	0.0537193	0.0841367	0.0540868	0.093926	0.072452	0.096059	0.096059	0.0519749	0.0897895	0.0715905
0.0773015	0.079755	0.0726125	0.0516146	0.0532101	0.0511608	0.052616	0.052616	0.0545788	0.0701006	0.0800026	0.0726494	0.0746977	0.083773	0.083773	0.0637754	0.0686529	0.0610178	0.0744868	0.0675983	0.0760974	0.0752712	0.0752712	NaN	0.0661513	0.0775343	0.0772732	0.0814772	0.0760485	0.0626469	0.0865702	0.0865702	0.0659904	0.0739872	0.0528383	0.0593929	0.0690646	0.0814489	0.0814489	0.0826951	NaN	0.0519619	0.0797686	0.0889565	0.0786247	0.0689511	0.0689511	0.07094	0.0681881	0.0816483
0.0800988	0.0820867	0.0838353	0.0838353	0.0770651	0.0609513	0.0616623	0.0531785	0.0590296	0.0590296	0.0727738	0.0727738	0.0562735	0.0751701	0.0665861	0.0743743	0.0720543	0.0536864	0.0536864	0.0665369	0.0807422	0.0778846	0.0764026	0.0766951	0.0504839	0.0607739	0.079978	0.079978	0.0619083	0.0651389	0.0590605	0.0644735	0.073266	0.0903585	0.0903585	0.0795831	0.08276	0.0721017	0.066723	0.0667052	0.0888377	0.0785522	0.0785522	0.058686	0.0761849	0.0507486	0.0906011	0.0536426	0.0850356	0.0793629
0.091252	0.058765	0.0753499	0.0757427	0.0780567	0.0520381	0.0545674	0.0545674	0.0472454	0.077	0.0759672	0.0629472	0.0818373	0.0464725	0.0464725	0.0712447	0.0741697	0.0688256	0.0585474	0.0571388	0.0770228	0.0815161	0.0815161	0.0804132	0.0741041	0.0577422	0.0773276	0.0671926	0.0836433	0.0890155	0.0801229	0.0801229	0.0851038	0.0878729	0.0798555	0.0846401	0.0585004	0.0587229	0.0587229	0.0920095	0.0920095	0.0825822	0.0624836	0.0598365	0.0480406	0.0884024	0.0884024	0.0605071	0.0589815	0.0731559
0.0656479	0.0534386	0.0854535	0.0854535	0.0538288	0.0526825	0.0654886	0.0535586	0.0680643	0.0753549	0.0745022	0.0745022	0.07637	0.0758443	0.0702808	0.0665477	0.0743821	0.0785777	0.0785777	0.0650803	0.0697217	0.0827284	0.0827331	0.0816816	0.0528372	0.0839361	0.0439665	0.0439665	0.0612591	0.0699234	0.0755589	0.0854747	0.0729735	0.0819765	0.083254	0.083254	0.0838104	0.0857787	0.0874848	0.0928972	0.0797513	0.0548379	0.0548379	0.0747348	0.0826472	0.07967	0.0474363	0.0520461	0.0636854	0.0854839
0.0778136	0.079421	0.0529736	0.0529736	0.0536234	0.0834688	0.0732608	0.0698944	0.0641444	0.0770184	0.0770184	0.0741592	0.0740402	0.0744422	0.0709367	0.055483	0.0718455	0.0516688	0.0771338	0.0771338	0.0570748	0.0809649	0.0793835	0.0833042	0.0695764	0.0592023	0.0549548	0.0620182	0.0620182	0.0602889	0.0696092	0.0784037	0.0483958	0.0592098	0.0592098	0.0821374	0.0824297	0.0799859	0.0848478	0.0893211	0.0700091	0.0853889	0.0894113	0.0894113	0.0877389	0.0840869	0.0931624	0.0974007	0.0690178	0.0933115
0.0758298	0.0594507	0.0750042	0.0750042	0.0772282	0.0695716	0.0828199	0.068503	0.0867668	0.0731262	0.0731994	0.0731994	0.0723343	0.0625823	0.0797566	0.0637245	0.0556392	0.0677946	0.0581824	0.0717292	0.0717292	0.0656944	0.0717857	0.0786278	0.0702478	0.0607704	0.0530198	0.0530198	0.0792108	0.0822705	0.0825782	0.0839791	0.0823035	0.0842717	0.0730098	0.0730098	0.0680637	0.0855212	0.0532442	0.0876503	0.0870527	0.0500656	0.0884116	0.0932151	0.0932151	0.0710565	0.0902114	0.05207	0.0458455	0.085117
0.0539134	0.0554897	NaN	NaN	0.0566172	0.0668799	0.0630708	0.088429	0.0603265	0.0749029	0.0749029	0.0644014	0.0654227	0.0721995	0.0734445	0.0742861	0.0603083	0.0641926	0.0721674	0.0721674	0.0733263	0.0637648	0.0814521	0.0771883	0.0739973	0.0821236	0.0739096	0.0559588	0.0809011	0.0811531	0.0511297	0.0511297	0.0617759	0.0781819	0.0717211	0.0753495	0.0623613	0.0855652	0.0948404	0.0753229	0.0908795	0.0823171	0.0671835	0.0510431	0.0973769	0.0859082	0.0859082	0.0813005	0.0813005	0.0681435
0.0753406	0.0788676	0.0809739	0.0786945	0.0842396	0.0793578	0.0439074	0.0762359	0.0762359	0.0619997	0.069763	0.0649749	0.072474	0.0638033	0.0527956	0.0527956	0.0616558	0.063216	0.0776885	0.0628859	0.0737029	0.0846876	0.0629504	0.0629504	0.0691394	0.0621946	0.0535629	0.0647639	0.0638934	0.0636934	0.0689582	0.0668989	0.0668989	0.0751575	0.0805882	0.07253	0.0663411	0.0798212	0.0473801	0.0928502	0.044732	0.0688573	0.0694422	0.049736	0.049736	0.0917911	0.0751506	0.0901734	0.0929495	0.0862574
0.0716303	0.0845029	0.0771725	0.0730277	0.0714406	0.0719357	NaN	NaN	0.0492976	0.0493667	0.0641853	0.0725646	0.0649657	0.0708026	0.0519495	0.0671384	0.0671384	0.078729	0.0716279	0.0516585	0.0830088	0.0804924	0.0770148	NaN	0.077947	0.0776786	0.0771935	0.0728745	0.0728745	0.0712699	0.0715207	0.0525547	0.0726077	0.0698029	0.0662143	0.0573267	0.0573267	0.0627575	0.0793033	0.0513766	0.0796193	0.0507072	0.0807136	0.0807136	0.0836665	0.0609293	0.0672126	0.082602	0.0502735	0.0815703
0.0764939	0.0747747	0.0844543	0.060225	0.0712017	0.0561602	0.0688117	0.0472323	0.0472323	0.067681	0.0523205	0.0523205	0.0540563	0.0727698	0.0610776	0.0677652	0.0583054	0.0751127	0.0640891	0.0837246	0.0837246	0.078169	0.0557876	0.0658798	0.051423	0.095652	0.0785462	0.0893001	0.0893001	0.0506336	0.0568616	0.0796496	0.065657	0.0510877	0.0856002	0.0856002	0.0648533	0.0837689	0.0872051	0.0770806	0.0695535	0.0811175	0.0771115	0.081926	0.081926	0.080438	0.0847713	0.0883257	0.0875144	0.0536837
0.0680364	0.0653157	0.0730518	0.0608994	0.0608994	0.0671251	0.0756849	0.0678522	0.0484176	0.0666491	0.0599366	0.0596119	0.0596119	0.0613107	0.0683554	0.0737096	0.0664932	0.0792061	0.0603872	0.0603872	0.0738687	0.0744672	0.0640723	0.0651343	0.0867228	0.0718962	0.0712127	0.0687973	0.0687973	0.0788961	0.0515407	0.07006	0.0567277	0.0849002	0.06237	0.0770151	0.0770151	0.0778942	0.0824509	0.0676451	0.0832845	0.0789219	0.0676905	0.0663747	0.0683747	0.0925145	0.0834513	0.0873658	0.082517	0.0811901
0.0625886	0.0600349	0.0528419	0.0634102	0.0634102	0.0627948	0.0721788	0.0575951	0.0575951	0.0637165	0.0669074	0.0745256	0.0653699	0.0593848	0.0656326	0.0609313	0.0609313	0.0624331	0.0548521	0.0711983	0.0647526	0.0912772	0.0776074	0.0776074	0.0795221	0.0511718	0.0825877	0.0688561	0.086467	0.0702227	0.0786507	0.06702	0.06702	0.0562398	0.0519603	0.0620062	0.0776223	NaN	0.0540529	0.057987	0.057987	0.0731244	NaN	0.0873369	0.0774234	0.0923442	0.0984181	0.0984181	0.0875551	0.0875551
0.0657345	0.0659152	0.0659152	0.0609596	0.061549	0.058503	0.0507016	0.0510654	0.0526552	0.0526552	0.0527669	NaN	0.0725835	0.0589625	0.0732116	0.0537099	0.0537099	0.0611378	0.0801843	0.0840281	0.0637978	0.0817263	0.0733531	0.083536	0.083536	0.0601979	0.0775234	0.0722832	0.0616261	0.0721423	0.0542809	0.0771448	0.076402	0.076402	0.080664	0.0872486	0.0897054	0.080855	0.0835971	0.0870957	0.0870957	0.0778033	0.0864665	0.0579626	0.0899825	0.0918883	0.0695986	0.0851068	0.0851068	0.0957411
0.0679773	0.0731333	0.0662708	NaN	NaN	0.0697749	0.0526171	0.0771277	0.0571394	0.0594263	0.071083	0.078057	0.0702659	0.0702659	0.0614522	0.0752605	0.0772208	0.0835058	0.0838455	0.0789193	0.0789193	0.0782887	0.0769224	0.0885803	0.0634881	0.0791457	0.0646646	0.0797893	0.0797893	0.0860598	0.0751396	0.0550741	0.0858269	0.0830791	0.0800845	0.0799322	0.0798998	0.0798998	0.0870122	0.0487066	0.0782724	0.0884317	0.0582033	0.0644618	0.0644618	0.0676494	0.0554456	0.0911566	0.101186	0.0832445
0.0505734	0.073432	0.073432	0.0677436	0.0771906	0.0674031	0.0566027	0.068774	0.0685612	0.0685612	0.0810844	0.0780508	0.0801497	0.07603	0.0828086	0.0783829	0.0575921	0.0575921	0.0576729	0.0839028	0.0870738	0.0773031	0.0595299	0.0651278	0.0651278	0.0764067	0.078367	0.0804518	0.0673686	0.086595	NaN	0.0805315	0.0814388	0.0814388	0.0525117	0.0793419	0.0803032	0.0754693	0.0600339	0.0749149	0.0838995	0.0838995	0.0858374	0.0537274	0.0568725	0.0690636	0.0570423	0.0830632	0.0830632	0.08741
0.0671246	0.0741074	0.0583295	0.0547787	0.0596418	NaN	0.0662407	0.0712941	0.0743213	0.0731253	0.0731253	0.069564	0.0570342	0.0590671	0.076129	0.0750216	0.0750216	0.0740478	0.0806979	0.0629045	0.0859527	0.0825027	0.0791172	0.063552	0.0688436	0.0688436	0.085467	0.0792624	0.0910876	0.0605	0.0878363	0.069515	0.0544118	0.0464764	0.0464764	0.065188	0.0645585	0.0691387	0.0673061	0.0542466	0.0542466	0.0603533	0.0581277	0.0533354	0.0678232	0.0728882	0.0583555	0.101834	0.0597849	0.0597849
0.0512563	0.0648711	0.0648711	0.0693432	0.0638012	0.071961	0.0769091	0.0682803	0.0769086	0.0515789	0.0738487	0.074726	0.074988	0.0801965	0.0801965	0.0720217	0.0783796	0.0780455	0.0913615	0.0824695	0.0633132	0.0633132	0.0647468	0.0614914	0.0854721	0.0889075	0.0835476	0.0587221	0.0691547	0.0691547	0.0811152	0.0691977	0.0849053	0.0835147	0.0588848	0.0855397	0.0855397	0.0614807	0.0614807	0.059619	0.0727987	0.0585772	0.0849156	0.0789513	0.0803556	0.0803556	0.0810866	0.0609337	0.0874934	0.0960331
0.0564805	0.0581077	0.0672378	0.067841	0.067841	0.0758979	0.0635218	0.0500266	0.0493398	0.0748037	0.0748037	0.0789444	0.0764982	0.0696095	0.058727	0.075423	0.075423	0.0812615	0.0812615	0.0790708	0.0648716	0.0727466	0.0625549	0.0724233	0.0845412	0.0845412	0.0872521	0.0890867	0.0726564	0.0886719	0.0744053	0.0763038	0.0682803	0.0696888	0.0696888	0.0502298	0.0821116	0.0567116	0.0713199	0.0498928	0.0542829	0.0542829	0.0904389	0.0948377	0.0909423	0.0669755	0.0805136	0.0764376	0.0924788	0.0924788
0.0751776	0.05138	0.05138	0.075884	0.0582555	0.0592598	0.0812943	0.0602716	0.0585763	0.0585763	0.0619613	0.0739086	0.0801782	0.0691608	0.0629861	0.0739922	0.0554257	0.0554257	0.0624214	0.0639709	0.0839945	0.0830303	0.0671186	0.0955637	0.0852184	0.0719751	0.0719751	0.088375	0.066531	0.09154	0.0916669	0.0613024	0.0620773	0.0620773	0.0776777	0.0744003	0.067478	0.086076	0.0638409	0.0869149	0.0650293	0.0650293	0.0733259	0.069409	0.0728571	0.0708765	0.0654661	0.0908882	0.0856671	0.0901341
0.0674989	0.0595479	0.079499	0.079499	0.0630356	0.0568911	0.0640972	0.0533189	0.0808657	0.0656921	0.0752571	0.0568044	0.0537329	0.0537329	0.0560556	0.0784061	0.0579292	0.0465545	0.0628861	0.0806052	0.0610562	0.0841057	0.0564535	0.0691889	0.0676017	0.0676017	0.0867713	0.0550513	0.0864352	0.0658574	0.0630809	0.0736018	0.0806436	0.0624961	0.0624961	0.046561	0.0830375	0.0687328	0.0894369	0.0847145	0.0845989	0.0891214	0.0891214	NaN	0.0906551	0.0934073	0.077271	0.080424	0.0735395	0.0813135
0.064725	0.0642614	0.0642614	0.0551623	0.073402	0.0785614	0.0528329	0.0602306	0.057002	0.0508783	0.0508783	0.0650832	0.0717405	0.07092	0.0815685	0.0724489	0.0637698	0.0637698	0.0698691	0.0851008	0.0697142	0.0562354	0.0754037	0.0863682	0.0624638	0.07828	0.07828	0.0710578	0.0676235	0.0590264	0.0632413	0.0744191	0.081243	0.0654463	0.0725591	0.0725591	0.0838957	0.0699941	0.0643036	0.0807321	0.0544672	0.0544672	0.064183	0.0608148	0.0742772	0.0512705	0.0750627	0.0610148	0.0838083	0.0679919
0.0621336	0.0758316	0.0520448	0.060032	0.0620988	0.0586532	0.0586532	0.0792844	0.0776211	0.0573403	0.0554687	0.0642357	0.0582222	0.0645463	0.0658619	0.0658619	0.0774122	0.0696541	0.0776648	0.0796964	0.0798256	0.0638174	0.0638174	0.0637458	0.0830308	0.0744614	0.0589175	0.076306	0.0823041	0.0709834	0.0709834	0.0868239	0.0933067	0.0736413	0.0738712	0.0558423	0.081103	0.081103	0.06089	0.06089	0.0677584	0.0934182	0.0891709	0.058902	0.0887271	0.0900258	0.0900258	0.0809619	0.0828389	0.0945619
0.0521948	0.0542444	0.0559606	0.0712658	0.0567201	0.0567201	0.0539744	0.0539744	0.0771671	0.0731572	0.0658661	0.0597135	0.0591246	NaN	NaN	0.0844378	0.0692573	0.0692573	0.0888865	0.0888865	0.0670638	0.0757801	0.0795399	0.0707441	0.0552948	0.0723148	0.0723148	0.0637046	0.0568168	0.0772935	0.0813173	0.0629262	0.0790981	0.0728505	0.0827327	0.0827327	0.0788438	0.064655	0.071155	0.0871602	0.0931098	0.0931098	0.0895923	0.0895923	0.05898	0.0675535	0.103192	0.0883746	0.0563101	0.0559586
0.0702991	0.066844	0.0673738	0.0673738	0.0558129	0.0646171	0.0531042	0.0572893	0.0677538	0.0533135	0.061591	0.0580428	0.0707627	0.0736171	0.0519845	0.0519845	0.060143	0.0804959	0.0777206	0.0881065	0.0885581	0.0795901	0.0795901	0.0601242	0.0796683	0.0801265	0.0821694	0.0694823	0.0742196	0.065648	0.065648	0.0835566	0.0680731	0.0715686	0.0737965	0.077426	0.081336	0.064611	0.0716939	0.0716939	0.0786342	0.0826762	0.0545663	0.0769806	0.0660841	0.0593623	0.0593623	0.084473	0.0727044	0.0888206
0.0727286	0.0773912	0.0804674	0.0580379	0.0580379	0.0625669	0.0659897	0.0733223	0.0559632	0.0643795	0.0643795	0.0689027	0.0702196	0.0816994	0.0771136	0.0915986	0.0753186	0.0772317	0.0839448	0.0839448	0.0835617	0.0724175	0.0575606	0.0837602	0.072325	0.0895189	0.0895189	0.0865466	0.0709045	0.0616389	0.081891	0.065391	0.0672255	0.0819963	0.0702169	0.0702169	0.090897	0.0785853	0.0672922	0.0793955	0.0711193	0.0849067	0.0603673	0.0603673	0.080535	0.0710302	0.0784073	0.0822936	0.0949009	0.0855594
0.0543766	0.0527819	0.054182	0.054182	0.07059	0.0678468	0.0683823	0.0708138	0.0686167	0.0516944	0.0597874	0.0597874	0.0656435	0.070791	0.0571879	0.0802138	0.068589	0.0714937	0.0714937	0.075751	0.0803342	0.0779761	0.0831919	0.0651725	0.0651457	0.0660158	0.0809804	0.0809804	0.0681885	0.0774298	0.0662289	0.073613	0.059432	0.0843996	0.0875667	0.0875667	0.0871089	0.0616195	0.0868987	0.0755542	0.0636033	0.0771644	0.0771644	0.0800711	0.0787323	0.0642697	0.0545817	0.0799989	0.0724457	0.0843283
0.0696403	0.0540873	0.0521462	0.0572484	0.0572484	0.0569914	0.0583636	0.0714514	0.0756074	0.0590166	0.0590166	0.0743373	0.0662604	0.069539	0.0565805	0.0820565	0.0760943	0.0805905	0.0568675	0.0568675	0.074828	0.0743053	0.0750045	0.0750045	0.0565342	0.0828179	0.0736757	0.0794713	0.0825206	0.0636055	0.0570072	0.0570072	0.0638077	0.0762432	0.0692455	0.0668701	0.0631036	0.085429	0.0788331	0.0533273	0.0533273	NaN	0.0680325	0.0777396	0.07333	0.0905481	0.0841022	0.0841022	0.0857287	0.0842273
0.058994	0.0560455	0.0621481	0.0621481	0.0617761	0.0685265	0.0598319	0.0650803	0.0761048	0.0871982	0.0657952	0.0657952	0.0737043	0.0608074	0.0656651	0.0773374	0.080454	0.0702948	0.0702948	0.0622557	0.0622557	0.0766135	0.0511441	0.0666292	0.0641211	0.0695922	0.0739645	0.0739645	0.0790665	0.080564	0.0860986	0.0771051	0.0768424	0.0562792	0.0583042	0.0739001	0.081728	0.067855	0.0627382	0.0698668	0.0694207	0.0713011	0.0713011	0.0870883	0.0870883	0.0775	0.0712257	0.0823369	0.0797913	0.0793447
0.0499987	0.0731335	0.0578153	0.0488699	0.0500677	0.063546	0.0796845	0.0796845	0.0717674	0.0646574	0.0825723	0.0732263	0.0732122	0.0859244	0.0742253	0.0721296	0.0721296	0.0749932	0.0682822	0.0874567	0.0578846	0.0682717	0.0674255	0.0674255	0.0688104	0.0496859	0.0698134	0.0795627	0.0544244	0.0733438	0.0637093	0.0637093	0.081045	0.0825939	0.0677885	0.062789	0.0771269	0.082459	0.0809242	0.0671493	0.0671493	0.0676644	0.0633198	0.0828056	0.0837413	0.0810709	0.0720577	0.0720577	0.0758537	0.0727402
0.0522501	0.0675105	0.0832424	0.0697732	0.0574485	0.0574485	0.0668078	0.072155	0.0681328	0.0626387	0.0508135	0.0508135	0.0702184	0.0566249	0.0619825	0.0752825	0.0755225	0.0729237	0.0569829	0.0604068	0.0604068	0.0526747	0.0767237	0.0550524	0.067928	0.0592797	0.0752141	0.0752141	0.0775666	0.0745695	0.0785248	0.074563	0.0752939	0.0707948	0.0584381	0.0584381	0.0753365	0.051833	0.0521726	0.0933837	0.0636125	0.0770281	0.0811056	0.0836719	0.0836719	NaN	0.0677096	0.0587558	0.0784279	0.076462
0.0717501	0.06921	0.0553719	0.0657609	0.0518896	0.0497817	0.0743564	0.0743564	0.0704355	0.0541632	0.0702445	0.0659161	0.0763579	0.0693333	0.0625658	NaN	NaN	0.0821372	0.0525884	0.0808237	0.0787636	0.0793538	0.0666655	0.0834278	0.0834278	0.0664362	0.0766117	0.0642841	0.0714409	0.0652425	0.0731243	0.0731243	0.0712785	0.0904562	0.0817544	0.0687959	0.0869462	0.0912918	0.0593736	0.0737228	0.0737228	0.0799413	0.0851085	0.0736606	0.083245	0.0780962	0.0841655	0.0903991	0.0903991	0.0876411
NaN	0.0609732	0.0670468	0.076433	0.0545561	0.0739138	0.0772516	0.0657531	0.0657531	0.0584691	0.0700053	0.0595888	0.0589215	0.0646029	0.0593156	0.0563858	0.0776848	0.0776848	0.0750913	0.0599946	0.0690967	0.069405	0.0528717	0.0528717	0.0734668	0.0610948	0.0839935	0.0768675	0.0779533	0.0834904	0.0766618	0.0549876	0.0549876	0.0866672	0.0800127	0.0723916	0.0562221	0.0732679	0.0741406	0.0741406	0.0666661	0.0666661	0.0677513	0.0747175	0.0759332	0.0617324	0.0752141	0.0752141	0.0637863	0.0749227
0.0645957	0.0728806	0.0770887	0.069374	0.069374	0.0706829	0.0702637	0.0633206	0.0694867	0.0597415	0.0680594	0.0540517	0.0540517	0.0702389	0.0737284	0.0631619	0.0704558	0.082268	0.062414	0.062414	0.0746076	0.0744483	0.0827882	0.072982	0.077494	0.0793667	0.0787219	0.071787	0.071787	0.0778713	0.0754042	0.073163	0.0693688	0.0889794	0.0772463	0.0765845	0.0765845	0.0813536	0.0790032	0.076305	0.0617871	0.0736499	0.0753798	0.0753798	0.0717202	0.0717202	0.0744498	0.0540245	0.0784543	0.0836958
0.0693933	0.0624577	0.0759935	0.0622362	0.0652673	0.0723042	0.0631575	0.0577139	0.0577139	0.0746312	0.0739975	0.060368	0.0626127	0.0654704	0.0774031	0.0630969	0.0659826	0.0659826	0.0793301	0.078058	0.0705632	0.0598861	0.0786205	0.0786205	0.0768066	0.0646462	0.0773827	0.0664717	0.0584153	0.0678504	0.0808449	0.0793962	0.0793962	0.0702298	0.080072	0.0612384	0.0841479	0.0633839	0.0770391	0.0726763	0.0721848	0.0721848	0.0750839	0.0760572	0.0875223	0.0631303	0.0710688	0.0869662	0.0830704	0.0827125
0.0606369	0.0555434	0.0555434	0.0642908	0.0690349	0.067569	0.0724456	0.0724456	0.0712104	0.0712104	0.082724	0.0712446	0.0647261	0.0800546	0.0657534	0.0596273	0.0596273	0.0693506	0.0769156	0.0625083	0.0685958	0.0740066	0.0690303	0.0614952	0.0614952	0.0838924	0.0796789	0.0843944	0.0737349	0.082158	0.076368	0.0688784	0.063198	0.0767442	0.0569422	0.0691833	0.0691833	0.0750632	0.087057	0.0723358	0.0670664	0.0810375	0.0892228	0.0691571	0.0865927	0.0865927	0.0891671	0.0697236	0.0815407	0.0595587
0.0554345	0.0644104	0.0718192	0.0744807	0.0712374	0.0712374	0.0656982	0.0634395	0.0738169	0.0642191	0.0728888	0.0775313	0.065714	0.065714	0.0592713	0.0653224	0.0768545	0.0768545	0.0712839	0.0699204	0.0681006	0.068752	0.0689222	0.0602507	0.0700016	0.0700016	0.0686571	0.0671007	0.0751418	0.0671717	0.0710177	0.073396	0.073396	0.0679454	0.0691414	0.073888	0.0785351	0.0858957	0.0820815	0.0892573	0.0756979	0.0756979	0.0742608	0.0634849	0.0634849	0.0741637	0.0722306	0.0779088	0.0842289	0.0626545
0.0643448	0.0612175	0.0612175	0.0686721	0.0679181	0.0693715	0.077021	0.0772039	0.0658121	0.0658121	0.0702956	0.0578051	0.0771185	0.0498219	NaN	0.0612575	0.0751092	0.0751092	0.0646431	0.0616885	0.0609995	0.0693489	0.0657767	0.0797424	0.0797424	0.0697639	0.0776725	0.0707612	0.0613724	0.0809139	0.0749772	0.0766243	0.0684874	0.0684874	0.0829128	0.0738422	0.0756847	0.0827207	0.0635797	0.0832196	0.0567918	0.0567918	0.0789662	0.0711695	0.0638229	0.0798763	0.0905469	0.0822795	0.0822795	0.0807889
0.0683329	0.0627048	0.071611	0.0656803	0.0756989	0.0685431	0.0704833	0.0686329	0.0686329	0.0729828	0.0729828	0.0703504	0.0824936	0.0567803	0.0624236	0.0764671	0.0836017	0.0836017	0.0731948	0.0776042	0.0819939	0.0669027	0.0717568	0.0608828	0.0711243	0.0711243	0.0765008	0.0731576	NaN	0.0647509	0.0613409	0.079327	0.079327	0.087581	0.087581	0.0744918	0.0757018	0.0642396	0.0691397	0.0624743	0.0682992	0.0682992	0.0700751	0.0782295	0.0927566	0.0557478	0.0850054	0.0813404	0.0877602	0.0877602
0.0721865	0.0558624	0.0684529	0.0638704	0.0698774	0.0698774	0.0731618	0.0658667	0.0605925	0.0698234	0.0745602	0.0604665	0.0604665	0.0799384	0.0514439	0.074501	0.0708919	0.0513894	0.0806031	0.0801115	0.0846851	0.0846851	0.083654	0.0658438	0.0588572	0.0787891	0.0615725	0.065833	0.0831829	0.0831829	0.0752635	0.0732574	0.0807231	0.0689744	0.0644265	0.0672828	0.0672828	0.0830397	0.0830397	0.0640869	0.0763709	0.0536938	0.0804215	0.063415	0.0850873	0.0850873	0.051982	0.0842528	0.0689525	0.0871827
0.0565379	0.0630346	0.0630346	0.0721969	0.0644595	0.057865	0.0717883	0.0502375	0.0514049	0.0574473	0.0574473	0.0572981	0.0828165	0.0651057	0.0751251	0.0790362	0.0712101	0.0618357	0.0749572	0.0672239	0.0774679	0.0881754	0.0881754	0.0876605	0.0728748	0.0769216	0.0853611	0.0808617	0.0773798	0.0773798	0.0541346	0.0781362	0.0811364	0.08091	0.0802584	0.0789432	0.0811046	0.0811046	0.0922751	0.0869654	0.0744517	0.0655138	0.0706172	0.0828796	0.0741086	0.0804308	0.0804308	0.0896421	0.0886633	0.0774843
0.0731798	0.0672194	0.0692688	0.0616523	0.0754115	0.0754115	0.0725052	0.0578118	0.0693083	0.0794717	0.0667336	0.0678177	0.0764199	0.0843618	0.0843618	0.0624797	0.069529	NaN	0.0573374	0.0583357	0.0839651	0.0839651	0.0775325	0.068102	0.0888723	0.0722368	0.0794885	0.0837111	0.056025	0.056025	0.0907296	0.0843804	0.0713938	0.0648721	0.0804687	0.0790144	0.0759675	0.08109	0.08109	0.0597958	0.0793498	0.0698175	0.0704529	0.0704962	0.0819095	0.0819095	0.0854471	0.0881601	0.0711162	0.0902523
0.0772504	0.0767584	0.0776367	0.0776367	0.0782527	0.0793565	0.0752494	0.0680677	0.0786567	0.0628133	0.0628133	0.0671196	0.0605668	0.0605668	0.0583395	0.0587675	0.0857292	0.0825118	0.0651727	0.0807064	0.077709	0.0703057	0.0703057	0.0786684	0.0682486	0.0686902	0.076048	0.0720376	0.0734342	0.0882782	0.0882782	0.0643825	0.062365	0.0721803	0.0723106	0.0790668	0.100256	0.100256	0.083117	0.0871752	0.0725618	0.088222	0.0878527	0.0906653	0.0568869	0.0819868	0.0819868	0.0785338	0.0758768	0.0624772
0.0682302	0.0729131	0.0729131	0.0803944	0.0740058	0.0526877	0.0781267	0.0782616	0.0758984	0.0692457	0.0778913	0.0855259	0.0937298	0.0711669	0.0711669	0.0762883	0.0586033	0.0664795	0.0769576	0.0758382	0.0666888	NaN	0.0635803	0.0635803	0.0676289	0.0826062	0.0652436	0.0815775	0.0630564	0.0583913	0.0583913	0.0797292	0.0619705	0.078966	0.0605832	0.0552711	0.0772346	0.0782533	0.0782533	0.0889142	0.0756166	0.0767275	0.0772052	0.0877087	0.0765521	0.0682916	0.0692831	0.0784492	0.0857473	0.0761107
0.0745651	0.0608551	0.0680621	0.0680621	0.0836747	0.0704674	0.0704674	0.0884479	0.0587819	0.0644184	0.0754337	0.0616229	0.0583092	0.0583092	0.0778271	0.0778271	0.0636173	0.0694141	0.0591452	0.0802736	0.0916365	0.0789443	0.0789443	0.055875	0.0711071	0.0823599	0.0470227	0.06896	0.0694599	0.0633466	0.0633466	0.0784216	0.0820478	0.0823136	0.0862061	0.0692836	0.074267	0.074267	0.0791652	0.0772656	0.0647047	0.0878861	0.0812306	0.0800649	0.0708491	0.0728369	0.0728369	0.0728348	0.0922417	0.076037
0.0561571	0.0649822	0.0649822	0.0529646	0.0670106	0.0763886	0.057689	0.0638484	0.0725187	0.0655108	0.0728376	0.0728376	0.0781066	0.0580631	0.0569304	0.0865398	0.0822407	0.073018	0.0899166	0.0825583	0.0869214	0.0700647	0.0766909	0.078373	0.0557806	0.0773978	0.0773978	0.0794504	0.0874959	0.0838714	0.0637176	0.0796064	0.0650421	0.088305	0.0707814	0.0707814	0.0676091	0.0716846	0.0797311	0.0694929	0.0637066	0.0730175	0.0843036	0.0736821	0.0869879	NaN	0.0800708	0.0800708	0.0617026	0.0722189
0.0761071	0.0730354	0.0718985	0.0592735	0.0761971	0.0657476	0.0657476	0.0722609	0.0676313	0.0526556	0.0751408	0.0589769	0.0757591	0.0785625	0.0864029	0.0864029	0.0842497	0.0755936	0.0890162	0.0801077	0.0856922	0.0750188	0.0750188	0.0928063	0.0693306	0.0736691	0.0629363	0.069465	0.0897176	0.0873775	0.0873775	0.0693709	0.0633924	0.0572329	0.0806558	0.068605	0.049171	0.0651198	0.0600884	0.0600884	0.0812465	0.0672838	0.0836577	0.0831716	0.0893157	0.0755022	0.0755022	0.0929054	0.0814632	0.0822559
0.0766603	0.0740318	0.0740318	0.0573667	0.0750454	0.0816199	0.079512	0.0718073	0.0765071	0.0757272	0.069698	0.069698	0.0689931	0.0840951	0.0721683	0.0584919	0.0772554	0.0686799	0.0801596	0.0801596	0.0655476	0.0870002	0.0761294	0.0707615	0.0528406	0.0801095	0.0801095	0.0753138	0.0743377	0.0806864	0.0937055	0.0544337	0.062338	0.0658841	0.0798105	0.0798105	0.070209	0.0717463	0.0879607	0.0669407	0.0940054	0.0766203	0.0712757	0.0712757	0.0554076	0.0855334	0.0754913	0.0684062	0.0726938	0.0760101
0.0673048	0.0658384	0.0510264	0.0510264	0.0843155	0.0524177	0.0641913	0.0648916	0.0674253	0.0672558	0.0672558	0.0715545	0.0776521	0.0718196	0.056315	0.0755532	0.0801835	0.0820344	0.0820344	0.0895578	0.0627152	0.0847386	0.0847386	0.0829537	0.0829537	0.0894189	0.0772807	0.0717948	0.0605455	0.055484	0.055484	0.0912776	0.086905	0.0784679	0.0609788	0.0583874	0.0720413	0.0856209	0.0831679	0.0831679	0.0818643	0.0653049	0.0868451	0.090006	0.0864335	0.0855401	0.0855401	0.0887947	0.0887947	0.0608967
0.0622013	0.0546127	0.0620784	0.071438	0.0693931	0.07505	0.0775648	0.0775648	0.0827933	0.0834776	0.0729007	0.0878763	0.0839445	0.0822761	0.0822761	0.0752106	0.055923	0.0688412	0.0828924	0.0844669	0.0786488	0.0683395	0.0676077	0.0676077	0.0806526	0.0696447	0.0862521	0.0837726	0.0776571	0.072127	0.0660171	0.0660171	0.0698418	0.0744444	0.0711438	0.0959007	0.0590066	0.082225	0.082225	0.0775554	0.0775554	0.0887854	0.0927188	0.0742296	0.0643384	0.0719688	0.0529682	0.0529682	0.0775155	0.0678633
0.0643138	0.0739866	0.0626066	0.0633422	0.0628098	0.0615163	0.0615163	0.069588	0.0720678	0.070355	0.0682515	0.0723103	0.0774456	0.0591667	0.0560701	0.0560701	0.0640237	0.0730983	0.072588	0.0639712	0.0581773	0.0669269	0.0610799	0.0619828	0.0619828	0.0679374	0.0605087	0.0647175	0.0606409	0.0770236	0.0770236	0.058552	0.058552	0.0852286	0.0664977	0.0704024	0.081424	0.0839677	0.0811723	0.0811723	0.0548207	0.0648946	0.0888254	0.0540099	0.0634195	0.0885822	0.0744721	0.0884983	0.0884983	0.0896739
0.0689313	0.0541155	0.064007	0.0818325	0.0818325	0.0675671	0.0476595	0.0767213	0.0569764	0.0656704	0.0836576	0.0836576	0.0563677	0.0669759	0.0843792	0.0728736	0.0565914	0.08551	0.0863889	0.0863889	0.0830641	0.08117	0.0716003	0.0955687	0.0826915	0.0805851	0.079218	0.0709349	0.0709349	0.0890084	0.0974472	0.0873048	0.0877671	0.0904153	0.0823525	0.0823525	0.0772546	0.0749122	0.0595753	0.0895951	0.0538837	0.071313	0.0652801	0.0652801	0.0629162	0.0908186	0.0715053	0.0838225	0.0870606	0.0750407
0.0741966	0.0631078	0.0793045	0.0685243	0.0571777	0.0584654	0.0666321	0.06214	0.06214	0.0709318	0.0669699	0.0787984	0.0788007	0.0555629	0.0555321	0.0555321	0.0710104	0.0595511	0.0780238	0.0816396	0.0912504	0.0884676	0.0528642	0.0892464	0.0892464	0.0767477	0.0679221	0.0598587	0.0793791	0.0873076	0.0873076	0.097811	0.097811	0.0505583	0.0776012	0.0686481	0.0660621	0.0866394	0.0851857	0.0851857	0.0816271	0.0878398	0.0886507	0.0610175	0.0844739	0.0945766	0.0961167	0.0930752	0.0930752	0.0594053
0.057257	0.0651151	0.0566941	0.0601329	0.0526645	0.0537941	0.0701231	0.0701231	0.058661	0.0616428	0.0732442	0.0765423	0.0735745	0.0636178	0.0744447	0.0675507	0.0675507	0.0912741	0.0723619	0.077516	0.0783816	0.0742053	0.0710839	0.0896636	0.0896636	0.0748896	0.0760672	0.0884719	0.0723748	0.0819571	0.0662833	0.0662833	0.0763899	0.0720323	0.0684304	0.0744905	0.0871095	0.0805603	0.0761174	0.0817543	0.0817543	0.075986	0.0909593	0.0990172	0.0946644	0.0745166	0.0824884	0.0759368	0.0759368	0.0907826
0.0649969	0.0657019	0.0627602	0.072623	0.0668875	0.0668875	0.0650273	0.0476596	0.0696872	0.0609313	0.0637157	0.0775685	0.0775685	0.0822955	0.0771805	0.0770851	0.0705025	0.0853457	0.0544709	0.0536903	0.0536903	0.0844308	0.0773587	0.0762053	0.0871199	0.0869005	0.0817917	0.0817917	0.0842391	0.0842391	0.056535	0.0812508	0.0783106	0.0821871	0.0907647	0.0623546	0.0623546	0.0897236	0.0944671	0.0775353	0.0904347	0.0877153	0.0992893	0.0572103	0.0572103	0.0748828	0.0950591	0.0530458	0.0906774	0.0853966
0.0576456	0.0633138	0.0637044	0.0745026	0.0796097	0.075195	0.0769283	0.0769283	0.0666008	0.0658286	0.0605826	0.0685653	0.0671005	0.0672751	0.0754422	0.0690198	0.0690198	0.0829213	0.0791691	0.0731319	0.0768069	0.0830059	0.0663962	0.0955647	0.0719259	0.0606921	0.0857283	0.0667927	0.0667927	0.0770842	0.0934704	0.0805467	0.0770638	0.0869718	0.0925824	0.0796223	0.0796223	0.0694195	0.0847003	0.0691645	0.049837	0.0819185	0.0827596	0.0827596	0.067539	0.0891682	0.0540068	0.0801514	0.083809	0.0803452
0.0679298	0.0823917	0.0822866	0.0789062	0.0734636	0.0734636	0.0668118	0.0557127	0.0547821	0.0730958	0.0700581	0.0919416	0.0919416	0.0696978	0.0765937	0.0496593	0.0586222	0.0747588	0.063262	0.0770178	0.0770178	0.0722212	0.0784651	0.0757161	0.0820319	0.0779334	0.0813831	0.0803505	0.0708743	0.0708743	0.0764195	0.077985	0.0716527	0.0855762	0.0759921	NaN	NaN	0.0822749	0.0805207	0.0785619	0.0578691	0.0801319	0.0531672	0.0636826	0.0636826	0.0627109	0.0497409	0.0720942	0.0995489	0.0891853
0.0693269	0.0771804	0.0771804	0.0540542	0.0626699	0.0576764	0.0815376	0.0807158	0.0748865	0.0748865	0.0803189	0.0691342	0.0650633	0.0745055	0.077322	0.0769906	0.0769906	0.0727975	0.0789808	0.0795648	0.0715588	0.0611722	0.0587548	0.0560919	0.0560919	0.0675529	0.0675329	0.0692543	0.0707351	0.0766181	0.057843	0.0818374	0.0898798	0.0898798	0.0606123	0.0857997	0.048733	0.0906141	0.076715	0.0857493	0.0857493	0.0853194	0.0881471	0.0901041	0.0948906	0.0983319	0.0898024	0.0933708	0.0933708	0.103105
0.0624993	0.063175	0.0558229	0.0774159	0.0750374	0.0750374	0.0788898	0.0711348	0.0789909	0.0632897	0.0524604	0.0753798	0.0888642	0.0888642	0.0747345	0.0744365	0.0873151	0.0492053	0.0560191	0.0719057	0.0719057	0.0721176	0.0656187	0.0520586	0.0782268	0.0609729	0.0813284	0.0996217	NaN	NaN	0.0834975	0.0742978	NaN	0.0775397	0.0895943	0.0694298	0.0916532	0.0916532	0.0800472	0.0870463	0.0744065	0.0860972	0.0578819	0.0704352	0.0704352	0.0985728	0.0736807	0.0827347	0.0813357	0.0641168
0.0788336	0.0841977	0.0841977	0.0841236	0.0563867	0.0573809	0.0672015	0.0819701	0.0628034	0.0628034	0.0516511	0.0497047	0.0590005	0.0518328	0.0521269	0.0785764	0.0785764	0.0676514	0.0676514	0.069591	0.069275	0.0697538	0.0629094	0.0675429	0.0675429	0.0772023	0.0762558	0.0832225	0.0725671	0.06608	0.0747992	0.0659321	0.088853	0.088853	0.0879454	0.0835645	0.0868657	0.0643265	0.0488367	0.077165	0.077165	0.0927037	0.0854403	0.0941861	0.086889	0.0945511	0.0854272	0.0509797	0.0537013	0.0537013
0.0757638	0.0642475	0.0683013	0.0736796	0.0916516	0.0689239	0.0900232	0.0588939	0.0588939	0.0568736	0.0819053	0.0457122	0.0605502	0.055136	0.0769964	0.0675961	0.0760918	0.0760918	0.0557034	0.0771995	0.0594108	0.0722692	0.0773296	0.0785736	0.0707967	0.0707967	0.0639675	0.0547121	0.063987	0.0893309	0.081293	0.0838419	0.0838419	0.0804126	0.0524982	0.0555652	0.0849323	0.0886379	0.0585415	0.0654926	0.0577873	0.0577873	0.0694051	0.0869882	0.0908158	0.0788049	0.0888531	0.0715681	0.0796831	0.0796831
0.0809227	0.081378	0.081378	0.0686398	0.0800987	0.0847092	0.0746185	NaN	0.081055	0.081055	0.0633004	0.0741133	0.0778256	0.0678678	0.0792664	0.0673916	0.0787608	0.0811724	0.0811724	0.0720235	0.0854147	0.07974	0.0525521	0.0559698	0.0559698	0.0603391	0.0802899	0.0487137	0.0606836	0.087103	0.0577681	0.0827063	0.062903	0.062903	0.0898048	0.0587031	0.0472671	0.080434	0.0790188	0.0787445	0.069491	0.0772199	0.0746618	0.0900918	0.0975873	0.0975873	0.0456141	0.086421	0.0952096	0.0695887
0.079354	0.0730536	0.0747116	0.0766567	0.0807377	0.0847539	0.0723042	0.0850229	0.0728872	NaN	NaN	0.0751736	0.0683938	0.0667837	0.0537751	0.0583075	0.073883	0.073883	0.0739605	0.0534569	0.0657022	0.0603424	0.0690076	0.075279	0.0804329	0.0804329	0.0718092	0.0724886	0.0781765	0.082431	0.058676	0.0855359	0.0855359	0.0796561	0.0796561	0.0579824	NaN	0.0544912	0.0795397	0.0647743	0.0845727	0.0845727	0.0690133	0.0642023	0.0579425	0.0585211	0.0912214	0.0601523	0.0682037	0.0682037
0.0732148	0.0710689	0.0710689	0.0781621	0.0690719	0.0652244	0.0793198	0.0718357	0.0621381	0.0621381	0.0769796	0.0669369	0.0746311	0.0807829	0.0813228	0.0918064	0.0810786	0.0813742	0.0813742	0.0854169	0.0832365	0.0869067	0.0532138	0.0850544	0.0850544	0.0719054	0.0719054	0.0842016	0.0806415	0.0618646	0.0879474	0.087063	0.081553	0.081553	0.0692856	0.0803765	0.0642972	0.0597751	0.0549167	0.0889051	0.0835846	0.083487	0.083487	0.0939236	0.0816956	0.0644471	0.0500608	0.0519942	0.091421	0.0676282
0.0708831	0.0715074	0.0910453	0.0681254	0.0655226	0.0814285	0.0814285	0.0871165	0.0752613	0.0672401	0.055488	0.0754382	0.0878151	0.0878151	0.0737736	0.0634673	0.0746306	0.0836806	0.0768225	0.0750648	0.0775719	0.0766813	0.0766813	0.0775937	0.0691892	0.0772971	0.0786445	0.0754173	0.0661671	0.0661671	0.0789992	0.0789992	0.0834674	0.0630585	0.0850249	0.0796756	0.0513759	0.0513759	0.0769776	0.0769681	0.0794017	0.0881228	0.0651288	0.0819176	0.0723686	0.0857591	0.0857591	0.054348	0.0653759	0.055041
0.0826436	0.0797019	0.0797019	0.0894213	0.0758524	0.0774835	0.0834944	0.0582046	0.0712187	0.0712187	0.0761057	0.0761057	0.0655294	0.0653453	0.0734864	0.0800411	0.0826974	0.0645753	0.0645753	0.0621604	0.0794451	0.0691446	0.0684503	0.0825673	0.0681161	0.0800146	0.0800146	0.0813367	0.0752381	0.0737124	0.0790627	0.0797196	0.0779233	0.0887142	0.0756655	0.0787553	0.0788137	0.0706014	0.0706014	0.0620385	0.068986	0.075061	0.0826102	0.0834375	0.084961	0.084961	0.0756155	0.0911896	0.0885257	0.0910233
[truncated: 206 more columns]

## Sheet: Map_NP2
0.0574844	0.0487652	0.0537265	0.0397428	0.0499677	0.0534563	0.0457804	0.0457804	0.0530855	0.0520449	0.0476465	0.0509256	0.0544163	0.0536571	0.056469	0.0509636	0.0520136	0.0520136	0.0498246	0.0498246	0.0478864	0.0532253	0.0532253	0.0442204	0.0470005	0.0526334	0.0532024	0.0524799	0.0458841	0.0458841	0.0514627	0.0514627	0.0486686	0.0460085	0.051021	0.0487991	0.0459805	0.0485355	0.0485355	0.0461973	0.042025	0.0494005	0.0487402	0.0472685	0.0461507	0.0433481	0.0433481	0.0428283	0.0450171	0.0408069
0.0484702	0.0498128	0.0485023	0.0513997	0.0537716	0.0514487	0.0514487	0.0503507	0.0484598	0.0506211	0.047523	0.0530673	0.0493824	0.0523094	0.0397633	0.0397633	0.0550673	0.0545564	0.055181	0.0551712	0.0553732	0.0553732	0.0473135	0.0517849	0.0432585	0.052685	0.0503266	0.0497731	0.0471899	0.0470373	0.0470373	0.0407971	0.0453501	0.0419892	0.0446024	0.0419962	0.0494509	0.0449546	0.0466815	0.0466815	0.0481932	0.0443212	0.0415362	0.0417143	0.04125	0.04125	0.0454599	0.0432714	0.0413718	0.0463616
0.047326	0.0517088	NaN	0.0424866	0.0447079	0.052994	0.0525057	0.0525057	0.0525344	0.051803	0.0505274	0.0519221	0.0577765	0.0586894	0.0586894	0.0529621	0.052824	0.0547307	0.0450013	0.0513889	0.0508476	0.0525382	0.0525382	0.0490351	0.0528254	0.0466577	0.0489648	0.0484182	0.0446689	0.0468423	0.0487884	0.0487884	0.0498377	0.0454589	0.0465841	0.041986	0.0439204	0.0486984	0.0486984	0.0508746	0.045383	0.0470192	0.0443241	0.0439216	0.0405144	0.0416353	0.0416353	0.0395525	0.0422787	0.0397512
0.0490313	0.0451646	0.0499139	0.045622	0.0543774	0.0532601	0.0532601	0.050339	0.0501037	0.0530576	0.0533998	0.0571838	0.0554819	0.0534552	0.0492332	0.0492332	0.0513132	0.0557163	0.0563991	0.0536345	0.0489472	0.0560817	0.0480049	0.0480049	0.0496609	0.0512879	0.0505775	0.0511479	0.0515596	0.04842	0.04842	0.0465481	0.0500236	0.0500978	0.0407509	0.0436035	0.039996	0.047552	0.0486974	0.0486974	0.0460828	0.0470694	0.045217	0.0404101	0.0439334	0.0439334	0.0415242	0.0415242	0.0409046	0.044285
0.0556449	0.0490695	0.0486559	0.0544502	0.0565354	0.0536745	0.0465703	0.0465703	0.053138	0.04504	0.0501907	0.0561338	0.0508146	0.0543402	0.050352	0.050352	0.0481823	0.0478298	0.0483346	0.0485771	0.0520245	0.045695	0.045695	0.0536986	0.0529186	0.0438871	0.0535914	0.0464126	0.049631	0.0481113	0.0463495	0.0463495	0.0424722	0.0441818	0.0455097	0.0446007	0.0466988	0.0459967	0.0439918	0.0439918	0.0438788	0.0408724	0.0417417	0.0417417	0.046714	0.0466817	0.044504	0.0444757	0.0437495	0.0420576
0.0552273	0.0478768	0.0487305	0.0466905	0.0511145	0.0516979	0.0516979	0.0550104	0.0550104	0.0501869	0.0556578	0.0529906	0.0472767	0.0525	0.0497099	0.0497099	0.0529878	0.0562563	0.0463177	0.0468567	0.048188	0.0507243	0.0473752	0.0473752	0.0514666	0.0452068	0.0489704	0.0479655	0.0505093	0.0477112	0.0477112	0.0424797	0.0424797	0.0478478	0.0496362	0.0476503	0.0461985	0.0427495	0.0426591	0.0426591	0.0445928	0.0434519	0.0408424	0.0411396	0.0436789	0.0417661	0.044696	0.044696	0.0419608	0.0431497
0.0539584	0.0486111	0.0518284	0.0518284	0.0553389	0.0553247	0.0538057	0.0492906	0.0534424	0.0532591	0.0532591	0.0541376	0.0568508	0.0490409	0.0546648	0.053284	0.0494166	0.0513764	0.0462929	0.0462929	0.0548923	0.0498242	0.04546	0.0526334	0.0525917	0.052114	0.0412702	0.0412702	0.0519777	0.0511274	0.0454004	0.0506796	0.052496	0.0434743	0.0434743	0.0497848	0.0497848	0.0441139	0.0489109	0.0423169	0.0432558	0.0473476	0.0475256	0.0475256	0.0424816	0.0409766	0.0443726	0.0422704	0.0411803	0.0425689
0.0533032	0.0518761	0.0551172	0.0569234	0.0569234	0.0519389	0.050903	0.0550882	0.0543862	0.0536337	0.0549425	0.0549425	0.0527313	0.0537786	0.0543174	0.052924	0.0540805	0.0543666	0.0508638	0.0525863	0.0525863	0.0516811	0.0561034	0.0548784	0.0477353	0.0522926	0.0458604	0.051257	0.0478093	0.0482351	0.0394856	0.0394856	0.0444534	0.051051	0.0499593	0.0467797	0.047532	0.0445568	0.0460565	0.0460565	0.0455052	0.0459442	0.0417182	0.0410723	0.041811	0.0445682	0.0415638	0.0415638	0.0405182	0.0392752
0.0520796	0.0384454	0.0486548	0.0486548	0.0492498	0.0518486	0.0535125	0.0513071	0.0540247	0.0494315	0.0475751	0.0566375	0.0566375	0.0537329	0.0468148	0.0510039	0.0522085	0.0518804	0.0518644	0.0518644	0.0543072	0.0543072	0.0533756	0.0533587	0.0487524	0.0509584	0.0554542	0.0554542	0.0527452	0.0519515	0.0520875	0.0396975	0.049861	0.0445746	0.0452241	0.0500695	0.0500695	0.0452837	0.0409688	0.0481513	0.0470243	0.0477655	0.0481992	0.0481992	0.0445404	0.0438327	0.0401717	0.0446533	0.0423164	0.0432792
0.0531523	0.0492317	0.0429846	0.0481726	0.0481726	0.0510089	0.0525844	0.0534732	0.0531926	0.0534288	0.0581832	0.0581832	0.0495733	0.0533056	0.0529577	0.0532351	0.0526038	0.0524898	0.0571403	0.0544294	0.0544294	0.0476379	0.054266	0.0509825	0.0558406	0.045186	0.0511551	0.044854	0.044854	0.0539345	0.0520204	0.0488465	0.0415252	0.050664	0.0457752	0.0457752	0.0493436	0.0439528	0.0458396	0.0409051	0.0498519	0.049041	0.0483767	0.0452987	0.0413602	0.0397264	0.0450945	0.0450945	0.0456961	0.0459845
0.0519122	0.052908	0.0512921	0.0512921	0.0543934	0.0516841	0.0556721	0.0567827	0.0548189	0.0559618	0.0454351	0.0490512	0.0490512	0.0511474	0.0546692	0.0564357	0.0534595	0.0499341	0.0477612	0.0525117	0.0482734	0.0482734	0.0444012	0.0550979	0.0497719	0.0488098	0.0541657	0.0541657	0.0541573	0.0432569	0.0500253	0.0508325	0.0524868	0.0500447	0.0485844	0.0457311	0.0457311	0.0505611	0.0506985	0.0497277	0.0438404	0.0492293	0.0480752	0.0480752	0.0448748	0.0413997	0.0469822	0.0458018	0.0426861	0.0445664
0.045689	0.0507309	0.0526402	0.0536456	0.0496844	0.0497937	0.0541599	0.0490051	0.0490051	0.0527155	NaN	0.0548473	0.0513837	0.0513038	0.0527006	0.0525725	0.0525725	0.0521086	0.0536769	0.0504789	0.0537	0.050532	0.0484838	0.0484838	0.0502239	0.0502239	0.0438117	0.0454974	0.0542988	0.0534141	0.0505736	0.0456279	0.0456279	0.0446634	0.0500088	0.0505988	0.045596	0.0412728	0.0458361	0.0434779	0.0434779	0.0442874	0.047016	0.0423436	0.0450948	0.0446397	0.0460359	0.0460359	0.0467402	0.0452517
0.0541846	0.0549304	0.0549304	0.0521165	0.0473679	0.0546922	0.0574677	0.0565309	0.0509951	0.0509951	0.0500917	0.0542245	0.0539097	0.0532657	0.0556997	0.0556997	0.0553036	0.0508124	0.052934	0.0550026	0.0538092	0.049059	0.0513052	0.0525312	0.0525312	0.0490668	0.0493244	0.0555295	0.0567217	0.0483893	0.042979	0.0502634	0.0492302	0.0492302	0.050817	0.0449457	0.05155	0.0483403	0.0488858	0.0485806	0.0485806	0.0484149	0.0477497	0.0439668	0.0418977	0.0471738	0.0492403	0.0445553	0.0445553	0.0453114
0.0529005	0.0516554	0.0439892	0.0499862	0.0499862	0.0520658	0.0503388	0.0550127	0.0488946	0.056555	0.0482376	0.0516659	0.0546257	0.0546257	0.0550335	0.0557647	0.0523604	0.051657	0.0534157	0.0501306	0.0501306	0.0505692	0.0426392	0.0524639	0.0536714	0.0536928	0.052198	0.0534705	0.0534705	0.0477028	0.0410777	0.0543485	0.0518244	0.0532306	0.0520767	0.0479004	0.0533808	0.0533808	0.0519456	0.0470471	0.0444269	0.0471635	0.0432011	0.0467521	0.0467521	0.0450504	0.0405995	0.0421207	0.0495206	0.0436966
0.0505417	0.0486203	0.0486203	0.0564547	0.0552335	0.055026	0.0557173	0.0518648	0.0483574	0.0483574	0.0531973	0.0539425	0.0508179	0.0381393	0.0499994	0.0490999	0.0472789	0.0472789	0.0533258	0.0512181	0.0553821	0.0550383	0.0571629	0.057997	0.057997	0.0577731	0.0521152	0.0440234	0.0448949	0.048514	0.0527185	0.0523244	0.0492125	0.0492125	0.0484984	0.0466925	0.0422163	0.0511263	0.0460186	0.0440564	0.0471788	0.0471788	0.0430918	0.0415204	0.046758	0.0460234	0.0491495	0.0459026	0.0459026	0.0459099
0.049806	0.0524419	0.0524419	0.0539188	0.0516722	0.0493518	0.0445501	0.0559922	0.0559922	0.0559652	0.0491662	0.0518235	0.0432954	0.0541112	0.0555954	0.0558018	0.0558018	0.0567595	0.0430489	0.0559346	0.0497802	0.0539504	0.0470887	0.0579515	0.0556397	0.0556397	0.0481516	0.0395106	0.0539529	0.0468004	0.0459447	0.0542398	0.0526339	0.0444427	0.0444427	0.0513509	0.0504528	0.0521954	0.0502492	0.0499931	0.0499931	0.0483589	0.04417	0.0427139	0.0429195	0.0484581	0.0469443	0.0462106	0.0475442	0.0475442
0.0540827	0.0454192	0.0454192	0.0471515	0.0511518	0.0541476	0.0534949	0.0533712	0.0456049	0.0456049	0.0553007	0.0505478	0.0524343	0.0498538	0.0576933	0.0569445	0.0574037	0.0574037	0.0562446	0.0490513	0.057197	0.0532947	0.055517	0.0524047	0.0510282	0.0542004	0.0542004	0.0532045	0.0479554	0.0494299	0.0512249	0.0498284	0.0528539	0.0528539	0.0476372	0.0501383	0.0442686	0.0533666	0.0486226	0.0482344	0.0496836	0.0496836	0.0456295	0.0410552	0.0475421	0.0483527	0.036449	0.0454588	0.0454588	0.0420506
0.0535088	0.048954	0.0484519	0.0484519	0.0485385	0.0444657	0.0519942	0.0542459	0.0583229	0.0583229	0.0489159	0.0546647	0.0507539	0.049773	0.0572643	0.0592704	0.0592704	0.0528278	0.0528278	0.0564475	0.0421132	0.0508875	0.0518564	0.0509535	0.0537209	0.0537209	0.0502753	0.0551703	0.0539167	0.051943	0.0499356	0.052111	0.05416	0.0449232	0.0449232	0.0509622	0.0537867	0.051629	0.0479284	0.0477092	0.0477092	0.0460794	0.0479087	0.0458513	0.0459388	0.0443913	0.0451326	0.0461646	0.0466627	0.0466627
0.0496451	0.0500771	0.0530882	0.0518847	0.0537542	0.0537542	0.0541998	0.0556425	0.0519942	0.0530759	0.0540692	0.0552649	0.0568861	0.0555741	0.0555741	0.0576118	0.0582128	0.057556	0.0526663	0.0575009	0.0582492	0.0488023	0.0488023	0.0490525	0.0501005	0.0579128	0.0579347	0.0551256	0.0493794	0.0493794	0.0489406	0.0406284	0.0532114	0.0551322	0.0536622	0.0559758	0.049512	0.0527312	0.0527312	0.0503882	0.0505865	0.0491662	0.04335	0.0461012	0.0491376	0.0491376	0.0492764	0.0463486	0.0452436	0.0436393
0.0476242	0.0516518	0.0541956	0.0531801	0.056185	0.0563623	0.0563623	0.0539403	0.0546662	0.0547265	0.0466306	0.0576913	0.0505527	0.0505527	0.0567049	0.047907	0.0561949	0.0515777	0.050347	0.0572892	0.0483827	0.0530689	0.0530689	0.0584127	0.0575263	0.0465903	0.0453816	0.0458647	0.0518036	0.0488911	0.0488911	0.0498361	0.0482738	0.0546135	0.0438941	0.0542381	0.0522133	0.0522133	0.051351	0.0526306	0.0501402	0.0511633	0.0459068	0.0495409	0.049132	0.0446124	0.0446124	0.0469911	0.0468605	0.0464351
0.05422	0.0541315	0.049872	0.0508297	0.0537051	0.0537051	0.0557772	0.054661	0.054052	0.0535888	0.0567412	0.0582457	0.0528476	0.0562676	0.0562676	0.0492445	0.0536414	0.0557118	0.0437995	0.0444886	0.0471539	0.0497802	0.0497802	0.0576839	0.053008	0.0523355	0.0563205	0.0555544	0.0569352	0.0569352	0.0560694	0.0510771	0.048235	0.0513459	0.0517325	0.0545611	0.0449	0.0517024	0.0517024	0.0527281	0.0517083	0.0532895	0.0460873	0.0484853	0.0509261	0.0509261	0.0469847	0.0437678	0.043482	0.0475748
0.0567086	0.0557293	0.0454391	0.0549775	0.0548724	0.0514041	0.0514041	0.0467685	0.0534765	0.0542775	0.0551207	0.0558034	0.052769	NaN	0.0573926	0.0573926	0.0557922	0.0516659	0.0507549	0.0541117	0.0579597	0.0567627	0.0567627	0.0491107	0.0579331	0.0503625	0.0536178	0.0589182	0.0548929	0.0519226	0.0519226	0.0559681	0.044983	0.0465194	0.0519042	0.0503402	0.053763	0.053385	0.0481107	0.0481107	0.0523226	0.0482473	0.0440146	0.0487549	0.0495036	0.0465544	0.0465544	0.0420192	0.047929	0.05041
0.0461427	0.0498518	0.0446942	0.0446942	0.047697	0.053291	0.0554581	0.0560325	0.0480517	0.047847	0.047847	0.0562249	0.0527779	0.055827	0.0565607	0.0477654	0.0569612	0.0569612	0.0580321	0.0596769	0.0542239	0.0499072	0.0563254	0.0536279	0.0495648	0.0540371	0.0540371	0.0507441	0.0483154	0.0555224	0.0427911	0.0520224	0.0535325	0.0487546	0.0487546	0.0531748	0.0516229	0.0505707	0.0475053	0.050252	0.0489213	0.0489213	0.0483079	0.0466704	0.0484637	0.0507641	0.0517677	0.0524415	0.0510069	0.0444372
0.0438621	0.0515709	0.0566668	0.0566668	0.0556328	0.0526544	0.0518039	0.0558554	0.0593229	0.0546829	0.0546829	0.0520775	0.054667	0.0504726	0.0500328	0.0511715	0.0547378	0.056157	0.056157	0.0445054	0.0570241	0.058703	0.0600883	0.057993	0.0511782	0.0546749	0.0566857	0.0566857	0.0572462	0.0567355	0.0543177	0.0533908	0.0534295	0.0518043	0.0518043	0.0537002	0.0515979	0.0507098	0.052186	0.0519897	0.0453019	0.0473507	0.0473507	0.0495508	0.0453778	0.0517369	0.0512315	0.0485854	0.0491998	0.0511483
0.0546248	0.0526311	0.0529204	0.0559431	0.0528179	0.0469724	0.0565378	0.0565378	0.0538787	0.0544013	0.054536	0.0448754	0.0522334	0.0574886	0.0574886	0.0569901	0.0561117	0.0474877	0.0550286	0.055059	0.0586884	0.0535806	0.0535806	0.0586354	0.0569312	0.0547954	0.0454349	0.0565179	0.0569238	0.0540591	0.0529704	0.0529704	0.0539485	0.0536318	0.0445942	0.0503651	0.0529309	0.0543747	0.0543747	0.0518053	0.0464302	0.0454028	0.0487108	0.0507498	0.050672	0.0535183	0.0535183	0.0483323	0.0489778	0.0481352
0.0559627	0.0545575	0.054617	0.054617	0.0534643	0.0561535	0.0481408	0.056088	0.0453617	0.0562896	0.05351	0.0512446	0.0513006	0.0436336	0.0508352	0.0508352	0.0558108	0.0563958	0.0563899	0.0559412	0.055833	0.0561945	0.0565081	0.0565081	0.0605299	0.0560768	0.0485862	0.0574766	0.0511006	0.0494923	0.0494923	0.0537744	0.0496778	0.0537319	0.0511963	0.052711	0.0500453	0.0493987	0.0502954	0.0502954	0.0459463	0.0505886	0.0436696	0.0463914	0.0529742	0.0478338	0.0479074	0.0479074	0.053619	0.0482072
0.0455344	0.0532334	0.0523057	0.0530648	0.0563755	0.0566442	0.0518944	0.0518944	0.0542836	0.0545046	0.053676	0.0535336	0.0520698	0.0558139	0.0553729	0.0575284	0.0575284	0.0517915	0.0579936	0.0555189	0.058593	0.0587783	0.0587783	0.0549931	0.0576221	0.0573133	0.0578117	0.0509985	0.0565636	0.0508403	0.0465686	0.0465686	0.0524433	0.0515363	0.0542698	0.0506507	0.0468413	0.0520781	0.0513682	0.0492519	0.0471034	0.0509927	0.0499417	0.0499417	0.0514715	0.0499538	0.0443174	0.0522498	0.0513629	0.0501486
0.0475891	0.0456608	0.0494494	0.0496459	0.0543998	0.0541804	0.0541804	0.0549609	0.0549609	0.0563161	0.0545641	0.056504	0.0553748	0.0461223	0.0532662	0.0532662	0.046799	0.0580962	0.055377	0.0563322	0.0580707	0.0579461	0.0595597	0.0595597	0.0550519	0.0557625	0.0564869	0.0514162	0.053708	0.0522366	0.0522366	0.0554373	0.0554373	0.0499142	0.0526023	0.0545358	0.052352	0.0547772	0.0511061	0.0511061	0.0463037	0.0474196	0.0466279	0.0539167	0.0537423	0.0521371	0.0439926	0.0439926	0.0511067	0.0543265
0.0474641	0.0473919	0.0540506	0.0467376	0.0528715	0.0456791	0.0470186	0.0470186	0.0561995	0.0498039	0.0543017	0.0451307	0.0536074	0.0580999	0.0566159	0.0539276	0.0539276	0.0554226	0.0453254	0.0585821	0.0553201	0.0524381	0.0524381	0.0564796	0.0444581	0.0582403	0.0562378	0.0566724	0.0447381	0.0531036	0.054782	0.054782	0.0538367	0.0510929	0.0488442	0.0505315	0.0503551	0.0483373	0.0526309	0.0467307	0.0467307	0.0530165	0.0505133	0.0542201	0.0551217	0.0469368	0.0469368	0.0518435	0.0538149	0.0432387
0.0517815	0.0523296	0.0520724	0.05217	0.05217	0.0548244	0.0549244	0.0515328	0.0563473	0.0570405	0.0547314	0.0547314	0.0567145	0.0558089	0.0545751	0.0520484	0.0560251	0.0559307	0.04906	0.0564148	0.0564148	0.0586469	0.0557322	0.0560997	0.0505674	0.0502951	0.0543908	0.0543908	0.0496732	0.0562773	0.0551753	0.0481858	0.0432657	0.0522187	0.0507799	0.0507799	0.0520106	0.0535164	0.0536078	0.0461125	0.0487016	0.0493919	0.0523897	0.0506299	0.0506299	0.0473425	0.0497421	0.0464864	0.0440508	0.0525663
0.0461116	0.0552908	0.0477199	0.056961	0.0580159	0.0533838	0.0542301	0.0542301	0.0533562	0.0534602	0.0533082	0.0529351	0.0484375	0.0461412	0.0585825	0.0579007	0.0579007	0.0607112	0.0598068	0.053758	0.0589215	0.0562565	0.0585512	0.0578085	0.0578085	0.0558484	0.0568136	0.0572338	0.0572608	0.0514675	0.0544853	0.0544853	0.0524531	0.0527949	0.0509508	0.0488889	0.0517197	0.0518502	0.0459718	0.0451252	0.0451252	0.0526924	0.0549529	0.042891	0.0495331	0.0530579	0.0516999	0.0517229	0.0517229	0.0517312
0.051989	0.0534849	0.0518121	0.0589428	0.0458082	0.0545212	0.0596419	0.0536862	0.0536862	0.0500264	0.0570444	0.0583864	0.0530694	0.0535311	0.0604573	NaN	NaN	0.0559455	0.0579019	0.055183	0.0464328	0.0482143	0.0579717	0.0579717	0.0539681	0.0523082	0.0547041	0.0582243	0.0555077	0.057769	0.0524329	0.0552272	0.0552272	0.0542032	0.0515841	0.0497869	0.0471671	0.0532568	0.0470864	0.0488786	0.0488786	0.0475274	0.0424763	0.0538905	0.0514308	0.0490466	0.051537	0.051537	0.0522387	0.0536599
0.0540132	0.0540248	0.0540248	0.0528176	0.0547469	0.0563497	0.0487085	0.0540927	0.0564802	0.0564802	0.0577088	0.0583467	0.0540406	0.0575668	0.0603358	0.0592635	0.0592635	0.0555373	0.0596779	0.060068	0.0593825	0.0532129	0.0531458	0.053221	0.053221	0.0568808	0.0526992	0.0577191	0.0492034	0.0550338	0.0562979	0.0562979	0.0473438	0.0473438	0.0549699	0.0547675	0.0477668	0.051403	0.0502448	0.0543546	0.0543546	0.048669	0.0463165	0.0434296	0.0484218	0.054682	0.0547718	0.0483206	0.0483206	0.0542377
0.0566136	0.0585255	0.0567432	0.0520415	0.0520415	0.0557737	0.0558862	0.0595694	0.0511724	0.0526473	0.055287	0.055287	0.0462941	0.0462941	0.0537345	0.0508273	0.0614261	0.0569997	0.0619207	0.0480792	0.0480792	0.0576831	0.0439252	0.0503259	0.055547	0.048786	0.0517981	0.0510338	0.0510338	0.0565402	0.0477437	0.0545381	0.0541618	0.0467094	0.0544615	0.0544615	0.0425746	0.0425746	0.0531331	0.0530872	0.0546698	0.0493764	0.0525291	0.0546805	0.0546805	0.0480345	0.0533384	0.0439037	0.0482134	0.0508707
0.0592312	0.056918	0.056918	0.056304	0.0569151	0.0535174	0.0457975	0.0542504	0.0581844	0.0581844	0.0564627	0.0574196	0.0569415	0.056648	0.0573056	0.0458559	0.0458559	0.0586756	0.0574953	0.0578887	0.0566736	0.0551036	0.0546381	0.0556799	0.0556799	0.0562185	0.0414637	0.0481031	0.0540695	0.05508	0.0489591	0.0488662	0.047394	0.047394	0.0456372	0.0529836	0.055396	0.0525392	0.0516601	0.0526038	0.0489769	0.0489769	0.053099	0.0510557	0.0522595	0.0521535	0.0507138	0.0532252	0.0532252	0.0433054
0.0458523	0.047372	0.0512957	0.0443762	0.0443762	0.0572571	0.0460027	0.0587729	0.0552552	0.0500252	0.0450781	0.0601082	0.0567246	0.0567246	0.0599398	0.0479007	0.0572985	0.0444818	0.0534098	0.0508167	0.0508167	0.0590066	0.0582355	0.0527257	0.0571516	0.0584133	0.0529045	0.0537073	0.0537073	0.0542468	0.0493185	0.0552213	0.0427025	0.0483067	0.054649	0.0536581	0.0518984	0.0518984	0.0537345	0.0533228	0.0510327	0.0544701	0.0511075	0.0548047	0.0548047	0.0550603	0.0550603	0.0502764	0.0462462	0.0437475
0.0596689	0.0495263	0.0495263	0.0497934	0.0582184	0.048256	0.0578613	0.0594233	0.0528914	0.0454214	0.0533271	0.0539852	0.0539852	0.0538164	0.0574745	0.0590646	0.0584942	0.052313	0.0575143	0.0576505	0.0603592	0.0603592	0.0506426	0.0558334	0.0578938	0.0518477	0.0555335	0.0562618	0.0526554	0.0526554	0.0571598	0.0530942	0.0453418	0.0540653	0.0480418	0.0535728	0.0535728	0.0525469	0.0525469	0.0520271	0.0517078	0.049912	0.0499323	0.0480209	0.0554512	0.0554512	0.0561207	0.0529751	0.0519203	0.0508364
0.0582919	0.0577109	0.0577499	0.0590564	0.0590564	0.0545512	0.0552651	0.0455646	0.052171	0.0575353	0.0575443	0.0548116	0.052215	0.052215	0.0522521	0.053057	0.0537602	0.057064	0.049564	0.0519412	0.0487743	0.0564596	0.0548402	0.0599865	0.0553194	0.0553194	0.0565662	0.056028	0.0563786	0.052651	0.0566227	0.0536579	0.047752	0.0540024	0.0540024	0.0519797	0.0520438	0.050479	0.0519816	0.0546174	0.0541052	0.0541052	0.0454283	0.0535283	0.0492048	0.0467208	0.0471031	0.0537619	0.0540708	0.0540708
0.0576617	0.0544943	0.055101	0.0600641	0.0602232	0.0602232	0.0550994	0.0580653	0.054824	0.0534182	0.0525486	0.0568957	0.0568957	0.0489268	0.0581243	0.0607114	0.0528693	0.0500996	0.0575681	0.0606161	0.0601849	0.0601849	0.0518192	0.0552803	0.0609222	0.0579153	0.052331	0.0552011	0.0478788	0.0478788	0.0511837	0.056609	0.053908	0.0535399	0.0539598	0.0560806	0.0540751	0.0550961	0.0550961	0.0499171	0.0465362	0.0527679	0.0527678	0.0521963	0.0524921	0.0524921	0.0551067	0.0453514	0.0453003	0.0429765
0.058554	0.0522079	0.0578969	0.0488062	0.0488062	0.0511746	0.0569505	0.0408493	0.0584559	0.0567479	0.0565719	0.0500626	0.0588612	0.0588612	0.0587251	0.0509059	0.0555989	0.0565531	0.0609513	0.0573538	0.0518627	0.058222	0.058222	0.0582918	0.0597614	0.0577943	0.057415	0.0513617	0.0551581	0.0551581	0.0571075	0.0570534	0.0460846	0.0549302	0.0531436	0.0567692	0.0547376	0.0547376	0.0501491	0.0531701	0.048472	0.0514667	0.051036	0.0539991	0.0461114	0.0540984	0.0540984	0.0466074	0.0515728	0.0512411
0.0446703	0.0527312	0.0527312	0.0575626	0.0554683	0.0566337	0.0530644	0.0616797	0.0595961	0.0595961	0.0563849	0.0552256	0.0504748	0.0558574	0.046898	0.0566716	0.0620268	0.0620268	0.0586091	0.0577144	0.056683	0.0587857	0.0567802	0.0539801	0.0571936	0.0540942	0.0503839	0.0488145	0.0485291	0.0485291	0.05124	0.0517115	0.0548752	0.0563963	0.049196	0.051325	0.0532686	0.0485611	0.0485611	0.0442164	0.0539014	0.0490787	0.0505789	0.0522087	0.0494344	0.0494344	0.0497131	0.0497131	0.0469997	0.0469445
0.0566852	0.0501372	0.0520952	0.0558602	0.0528944	0.0521941	0.0521941	0.0572778	0.0598472	0.0527998	0.0535423	0.0609878	0.0499418	0.0499418	0.0561263	0.0582778	0.0560081	0.0606599	0.0621402	0.0605453	0.0564756	0.055845	0.055845	0.0538758	0.05917	0.0587267	0.0590938	0.0559984	0.0592871	0.0518786	0.0518786	0.0515599	0.054029	0.0504315	0.052643	0.0529642	0.0487596	0.0487596	0.0536373	0.0493248	0.0458934	0.0519169	0.0470596	0.0572728	0.0483216	0.0549107	0.0549107	0.0553653	0.0522762	0.0547053
NaN	0.0561322	0.0539213	0.061399	0.0603521	0.0581174	0.0564566	0.0567853	0.0560439	0.0560439	0.0522573	0.0549373	0.058562	0.054085	0.056527	0.0595443	0.0579733	0.0579733	0.0541945	0.0520852	0.057464	0.0594405	0.0608353	0.0490022	0.0520576	0.0623009	0.0623009	0.0601094	0.0538542	0.0560818	0.0512822	0.0523489	0.0518336	0.0535174	0.0560771	0.0560771	0.0472577	0.0501348	0.0462532	0.0557954	0.0460399	0.0460399	0.0556374	0.0486292	0.0485066	0.0476887	0.05533	0.0520434	0.0492388	0.0498016
0.0551574	0.0564983	0.0518444	0.0467674	0.0510158	0.0570634	0.0570634	0.0435207	0.0558845	0.0608385	0.058177	0.0578828	0.0572903	0.0597891	0.0559092	0.0559092	0.0506601	0.0589453	0.0567882	0.0608067	0.0608258	0.0569006	0.0569006	0.0575065	0.0611392	0.0521242	0.0606675	0.0618555	0.0585379	0.0572132	0.0572132	0.0541152	0.0468442	0.049499	0.056379	0.0501727	0.0541701	0.0510238	0.0528919	0.0528919	0.042622	0.0504371	0.0491666	0.0515265	0.0539798	0.0518969	0.0518969	0.0513559	0.0471952	0.055593
NaN	0.0518214	0.0518214	0.0564107	0.0548971	0.0550553	0.052521	0.0587732	0.0486225	0.0588264	0.0606693	0.0606693	0.0548565	0.0514296	0.0549723	0.0564504	0.0589217	0.0589217	0.0478898	0.0478898	0.0554554	0.0526747	0.0621772	0.0608637	0.0588937	0.0584643	0.0584643	0.0594974	0.0581395	0.0479476	0.0577367	0.0528535	0.0517188	0.056535	0.0484848	0.0484848	0.0540511	0.0454447	0.0553627	0.0524266	0.0526639	0.0526639	0.049016	0.049016	0.056941	0.054392	0.0525329	0.0489939	0.0554956	0.054435
0.0605702	0.0505522	0.0562669	0.0594053	0.0618631	0.051946	0.051946	0.0492579	0.0472063	0.0553054	0.0554766	0.0598561	0.0525953	0.0599583	0.0590491	0.0590491	0.0518679	0.0605404	0.0581316	0.0613694	0.0621291	0.0573032	0.0573032	0.059129	0.0558216	0.0570473	0.0565264	0.0588089	0.0564992	0.060838	0.060838	0.0545756	0.0535033	0.0533082	0.0568692	0.0486886	0.0507509	0.0534959	0.0549684	0.0549684	0.0541408	0.05454	0.0505487	0.0530032	0.0494658	0.0531418	0.0531418	0.0506827	0.0500988	0.0566172
0.056282	0.0551204	0.0575105	0.0588201	0.0579869	0.056489	0.0475741	0.0475741	0.0558986	0.0582608	0.0564429	0.0617806	0.0546363	0.0572068	0.0572068	0.0576187	0.0520417	0.0571382	0.0614773	0.055378	0.0606108	0.0619068	0.0583347	0.0583347	0.0592592	0.0603386	0.0555315	0.0551235	0.0531822	0.0541319	0.0569605	0.0569605	0.0510982	0.048039	0.0476388	0.0550533	0.0446858	0.055379	0.055379	0.0517378	0.049242	0.049543	0.0549089	0.0486971	0.0485577	0.0550765	0.0478608	0.0478608	0.0539277	0.0492329
0.0530061	0.0531849	0.0593589	0.0597278	0.0516589	0.0537283	0.0537283	0.0570057	0.056161	0.0545937	0.0523633	0.0523633	0.0605532	0.0562688	0.0539952	0.0520572	0.0541496	0.0578963	0.0578963	0.060415	0.0584704	0.0605489	0.0585217	0.0580637	0.0585597	0.0597568	0.0529744	0.0529744	0.0577949	0.0567702	0.0557085	0.0572374	0.0451712	0.0441758	0.0578574	0.0578574	0.0523996	0.0509869	0.0456993	0.0497892	0.0463943	0.0524149	0.0524149	0.0463547	0.0466379	0.0540115	0.049041	0.0527911	0.0576756	0.0566897
0.0612464	0.0571684	0.0586466	0.0588768	0.0588768	0.0587425	0.0574792	0.0538912	0.0590125	0.0595736	0.0576715	0.0576715	0.060648	0.0583933	0.0591346	NaN	0.0456694	0.0562132	0.0542782	0.0542782	0.0533049	0.0582659	0.0611235	0.055249	0.05503	0.0564246	0.0604344	0.0604344	0.0552572	0.0531983	0.0563697	0.0538952	0.057719	0.0541636	0.0474297	0.0474297	0.0531253	0.0551887	0.0553341	0.0553624	0.0497118	0.0521256	0.0442242	0.0442242	0.0524166	0.0522173	0.0465329	0.0535614	0.0526304	0.0451361
0.0561278	0.0591672	0.0576694	0.0576694	0.0570723	0.056747	0.056747	0.0548992	0.0548992	0.0592558	0.0605774	0.0563907	0.0590185	0.0646071	0.052542	0.052542	0.0616569	0.0529211	0.0617158	0.0609989	0.056296	0.0512367	0.058366	0.058366	0.0604104	0.0588884	0.0565004	0.0579615	0.0551295	0.0596962	0.0596962	0.055043	0.055043	0.0566056	0.0566734	0.0480952	0.0546926	0.0544101	0.0558182	0.0558182	0.0589031	0.0555386	0.0553199	0.0442573	0.0501212	0.0485343	0.04846	0.04846	0.0504218	0.0502723
0.0566652	0.0475026	0.0550001	0.0562563	0.0562563	0.0555957	0.053119	0.0589991	0.0534647	0.0548669	0.0605301	0.0605301	0.057533	0.0491655	0.0602296	0.0612645	0.0570212	0.0584486	0.0450894	0.0450894	0.0612841	0.0504858	0.0538853	0.0615976	0.0513916	0.0569366	0.0566512	0.0565535	0.0565535	0.0508804	0.05637	0.0532278	0.0541504	0.0477782	0.0560087	0.0560087	0.054031	0.0511659	0.0542786	0.055037	0.0544391	0.0520547	0.0533882	0.0533882	0.0494132	0.0520362	0.0535662	0.0564547	0.0467208	0.056985
0.0547046	0.0533994	0.0524843	0.0568598	0.0577712	0.0584787	0.0577112	0.0581916	0.0581916	0.0489416	0.0587863	0.0532186	0.0618369	0.0581958	0.0549954	0.0549954	0.0573028	0.0615011	0.0496118	0.0554357	0.0554357	0.0609082	0.0568428	0.0613259	0.0624131	0.0579723	0.0578025	0.0578025	0.0555542	0.0555542	0.0481085	0.0571814	0.0500204	0.0517581	0.0547825	0.0547825	0.0546755	0.0449647	0.0557457	0.0543575	0.0552169	0.0553253	0.0562218	0.0513887	0.0513887	0.0551764	0.0539924	0.047187	0.0508299	0.0522942
0.056163	0.0506513	0.0520511	0.0541149	0.0541149	0.0483578	0.0574329	0.0579911	0.0574686	0.0593525	0.0597435	0.0522339	0.0522339	0.0604684	0.0584122	0.0601578	0.0522895	0.0607901	0.0481997	0.0481997	0.0570087	0.0570087	0.0623915	0.0515363	0.0616788	0.0600373	0.0549593	0.0548925	0.0548925	0.0570544	0.0571401	0.0559177	0.0549135	0.0566928	0.0571477	0.0539149	0.0539149	0.0561077	0.0536062	0.0439571	0.0540598	0.0450114	0.0450973	0.0450973	0.0543811	0.0471603	0.0493701	0.0489779	0.0449315	0.053767
0.0555332	0.0567434	0.0565297	0.0478335	0.0447747	0.0447747	0.0494944	0.0561262	0.0594773	0.0597876	0.0606713	0.0606713	0.058797	0.0617786	0.053304	0.0578383	0.0522477	0.0478154	0.0562582	0.0599478	0.0503743	0.0600293	0.0577912	0.0591517	0.0598503	0.0600761	0.0611542	0.0590516	0.0589928	0.0589928	0.0576685	0.0566819	0.0535945	0.0541304	0.048676	0.048676	0.0549122	0.0543362	0.0565843	0.0521545	0.0537251	0.0511333	0.0499334	0.0525616	0.0525616	0.0485011	0.0513675	0.0543051	0.0549559	0.0555458
0.0462462	0.0577245	0.0570948	0.0541573	0.0541573	0.0579756	0.0573858	0.0604352	0.0557111	0.0593009	0.0604946	0.0547953	0.0547953	0.0587233	0.0580612	0.055624	0.0606696	0.0586675	0.0560391	0.0599972	0.0581875	0.0581875	0.0436861	0.0483662	0.0501044	0.0476339	0.0565066	0.0550111	0.0550111	0.0603538	0.0577053	0.0539419	0.0500335	0.0514063	0.0477085	0.0553448	0.0553448	0.0547438	0.044254	0.0485425	0.0463372	0.0537609	0.0456699	0.0547631	0.055719	0.055719	0.0522555	0.0515005	0.0548272	0.0467221
0.0609517	0.059615	0.0587307	0.0564333	0.0575423	0.0575423	0.0594203	0.0597496	0.0548249	0.0560409	0.0521931	0.0521931	0.0577356	0.050925	0.0581179	0.0582273	0.0518089	0.0535438	0.0602689	0.0625575	0.0625575	0.0567013	0.061729	0.0590218	0.0610389	0.0616943	0.0582822	0.0556679	0.0567403	0.0567403	0.0577431	0.0539876	0.0574312	0.0571978	0.0541802	0.0541802	0.0541467	0.0541467	0.0569252	0.0541279	0.0486678	0.0476634	0.0476378	0.0527845	0.0527845	0.0523598	0.0470978	0.0453726	0.0455572	0.0430946
0.054299	0.0567301	0.0567301	0.0547529	0.0572142	0.0569236	0.044101	0.0456665	0.0538232	0.0538232	0.0574035	0.0593328	0.0480815	0.0576037	0.0568096	0.0605607	0.0605607	0.0605592	0.0555434	0.0491815	0.0555553	0.0589997	0.0600682	0.0575194	0.0575194	0.0557569	0.060467	0.0593332	0.0598643	0.058783	0.0583017	0.0520586	0.0530422	0.0530422	0.043047	0.0555717	0.0467195	0.0571468	0.0550189	0.0541969	0.0541969	0.0545734	0.0545734	0.053235	0.0539008	0.0451513	0.0540814	0.0548687	0.0548687	0.0557604
0.0576524	0.0569188	0.05376	0.0474127	0.0538604	0.0554951	0.0526039	0.0498533	0.0498533	0.0496078	0.0547426	0.0568534	0.0576037	0.059399	0.0492747	0.0491434	0.0527041	0.0527041	0.0573361	0.0510561	0.0522202	0.0550547	0.0548345	0.0548345	0.0568465	0.0568465	0.0528462	0.0576014	0.0599356	0.0512267	0.0457259	0.0513435	0.0513435	0.0519851	0.046737	0.0566159	0.0552929	0.0488627	0.0529573	0.0450924	0.0493202	0.0493202	0.0511459	0.0551322	0.0552702	0.0534824	0.0522581	0.0465597	0.0538251	0.0538251
0.0562222	0.0547174	0.0547174	0.0569165	0.0545504	0.0564091	0.0570921	0.0568696	0.0549155	0.0549155	0.0576591	0.0597122	0.0573398	0.059411	0.0602749	0.0575876	0.0566211	0.0566211	0.0552795	0.0558817	0.0522792	0.0551831	0.0579058	0.0578739	0.0578739	0.0574328	0.0547416	0.056406	0.0539704	0.0511617	0.0540373	0.0500952	0.0474385	0.0474385	0.0575357	0.0486307	0.0450319	0.0527938	0.0500383	0.0546817	0.0512747	0.0446763	0.0446763	0.0520349	0.0544388	0.0448567	0.0552175	0.0507113	0.0507113	0.054657
0.0559633	0.053948	0.053948	0.0562627	0.0589709	0.058243	0.0563044	0.0559719	0.0559719	0.0547261	0.0570355	0.058419	0.0535602	0.0599604	0.0548244	0.054812	0.058012	0.058012	0.0591798	0.0565368	0.0557543	0.0516269	0.0439983	0.0574476	0.0547059	0.0547059	0.058471	0.0504022	0.0549289	0.0595355	0.0578543	0.0450416	0.0566034	0.0572736	0.0572736	0.0461328	0.0531241	0.0547707	0.0492181	0.0546508	0.0521555	0.0521555	0.0507821	0.0552695	0.0492341	0.0491309	0.0455122	0.0449999	0.0449999	0.0458096
0.0575842	0.0514955	0.0527151	0.0536751	0.0485016	0.0485016	0.0525336	0.0573528	0.0585882	0.0479931	0.0586522	0.0570829	0.056352	0.0523366	0.0552763	0.0559865	0.0579337	0.0579337	0.0566937	0.0504103	0.0543477	0.0423581	0.0546339	0.0550346	0.0569805	0.0564245	0.0564245	0.0477808	0.0535947	0.0513764	0.0494358	0.0537006	0.0442971	0.0442971	0.0568106	0.0509875	0.0532421	0.0456967	0.0464429	0.0410334	0.0461083	0.0532324	0.0466251	0.0496329	0.0503023	0.0503023	0.0486592	0.0542121	0.0508031	0.0521657
0.059526	0.0478248	0.0478248	0.0546591	0.0538988	0.0526478	0.0595257	0.0568002	0.0491761	0.0579307	0.0579307	0.0578383	0.0551592	0.0591136	0.0563724	0.056013	0.0531064	0.0544447	0.0544447	0.0587279	0.053606	0.0490461	0.0558718	0.0551412	0.0553341	0.0553341	0.0511497	0.0540609	0.0547345	0.0507333	0.0500728	0.054985	0.052989	0.0561886	0.0561886	0.0517452	0.051929	0.0448394	0.0545488	0.0522819	0.0486452	0.0486452	0.0547799	0.0453536	0.054607	0.0511782	0.0539389	0.0488959	0.0538128	0.0538128
0.0566518	0.0540628	0.0477349	0.0538582	0.0518988	0.0518988	0.054338	0.0560038	0.059013	0.0601295	0.0567045	0.0547498	0.0557017	0.0573084	0.0573084	0.0582093	0.0599011	0.0540199	0.0587313	0.0571935	0.0546034	0.0546034	0.0588493	0.0588493	0.0508714	0.0599285	0.0556349	0.0552202	0.0550554	0.0571795	0.0571795	0.0546414	0.0512119	0.0474557	0.0547909	0.0438546	0.0559814	0.0536903	0.0536903	0.0459767	0.0562087	0.0391141	0.0545753	0.0465174	0.0447712	0.0447712	0.0529469	0.0519544	0.0545758	0.055653
0.0582436	0.0561094	0.0537877	0.0537877	0.0533701	0.0521831	0.0490433	0.055717	0.0546969	0.0522901	0.0522901	0.0546187	0.0568803	0.0589469	0.0580172	0.0539345	0.0573679	0.0579386	0.0579386	0.0483687	0.0568722	0.0458349	0.0534838	0.0539767	0.0552367	0.0552367	0.0548546	0.0564595	0.0559074	0.0556677	0.0514046	0.0560413	0.0550433	0.0453424	0.0453424	0.0555206	0.0490835	0.0464459	0.0542524	0.048331	0.0542091	0.0552069	0.0552069	0.0508671	0.0513466	0.0546019	0.0456026	0.0476152	0.0482274	0.0482274
0.0517795	0.0522275	0.0522275	0.0560599	0.0482458	0.0518784	0.0550232	0.0518031	0.050799	0.050799	0.0566371	0.0594978	0.0598189	0.0580312	0.0589892	0.0565474	0.0580281	0.048855	0.048855	0.0519826	0.0513879	0.0479737	0.0536963	0.056031	0.0606597	0.0553053	0.0553053	0.0481773	0.056309	0.0472512	0.0474587	0.0506574	0.0514326	0.0483857	0.0533245	0.0533245	0.0539785	0.0538729	0.0502143	0.0504428	0.0563669	0.0418459	0.0418459	0.0477999	0.0432775	0.047797	0.043123	0.0542573	0.0490115	0.0535364
0.05623	0.05558	0.0526795	0.0526795	0.0508327	0.0521448	0.0543635	0.0523023	0.0546631	0.0601841	0.0601841	0.059002	0.0542953	0.0578306	0.0599532	0.0593991	0.0562722	0.0516848	0.0516848	0.0538899	0.0510082	0.0519843	0.0499804	0.055267	0.0576477	0.0546571	0.0545281	0.0545281	0.0519522	0.0570241	0.05095	0.0583601	0.0441922	0.0531544	0.0531544	0.0495717	0.0521442	0.0555097	0.0522537	0.0469404	0.055528	0.0522534	0.0522534	0.0499107	0.0551336	0.0512972	0.0560351	0.0539155	0.0566084	0.0519719
0.0595382	0.0532318	0.0488725	0.0531234	0.0579025	0.0560632	0.0560632	0.0549405	0.0547475	0.0560925	0.0579167	0.0605168	0.0591112	0.0586404	0.0586404	0.0488258	0.0538395	0.0571786	0.0562406	0.0485831	0.0563267	0.0548013	0.0543028	0.0543028	0.0589374	0.0455563	0.0576008	0.0601898	0.0557131	0.0523244	0.0570307	0.0570307	0.0510307	0.0553069	0.0515892	0.0553076	0.0447617	0.0503031	0.0503031	0.0501574	0.0544745	0.0574773	0.0521259	0.0560756	0.0508416	0.0493405	0.056163	0.056163	0.0547213	0.0492328
0.047435	0.0571902	0.0499665	0.0499665	0.056837	0.0480729	0.0567934	0.0607542	0.0546047	0.0611884	0.0611884	0.0496144	0.057424	0.0611299	0.0588024	0.0574501	0.0578143	0.0580053	0.0580053	0.057577	0.0513223	0.0538272	0.0515453	0.0547043	0.0538266	0.0601683	0.0594748	0.0594748	0.0582805	0.0524034	0.0557026	0.0429872	0.0525414	0.0566282	0.0566282	0.048736	0.0454284	0.0544991	0.0539045	0.0548157	0.0449437	0.0555342	0.0555342	0.0552749	0.0554339	0.0570362	0.049807	0.0512785	0.0479705	0.0479705
0.0544788	0.0545022	0.0554835	0.0584646	0.0584646	0.05857	0.0559201	0.0530037	0.059542	0.0439481	0.0597189	0.0597189	0.0564	0.0572786	0.0533584	0.0487268	0.051918	0.0599582	0.0582087	0.0582087	0.0533649	0.0505061	0.0515847	0.0597905	0.0578148	0.0546666	0.0546666	0.052118	0.0580848	0.0539065	0.0476574	0.0531211	0.0519671	0.0520333	0.0531732	0.0531732	0.0503026	0.046816	0.0507118	0.0475036	0.0522777	0.046364	0.046364	0.0558129	0.0547658	0.0529511	0.0455083	0.0489174	0.0524051	0.0476924
0.0497763	0.057115	0.0520561	0.0520561	0.0585267	0.0468084	0.0557926	0.060223	0.0592059	0.0573493	0.0573493	0.0556444	0.0556444	0.0561326	0.0586251	0.0545285	0.0567915	0.0560706	0.0560706	0.056824	0.0593327	0.057865	0.0564867	0.0587823	0.0529591	0.0541578	0.0513126	0.0513126	0.0529426	0.050324	0.0534024	0.0542559	0.0538327	0.0545979	0.0543671	0.0549878	0.0549878	0.0504842	0.0451515	0.0498312	0.0483558	0.0449807	0.0449807	0.0499906	0.053429	0.0425472	0.0475755	0.0464969	0.0497212	0.0549699
0.0573268	0.06009	0.0553497	0.0583258	0.0553006	0.0562781	0.0562843	0.0562843	0.0564609	0.0589765	0.0593247	0.0568356	0.0576033	0.0525167	0.0525167	0.0576671	0.0580508	0.0602018	0.0572842	0.0572842	0.0574541	0.0591354	0.0518104	0.0473706	0.0550917	0.0570563	0.0456001	0.0564605	0.0564605	0.0522343	0.0539348	0.0528369	0.0489095	0.0528555	0.0423661	0.0423661	0.0486329	0.0560152	0.0560152	0.0527961	0.0555959	0.052311	0.0541657	0.0490404	0.0517055	0.0542822	0.055424	0.055424	0.0550652	0.049581
0.0549881	0.0528944	0.055827	0.055827	0.0590625	0.0554804	0.0436366	0.0595276	0.0590891	0.0550439	0.0521245	0.04889	0.04889	0.0570257	0.0569717	0.0581575	0.0589531	0.0565516	0.0592347	0.0582622	0.0555255	0.0592011	0.0595554	0.0532262	0.0532262	0.0534738	0.0508153	0.0547704	0.0498425	0.0497808	0.0497808	0.0408128	0.0408128	0.0557091	0.0554591	0.0521787	0.0466593	0.0526922	0.0452751	0.0452751	0.0533623	0.0500178	0.0503197	0.0462515	0.0490005	0.0536169	0.0493519	0.0537603	0.0434709	0.0526009
0.0583505	0.0577196	0.0517519	0.0541469	0.0541469	0.0581847	0.0558711	0.0532396	0.0590929	0.0611549	0.06026	0.052926	0.052926	0.0476714	0.0547781	0.0541492	0.0586257	0.0614702	0.0578717	0.0578717	0.057504	0.0587023	0.0573944	0.0511259	0.0579934	0.0497169	0.0519825	0.0552111	0.0552111	0.0526277	0.0532802	0.0575955	0.0479766	0.0541882	0.0539831	0.0539831	0.0466679	0.0524295	0.0433888	0.0559179	0.046834	0.0537741	0.0527609	0.0527609	0.0526757	0.0534648	0.0517416	0.0479913	0.0550242	0.0519912
0.0483072	0.054101	0.0464532	0.0464532	0.0465873	0.0503455	0.0477904	0.0567576	0.0487223	0.0551845	0.0583395	0.0588382	0.0588382	0.054796	0.0442468	0.0523011	0.0571775	0.0511082	0.0587472	0.05671	0.05671	0.056328	0.0514636	0.0579943	0.0529254	0.0553821	0.0570134	0.0570134	0.0452961	0.053356	0.0524141	0.0459446	0.0494973	0.0487974	0.0487348	0.0520164	0.0520164	0.0441456	0.0509488	0.0556096	0.0554311	0.049518	0.049518	0.055734	0.0488206	0.0497251	0.0537379	0.0538605	0.0535892	0.0527392
0.0566443	0.0516033	0.055245	0.0596302	0.0596302	0.0528166	0.0566231	0.0604378	0.0593456	0.0607494	0.0442584	0.0533408	0.0533408	0.0553843	0.0522418	0.0575766	0.0583711	0.052063	0.0566901	0.0566901	0.0581757	0.0598596	0.0581937	0.0548424	0.0473656	0.0473293	0.0564528	0.0522993	0.0522993	0.0558635	0.0546555	0.0417341	0.0539348	0.055508	0.0517683	0.0517683	0.0528814	0.0535233	0.0547689	0.0481485	0.0492748	0.0458236	0.0492797	0.0492797	0.0556334	0.0582693	0.051692	0.0544446	0.0519596	0.0561517
0.0565489	0.0514044	0.0581926	0.0562859	0.0510391	0.0510391	0.0550129	0.0500753	0.0495973	0.0543347	0.0489225	0.0549297	0.0549297	0.0513023	0.0583198	0.0568295	0.0536324	0.0552123	0.0531863	0.0578132	0.0578132	0.0564343	0.0568077	0.0539966	0.0487366	0.0553582	0.0535213	0.0523639	0.0537186	0.0537186	0.0528972	0.0477326	0.0543813	0.0519762	0.0517351	0.0519353	0.0519353	0.0502174	0.0534169	0.0537878	0.0437112	0.0527578	0.0510401	0.0524423	0.0524423	0.0485441	0.0557295	0.0518142	0.0518351	0.0461981
0.0550609	0.0552642	0.0552642	0.052334	0.0558608	0.055031	0.0519422	0.0519422	0.0574623	0.0574623	0.0594367	0.0531953	0.0521463	0.0570358	0.0500098	0.0538286	0.0538286	0.0525004	0.050921	0.0589797	0.0505202	0.0531512	0.0559022	0.0465869	0.0554726	0.0559679	0.0502361	0.0488588	0.0488588	0.0541099	0.0506373	0.0508371	0.0512431	0.0501117	0.0475113	0.0473074	0.0473074	0.0489394	0.0544883	0.0453662	0.0518713	0.0521733	0.0553962	0.0553962	0.0542218	0.053072	0.0512751	0.0501795	0.0426166	0.0443391
0.0561371	0.0529619	0.0553846	0.0595687	0.0532521	0.0574693	0.0579501	0.0568393	0.0568393	0.056446	0.0499648	0.0552426	0.0595523	0.0509791	0.0571514	0.0485951	0.0508052	0.0508052	0.0512357	0.0507613	0.0511963	0.050509	0.0575212	0.0398733	0.0398733	0.0497905	0.0508473	0.05556	0.054327	0.0514174	0.0483578	0.0496096	0.0496096	0.0493872	0.0524257	0.0506157	0.0520679	0.0543796	0.0495843	0.0534404	0.0492462	0.0492462	0.0516226	0.0496822	0.054487	0.0488904	0.05252	0.0522527	0.0522527	0.0528737
0.0594446	0.0582083	0.0582083	0.0565338	0.0539159	0.0541159	0.0547647	0.0520953	0.0563832	0.0563832	0.0579543	0.0585969	0.049518	0.0566805	0.0549013	0.0477499	0.0477499	0.0549095	0.0549095	0.0538047	0.0474803	0.0543711	0.0572388	0.0500476	0.0500476	0.0552104	0.0489372	0.0544734	0.05371	0.0431904	0.0454777	0.0454777	0.0491246	0.0491246	0.0518724	0.0535098	0.0534855	0.0489546	0.0486064	0.045537	0.045537	0.0516297	0.0504952	0.0553709	0.0525598	0.0549527	0.0492078	0.0521879	0.0540602	0.0540602
0.0540601	0.0580011	0.0499803	0.0558627	0.0533609	0.0533609	0.0513141	0.0484029	0.0528803	0.0556947	0.0524147	0.0583592	0.0557866	0.0557866	0.0558199	0.0470241	0.0544587	0.0474179	0.056536	0.0578685	0.0578685	0.0493532	0.0557678	0.0555926	0.0471184	0.0528377	0.0524087	0.0502208	0.0516515	0.0516515	0.0452633	0.0508636	0.0488704	0.0469812	0.0517055	0.0466445	0.0466445	0.0497925	0.0519694	0.0551581	0.0524075	0.052491	0.045811	0.0475615	0.0475615	0.052863	0.0430828	0.0530673	0.0524719	0.053055
0.054368	0.0580758	0.0580758	0.0584996	0.0577079	0.046074	0.0580844	0.0581012	0.0560013	0.0560013	0.0575644	0.0571028	0.0573264	0.0564108	0.0582596	0.0574064	0.053669	0.0542434	0.0542434	0.0529658	0.0581773	0.0556215	0.0468395	0.0516443	0.0469384	0.0544367	0.0540981	0.0510575	0.0510575	0.051399	0.051399	0.0525799	0.0510279	0.052366	0.0526259	0.0471666	0.0501578	0.0501578	0.0509959	0.0540173	0.0495461	0.050764	0.0549126	0.0488039	0.0546036	0.0546036	0.0552113	0.0545907	0.0491822	0.0541486
0.0435392	0.0594059	0.0593244	0.0572886	0.0593386	0.0593386	0.056715	0.0542847	0.0587767	0.054383	0.0570834	0.0577947	0.0514964	0.0514964	0.0571115	0.0532083	0.05493	0.0568253	0.0441502	0.0532919	0.0511897	0.0480973	0.0480973	0.0548862	0.0533503	0.0524705	0.0504597	0.0533103	0.0506856	0.0506856	0.0456692	0.0516255	0.0491667	0.0479416	0.0515276	0.0502191	0.0509218	0.0509218	0.0487898	0.0526225	0.0535023	0.0535023	0.0517529	0.046991	0.0553716	0.0532272	0.0514961	0.0469612	0.0545509	0.0545509
0.056588	0.0568259	0.0563446	0.0535132	0.0524621	0.0603613	0.0603613	0.0571448	0.0532087	0.0588353	0.0559688	0.0478499	0.0478499	0.0488035	0.0488035	0.0555782	0.051756	0.0574742	0.0541295	0.0559604	0.0579088	0.0579088	0.0586705	0.0457614	0.0427251	0.0514345	0.0512814	0.0522848	0.0512861	0.051762	0.051762	0.0451543	0.0481825	0.0451489	0.051082	0.0536682	0.0530448	0.0530448	0.0534878	0.0555171	0.0449344	0.0516715	0.0427732	0.0517593	0.0540839	0.0540839	0.0486823	0.053902	0.049625	0.0494065
0.0558045	0.0546296	0.0590112	0.0556206	0.0484065	0.0484065	0.0541783	0.056446	0.0561187	0.0566918	0.0578731	0.0551628	0.054711	0.054711	0.0516115	0.0516038	0.0542883	0.0497897	0.0470042	0.0562607	0.0466571	0.0543404	0.0543404	0.0540505	0.055198	0.0446445	0.0511714	0.0532842	0.0441436	0.0441436	0.0524305	0.0525213	0.0511914	0.0479472	0.0523265	0.0506086	0.0518293	0.0518293	0.0429408	0.049962	0.0512862	0.052999	0.0514113	0.0500948	0.0500948	0.0537232	0.0537232	0.0537537	0.0504627	0.0474355
0.0580323	0.0560642	0.0560226	0.0550234	0.0557925	0.0586029	0.0586029	0.0585046	0.0560576	0.0565871	0.0556578	0.0591276	0.0467754	0.0564572	0.0564572	0.0542944	0.0563662	0.0458396	0.0552768	0.0510573	0.0556525	0.0556525	0.0536726	0.0533625	0.054646	0.0559435	0.0438165	0.0503668	0.0440294	0.0509491	0.0509491	0.0532013	0.0498885	0.0527089	0.0490905	0.0479939	0.0509243	0.0509243	0.0522329	0.0497537	0.0532148	0.0536563	0.0496278	0.0516091	0.050853	0.050853	0.05243	0.0523802	0.0459596	0.05151
0.057842	0.0552518	0.0537031	0.0512238	0.0454456	0.0520618	0.0520618	0.0472564	0.0564792	0.0582466	0.0541339	0.0572768	0.0496545	0.0496545	0.0557476	0.0536241	0.0493192	0.0583552	0.0491599	0.055461	0.0560824	0.0552511	0.0552511	0.0499598	0.0535258	0.0504511	0.0540882	0.0478471	0.0521737	0.0521737	0.0521119	0.0471271	0.0407773	0.0469903	0.0547709	0.0460427	0.0451771	0.0451771	0.055469	0.0535048	0.0439513	0.0538686	0.0504592	0.0534123	0.0558055	0.0511746	0.0545061	0.0527544	0.0443181	0.0443181
0.0564715	0.0526567	0.0585879	0.0524915	0.04807	0.0555078	0.0555078	0.0554707	0.0497963	0.0514703	0.0561203	0.054243	0.0563884	0.0550207	0.0550207	0.0563102	0.0437492	0.0566959	0.0568402	0.0551853	0.0496281	0.0550133	0.0496502	0.0465155	0.0539746	0.0547472	0.0547472	0.0540682	0.0536134	0.0535397	0.0512875	0.053039	0.0533319	0.0533319	0.0522116	0.0534665	0.0534351	0.0465944	0.0546065	0.0488537	0.0502683	0.0544501	0.0544501	0.0543228	0.0537414	0.0534251	0.0453877	0.0552695	0.0508794	0.0527748
0.0547389	0.0555538	0.0451449	0.0451449	0.0496087	0.0530944	0.0537729	0.054998	0.0532513	0.0582249	0.0582249	0.0465282	0.0561761	0.0471659	0.0548211	0.0520763	0.0582867	0.0466246	0.0488612	0.0488612	0.0583572	0.0533472	0.0525506	0.0545101	0.0525315	0.0525315	0.0539995	0.0530014	0.0520837	0.0541364	0.0528384	0.0524816	0.0513651	0.0521334	0.0521334	0.0469699	0.0515257	0.0514036	0.052635	0.055942	0.0545617	0.0556617	0.0449011	0.0449011	0.0522481	0.05362	0.0496886	0.0539337	0.0529032	0.0529032
0.0523677	0.0532837	0.053588	0.0497993	0.049191	0.0514885	0.0489747	0.0489747	0.0486709	0.0550759	0.0571707	0.0559487	0.0562488	0.0524059	0.0524059	0.0498637	0.0468204	0.0558905	0.0559452	0.0569671	0.0562995	0.0553987	0.0564477	0.0564477	0.0521056	0.0508875	0.0509983	0.05501	0.0456034	0.053115	0.053115	0.0514303	0.0442007	0.0527834	0.0489823	0.0513792	0.0531194	0.0508824	0.0508824	0.0549743	0.0525271	0.0517358	0.0546308	0.0528368	0.0531856	0.0531856	0.0507094	0.0507094	0.0484381	0.0482114
0.056027	0.0422243	0.0486735	0.0537053	0.0537529	0.0538066	0.048005	0.048005	0.0538723	0.0532733	0.0516296	0.0584985	0.047395	0.0525233	0.0521275	0.0521275	0.0565299	0.0575839	0.0535036	0.0462873	0.0523389	0.0501286	0.0501286	0.0510247	0.0517199	0.0472138	0.0527162	0.0528985	0.0497123	0.0514805	0.0460061	0.0460061	0.0453272	0.0551296	0.0514028	0.0511273	0.0489319	0.0489319	0.0505484	0.0536499	0.0535716	0.0539874	0.0539989	0.0444818	0.0519617	0.0536978	0.0536978	0.0478449	0.0529956	0.0510345
0.0588633	0.0492474	0.0575586	0.0488017	0.047569	0.0529646	0.0506107	0.0506107	0.0532009	0.0579143	0.0513856	0.0521952	0.0556613	0.0532746	0.0532746	0.0532433	0.0509692	0.0503534	0.0505511	0.0458895	0.0538482	0.0535191	0.0507263	0.0507263	0.0508364	0.0486636	0.0559375	0.0536524	0.0550034	0.0549391	0.0549391	0.0516248	0.052458	0.0491752	0.0487543	0.0530714	0.0482279	0.0474846	0.0474846	0.0536013	0.0520343	0.0511158	0.0508159	0.0504827	0.0486346	0.0539225	0.0511202	0.0511202	0.0540193	0.0537036
0.0516972	0.0486757	0.0552029	0.0542445	0.046829	0.0570234	0.051151	0.051151	0.0492039	0.054726	0.0511294	0.0541337	0.0502985	0.0525737	0.0449708	0.0449708	0.0545576	0.0568007	0.04368	0.0545017	0.054351	0.0561139	0.0561139	0.0490337	0.0529779	0.0518346	0.0479139	0.0475572	0.0520588	0.052079	0.049534	0.0488103	0.0509541	0.0516856	0.0516856	0.0502833	0.0470646	0.0504878	0.0524988	0.0522539	0.0518492	0.0522566	0.053921	0.053921	0.0545267	0.0483366	0.0512958	0.0525122	0.0508476	0.0508476
0.0503908	0.0531009	0.0568766	0.0535065	0.0516678	0.0483116	0.0513631	0.0513631	0.0536998	0.0574265	0.0577594	0.0577594	0.0539261	0.051558	0.0543777	0.0473595	0.0464735	0.0552969	0.0518616	0.0518616	0.0530178	0.0520315	0.0522097	0.0491902	0.0532396	0.0534549	0.0534549	0.0486482	0.0497475	0.0515355	0.0499198	0.0502327	0.0522724	0.0532735	0.0530485	0.0530485	0.0496226	0.0476994	0.0511955	0.0507273	0.0524689	0.0498199	0.0498199	0.0445836	0.0504567	0.0533943	0.0495603	0.054002	0.047193	0.0511088
0.0518376	0.0452627	0.0500216	0.0490774	0.0511465	0.0547841	0.0463964	0.0463964	0.0545714	0.0536074	0.0457539	0.0532819	0.0519133	0.0548917	0.042848	0.042848	0.0519915	0.0495014	0.0540557	0.0501076	0.0525272	0.050234	0.049712	0.0521853	0.0521853	0.0546854	0.0500073	0.0513671	0.0522802	0.0492153	0.0487463	0.0487463	0.0516032	0.0480602	0.0508292	0.0537542	0.0529805	0.0508682	0.05162	0.05162	0.0500763	0.0519662	0.0469527	0.0500876	0.0506673	0.0512672	0.0459658	0.0496809	0.0496809	0.0479375
0.0502709	0.05293	0.0520316	0.0567991	0.0567991	0.0547951	0.0468408	0.0495218	0.0458665	0.0558605	0.0580556	0.0580556	0.0527376	0.0516045	0.0505762	0.0517234	0.052384	0.0482306	0.0507417	0.0507417	0.0525236	0.0456975	0.0531814	0.049843	0.042754	0.0459057	0.0459057	0.048275	0.048275	0.0494984	0.0458336	0.0504799	0.0501501	0.0500368	0.0464525	0.0464525	0.0442198	0.0539328	0.0463586	0.0504399	0.0496639	0.0494036	0.0499873	0.0499873	0.0525535	0.0477177	0.0476401	0.0469907	0.054063	0.0520404
0.0484255	0.0497517	0.0495366	0.0495366	0.0501377	0.0515216	0.0503216	0.0443302	0.0543061	0.0533188	0.0497912	0.0492958	0.0492958	0.0469904	0.054096	0.0496971	0.0524726	0.0485122	0.0507931	0.0507931	0.0470348	0.0484178	0.0515109	0.05	0.0490266	0.0491961	0.0510282	0.0510282	0.0488918	0.0464976	0.0500273	0.049455	0.0492908	0.0481914	0.051079	0.0509216	0.0509216	0.050393	0.0444161	0.0497892	0.0456895	0.0517773	0.0442753	0.0442753	0.0471931	0.049048	0.0491146	0.0478655	0.0514655	0.0519268
0.0485705	0.0520414	0.0522912	0.0424118	0.0490355	0.0475893	0.0544945	0.0544945	0.0554874	0.053548	0.0546665	0.0472353	0.0509559	0.0531616	0.0505705	0.0538307	0.0538307	0.0517108	0.049108	0.0443943	0.0464059	0.0517044	0.0493809	0.0493809	0.04811	0.0459107	0.0418832	0.0419492	0.043182	0.0509505	0.0508629	0.0508629	0.0478581	0.0439781	0.0516774	0.0533645	0.0563848	0.0513648	0.056704	0.0488034	0.0488034	0.0428992	0.0442772	0.0527696	0.0494394	0.0482039	0.0529777	0.0529777	0.05033	0.0479454
0.0519987	0.0438103	0.0489177	0.0548951	0.0545772	0.0545772	0.0510139	0.047837	0.0463317	0.0517525	0.0507106	0.0512336	0.0512336	0.0527649	0.0495738	0.0524789	0.0505205	0.0521764	0.0543967	0.048398	0.048398	0.0494926	0.0463483	0.0534254	0.0493158	0.0471763	0.0486663	0.0486663	0.0427437	0.0526353	0.0457895	0.0519866	0.049849	0.0515783	0.0496539	0.0518662	0.0518662	0.0491788	0.0485351	0.0501812	0.0494029	0.0445551	0.0457135	0.0492179	0.0492179	0.0524104	0.0525575	0.0476287	0.0515975	0.0460836
0.0548259	0.0500178	0.0500178	0.0524172	0.0506989	0.0557529	0.053087	0.053087	0.0505254	0.054535	0.0546065	0.0531778	0.0518939	0.0488787	0.0507078	0.0527354	0.0527354	0.0482017	0.0520143	0.0513311	0.0530401	0.0481041	0.0515733	0.0450549	0.0463919	0.0463919	0.0436535	0.0498305	0.0437035	0.0503215	0.0540406	0.0540406	0.0487848	0.0495742	0.046856	0.0460987	0.0480134	0.0547351	0.0522011	0.053017	0.0534788	0.0533307	0.0554666	0.0527222	0.0527222	0.0529631	0.0489641	0.0547728	0.0531762	0.0531762
0.0463738	0.0527337	0.0550867	0.0519871	0.0458416	0.0458416	0.04881	0.0462225	0.0559525	0.0535687	0.0528789	0.0532003	0.0532003	0.0485126	0.0497651	0.0522184	0.0500922	0.0499108	0.0434576	0.048888	0.048888	0.0526488	0.0508929	0.0503611	0.0433206	0.0475748	0.0469944	0.0469944	0.0508654	0.0516481	0.0437027	0.0510862	0.0493054	0.0524954	0.0511279	0.0505821	0.054011	0.04757	0.0499026	0.0495536	0.0503339	0.0503339	0.0490761	0.0512565	0.0517165	0.0494126	0.0518762	0.048219	0.048219	0.0499418
0.0511501	0.052308	0.0517751	0.0514422	0.0514422	0.0518951	0.0516856	0.0528773	0.050875	0.0527438	0.0453149	0.0519759	0.049958	0.049958	0.0526832	0.0517484	0.0493776	0.0494807	0.0462259	0.0462259	0.0475251	0.0527702	0.0470473	0.0512955	0.0464158	0.0385378	0.0463526	0.0446138	0.0446138	0.0475109	0.0428969	0.0398778	0.0510583	0.0470101	0.0452663	0.0531841	0.0537636	0.0537636	0.0476581	0.047406	0.0499855	0.0440557	0.0525402	0.0431543	0.0431543	0.0504306	0.0475156	0.0476714	0.0485822	0.0501431
0.0543027	0.049134	0.0481744	0.0522929	0.0548557	0.0548557	0.0502878	0.0521585	0.0529523	0.0532148	0.0518537	0.0522075	0.0522075	0.0485536	0.0496343	0.0522121	0.0525317	0.0510082	0.050744	0.0474114	0.0474114	0.053064	0.0427364	0.0507598	0.0468254	0.0456369	0.0502055	0.0496162	0.0430526	0.0430526	0.0519967	0.0479306	0.046034	0.0510928	0.0512019	0.0495691	0.0495691	0.0488128	0.0495677	0.0507395	0.0503127	0.0527992	0.0499637	0.045975	0.045975	0.0524417	0.0471402	0.0472964	0.0476784	0.0535107
0.0528174	0.0504232	0.0504232	0.0482934	0.0504576	0.051949	0.0462695	0.053751	0.0508385	0.054517	0.0527779	0.0520903	0.0528667	0.0528667	0.0525378	0.0482022	0.0472922	0.0538969	0.0472249	0.050606	0.0506301	0.0506301	0.0490483	0.051807	0.0526175	0.0471435	0.0535367	0.0475766	0.0475766	0.0501717	0.0490252	0.0519216	0.0488156	0.0487786	0.0519463	0.049056	0.0459794	0.0459794	0.0534095	0.0470195	0.0483341	0.04629	0.0424919	0.0465146	0.0522847	0.0522847	0.0510983	0.0491097	0.0525746	0.0534346
0.0487825	0.053029	0.0497616	0.0449392	0.0512509	0.0512509	0.0514638	0.0521108	0.0518602	0.0430156	0.0491135	0.0445184	0.0519079	0.0519079	0.0529218	0.0510984	0.0477889	0.0514092	0.0528754	0.0520653	0.0520653	0.0508767	0.0485431	0.0486228	0.0496782	0.0407916	0.0428469	0.0429151	0.0470965	0.0470965	0.0510786	0.0492831	0.0500851	0.049418	0.0460644	0.0523158	0.0435415	0.0461861	0.0461861	0.0503197	0.0453721	0.0414757	0.048233	0.0493495	0.0493495	0.0522172	0.0528687	0.048366	0.0462076	0.0432102
0.0543061	0.0519352	0.0519352	0.0505554	0.0488035	0.0468421	0.0508906	0.0469431	0.0502494	0.0502494	0.0526033	0.0502401	0.0531608	0.0536415	0.0462567	0.0474204	0.0444976	0.0458046	0.0458046	0.0470649	0.0470652	0.0510239	0.0489531	0.0501993	0.0517129	0.0517129	0.0514042	0.0520386	0.0438388	0.0497303	0.0458479	0.043193	0.0485836	0.0485836	0.0457741	0.0462263	0.0499529	0.0468846	0.0475686	0.0514111	0.0514111	0.0502498	0.0502498	0.0541997	0.0528649	0.0540492	0.0501965	0.0513123	0.0494564	0.0494564
0.0401976	0.0495797	0.0495797	0.051647	0.0535341	0.0521213	0.052078	0.0508804	0.0500442	0.0486103	0.0486103	0.0470579	0.0535406	0.0510824	0.0521738	0.051498	0.044918	0.044918	0.0494675	0.051386	0.0494942	0.0471192	0.0438004	0.0483352	0.0439295	0.0438215	0.0438215	0.0515468	0.0482041	0.0508732	0.0493099	0.0519558	0.0519558	0.045614	0.0491824	0.0464545	0.0524943	0.0512647	0.0499458	0.0474793	0.0443701	0.0443701	0.0441736	0.0461415	0.0504166	0.0519794	0.0483903	0.0522551	0.0520928	0.0503446
0.050521	0.0428978	0.0519996	0.0455518	0.0426188	0.0523614	0.0523614	0.0529788	0.0531415	0.050547	0.0504166	0.0510026	0.0502577	0.0489725	0.0489725	0.0539544	0.0511489	0.0488667	0.047243	0.0480373	0.0492606	0.0492606	0.0478036	0.0501128	0.0434723	0.0463177	0.0464461	0.0423006	0.0467822	0.0510851	0.0510851	0.0501968	0.0448353	0.0516349	0.0437903	0.0466585	0.0486589	0.0486589	0.045604	0.0520642	0.0541077	0.0500999	0.0506089	0.0501508	0.0530055	0.0530055	0.0514084	0.0525442	0.0513397	0.0508253
0.0484538	0.0499969	0.052581	0.052581	0.0518042	0.0501674	0.0485803	0.0520566	0.0523786	0.0522655	0.0522655	0.0496675	0.0496503	0.0464201	0.0464201	0.0476514	0.0524824	0.0548451	0.0482532	0.0514726	0.0506386	0.0484737	0.0484737	0.0505342	0.0419655	0.0508073	0.0434131	0.0438336	0.040343	0.040343	0.0472188	0.0488517	0.0438683	0.0469011	0.0487131	0.0430496	0.0544447	0.0533171	0.0533171	0.0505743	0.054054	0.0527518	0.0530587	0.0535023	0.0535023	0.0505312	0.0505312	0.0493205	0.0484786	0.0500075
0.0520302	0.0520957	0.0520957	0.0519406	0.0512622	0.0507467	0.0501116	0.051108	0.0517708	0.0517708	0.0519313	0.0519313	0.0509447	0.0530892	0.0500884	0.0442301	0.0515216	0.0491121	0.0491121	0.0503864	0.050056	0.0481415	0.0475301	0.0506259	0.0431421	0.0431421	0.0426306	0.0505647	0.0508595	0.0473178	0.0444077	0.041602	0.0472869	0.0472869	0.0454992	0.0448585	0.0465074	0.049424	0.044597	0.0400387	0.0411749	0.0474538	0.0474538	0.0517124	0.0459824	0.050145	0.0538066	0.0489237	0.0484501	0.051811
0.0539028	0.0504463	0.0472885	0.0518045	0.0534346	0.0509063	0.0470486	0.0470486	0.052469	0.051555	0.0519646	0.0402861	0.0486633	0.0515162	0.0515162	0.0414625	0.0513406	0.050702	0.0499208	0.0427283	0.047941	0.052127	0.052127	0.0484841	0.049882	0.0454919	0.0501407	0.0482447	0.0422803	0.050603	0.0434902	0.0434902	0.0411049	0.0529274	0.0529274	0.0433727	0.0493967	0.0524262	0.0488847	0.0491881	0.0489021	0.0489021	0.0532202	0.0532202	0.049167	0.0515074	0.0523936	0.0507635	0.0417687	0.0523464
0.0422207	0.0480297	0.0526879	0.0518228	0.0541353	0.0531591	0.0531591	0.0550635	0.0527625	0.0546544	0.0561519	0.0514276	0.0535413	0.0524105	0.0524105	0.0517342	0.05121	0.0524526	0.0467762	0.0452728	0.0499992	0.0499992	0.0463991	0.0463991	0.0529717	0.0536558	0.0515374	0.0488739	0.0495834	0.0467694	0.0467694	0.052138	0.0467131	0.0432144	0.0508297	0.0493697	0.0475674	0.0439981	0.0439981	0.0548776	0.0488168	0.0533664	0.0514995	0.0503168	0.0528994	0.0528994	0.0449445	0.0449445	0.045487	0.0537055
0.0551095	0.0491	0.0492809	0.0492809	0.0475855	0.0492929	0.0499849	0.0470597	0.0545464	0.0539274	0.0539274	0.0499268	0.0545913	0.0507929	0.0519672	0.0464374	0.0460866	0.0497027	0.0515138	0.0515138	0.0499119	0.0458149	0.0514391	0.0444685	0.0489402	0.0520644	0.0520644	0.0445031	0.0499251	0.043011	0.0469747	0.048712	0.0488784	0.0507827	0.0507827	0.0526341	0.0505029	0.0515704	0.048917	0.0543788	0.050719	0.0460667	0.0454671	0.0454671	0.0515776	0.0513336	0.0427889	0.0551729	0.0463226	0.0519726
0.05444	0.0547466	0.0547466	0.0523857	0.0502616	0.0511471	0.0514334	0.0526051	0.0472	0.053173	0.0469734	0.0469734	0.0506104	0.0460855	0.052398	0.0516781	0.0511371	0.0516863	0.0516863	0.0473389	0.0511108	0.041992	0.0512123	0.0495833	0.0444365	0.0536825	0.0536825	0.0510302	0.0521026	0.0448505	0.0429433	0.0454384	0.0467935	0.0409697	0.0530239	0.0530239	0.0465994	0.0490523	0.0490523	0.049049	0.0511067	0.053152	0.0531723	0.0534761	0.0524216	0.0532129	0.0457412	0.0457412	0.0491518	0.0492301
0.0432785	0.0513357	0.0538261	0.0538261	0.0509168	0.0516236	0.050751	0.0533433	0.0496378	0.0528445	0.0528445	0.0492773	0.0450448	0.0442661	0.0436454	0.0439086	0.0504735	0.044448	0.0515472	0.0515472	0.0460626	0.04492	0.0533478	0.0396286	0.0397811	0.0452443	0.0438372	0.0438372	0.0482056	0.0450855	0.0524621	0.0517026	0.0534357	0.0507231	0.0507231	0.0420988	0.0431181	0.0490534	0.0487419	0.0481722	0.0482364	0.0477368	0.0505919	0.0505919	0.0512029	0.0512945	0.0526216	0.0504079	0.0516468	0.0500134
0.0515489	0.0542613	0.0510744	0.0526855	0.049519	0.049379	0.0529209	0.0440521	0.0440521	0.0510436	0.0420813	0.0530024	0.0538646	0.050928	0.050928	0.0518752	0.0486764	0.052548	0.0458727	0.0456296	0.0499081	0.055486	0.0530745	0.0530745	0.0523143	0.0502602	0.0492888	0.0479623	0.0509523	0.0522753	0.0506358	0.0504701	0.0504701	0.0455407	0.042541	0.0515045	0.0486424	0.0518935	0.0518935	0.0514636	0.0534581	0.048187	0.0438887	0.0468041	0.0440953	0.0498612	0.0448359	0.0448359	0.0457309	0.0485057
0.0540287	0.0470239	0.0479731	0.0461158	0.0543481	0.0466676	0.0519815	0.0519815	0.0499505	0.0574439	0.0535326	0.0545346	0.0522288	0.0545078	0.0500821	0.0500821	0.0531838	0.0503025	0.0519717	0.0500936	0.0514821	0.0437456	0.0437456	0.0490719	0.0490719	0.0504472	0.0506396	0.0477579	0.0500928	0.0416636	0.0508211	0.0508211	0.0495261	0.0452274	0.0482836	0.0468869	0.0521296	0.0426286	0.0492349	0.0492349	0.050688	0.0527466	0.0523973	0.0532094	0.0478766	0.0547789	0.0547789	0.0517321	0.0524494	0.0463714
0.0476831	0.0511743	0.0515734	0.0495339	0.0521662	0.0542961	0.0520471	0.0527959	0.0527959	0.0521717	0.0521207	0.0491249	0.0500286	0.0490117	0.0490117	0.053674	0.0516327	0.0541756	0.052936	0.0518639	0.0520461	0.0474216	0.0527054	0.0527054	0.0515876	0.0504933	0.0415931	0.0496192	0.0499107	0.0526164	0.0528735	0.0518948	0.0518948	0.0512571	0.04611	0.0519007	0.0518128	0.0491968	0.0491968	0.0503548	0.0474023	0.0535126	0.0476351	0.0421565	0.0464344	0.0428451	0.0486182	0.0486182	0.0515938	0.0500316
0.0475681	0.0492523	0.0512672	0.0512672	0.0510934	0.0510951	0.0516402	0.0524003	0.0521758	0.0524027	0.0539086	0.0504119	0.0504119	0.0525214	0.054418	0.0522587	0.0499311	0.0507443	0.0504731	0.0504731	0.0484999	0.0499044	0.0538585	0.0492215	0.0494358	0.0449509	0.0515476	0.0515476	0.0459101	0.052534	0.0491886	0.0444316	0.0431634	0.0515888	0.0455142	0.0538278	0.0538278	0.0462069	0.0531364	0.039495	0.0528707	0.0541479	0.050317	0.050317	0.0506672	0.0531599	0.052249	0.0506525	0.055155	0.0522871
0.0556951	0.0514862	0.0513542	0.0535885	0.0535885	0.0481534	0.0483395	0.0470932	0.0511231	0.0433339	0.0508825	0.0508825	0.0528609	0.0548432	0.0530116	0.0527059	0.0529047	0.0518278	0.049809	0.0541692	0.0541692	0.0522431	0.0554776	0.05228	0.0482228	0.0408994	0.0445249	0.050178	0.050178	0.0498111	0.0509581	0.0514948	0.0481841	0.0464762	0.0414991	0.0414991	0.0449493	0.0424831	0.045698	0.0399528	0.0528525	0.0529141	0.0504084	0.0545262	0.0545262	0.0466049	0.0517393	0.0478504	0.0499276	0.0563589
0.0429824	0.0488049	0.0488049	0.0452989	0.0534034	0.0545904	0.0539606	0.053425	0.053425	0.0481924	0.0475269	0.0545309	0.0527627	0.0528215	0.0544149	0.0544149	0.0544279	0.0515043	0.050717	0.0515691	0.0506143	0.0512385	0.0425575	0.0437065	0.0437065	0.0429296	0.0525058	0.0504712	0.053597	0.0420173	0.0498953	0.0425723	0.0425723	0.0526629	0.0464662	0.0459936	0.041028	0.0540576	0.0463512	0.0463512	0.0425632	0.0499943	0.0474578	0.0528053	0.0529461	0.0536962	0.0480887	0.0494444	0.0494444	0.0512119
0.0505968	0.0533658	0.0533882	0.0517721	0.0487406	0.0467984	0.0516167	0.0518895	0.0518895	0.0497015	0.0486269	0.0460182	0.0499865	0.0516178	0.0536568	0.0508683	0.0508683	0.0499945	0.0500674	0.0477769	0.0481099	0.0470648	0.0497634	0.0518215	0.054193	0.054193	0.0486565	0.0528938	0.0520858	0.0424098	0.0457677	0.0515044	0.0515044	0.0484655	0.0507703	0.0459956	0.0540249	0.0479392	0.0494396	0.0517	0.04735	0.0517666	0.0527539	0.043601	0.043601	0.0571577	0.0535319	0.0507151	0.0486059	0.0455306
0.0493387	0.0468459	0.0510465	0.0530642	0.0495291	0.0495291	0.0426021	0.047127	0.0513388	0.051724	0.0533262	0.0499121	0.0499121	0.0514281	0.0519217	0.0523426	0.0489569	0.0537131	0.0513702	0.050981	0.0495176	0.048754	0.0508343	0.0450449	0.0450449	0.0449873	0.0473168	0.0418744	0.0513863	0.0502083	0.0509361	0.0491232	0.0429593	0.0429593	0.0517381	0.0474938	0.0546531	0.0472429	0.0443736	0.0443736	0.0446077	0.0453179	0.0522958	0.0520051	0.0463802	0.0480139	0.0560698	0.055247	0.055247	0.0533619
0.0540963	0.0427102	0.0532926	0.0512095	0.0512095	0.0529807	0.0506193	0.0530657	0.0533574	0.0524294	0.052304	0.05053	0.0521399	0.0521399	0.0498266	0.0491829	0.0516079	0.0547732	0.0513747	0.0524058	0.0524058	0.050122	0.0501445	0.0422214	0.0462443	0.0462443	0.0471826	0.0521897	0.0504695	0.0507064	0.0492306	0.0514395	0.0514395	0.0504293	0.0458056	0.0484237	0.0489061	0.0535882	0.0471726	0.0514833	0.0514833	0.0513087	0.0521832	0.044309	0.0443199	0.0514068	0.0486467	0.0501667	0.0449699	0.0449699
0.0569255	0.0470859	0.0470859	0.0540773	0.0566334	0.0506752	0.0505175	0.0568943	0.0568943	0.0497322	0.0508053	0.0538893	0.0522325	0.0520688	0.0554302	0.04898	0.0538395	0.0538395	0.0494624	0.0493158	0.0498695	0.0510009	0.0501501	0.0502727	0.0502727	0.0471595	0.0520896	0.0511091	0.0471763	0.0536537	0.045555	0.0454791	0.049889	0.049889	0.0489053	0.0490745	0.0414821	0.04994	0.0466817	0.0532104	0.0529683	0.0529683	0.0495681	0.0477344	0.0498198	0.0504934	0.0528091	0.0526869	0.0526869	0.0559056
0.0488662	0.0507508	0.0494262	0.0544627	0.0544627	0.0566249	0.0562054	0.0446869	0.0530961	0.0532576	0.0569479	0.054924	0.0516439	0.0517787	0.0484848	0.0545575	0.0545575	0.0537876	0.0545456	0.0542079	0.0531247	0.0476143	0.0518444	0.0496433	0.0464658	0.0532433	0.0503129	0.0530691	0.0530691	0.0498415	0.0496865	0.0448012	0.0393198	0.0514451	0.0533864	0.0495363	0.0515426	0.0515426	0.0424471	0.0502358	0.0510185	0.0440442	0.0450331	0.0495945	0.0514702	0.0514702	0.0527681	0.0431827	0.0554257	0.0448812
0.0546561	0.0429073	0.0429073	0.0521308	0.0516693	0.0541207	0.0560731	0.0459082	0.0459082	0.0516144	0.0531574	0.0529826	0.0520571	0.0514362	0.0560778	0.0482569	0.0516045	0.0516045	0.0517112	0.0518887	0.0485454	0.0522195	0.0487197	0.0493352	0.0493352	0.0440069	0.0498181	0.0522491	0.0484319	0.0459314	0.0517573	0.0473934	0.050933	0.050933	0.0513788	0.0517278	0.0442079	0.042573	0.0530115	0.04777	0.0453224	0.0453224	0.0509959	0.0524725	0.0523591	0.0529683	0.0450923	0.0424636	0.0528612	0.0522605
0.0567845	0.0483531	0.0530045	0.056946	0.0528113	0.0570086	0.0570086	0.0528132	0.0524779	0.056277	0.0447095	0.0505631	0.0523755	0.0523755	0.0539215	0.0537419	0.0507338	0.0489705	0.0456672	0.04385	0.0501603	0.0501603	0.0514386	0.0457904	0.0526086	0.0394803	0.0465084	0.0370535	0.0370535	0.0397138	0.0397138	0.0484725	0.0448506	0.0416571	0.0515391	0.0499424	0.0555738	0.0555738	0.0546786	0.0489244	0.0542493	0.0445459	0.0414139	0.0503991	0.0503991	0.057421	0.0525586	0.0482516	0.0502087	0.0568784
0.0596011	0.0469705	0.056632	0.0491272	0.045193	0.045193	0.0483527	0.0557189	0.045407	0.0468281	0.0415666	0.0547733	0.0529205	0.0501311	0.0501311	0.0421982	0.0522787	0.0433176	0.0453039	0.044452	0.0528108	0.0528108	0.0480381	0.0436838	0.0430153	0.0505446	0.039812	0.0487255	0.0423498	0.0423498	0.0433987	0.0466141	0.0498963	0.0494483	0.0483133	0.0493549	0.0528639	0.0520436	0.0494838	0.0477188	0.0514162	0.0514162	0.0522963	0.0514252	0.0492307	0.0536568	0.0516895	0.0568129	0.0568129	0.0524123
0.0496346	0.0535697	0.0535697	0.0563377	0.058803	0.056709	0.055298	0.0558014	0.0538705	0.0538705	0.0553167	0.0578493	0.0549365	0.0571492	0.0544071	0.0463453	0.0517777	0.0525129	0.0525129	0.052609	0.0538097	0.046855	0.0445746	0.0532609	0.0462082	0.0462082	0.0511354	0.051146	0.0534371	0.0455804	0.0464764	0.0462128	0.0412617	0.0412617	0.0518505	0.0516597	0.0487113	0.052098	0.0502594	0.055771	0.055173	0.0506253	0.0506253	0.0505573	0.056597	0.0538982	0.0537518	0.0551148	0.055586	0.055586
0.0571765	0.0570151	0.0533729	0.0581945	0.0539703	0.0539703	0.0570306	0.0574443	0.0548985	0.0547606	0.0457275	0.0553029	0.0567746	0.0540663	0.0462047	0.054838	0.0548426	0.0548426	0.0535677	0.050849	0.0513882	0.0549405	0.0524749	0.0484174	0.0422778	0.0498456	0.0498456	0.0448533	0.0506016	0.0517973	0.0532522	0.0427877	0.0487978	0.0486663	0.0486663	0.0511588	0.0449137	0.0492168	0.0445609	0.0431771	0.0427252	0.0427252	0.0479028	0.0431905	0.0380523	0.0481499	0.0532788	0.0522412	0.0555214	0.0470977
0.0553595	0.0507088	0.0507088	0.0494381	0.0512327	0.0492316	0.0520879	0.053689	0.0528551	0.0528551	0.0550014	0.0569399	0.0565946	0.0553093	0.0543595	0.0531487	0.052253	0.0540292	0.0540292	0.0485594	0.0560341	0.0473594	0.0503647	0.0480467	0.0525496	0.0525496	0.0519566	0.0484514	0.0497888	0.0463661	0.0463661	0.0510758	0.0457062	0.042931	0.0454574	0.0485436	0.0475656	0.0475656	0.0459739	0.0459739	0.047243	0.0521815	0.0515876	0.0513525	0.055631	0.055631	0.0469695	0.0502582	0.0508637	0.0562017
0.051872	0.0550282	0.0486565	0.0486565	0.052663	0.0551195	0.0553825	0.0545083	0.052174	0.0508477	0.0508477	0.0517228	0.0544088	0.0513114	0.054438	0.056152	0.0546156	0.0546156	0.0553018	0.0413857	0.047054	0.0440808	0.052693	0.0502546	0.0476947	0.051506	0.051506	0.0480591	0.051874	0.0525287	0.0462515	0.0459322	0.0483401	0.03975	0.03975	0.048442	0.0448061	0.0514597	0.0432998	0.0486682	0.053606	0.053606	0.0541333	0.0499731	0.0584499	0.0436335	0.0510043	0.051327	0.0483428	0.0527406
0.0477296	0.0586748	0.0582744	0.0582744	0.0502793	0.0530885	0.0499564	0.049595	0.0533972	0.0533972	0.0570445	0.0512205	0.0540429	0.0544192	0.0530519	0.0486379	0.0504364	0.0500787	0.0500787	0.051784	0.0525892	0.0528987	0.0471067	0.0536403	0.050687	0.0524546	0.0524566	0.0510957	0.0422421	0.0512048	0.0512048	0.0509951	0.0413426	0.0502322	0.0451169	0.0468077	0.0515058	0.044216	0.0467587	0.0467587	0.0448632	0.0535467	0.049372	0.0516789	0.0513132	0.0513132	0.0513276	0.0520768	0.056444	0.054743
0.0495566	0.054237	0.0557659	0.0557659	0.0558906	0.0447534	0.0570372	0.0519803	0.0564923	0.058172	0.058172	0.0554877	0.0553424	0.0562685	0.0544231	0.050572	0.0561402	0.0505343	0.0537083	0.0537083	0.0493619	0.0554171	0.0493247	0.0514642	0.0539459	0.0442914	0.0442914	0.0395418	0.0393733	0.0402061	0.0509209	0.0512084	0.0511317	0.0503298	0.0503298	0.0525539	0.0553261	0.0474596	0.0523343	0.0545144	0.050676	0.0525128	0.0496852	0.0496852	0.0543992	0.0556864	0.0509012	0.0511456	0.0521019	0.055206
0.0602149	0.0468327	0.0483457	0.0558006	0.0532235	0.0555288	0.0555288	0.0565207	0.0470954	0.0571549	0.0578458	0.0573247	0.0584926	0.0558837	0.05371	0.05371	0.0536017	0.0519975	0.0485724	0.051332	0.055973	0.052931	0.0559567	0.0559567	0.0507362	0.0517137	0.0497786	0.046145	0.0524316	0.0492136	0.0492136	0.0517623	0.0417594	0.0516104	0.0496199	0.0530197	0.0488854	0.0507071	0.0540727	0.0540727	0.0525056	0.0503259	0.0536144	0.0540376	0.0519515	0.0530261	0.0519624	0.0519624	0.0548495	0.0469446
0.0581448	0.0511496	0.0547714	0.054931	0.056916	0.0547712	0.05279	0.05279	0.0552562	0.0417783	0.0526358	0.0572195	0.0580519	0.0553008	0.0553812	0.0553812	0.0509734	0.053887	0.053266	0.0524619	0.056414	0.052596	0.052596	0.0523697	0.0575541	0.0460836	0.055981	0.0492431	0.0461739	0.0475769	0.0541212	0.0541212	0.0507291	0.0525437	0.0467263	0.0538465	0.0516628	0.0523636	0.0523636	0.0474413	0.0534573	0.0529873	0.0537893	0.0529782	0.0441056	0.052357	0.052357	0.0502256	0.0501426	0.0468701
0.0574176	0.0584073	0.0579591	0.0544137	0.0494419	0.0561071	0.0561071	0.0565074	0.0565074	0.0530738	0.0519912	0.0571533	0.0561263	0.0588964	0.0587774	0.0587774	0.056049	0.0534391	0.0510642	0.0518859	0.0455689	0.0588925	0.0441358	0.0441358	0.0539533	0.0522646	0.0539089	0.0535985	0.0507718	0.0516837	0.0516837	0.0532026	0.0532026	0.0544033	0.0392916	0.0551697	0.0551887	0.043592	0.0529936	0.0529936	0.0478211	0.0365647	0.0498395	0.0399902	0.0493856	0.0514346	0.0533941	0.0533941	0.0461434	0.0540778
0.0512226	0.0563479	0.057852	0.057852	0.0584551	0.0528399	0.0588655	0.0589548	0.051167	0.0557011	0.0557011	0.0483965	0.056537	0.0581212	0.0555457	0.0562286	0.0594173	0.0539673	0.0543098	0.0543098	0.0536409	0.053984	0.0409472	0.0491002	0.055651	0.0506912	0.0486855	0.0486855	0.0472264	0.0533082	0.0530075	0.0470167	0.0540246	0.0509677	0.0509677	0.047567	0.0542688	0.04337	0.04778	0.0486127	0.0549174	0.0438627	0.0521399	0.0521399	0.0546845	0.0464301	0.0538044	0.0541472	0.0582441	0.0522991
0.0582425	0.0549547	0.0552925	0.0572182	0.051393	0.0537362	0.05852	0.0502401	0.0502401	0.0579744	0.0561776	0.055724	0.0548985	0.061964	0.0543073	0.0543073	0.052983	0.0535537	0.0497653	0.053275	0.0591052	0.056359	0.0500457	0.0500457	0.0507805	0.0535671	0.0564187	0.0515027	0.0536617	0.0476409	0.0431641	0.0490594	0.0490594	0.05265	0.0521986	0.0486172	0.051749	0.0470038	0.0484191	0.0484191	0.0473888	0.048665	0.0579488	0.0526344	0.0534234	0.0541445	0.0492498	0.0492498	0.0542637	0.058068
0.0552606	0.0516657	0.0544441	0.0600271	0.0585765	0.06062	0.0521065	0.0599798	0.0488564	0.0505441	0.0560413	0.0493554	0.0493554	0.05362	0.0608218	0.0587943	0.0599779	0.0493555	0.0558638	0.0558638	0.0504586	0.0552432	0.045883	0.0551521	0.0520436	0.0471206	0.0483435	0.0483435	0.0474393	0.0500096	0.0489507	0.0510045	0.0524495	0.0501769	0.0501769	0.0539211	0.0539211	0.0509447	0.0434913	0.0539388	0.0484786	0.0411004	0.0530148	0.0513703	0.0481188	0.0531408	0.0532141	0.0488719	0.0488719	0.0506337
0.0597524	0.0599649	0.056656	0.0555123	0.0555123	0.0593123	0.0574722	0.0519223	0.056223	0.0589603	0.0619845	0.0619845	0.0556542	0.060659	0.0604823	0.0601116	0.0612745	0.0569862	0.0552478	0.0566297	0.0566297	0.0519778	0.05771	0.0493925	0.0508344	0.051122	0.0481103	0.0575459	0.0575459	0.0549461	0.0508561	0.0507086	0.0472685	0.0412619	0.0521955	0.0521955	0.0487357	0.0458507	0.0486746	0.0541385	0.0467833	0.0544141	0.044273	0.0576309	0.0576309	0.0506621	0.0569327	0.0542837	0.0451543	0.0527957
0.0508722	0.0562344	0.0562344	0.0543876	0.0483992	0.0477643	0.0561152	0.0561152	0.0487523	0.0487523	0.0528836	0.0590777	0.0574795	0.0509247	0.0595252	0.0595252	0.0548113	0.0572178	0.0609872	0.050512	0.0561227	0.0501038	0.0532242	0.054396	0.054396	0.052476	0.0487693	0.0501216	0.0515977	0.0496396	0.0440724	0.0440724	0.052455	0.052455	0.0538864	0.0560983	0.0521922	0.0510521	0.0525701	0.0427972	0.0427972	0.0499001	0.0549549	0.0482616	0.0590617	0.0592108	0.049308	0.0550371	0.0550371	0.058773
0.0598381	0.0538992	0.0611612	0.0620514	0.0620514	0.054505	0.0624861	0.0612147	0.0557342	0.062094	0.0610032	0.0610032	0.051879	0.051879	0.0509484	0.0510384	0.0485276	0.0608385	0.0602498	0.0555486	0.0555486	0.0576309	0.0563531	0.0554554	0.0458088	0.0528427	0.0472201	0.0511726	0.0511726	0.0499527	0.0436112	0.0546577	0.0530912	0.0472769	0.0464115	0.0464115	0.0450247	0.0513901	0.0487345	0.0470092	0.0586338	0.0548032	0.0550664	0.0557194	0.0557194	0.0587398	0.0400719	0.054435	0.0463389	0.05199
0.0597375	0.0619424	0.0619424	0.0593291	0.0578417	0.0601942	0.0554167	0.058368	0.0645162	0.0645162	0.0600475	0.0521734	0.0569523	0.0608954	0.0657644	0.0657644	0.0546829	0.0546829	0.0503697	0.0577166	0.0571482	0.0553855	0.0557376	0.056956	0.056956	0.0557306	0.0519546	0.0528262	0.053312	0.0527954	0.0553477	0.0552324	0.0495368	0.0443405	0.0443622	0.0487384	0.0487384	0.0524257	0.0546056	0.0562883	0.0463974	0.0497447	0.0501889	0.0545663	0.0482223	0.0482223	0.049236	0.0512003	0.0565195	0.0525825
0.0536114	0.0609838	0.0625331	0.0593569	0.0593569	0.0543666	0.0589228	0.0599048	0.0627187	0.0600652	0.0534603	0.0603622	0.0497306	0.0497306	0.0467902	0.0630197	0.0555528	0.0509302	0.0600654	0.0558321	0.0558321	0.0573326	0.0584802	0.0535432	0.0538769	0.0538769	0.0547731	0.0530287	0.0462516	0.0481108	0.0573477	0.0498508	0.0498508	0.0542038	0.0542038	0.0531916	0.0572171	0.0519589	0.0470571	0.0530754	0.0530754	0.054875	0.0517646	0.0581517	0.059097	0.0562317	0.0554184	0.0554184	0.0516339	0.0515626
0.0647061	0.0661985	0.0661985	0.0569725	0.0554118	0.0570464	0.0604546	0.0565648	0.0580074	0.0580074	0.0570707	0.0547763	0.0543587	0.0479085	0.0571672	0.0509121	0.055704	0.0589406	0.0533609	0.0582602	0.0549185	0.0549185	0.0531978	0.0551414	0.0602646	0.0541587	0.0542652	0.0493593	0.0538918	0.0538918	0.0493634	0.0479113	0.0462213	0.0500411	0.0481893	0.0526224	0.0526224	0.0449749	0.051779	0.0477626	0.0536277	0.0562474	0.0595044	0.0493022	0.0529374	0.0436346	0.0533762	0.0503813	0.0503813	0.0528252
0.0583819	0.057402	0.057402	0.0574314	0.0619005	0.0553686	0.0604105	0.0624534	0.055272	0.0618218	0.0502363	0.0604149	0.0640106	0.0640106	0.0595503	0.0514601	0.0566803	0.0547925	0.0620358	0.0632282	0.0627572	0.0587468	0.0587468	0.0623107	0.0632754	0.0550773	0.0565553	0.0573314	0.0573314	0.0547665	0.0536014	0.0525883	0.0411644	0.0519041	0.0460979	0.0455085	0.0505976	0.0505976	0.0541047	0.049288	0.0510836	0.0548678	0.0474656	0.0494636	0.0494636	0.0562929	0.0562929	0.0575904	0.056296	0.0575965
0.0534529	0.0592346	0.0521064	0.0552458	0.0626283	0.0626283	0.0646132	0.0654426	0.0602651	0.0602499	0.0609805	0.0560294	0.0560294	0.0632994	0.0632994	0.056462	0.06691	0.0495572	0.0597919	0.0548906	0.0574627	0.0574627	0.0512054	0.0435945	0.0597899	0.0626196	0.057822	0.0559476	0.0524482	0.0524482	0.0525451	0.0427178	0.0432694	0.052175	0.0515174	0.0509273	0.0509273	0.0445001	0.0445001	0.0505747	0.0505801	0.0505231	0.0501079	0.0560018	0.0544235	0.0544235	0.0585176	0.0611376	0.0608308	0.0542396
0.0595637	0.0554847	0.0623439	0.0623439	0.0618983	0.0585496	0.0615007	0.062858	0.0635288	0.0635288	0.0607484	0.0610067	0.0626353	0.062322	0.066412	0.0628436	0.0628436	0.0604387	0.0604387	0.0570669	0.0557166	0.0527203	0.0534531	0.0605435	0.0598963	0.0598963	0.0611035	0.0585509	0.0570618	0.0563172	0.0484612	0.0502903	0.0505982	0.0472328	0.0472328	0.0559813	0.0514809	0.0575407	0.0553791	0.0535664	0.0535664	0.0546565	0.0550128	0.0553044	0.0602944	0.0618977	0.0623451	0.0632652	0.0554424	0.0554424
0.0622941	0.062664	0.0621665	0.0613291	0.0589451	0.0589451	0.0643131	0.0637189	0.0550183	0.0600237	0.0570227	0.0601139	0.0544679	0.0600821	0.0600821	0.0577088	0.0529547	0.0549605	0.0576202	0.0612141	0.059029	0.059029	0.0642314	0.0544354	0.0576278	0.0600274	0.0498227	0.057361	0.0594898	0.0594898	0.0539787	0.0506983	0.0529073	0.0428575	0.0594942	0.053636	0.0495549	0.0502952	0.0502952	0.0512722	0.0574383	0.0555497	0.0566139	0.0536311	0.059672	0.059672	0.0596601	0.0583889	0.0564478	0.0523725
0.0617209	0.0642268	0.0636323	0.0658257	0.0639286	0.0584296	0.0584296	0.0615341	0.0657797	0.0668488	0.0661868	0.0633391	0.0580364	0.0580364	0.0517949	0.0582096	0.0590303	0.062064	0.0477516	0.0527489	0.0597956	0.0487752	0.0487752	0.0613518	0.060829	0.0552033	0.0541154	0.0563829	0.0503288	0.0534729	0.0534729	0.0508739	0.0570513	0.0529437	0.0566527	0.0510532	0.0556675	0.0556675	0.0578376	0.0545014	0.0543401	0.0570257	0.0544352	0.0536063	0.0599559	0.0572389	0.0572389	0.0583016	0.0541503	0.0585367
0.0590379	0.0625686	0.0625686	0.0673682	0.0647595	0.0648368	0.0670461	0.0679022	0.0617941	0.0684784	0.0684784	0.0635137	0.0628884	0.0619192	0.0546037	0.057026	0.0597125	0.0597125	0.0564545	0.0566688	0.0632391	0.0514863	0.0599851	0.052027	0.0533732	0.0584539	0.0584539	0.0556915	0.0494083	0.0519003	0.0531781	0.0485412	0.0544416	0.0475786	0.0475786	0.0583415	0.0537995	0.0538451	0.0558673	0.0570197	0.0538334	0.0538334	0.0623522	0.0529155	0.0559388	0.0592388	0.0596425	0.0542779	0.0555641	0.052349
0.0669652	0.0670051	0.0551752	0.0551752	0.0517917	0.0581655	0.0581128	0.0661888	0.0590371	0.065155	0.065155	0.0604548	0.0635347	0.0688002	0.0589559	0.062612	0.0502089	0.0590917	0.0590917	0.0514619	0.0552514	0.0467119	0.0528061	0.0603815	0.0583209	0.0562394	0.0548155	0.0548155	0.0497391	0.0507198	0.0486127	0.0441381	0.0391174	0.0550155	0.0550155	0.0559925	0.0488481	0.0511906	0.0413942	0.0486008	0.0515326	0.059312	0.059312	0.0544378	0.0521254	0.0518289	0.0462694	0.052549	0.0592	0.0592
0.058186	0.0647001	0.062785	0.0555588	0.0555588	0.055583	0.0522365	0.0655669	0.0651543	0.0573408	0.0573408	0.0551247	0.0575656	0.060749	0.0560486	0.0578173	0.0524679	0.0524679	0.0568126	0.0568126	0.0577092	0.0636237	0.0505032	0.0641482	0.0621869	0.0564785	0.0571148	0.0512699	0.0586655	0.0586655	0.058159	0.0575842	0.0572438	0.0431447	0.0533619	0.0472072	0.0408772	0.0514265	0.0514265	0.054604	0.0514152	0.0544422	0.0578791	0.0537367	0.0561698	0.0541069	0.0541069	0.0619537	0.0489529	0.0536348
0.0581861	0.0586288	0.0701373	0.0701373	0.0543109	0.0565539	0.069951	0.0680355	0.0656458	0.0568205	0.056321	0.056321	0.0626394	0.0503058	0.0542022	0.0672093	0.0676605	0.0583001	0.0583001	0.0486885	0.0619551	0.0604414	0.0630087	0.0549273	0.0573032	0.0574703	0.0581791	0.0581791	0.0593395	0.060041	0.0506945	0.0460588	0.0561284	0.0469042	0.0469042	0.0573873	0.0616118	0.044762	0.0531362	0.0560132	0.0505973	0.0623501	0.0623501	0.0582331	0.0611099	0.0577425	0.0568768	0.0556146	0.0558099	0.0490344
0.0687625	0.064215	0.0673786	0.0723442	0.0680185	0.0592806	0.0562466	0.0562466	0.0551114	0.0574147	0.0622325	0.0555893	0.0625823	0.0614508	0.0614508	0.064938	0.0619452	0.0570573	0.0523756	0.0523288	0.0524023	0.0628001	0.0628001	0.0602315	0.0619157	0.0584885	0.0614276	0.0572483	0.058324	0.0616722	0.0497271	0.0497271	0.0553639	0.0596566	0.0607622	0.0494954	0.0554985	0.0512173	0.0512173	0.056191	0.0551638	0.0553862	0.0593626	0.0549702	0.0573403	0.0575984	0.0575984	0.0605365	0.0477918	0.0594447
0.070204	0.0640301	0.0699359	0.0699359	0.0593161	0.0685605	0.0702195	0.0675389	0.0703693	0.0659498	0.0637131	0.0637131	0.0673957	0.0641415	0.0622372	0.0622372	0.0630831	0.059518	0.050064	0.0549965	0.0679485	0.0568163	0.049681	0.049681	0.0612554	0.0568039	0.0626918	0.0627991	0.0545448	0.0579925	0.0579925	0.0609441	0.0532048	0.0599724	0.055106	0.0472005	0.0526377	0.0530392	0.0531718	0.0531718	0.0554409	0.0521977	0.054733	0.0507646	0.0543269	0.053731	0.0568263	0.0568263	0.0492609	0.0607544
0.0747113	0.0757427	0.0720499	0.0631782	0.0631782	0.0728591	0.0650334	0.0539651	0.0651849	0.0612536	0.0612536	0.0629137	0.0646483	0.0654535	0.0632754	0.0512353	0.0688624	0.0628185	0.0620048	0.0620048	0.0583836	0.0642638	0.0585413	0.0582704	0.0596249	0.0622181	0.0493523	0.0547602	0.0547602	0.0573681	0.0585468	0.0570299	0.0565031	0.055444	0.055444	0.0519229	0.0482414	0.051198	0.0532329	0.0542815	0.0568082	0.060508	0.0567359	0.0567359	0.0517122	0.0514223	0.0628388	0.0609619	0.0614056	0.0590608
0.0691188	0.0689699	0.0648593	0.0698583	0.0698583	0.0713704	0.0595306	0.0547133	0.0486339	0.0687071	0.0659206	0.0659206	0.0635983	0.0683632	0.0638558	0.0608016	0.0572622	0.0582717	0.0570556	0.0536158	0.0591682	0.0564776	0.0531764	0.0531764	0.0587071	0.0633505	0.058818	0.0611655	0.0621567	0.0600273	0.0600273	0.0612498	0.0630169	0.0610023	0.0558086	0.0558086	0.0557497	0.0467824	0.0514122	0.0515349	0.0549792	0.0511167	0.0511167	0.0586335	0.06037	0.0534963	0.0501652	0.0559484	0.0599251	0.056289
0.0754642	0.0671912	0.0702097	0.0713034	0.0713034	0.0657882	0.0504875	0.0554415	0.0671823	0.0692045	0.0692045	0.0674924	0.0674924	0.0614849	0.0701909	0.0683952	0.0664029	0.0595635	0.0630436	0.0630436	0.0585575	0.0610463	0.067406	0.0650478	0.0667886	0.0627794	0.0591561	0.061847	0.061847	0.0594302	0.0585416	0.0542709	0.0559253	0.0599365	0.0599365	0.0501554	0.0499705	0.0534145	0.0499792	0.0581666	0.0537685	0.058686	0.0566263	0.0566263	0.0575587	0.0570585	0.0649361	0.0597313	0.0642091	0.0603671
0.0616821	0.0744093	0.064629	0.0736266	0.0736266	0.0747492	0.0608681	0.0679192	0.0548019	0.0621347	0.0730701	0.0730701	0.0596919	0.0699709	0.0706419	0.0612085	0.0580732	0.0639169	0.0501909	0.0604893	0.0604893	0.0640953	0.0664181	0.0529501	0.0560736	0.0485458	0.0623014	0.0623014	0.0659485	0.0634417	0.062766	0.0514732	0.060114	0.0535719	0.0495054	0.0495054	0.0551611	0.0530583	0.0533055	0.0486597	0.0577379	0.0612097	0.0629795	0.0586591	0.0586591	0.061319	0.0552966	0.0506288	0.0562813	0.0577271
0.0625113	0.0772945	0.0763026	0.0703692	0.0727179	0.0641311	0.0504469	0.0504469	0.0584919	0.0584919	0.0696949	0.0626177	0.0694854	0.0641923	0.0590616	0.0665881	0.0665881	0.0514727	0.0686924	0.0613356	0.0596425	0.06782	0.0522413	0.0560846	0.0560846	0.0552303	0.0646908	0.0639153	0.0629638	0.058227	0.0633218	0.0633218	0.0574028	0.0620328	0.0564047	0.0485923	0.0553628	0.0541958	0.0500485	0.0590743	0.0590743	0.0616695	0.0558397	0.0581651	0.0593232	0.0614317	0.059875	0.059875	0.0566993	0.059503
0.0610957	0.0613623	0.0645327	0.0570181	0.0570181	0.0646777	0.0609524	0.0540536	0.0540417	0.0651162	0.0687748	0.0687748	0.0648127	0.0611081	0.0662952	0.0589035	0.0596618	0.0585894	0.0612733	0.057924	0.057924	0.049952	0.0675629	0.0527691	0.0499248	0.0538963	0.0534227	0.0534227	0.0559522	0.0631578	0.0634307	0.0612518	0.0620824	0.0630908	0.0589417	0.0589417	0.0569074	0.0551871	0.0517135	0.0543178	0.0525971	0.055673	0.0557978	0.056373	0.056373	0.0585264	0.0600848	0.0587549	0.0594561	0.0519643
0.0635931	0.0627017	0.0627017	0.0550746	0.0617099	0.0742437	0.0749513	0.0621194	0.062766	0.062766	0.0722579	0.0703641	0.0601104	0.0650617	0.060921	0.0670089	0.0670089	0.0652528	0.0677314	0.0594517	0.0609999	0.0650054	0.067178	0.0567623	0.0567623	0.0580018	0.0631485	0.0513269	0.0540064	0.0643867	0.0607218	0.0607218	0.062994	0.0490694	0.0560754	0.0518531	0.0569108	0.0459433	0.0562129	0.054855	0.054855	0.0531791	0.0458645	0.0531125	0.0569113	0.0615138	0.0623999	0.0623999	0.061586	0.0563074
0.0726107	0.0748097	0.0764249	0.0718113	0.0615559	0.0621894	0.0659926	0.0605303	0.0605303	0.0620743	0.0681402	0.057447	0.07408	0.0680918	0.0674435	0.0641601	0.0641601	0.0566495	0.0531211	0.0600142	0.0581108	0.0651038	0.0680367	0.0680367	0.0629413	0.0606034	0.0690812	0.0590643	0.0622311	0.0619914	0.0577273	0.0653505	0.0653505	0.0543778	0.0623582	0.0652627	0.0598121	0.0585232	0.0586741	0.0595517	0.057799	0.057799	0.0580166	0.0594388	0.0593297	0.0559917	0.0647086	0.0647086	0.0616475	0.0632832
0.0770298	0.0707919	0.0717817	0.0663079	0.0669136	0.0669136	0.0642944	0.062473	0.0563715	0.0707738	0.0650461	0.0737726	0.0737726	0.0622318	0.0708967	0.0722493	0.0550774	0.0696673	0.0671784	0.0538251	0.0646199	0.0646199	0.0652952	0.0639087	0.0647981	0.0529901	0.05675	0.067764	0.067764	0.0691628	0.0626465	0.0586926	0.0605943	0.0521814	0.0639108	0.0612204	0.0612204	0.0628983	0.0592981	0.060608	0.0572618	0.0523425	0.057862	0.0597097	0.0587597	0.0587597	0.059813	0.0565824	0.0640687	0.0603351
0.0818573	0.0728972	0.0775046	0.0747136	0.0747136	0.0713512	0.0682505	0.0721784	0.0627615	0.0576375	0.064265	0.0643727	0.0684026	0.0684026	0.0641098	0.070908	0.0675263	0.0611441	NaN	0.0644005	0.0644005	0.0630802	0.0710829	0.0638551	0.0625023	0.0660385	0.0591993	0.0673188	0.058563	0.058563	0.0692912	0.0492148	0.0551445	0.0620785	0.0611563	0.0582738	0.0598271	0.0598271	0.0592593	0.0614923	0.0494814	0.0632646	0.0634461	0.0567354	0.0567354	0.0589736	0.0632265	0.0523972	0.0551382	0.0605723
0.077199	0.0707621	0.0689612	0.0652632	0.0650147	0.0650147	0.0736824	0.0517213	0.0440248	0.0541183	0.0521314	0.0562499	0.0562499	0.068851	0.0584169	0.0709758	0.0657503	0.0643929	0.0670299	0.0632955	0.0708497	0.0708497	0.0687753	0.0633616	0.0596243	0.0597349	0.0647801	0.0590264	0.0689885	0.0689885	0.059278	0.0656826	0.0662612	0.0584692	0.0638649	0.0581022	0.0581022	0.0554991	0.0566892	0.0630505	0.0559544	0.0559863	0.0518185	0.0589345	0.0613386	0.0613386	0.0596454	0.0572088	0.0555274	0.0525784
0.0778505	0.0703659	0.0754808	0.0755368	0.0755368	0.0719145	0.0659985	0.0607854	0.0665894	0.0601626	0.0761661	0.0609538	0.0612219	0.0612219	0.0583609	0.0724927	0.0665232	0.0684347	0.0696243	0.0622508	0.0622508	0.064449	0.064449	0.0673057	0.0633689	0.062254	0.0706829	0.0699826	0.0636385	0.0636385	0.0579421	0.0627521	0.0624734	0.0601456	0.0602198	0.053728	0.0535787	0.0535787	0.0559912	0.0575106	0.0645595	0.0587463	0.0526641	0.0545435	0.0545435	0.0577855	0.0577855	0.0620505	0.0614173	0.0585564
0.0787002	0.0744456	0.0778017	0.0588205	0.0604921	0.0604921	NaN	0.075103	0.0664547	0.0655975	0.0683006	0.0587266	0.0587266	0.0678908	0.0678908	0.0671662	0.0670006	0.0677379	0.0682006	0.0720736	0.0656917	0.0656917	0.0636463	0.064263	0.0685475	0.0682537	0.0680776	0.0628668	0.062926	0.062926	0.062289	0.0550707	0.0585876	0.0650251	0.0639421	0.0634454	0.0634454	0.0619666	0.0648017	0.0583944	0.0578261	0.0578963	0.0488894	0.0567149	0.0615243	0.0615243	0.0575836	0.0573601	0.0528649	0.0573638
0.0807548	0.0713075	0.0702568	0.0618799	0.0717779	0.0770164	0.0770164	0.071777	0.0725837	0.0706838	0.0762663	0.0704016	0.0680155	0.0680155	0.0687421	0.0634094	0.0571882	0.0616008	0.0646644	0.0548417	0.067922	0.063447	0.063447	0.0713946	0.0669395	0.0686246	0.0662024	0.0575116	0.0575119	0.0575119	0.0616941	0.0602564	0.0668994	0.0645465	0.0667564	0.0670017	0.0616575	0.0616575	0.0574827	0.0642046	0.0609328	0.062886	0.0581848	0.0568282	0.0434837	0.0577313	0.0527859	0.0621085	0.0560702	0.0560702
0.0767752	0.0725665	0.0725665	0.0778943	0.0752786	0.0713901	0.0724987	0.0694969	0.071149	0.071149	0.0719855	0.059399	0.0624716	0.0635932	0.0761857	0.0570699	0.0648039	0.0648039	0.0650254	0.0597719	0.0702281	0.0602249	0.0616111	0.0610748	0.0634689	0.0716312	0.0716312	0.0739416	0.065263	0.0657922	0.0634543	0.0660561	0.0578771	0.0578771	0.0675573	0.0693104	0.0677273	0.0682921	0.0623001	0.0634592	0.0580743	0.0580743	0.0595407	0.0589731	0.0611739	0.0603783	0.0595211	0.0652054	0.0652054	0.0590636
0.0662643	0.0795735	0.0778369	0.0737438	0.072472	0.0716556	0.0716556	0.0693415	0.0790025	0.0758208	0.0639722	0.0701929	0.0611553	0.0611553	0.0558202	0.0681832	0.0621352	0.0669763	0.0555437	0.0683511	0.0546	0.0590474	0.0590474	0.0634313	0.0634849	0.0650791	0.0650861	0.0664007	0.0617295	0.0653017	0.0653017	0.0569393	0.0528524	0.0612501	0.0510385	0.0652576	0.0653882	0.0653882	0.0571006	0.0610026	0.0605264	0.0629584	0.0607997	0.0632091	0.062204	0.0632183	0.0632183	0.0600572	0.0629973	0.0582204
0.0816121	0.0711573	0.0749865	0.0672948	0.0692951	0.0692951	0.0669365	0.0695028	0.0608244	0.0655044	0.0719918	0.0721537	0.0583102	0.0685492	0.0685492	0.0704721	0.0736136	0.0717247	0.0727546	0.0505573	0.0596886	0.0562962	0.0585631	0.0721643	0.0733612	0.0661318	0.0661318	0.0632779	0.0573662	0.0601547	0.0671448	0.0684647	0.0622529	0.0622529	0.065213	0.0631312	0.069118	0.0546637	0.0620593	0.057416	0.0566057	0.0506353	0.0629195	0.0566458	0.0636371	0.0636371	0.0613562	0.0613562	0.0621035	0.0642026
0.062781	0.0672653	0.0754247	0.0754247	0.0683227	0.0690838	0.0682993	0.0652147	0.0694247	0.0693494	0.0693494	NaN	0.0598862	0.0623367	0.0675043	0.0703405	0.0641744	0.0689903	0.0689903	0.0755984	0.061882	0.0652009	0.0703325	0.0528565	0.0606873	0.0606873	0.0540724	0.0721643	0.0559124	0.0664157	0.0639091	0.0643395	0.0633855	0.0629519	0.0629519	0.0617345	0.0536831	0.0567045	0.0497066	0.0569144	0.0604398	0.0566824	0.0566824	0.0619352	0.0507679	0.0652947	0.0468662	0.0637993	0.0576493	0.0576493
0.073441	0.0831879	0.0764589	0.0756896	0.0740676	0.0740676	0.0743442	0.0696365	0.0695213	0.0609428	0.0660449	0.0620257	0.0662271	0.0603088	0.0603088	0.058641	0.0729338	0.0628077	0.0729087	0.0661002	0.0632798	0.0553647	0.0689096	0.0689096	0.0687733	0.0596219	0.0716278	0.0607897	0.0598203	0.0650669	0.0647277	0.0686426	0.0605706	0.0605706	0.0615624	0.0615624	0.0551515	0.0569925	0.0556625	0.0591503	0.0610276	0.0610276	0.0575606	0.0556457	0.0501313	0.053369	0.0591211	0.0548347	0.0519461	0.0566869
0.0772072	0.0783445	0.0720996	0.0720996	0.0716008	0.065103	0.0694658	0.0726623	0.0629967	0.0630364	0.0630364	0.0666452	0.0629931	0.0598862	0.0672273	0.0548693	0.071097	0.0500789	0.0500789	0.0735914	0.0701777	0.0682107	0.0593976	0.0723556	0.0565703	0.0668844	0.0608089	0.0608089	0.0553659	0.0679652	0.0636699	0.0573207	0.062981	0.0606765	0.0606765	0.0605553	0.0541542	0.0589189	0.067656	0.0689189	0.0570049	0.0512212	0.0512212	0.058371	0.0613852	0.0549645	0.0568829	0.0611111	0.0576056	0.061376
0.0783235	0.0796796	0.0609649	0.0736075	0.0736075	0.070618	0.0700501	0.0734754	0.0770768	0.0511885	0.0651638	0.0651638	0.0634371	0.0753254	0.0594461	0.0704373	0.0623889	0.0692504	0.0708525	0.0708525	0.0627318	0.0648657	0.0721885	0.0606653	0.0736119	0.0529431	0.0529431	0.0622278	0.0665508	0.0534471	0.0694277	0.0476492	0.0646639	0.0633698	0.0613302	0.0613302	0.0644905	0.058245	0.0593741	0.0565963	0.0605254	0.0605254	0.0587644	0.0587644	0.055905	0.0502501	0.055266	0.0556027	0.0598209	0.0616541
0.0784688	0.0660787	0.0727873	0.0597619	0.0799613	0.0739985	0.0739985	0.0728654	0.0795748	0.0738389	0.0728156	0.0777397	0.0609681	0.0519842	0.0640551	0.0675308	0.0694977	0.0698297	0.0698297	0.0726722	0.0685893	0.0740719	0.0748824	0.0735755	0.0631661	0.0601173	0.0735886	0.0735886	0.0645356	0.0634638	0.0651552	0.0699434	0.0680886	0.0650248	0.0631257	0.0631257	0.0622437	0.0670157	0.0654055	0.0543141	0.0516982	0.0586457	0.0586457	0.0579929	0.0601457	0.0581723	0.0610762	0.0554817	0.0615098	0.0552882
0.0810028	0.0766062	0.0784448	0.076543	0.0724439	0.0616017	0.078863	0.078863	0.0771065	0.0767867	0.0747049	0.067809	0.0707134	0.0704997	0.074358	0.0725427	0.0725427	0.061719	0.0626064	0.0591431	0.0679657	0.0755943	0.0743194	0.0743194	0.0605242	0.07101	0.0717403	0.0707938	0.070917	0.0695727	0.0687947	0.0687947	0.0527643	0.0697615	0.0579831	0.0651326	0.0620699	0.0683969	0.0683969	0.0568852	0.0568852	0.0525186	0.0569123	0.0631592	0.0526186	0.055562	0.0594261	0.0594261	0.057136	0.0626492
0.078093	0.0694278	0.0795199	0.0808826	0.0779176	0.0729262	0.0729262	0.0777667	0.075452	0.0750935	0.0723994	0.0727471	0.0753302	0.0739974	0.0646613	0.0646613	0.0711599	0.0692369	0.0668815	0.0747165	0.0704744	0.068486	0.0748538	0.0748538	0.0715075	0.0661331	0.0656611	0.0676377	0.0674903	0.0551081	0.0675765	0.0626004	0.0711795	0.0584278	0.0674883	0.0602262	0.0649794	0.06348	0.0618925	0.0618925	0.0595347	0.0617728	0.0628087	0.057443	0.0548232	0.0591884	0.0593143	0.0593302	0.0593302	0.0534311
0.0765384	0.0733314	0.0776893	0.0774289	0.0774289	0.0698298	0.0743864	0.0767812	0.0759312	0.0769901	0.0725072	0.0725072	0.0746162	0.0776822	0.0658944	0.0677503	0.0650824	0.069705	0.0710932	0.0710932	0.0624852	0.0699558	0.0746641	0.0680414	0.0742552	0.0720854	0.0594768	0.0620824	0.0620824	0.0509798	0.0618612	0.064754	0.0664656	0.0697915	0.0681624	0.0681624	0.0694062	0.0682686	0.0475771	0.0677222	0.0684648	0.0622775	0.0473027	0.0473027	0.0631898	0.0675091	0.0633315	0.062546	0.0605191	0.065264
0.0727499	0.0749004	0.0644412	0.0652033	0.0690216	0.0690216	0.0677668	0.0776083	0.0773053	0.0692864	0.067051	0.067051	0.0671228	NaN	0.0764167	0.0776672	0.0721687	0.0689333	0.0658286	0.0762178	0.0762178	0.0745017	0.0651141	0.0756849	0.0765462	0.0565646	0.0727701	0.0727701	0.0687538	0.0739952	0.0687718	0.056238	0.0728064	0.0551804	0.0706519	0.0706519	0.0726027	0.0621314	0.0671922	0.0586952	0.0628456	0.0654474	0.0620913	0.0613092	0.0592398	0.0646978	0.0481829	0.0653525	0.0653525	0.064204
0.0757168	0.0772618	0.0568678	0.0634094	0.0634094	0.0716442	0.073967	0.0781889	0.0726929	0.0603067	0.0716036	0.0736998	0.0736998	0.0637921	0.0699379	0.0672096	0.0672096	0.0667601	0.0692587	0.0800903	0.0752958	0.0762637	0.069374	0.069374	0.0737702	0.0698482	0.0776942	0.0753316	0.0716943	0.0649839	0.0742872	0.0742872	0.0635632	0.0678688	0.0675353	0.0696563	0.0590824	0.0674304	0.0672086	0.0681134	0.0681134	0.067461	0.0622447	0.0634753	0.0612801	0.0573063	0.0635501	0.0635501	0.0618587	0.057346
0.0659092	0.0739674	0.0786485	0.0748634	0.0730243	0.0730243	0.0713412	0.076606	0.0678376	0.0742577	0.0710765	0.0710765	0.0707671	0.0780751	0.0747192	0.0768085	0.0752378	0.0721357	0.0750607	0.065968	0.065968	0.0761462	0.0679235	0.0736299	0.071107	0.0705449	0.0736328	0.0645868	0.0676833	0.068351	0.0735725	0.0719525	0.0719525	0.0768795	0.0642147	0.0639952	0.0733585	0.0701592	0.0607519	0.0607519	0.0647329	0.0647329	0.0567501	0.0633235	0.0616476	0.0623457	0.0632258	0.0631808	0.0631808	0.0636517
0.0802442	0.0681081	0.0681081	NaN	0.0680403	0.0774953	0.0638393	0.0638393	0.0709202	0.0709202	0.0674257	0.0760891	0.0744013	0.0750117	0.0639028	0.0679103	0.0679103	0.0672003	0.0631369	0.0631369	0.0713625	0.0738539	0.0726226	0.0755107	0.0632385	0.072869	0.0702132	0.0719432	0.0719432	0.0681311	0.0546211	0.0600767	0.0537775	0.0686758	0.0628634	0.0692974	0.0686788	0.068613	0.069399	0.0653327	0.0653327	0.067253	0.0507773	0.0554794	0.0579551	0.0669474	0.0585317	0.0571921	0.0571921	0.0600897
0.0759968	0.0769403	0.0822498	0.0680856	0.0757526	0.0792138	0.0775732	0.0710392	0.0710392	0.0681079	0.0673813	0.0729411	0.0732374	0.0631501	0.0677949	0.0747719	0.0599975	0.0599975	0.0723957	0.0738282	0.0732432	0.0739217	0.0595819	0.0595819	0.069202	0.0704301	0.0680749	0.0681709	0.0674191	0.0674191	0.0659011	0.073909	0.0629866	0.0622762	0.0566117	0.0563697	0.0563697	0.0668202	0.0663543	0.0694199	0.0725433	0.0622984	0.0636563	0.063853	0.063853	0.0628989	0.0614693	0.0587988	0.0602427	0.0604504
0.0784304	0.0711309	0.0759147	0.0705625	0.0705625	0.0741396	0.0711744	0.0625281	0.0623473	0.0681795	0.0788479	0.0641451	0.0641451	0.0706775	0.0662185	0.07812	0.0669411	0.0702531	0.0753596	0.0731112	0.0696139	0.0696139	0.058095	0.0738642	0.0573726	0.0723475	0.0708452	0.0690739	0.0690739	0.072709	0.0688316	0.0701115	0.061562	0.0622225	0.0709793	0.0712835	0.0712835	0.0624838	0.0640739	0.0628678	0.0532326	0.056747	0.0553124	0.0553124	0.0649393	0.0649393	0.0637135	0.0655923	0.0662632	0.0628942
0.079639	NaN	0.0755611	0.0767426	0.0845809	0.0845809	0.0805667	0.0731501	0.0784762	NaN	0.0796681	0.0707917	0.0710474	0.067578	0.0652449	0.0704305	0.0645402	0.0645402	0.0706605	0.067473	0.0726892	0.0706345	0.0752842	0.0659171	0.0752747	0.0752747	0.0738036	0.0719914	0.0581477	0.0634919	0.0602036	0.0624158	0.0624158	0.0632656	0.0655736	0.069224	0.0624635	0.0582348	0.0567835	0.061966	0.0652847	0.0652847	0.063607	0.0628171	0.0679256	0.0653074	0.0637358	0.0684674	0.0684674	0.0642636
0.0753374	0.0737167	0.0732977	0.0737241	0.0692286	0.0692286	0.0775647	0.0717242	0.0670961	0.0652056	0.0716701	0.0799367	0.0799367	0.073463	0.076727	0.0673795	0.0753663	0.0691776	0.0632691	0.0653579	NaN	NaN	0.0684789	0.0756227	0.0658395	0.0706879	0.0683304	0.068133	0.068133	0.0630848	0.0630848	0.0667942	0.068659	0.0653142	0.0535228	0.0602395	0.0602395	0.0618741	0.0609397	0.0663367	0.0552187	0.0668131	0.0573992	0.0651863	0.0672474	0.0672474	0.0608251	0.0514271	0.0620822	0.0562012
0.0631411	0.0771611	0.0797789	0.0729409	0.0735263	0.0735263	0.0737907	0.0675705	0.071786	0.0668633	0.0743301	0.0745568	0.0786367	0.0786367	0.0751004	0.0639694	0.0600863	0.0738035	0.0619185	0.0728583	0.0728583	0.0726894	0.0726894	0.0716597	0.0594887	0.0705799	0.0708073	0.0679718	0.0696773	0.0696773	0.0680926	0.0648985	0.0667099	0.0657677	0.0665795	0.0603695	0.0677573	0.0677573	0.0607923	0.06963	0.0599838	0.0688955	0.0606116	0.0643671	0.0643671	0.0623474	0.0666379	0.0673128	0.0546175	0.0675626
0.0764929	0.0779961	0.0779961	0.0705863	0.0742411	0.0728147	0.0685485	0.0669312	0.0682262	0.0682262	0.0672625	0.0733753	0.0722442	0.0722448	0.0711012	0.070953	0.0738013	0.0609472	0.0609472	0.0579994	0.0720937	0.0720937	0.0666084	0.057387	0.064262	0.0737568	0.0752529	0.0710422	0.076732	0.0544627	0.0544627	0.0731329	0.0707113	0.0587914	0.0671064	0.0653702	0.0653702	0.0672982	0.0554552	0.0553801	0.0584708	0.0676388	0.0587501	0.0583613	0.0533247	0.0533247	0.0613166	0.058685	0.0665487	0.0622709
0.0782447	0.0598056	0.0598056	0.0566423	0.0580821	0.0663377	0.0696335	0.0674252	0.0717338	0.0767236	0.0767236	0.0727796	0.0750192	0.0742678	0.0703027	0.0733503	0.0732644	0.0732644	0.0762591	0.0612998	0.0698143	0.0685942	0.0685942	0.0678694	0.0583762	0.0582344	0.0752945	0.0669748	0.0569736	0.0569736	0.0716809	0.0693071	0.0699441	0.0670396	0.0702323	0.0625937	0.0741473	0.0741473	0.0744681	0.0681846	0.0588741	0.0665012	0.054005	0.0580137	0.0626337	0.054761	0.054761	0.0644119	0.0542594	0.060229
0.0749808	0.0648168	0.0678399	0.0719496	0.078398	0.078398	0.0743442	0.0773947	0.0752532	0.071972	0.0672319	0.0723144	0.0701601	0.0741053	0.0741053	0.0695324	0.0729915	0.0710866	0.0703375	0.0745256	0.0729371	0.0729371	0.0695131	0.0638431	0.0703349	0.0733616	0.0648999	0.0641251	0.0655585	0.0630607	0.074013	0.060006	0.0706895	0.0706895	0.0672084	0.0702715	0.060033	0.0667819	0.0665028	0.0571524	0.0614493	0.0622747	0.0622747	0.0628223	0.0682527	0.0678661	0.0635899	0.0567736	0.0567736	0.0591876
0.0632445	0.0782437	0.0794089	0.0764981	0.0762228	0.0810325	0.0810325	0.0830244	0.0788112	0.0730767	0.0803125	0.0773363	0.0567925	0.0721542	0.0711289	0.063365	0.0745312	0.0745312	0.0719449	0.0665942	0.073334	0.0727417	0.0672261	0.0687063	0.0715104	0.0583852	0.0712811	0.0635852	0.0713686	0.0713686	0.0688285	0.0728778	0.0702394	0.0714474	0.0691615	0.0722901	0.062766	0.062766	0.0584811	0.0634222	0.0530996	0.0604537	0.0702347	0.0609199	0.0601401	0.0619243	0.0619243	0.0630524	0.0597017	0.0640646
0.0761268	0.0733626	0.0733626	0.0793618	0.0760848	0.0801482	0.0790236	0.0795433	0.0767008	0.0765997	0.0735693	0.0735693	0.0760109	0.0626988	0.0763275	0.0736059	0.0713104	0.0661443	0.0661443	0.0715394	0.0738794	0.0707451	0.062592	0.0701818	0.0689954	0.0679788	0.0679788	0.0615692	0.0698876	0.0736456	0.0579771	0.0644126	0.0674304	0.0674304	0.0716065	0.0716065	0.0663241	0.067565	0.0733565	0.0672938	0.0596509	0.0695225	0.0695225	0.0659476	0.0674438	0.0631257	0.0665303	0.0569555	0.0690899	0.0601488
0.0821294	0.0708267	0.0782606	0.0755095	0.0795333	0.0798659	0.0798659	0.076441	0.0800302	0.0795986	0.0816891	0.0703696	0.0701083	0.0701083	0.0728295	0.0741731	0.0718553	0.0779477	0.0697109	0.0696445	0.0705513	0.0733035	0.0733035	0.0740605	0.0697381	0.0598893	0.0662724	0.0627448	0.0621363	0.071169	0.071169	0.0713423	0.0735692	0.070628	0.0715555	0.0721407	0.0637102	0.0637102	0.0586276	0.0656429	0.0642273	0.0670873	0.0643773	0.0662117	0.0632614	0.0591776	0.0591776	0.0601157	0.0559562	0.0631104
0.0832701	0.0749787	0.0630496	0.074401	0.0731187	0.0744769	0.0744769	0.0730015	0.0703986	0.0719398	0.0656001	0.0752808	0.0749338	0.0734752	0.0734752	0.0550394	0.070422	0.0627628	0.0649108	0.0659428	0.0689715	0.0730063	0.0689679	0.0689679	0.0653489	0.0644188	0.0593248	0.0633871	0.0681896	0.0672671	0.071884	0.0706895	0.0680143	0.0735178	0.0701963	0.0701963	0.0699047	0.0700727	0.0652604	0.0622488	0.0602147	0.0557723	0.0557723	0.0635378	0.0684826	0.0572877	0.0571555	0.0570463	0.0684154	0.060749
0.0711344	0.0697543	0.0824637	0.0824637	0.0709354	0.0809114	0.0722116	0.0755653	0.0707342	0.0755645	0.0755645	0.074233	0.0754741	0.0603273	0.069126	0.0553943	0.0687162	0.0708379	0.0708379	0.0766344	0.0702445	0.0664403	0.0620491	0.0710773	0.0605587	0.0682121	0.0706547	0.0706547	0.0703537	0.0642556	0.0673691	0.0716274	NaN	0.070176	0.070176	0.0707064	0.067192	0.0702142	0.070857	0.0708258	0.0649505	0.0632151	0.0632151	0.0654021	0.0687227	0.0637036	0.0622887	0.066255	0.0563754	0.0563754
0.0796854	0.0743023	0.0825967	0.0788202	0.0699882	0.0737834	0.057068	0.057068	0.0798255	0.0693324	0.078865	0.0781435	0.0726051	0.072072	0.072072	0.0751598	0.073781	0.0771074	0.06355	0.0722458	0.0753435	0.0701532	0.0706253	0.0706253	0.0714138	0.0682146	0.0682146	0.0679519	0.0699691	0.0733703	0.0714962	0.0683643	0.067451	0.0691965	0.0590118	0.0590118	0.0669853	0.0670045	0.0649738	0.0649894	0.0604244	0.0550237	0.0550237	0.0667929	0.0642468	0.0665853	0.0613057	0.0640723	0.0597459	0.0651308
0.0717281	0.0695496	0.0721788	0.076005	0.0703229	0.0633062	0.0633062	0.075811	0.0803535	0.0707547	0.0684402	0.0704706	0.0639775	0.0718577	0.076191	0.076191	0.0724973	0.0769903	0.0675396	0.0687935	0.0629807	0.0714491	0.0723887	0.06964	0.0682176	0.0712464	0.0663051	0.0663051	0.0656849	0.0697965	0.0601126	0.0644479	0.0659217	0.0643349	0.0643349	0.0673482	0.0669987	0.0688283	0.068217	0.0708507	0.0642789	0.0665922	0.0665922	0.0629214	0.0529017	0.0737465	0.0656807	0.0691613	0.0668273	0.0614966
0.0817829	0.0810082	0.0748278	0.0760954	0.0760954	0.0663954	0.0687606	0.0804421	0.0679939	0.0741433	0.0693872	0.0693872	0.0747178	0.0727824	0.0704267	0.0703104	0.074967	0.0611516	0.0689605	0.0689605	0.0732503	0.0711941	0.0673614	0.0703835	0.0660903	0.0652338	0.0652338	0.0661662	0.0660992	0.0635603	0.0663755	0.0635397	0.0646385	0.0657479	0.0639687	0.0639687	0.0697209	0.0682953	0.0705434	0.0620608	0.0619269	0.06919	0.0631297	0.0631297	0.0601579	0.0692899	0.0629578	0.0672884	0.0630546	0.0659436
0.0646621	0.0617051	0.0865976	0.0865976	0.0715296	0.0759584	0.0685533	0.0604196	0.0746625	0.0771601	0.0821485	0.0724782	0.0724782	0.0766041	0.0730399	0.0687816	0.0590359	0.065039	0.065039	0.0654024	0.0694348	0.0607223	0.0628827	0.057639	0.0576625	0.0754865	0.0480436	0.0480436	0.0649415	0.0639998	0.0645965	0.0623909	0.0707872	0.0602232	0.0636342	0.0627011	0.0627011	0.0616814	0.0680766	0.0706369	0.0657829	0.0504769	0.0504769	0.0652728	0.0566226	0.0595545	0.0684508	0.0665561	0.0600433	0.0601033
0.0791836	0.0703957	0.0711575	0.0812037	0.0812037	0.0573141	0.0755857	0.0684831	0.0684697	0.0686033	0.0710601	0.0710601	0.0715196	0.0693401	0.0710982	0.074112	0.0699918	0.0705928	0.0641679	0.0641679	0.0735904	0.0676945	0.0763732	0.0688369	0.0638357	0.0668038	0.0694692	0.0704336	0.0633464	0.0620792	0.0718865	0.0718865	0.0727931	0.060797	0.0708175	0.0581517	0.0608455	0.0627504	0.0627504	0.0587916	0.0587916	0.058007	0.0664488	0.0677194	0.0621874	0.0644103	0.0662937	0.0662937	0.0536896	0.0606829
0.0787185	0.0759714	0.0733969	0.0809347	0.0763939	0.0763939	0.080256	0.074291	0.0592122	0.0722856	0.0741069	0.0732186	0.0732186	0.065975	0.0741049	0.067287	0.0695369	0.0726512	0.0726512	0.0698907	0.0698907	0.0587357	0.0658792	0.065146	0.0617554	0.0659415	0.064157	0.064157	0.0713785	0.0715747	0.0684886	0.0701889	0.0677725	0.0625704	0.0655784	0.0693121	0.0695392	0.0621642	0.0696552	0.0696552	0.0631837	0.0634545	0.0696907	0.0563445	NaN	0.0601508	0.0585997	0.0553641	0.0553641	0.055335
0.0702311	0.0760662	0.0860913	0.0759865	0.0757538	0.0733291	0.073303	0.073303	0.0778409	0.0714645	0.0689832	0.0763141	0.0706547	0.0663406	0.0737951	0.0734797	0.0734797	0.0608597	0.0675089	0.0648236	0.0603282	0.0602722	0.0575762	0.0575762	0.0643509	0.0608918	0.0692346	0.069845	0.0595555	0.072607	0.0730031	0.0730031	0.0683438	0.0730145	0.0729171	0.0597547	0.0550542	0.0719166	0.0705316	0.0700121	0.0700121	0.0706994	0.0702108	0.0601289	0.0564284	0.0609445	0.0623883	0.0604116	0.0564626	0.0621866
0.0706395	0.0658679	0.0779762	0.0690368	0.0695955	0.0695955	0.0729931	0.0703984	0.0694075	0.0753293	0.0756079	0.0714564	0.0714564	0.0643023	0.0722521	0.0705772	0.0731552	0.0755759	0.0634338	0.0598257	0.0598257	0.0685675	0.0614985	0.0639627	0.0639627	0.0652073	0.0674926	0.071684	0.072611	0.0733546	0.0675745	0.0700686	0.0700686	0.0657327	0.0700919	0.0604825	0.0691148	0.0716576	0.068765	0.068765	0.0637058	0.0735148	0.0641011	0.0671351	0.0630288	0.0624238	0.0670301	0.0641678	0.0641678	0.0650056
0.0742646	0.0774037	0.0774037	0.0762038	0.0654986	0.0544172	0.0726797	0.0726797	0.0624437	0.0624437	0.0761387	0.0654757	0.0574688	0.0619164	0.0582231	0.0694351	0.0694351	0.0587343	0.0637064	0.0663948	0.0633157	0.0568943	0.0614167	0.0644509	0.0644509	0.0694233	0.0675165	0.067285	0.0687278	0.069185	0.0593692	0.0593692	0.0745338	0.0658669	0.0733491	0.0704401	0.0663209	0.0707958	0.0669163	0.060581	0.060581	0.0685631	0.0675443	0.0642881	0.0629743	0.0637175	0.0667648	0.0636089	0.066582	0.066582
0.0698666	0.0765305	0.0792216	0.0759991	0.0547516	0.0636885	0.0722606	0.0794212	0.0794212	0.0720044	0.0739281	0.0720372	0.0720372	0.0803091	0.0658524	0.0753491	0.0688209	0.0699702	0.068181	0.0697131	0.0697131	0.0552547	0.0600006	0.0634408	0.058074	0.0699465	0.0659493	0.0695374	0.0671016	0.0671016	0.0645439	0.0674835	0.0752022	0.0701776	0.0625087	0.0624695	0.0624695	0.0653435	0.0666394	0.0696022	0.0613077	0.0726388	0.0680804	0.0670467	0.0670467	0.064083	0.0627113	0.0563016	0.0636347	0.0626412
0.0759353	0.0771205	0.0719192	0.0710391	0.0710391	0.0709634	0.0706261	0.0742205	0.0754346	0.079789	0.0726782	0.0583446	0.0583446	0.0692831	0.0648181	0.075426	0.0695756	0.0627907	0.0617713	0.0617713	0.0766452	0.0766452	0.063047	0.0656216	0.0655287	0.0684711	0.0629754	0.0686258	0.0686258	0.0662065	0.065957	0.0615366	0.0704119	0.0597501	0.0707786	0.0727914	0.0591861	0.0591861	0.0545744	0.0568988	0.0635764	0.0636466	0.0621535	0.0621535	0.0644935	0.0650047	0.0660563	0.064754	0.0674003	0.0643833
0.0783724	0.0687254	0.0775015	0.0638479	0.0750008	0.0750008	0.068799	0.0703061	0.0563311	0.0596269	0.0749593	0.07418	0.0726567	0.0726567	0.0734243	0.0585431	0.0717346	0.0672954	0.0732088	0.0719084	0.0719084	0.0541267	0.0662723	0.0700878	0.0574509	0.0563603	0.0585351	0.0612782	0.0729369	0.0729369	0.0724366	0.0681896	0.0680546	0.0649612	0.0701028	0.0626561	0.0626561	0.0493508	0.0655925	0.0491171	0.0551503	0.0550827	0.0596113	0.0598134	0.0641904	0.0659044	0.0632483	0.0638312	0.0638312	0.0564331
0.0820582	0.0793142	0.0793142	0.0762126	0.0750347	0.0779233	0.0685097	0.074681	0.0696283	0.0696283	0.0686574	0.0653233	0.0717737	0.0685351	0.0594628	0.0643729	0.0643729	0.066887	0.0661316	0.0608469	0.058802	0.058802	0.0589114	0.0704273	0.0654915	0.0510562	0.0519313	0.0665527	0.0665527	0.0627909	0.0627909	0.0630659	0.0603902	0.0672702	0.0675145	0.0712625	0.0676919	0.0676919	0.0660973	0.0615658	0.0653071	0.0548052	0.0643007	0.0677993	0.0638078	0.0638078	0.0658971	0.0582057	0.0552851	0.0658167
0.0823732	0.0792953	0.0762579	0.0596926	0.0690015	0.0632316	0.0699317	0.0708759	0.0708759	0.0750947	0.0750947	0.0629431	0.07071	0.0676929	0.0571427	0.0752848	0.0730037	0.0730037	0.0752394	0.0677394	0.0578651	0.0764942	0.0656923	0.073403	0.0588845	0.0588845	0.0634442	0.050965	0.070104	0.0637617	0.0672384	0.0648293	0.0648293	0.0640463	0.0672017	0.0690681	0.0645883	0.0640056	0.0542468	0.0596291	0.0638046	0.0638046	0.0686688	0.0678906	0.0698423	0.0644039	0.0653828	0.0666006	0.0666006	0.0683842
0.0783422	0.07486	0.0731364	0.0792661	0.0759405	0.0819307	0.0819307	0.0671334	0.0710564	0.0740216	0.0711204	0.0752849	0.0610632	0.0610632	0.0620312	0.0583254	0.0684037	0.0640593	0.0707186	0.065333	0.0641484	0.0641484	0.0649008	0.0649982	0.070948	0.0646549	0.0660969	0.0660383	0.058354	0.0650692	0.0650692	0.0682504	0.0622574	0.0682187	0.0674065	0.065537	0.0686219	0.0686219	0.0633308	0.0670626	0.0614555	0.0573675	0.0684657	0.0613273	0.0625143	0.0625143	0.0580454	0.0633594	0.0635828	0.0559376
0.0825056	0.0762708	0.0761976	0.0773273	0.0805356	0.0784003	NaN	0.0553761	0.0765316	0.0725811	0.0725811	0.054471	0.0586388	0.0764234	0.0752658	0.068672	0.0711023	0.0711023	0.0585742	0.066357	0.0636665	0.0601188	0.0709036	0.059433	0.0668785	0.0668785	0.0723414	0.0524097	0.0607096	0.0605897	0.0696546	0.0652942	0.0652942	0.0607778	0.0607778	0.0741832	0.0646699	0.061534	0.0590689	0.0693158	0.05737	0.05737	0.0576647	0.0490088	0.0599472	0.0725626	0.059231	0.0634423	0.0588896	0.0588896
0.0642418	0.0745097	0.0745097	0.0663905	0.0673647	0.076214	0.0706805	0.0700257	0.0704188	0.0704188	0.0634736	0.0645713	0.0727336	0.0740016	0.0675139	0.0638894	0.0618701	0.0587182	0.0587182	0.0625285	0.0542176	0.0628506	0.0735756	0.0553827	0.0708563	0.0708563	0.0599072	0.0604855	0.0723477	0.0637455	0.0711053	0.0630062	0.0668351	0.0668351	0.0602895	0.0570654	0.065464	0.058354	0.057362	0.0544971	0.0616235	0.0666413	0.0666413	0.061575	0.0673677	0.0589815	0.0516825	0.0635187	0.0637503	0.0637503
0.0768427	0.0752839	0.0737204	0.0737204	0.0752648	0.0713052	0.060319	0.0666443	0.0686444	0.0718591	0.0718591	0.074942	0.0772088	0.0583863	0.0591072	0.0534378	0.070778	0.0579836	0.0723886	0.0589928	0.0729822	0.0637064	0.0637064	0.073812	0.0565143	0.0629202	0.0590654	0.0730351	0.07275	0.07275	0.0662286	0.0662286	0.0669441	0.0636068	0.059529	0.0604467	0.0708388	0.0708388	0.0651337	0.0533638	0.0652936	0.0685238	0.0683689	0.0601454	0.0583783	0.0650106	0.0650106	0.0656596	0.0577502	0.0633003
0.0653843	0.0821892	0.0821892	0.0711136	0.0676303	0.0761355	0.0750415	0.0670288	0.0773102	0.0773102	0.0714336	0.0714336	0.0751401	0.0630699	0.0760038	0.0676429	0.0719428	0.0706279	0.0706279	0.0702668	0.0657705	0.0723668	0.070819	0.0606138	0.0660335	0.0600573	0.0600573	0.056319	0.0577896	0.0613872	0.0649242	0.0685403	0.0678919	0.0678919	0.0521577	0.068017	0.0692785	0.0648398	0.0657968	0.0576936	0.0654829	0.0569888	0.0569888	0.0677895	0.0613929	0.0617984	0.057187	0.0688243	0.062202	0.063766
0.0736005	0.0729382	0.0781776	0.0717659	0.0748852	0.0741731	0.075119	0.075119	0.0685035	0.0646155	0.0735989	0.0712866	0.0687526	0.0687526	0.0761098	0.0664161	0.0705101	0.0653852	0.0655541	0.0633802	0.0698636	0.0684907	0.0684907	0.066949	0.0696938	0.075499	0.0632074	0.0598588	0.0555549	0.074717	0.0720139	0.0720139	0.0694968	0.0513243	0.0604723	0.0576999	0.067591	0.067591	0.0634974	0.0655812	0.0636625	0.0625825	0.0535145	0.0535145	0.067043	0.0617293	0.0619321	0.0585027	0.0589352	0.0589352
0.0816943	0.0731169	0.0731169	0.0765851	0.0757394	0.0629437	0.0642616	0.0697412	0.0685858	0.0685858	0.0773943	0.0773943	0.0584412	0.0763581	0.0763581	0.0653852	0.0752655	0.0687733	0.0635774	0.0653091	0.0717924	0.0717924	0.0668795	0.0668795	0.0643099	0.0660563	0.0646907	0.0676861	0.0662825	0.0672998	0.0672998	0.0552906	0.0632103	0.0664124	0.0667697	0.0521322	0.0704502	0.0696441	0.0696441	0.0638281	0.0680935	0.0663341	0.065959	0.0640298	0.0630258	0.0630258	0.0542186	0.0542186	0.0710685	0.0634291
0.0663839	0.0700179	0.0816091	0.0816091	NaN	0.0711704	0.0646888	0.0711736	0.05957	0.0756559	0.0676508	0.0785276	0.0704015	0.0626473	0.076094	0.076094	0.0674105	0.0743138	0.0718639	0.0718912	0.0749946	0.0665318	0.0665318	0.0696143	0.067271	0.0622685	0.0630166	0.0630166	0.0621294	0.064981	0.068118	0.070002	0.0693532	0.0677377	0.0677377	0.0586811	0.0575198	0.0559056	0.0561636	0.0581138	0.0530913	0.0542379	0.0586266	0.0586266	0.0563368	0.0581655	0.0539433	0.0681998	0.0658986	0.0658986
0.0693751	0.077488	0.0780044	0.0599418	0.0702444	0.0662723	0.0607211	0.0637387	0.0734492	0.059629	0.0702228	0.0702228	0.0678822	0.071801	0.0626508	0.0737793	0.0674189	0.0757153	0.0757153	0.0728879	0.0707278	0.0725281	0.0602155	0.0668483	0.0687532	0.0700953	0.0700953	0.0662037	0.0591184	0.0700553	0.0587963	0.0699862	0.0579526	0.0677625	0.0660734	0.0660734	0.0627232	0.0713355	0.0589481	0.0533669	0.0647421	0.0645036	0.0645036	0.0644304	0.0676077	0.0656989	0.0603781	0.0635678	0.0676207	0.0629545
0.0763517	0.0559607	0.0695916	0.0568261	0.070604	0.0718828	0.0732815	0.0732815	0.0733483	0.0764858	0.071297	NaN	0.0774185	0.0733516	0.0716053	0.0716053	0.0768221	0.0628536	0.0697847	0.0663891	0.0706764	0.0741126	0.0741126	0.0536608	0.0536608	0.070067	0.0674195	0.0708706	0.0737213	0.0579925	0.0584312	0.0584312	0.0661633	0.0672951	0.0687345	0.0634844	0.0708139	0.056897	0.0588735	0.0588735	0.0619575	0.0633446	0.0572034	0.0542794	0.0533779	0.0605948	0.0605948	0.053385	0.0656892	0.0636898
0.0768307	0.0779722	0.0735233	0.0747127	0.0747127	0.0757928	0.0710732	0.0793339	0.0795419	0.0630739	0.0721285	0.0721285	0.0747834	0.0742843	0.0731622	0.0729572	0.0674687	0.0721566	0.0629477	0.0629477	0.0711326	0.0684557	0.0696965	0.0713899	0.0585192	0.0659763	0.0659763	0.0639661	0.0638786	0.0628325	0.0588202	0.0668432	0.0669493	0.0704521	0.0708536	0.0708536	0.0562399	0.0689714	0.0608556	0.0619052	0.0613365	0.0611482	0.0661704	0.0661704	0.0666494	0.0676824	0.056599	0.0608869	0.0643822	0.0573142
0.0791096	0.0741159	0.066791	0.0807983	0.0696564	0.072036	0.0717969	0.0717969	0.070526	0.0814301	0.0745637	0.0777667	0.0777667	0.0779474	0.0743824	0.0693495	0.0698915	0.0680907	0.0700156	0.0700156	0.0603237	0.0628922	0.0602508	0.061833	0.0610839	0.0607636	0.0664453	0.0664453	0.0685652	0.0652202	0.0722346	0.0712023	0.061308	0.0652053	0.0697923	0.0700696	0.0700696	0.0646544	0.0624372	0.0681104	0.0698872	0.0657004	0.0677043	0.0677043	0.067794	0.0540513	0.0688175	0.0688929	0.0612744	0.0533193
0.066913	0.0758857	0.080083	0.0801116	0.0755541	0.078634	0.071112	0.071112	0.0709137	0.0707391	0.0701742	0.0726129	0.0790749	0.0782534	0.0790091	0.0765457	0.0765457	0.0687438	0.0588219	0.0629733	0.0703593	0.0680552	0.0695595	0.0695595	0.0665723	0.071487	0.064396	0.0686219	0.0695838	0.0649873	0.0724125	0.0724125	0.071428	0.0683549	0.0696869	0.0726622	0.0725296	0.0722931	0.0722931	0.0686248	0.0686248	0.0625785	0.0644769	0.06589	0.0663809	0.0646012	0.0627168	0.0627168	0.0599129	0.0731387
0.0771478	0.0762824	0.0707805	0.0707805	0.0746504	0.069512	0.0781315	0.075451	0.0828905	0.0793612	0.0635987	0.0780287	0.0780287	0.0685942	0.0746125	0.0723891	0.0615035	0.0628922	0.0590133	0.0590133	0.0650771	0.063969	0.0664522	0.0631592	0.0612572	0.064838	0.0661488	0.0661488	0.068601	0.0719725	0.0669165	0.0708742	0.070943	0.0610935	0.0573676	0.0648518	0.0677155	0.067131	0.0605886	0.0605886	0.0691279	0.0531348	0.0568727	0.0574771	0.0530132	0.0576844	0.0585821	0.0653054	0.0653054	0.0673037
0.0791084	0.0720036	0.0761541	0.0632406	0.0632406	0.0642848	0.0729645	0.0655864	0.0703199	0.0724838	0.0735422	0.0735422	0.0774608	0.0761859	0.0803313	0.0683302	0.0633432	0.0569711	0.0567978	0.0567978	0.0715691	0.0640017	0.0634015	0.0647339	0.062211	0.0495949	0.056628	0.0635512	0.0635512	0.0652811	0.0638941	0.0686852	0.0679091	0.0522332	0.0645292	0.0645292	0.0617533	0.067442	0.0610246	0.060731	0.0656486	0.0585396	0.0678473	0.0635277	0.0635277	0.0672315	0.0572207	0.0633494	0.0622853	0.0662505
0.0721735	0.0641716	0.0730172	0.0706529	0.0724961	0.0703746	0.063242	0.0559637	0.0559637	0.0600822	0.0761084	0.0737774	0.0781071	0.0751871	0.0763895	0.0763895	0.0726762	0.0746146	0.0687663	0.0602655	0.0535999	0.056114	0.0643026	0.0559296	0.0559296	0.0553501	0.0694097	0.0594075	0.0538148	0.0633403	0.0607149	0.060683	0.060683	0.0659208	0.0663528	0.0687844	0.0568875	0.0641268	0.0639271	0.0639271	0.0657822	0.0562245	0.0587838	0.0636514	0.0613969	0.0643828	0.0633157	0.0676823	0.0676823	0.0559896
0.0799364	0.081119	0.0609977	0.0745634	0.0745634	0.0747979	0.0730979	0.071041	0.0655892	0.0741841	0.0748287	0.0685056	0.0580476	0.0580476	0.072454	0.060786	0.0607871	0.0674704	0.0648404	0.0648404	0.0589139	0.0637563	0.0681152	0.0652719	0.0588694	0.0646898	0.0672868	0.0643933	0.0643933	0.0610979	0.0676762	0.0586868	0.0583058	0.0598385	0.0670402	0.0596404	0.0624571	0.0624571	0.059028	0.0588722	0.0613292	0.0634315	0.0673631	0.0648094	0.0648094	0.0626483	0.0633067	0.0663366	0.0626875	0.0582088
0.0802304	0.0725165	0.0692453	0.0646556	0.0747487	0.0747366	0.0728649	0.0722833	0.0722833	0.0761896	0.0733554	0.0762497	0.0748822	0.0734906	0.0731485	0.0756667	0.0651546	0.0651546	0.0487897	0.0490694	0.0572342	0.0588469	0.0623002	0.0616719	0.0616719	0.059331	0.065748	0.0557138	0.0597437	0.0560297	0.0609861	0.0572767	0.0572767	0.0636507	0.0552722	0.054297	0.0623624	0.056049	0.0553183	0.0711724	0.0653976	0.0653976	0.0680653	0.066155	0.0653011	0.0642016	0.0572306	0.053384	0.053384	0.0655075
0.0700755	0.0735203	0.0735203	0.0762706	0.0756219	0.0707505	0.0769703	0.0769703	0.0687647	0.0687647	0.0616386	0.0517321	0.0725049	0.0730774	0.0508882	0.0670594	0.0670594	0.0643852	0.0625981	0.0679463	0.0598218	0.0585936	0.049467	0.0663368	0.0661359	0.0661359	0.0695195	0.0695896	0.0629856	0.0715722	0.0588477	0.0644176	0.0644176	0.0640029	0.0536523	0.0542758	0.0577739	0.0554634	0.060633	0.0588005	0.0588005	0.0578233	0.0552676	0.0589167	0.0589209	0.0588322	0.0576618	0.0615947	0.0576888	0.0576888
0.0777104	0.0724945	0.0736072	0.0699037	0.076115	0.0639837	0.0672028	0.0682689	0.0682689	0.0633175	0.0594511	0.073576	0.0640939	0.068241	0.0693263	0.0647781	0.0651548	0.0651548	0.0657477	0.0593339	0.0511838	0.0596397	0.0630365	0.052857	0.052857	0.058607	0.058607	0.048811	0.0609551	0.0654124	0.0626042	0.0592948	0.0592948	0.0656569	0.0629275	0.0603751	0.0623971	0.0518775	0.0611308	0.0611308	0.0616455	0.0616455	0.0594399	0.0605868	0.0546962	0.0623749	0.0499493	0.0641565	0.0641565	0.0661973
0.0617453	0.077279	0.077279	0.0667347	0.0766662	0.0728888	0.072187	0.0591436	0.0667953	0.0695757	0.0667442	0.0715279	0.0705582	0.0705582	0.0738274	0.0644472	0.0701122	0.0665716	0.0693069	0.0674338	0.0584551	0.0584551	0.0640076	0.0507626	0.0509393	0.0575072	0.0589557	0.0652667	0.0652667	0.0633615	0.0619607	0.0578195	0.0611525	0.0578905	0.052964	0.067857	0.060087	0.060087	0.0650555	0.0604076	0.0623316	0.057723	0.0587937	0.0577122	0.0600766	0.0600766	0.0607915	0.0541887	0.0601479	0.0579346
0.0756045	0.0762826	0.070723	0.0697386	0.0690335	0.06068	0.0704055	0.0696157	0.0696157	0.0614698	0.0752626	0.0700716	0.0686057	0.0709099	0.0671937	0.0660454	0.0594126	0.0594126	0.0518683	0.0583106	0.0563837	0.0626292	0.0644391	0.0550185	0.060223	0.0600196	0.0600196	0.0591397	0.0520094	0.0627424	0.0567233	0.0552137	0.0552137	0.0527276	0.0646417	0.0605296	0.0552763	0.0566335	0.0641791	0.0570045	0.0569526	0.0569526	0.0612402	0.0610327	0.0638113	0.061539	0.0575184	0.0627866	0.0589168	0.0557106
0.0637504	0.0712127	0.0712127	0.0762841	0.0713404	0.0693103	0.0693103	0.0718041	0.0656891	0.0623767	0.0697753	0.0704323	0.0697813	0.0697813	0.0732682	0.0701812	0.0649634	0.0680219	0.0635956	0.071371	0.0654062	0.0654062	0.0667788	0.0593808	0.0580799	0.0694354	0.05846	0.052103	0.0514748	0.0518566	0.0518566	0.0530066	0.0541282	0.0559292	0.0550273	0.0656156	0.0667752	0.0667752	0.0569283	0.0649331	0.0648138	0.0642245	0.0632752	0.0605113	0.0578206	0.0578206	0.0665516	0.0546841	0.0625861	0.0622107
0.0672782	0.0666824	0.0747068	0.0726344	0.0701601	0.0701601	0.0654989	0.0663397	0.0616353	0.0611422	0.0717499	0.0732788	0.0637226	0.0725541	0.0725541	0.0653196	0.0599822	0.0555308	0.0575787	0.0529356	0.0529356	0.0634248	0.06017	0.058058	0.0592296	0.0615789	0.0558632	0.0557797	0.069236	0.069236	0.0674592	0.052928	0.0517387	0.0588214	0.0665266	0.0668543	0.0668806	0.0477226	0.0477226	0.0588099	0.0532724	0.058439	0.0647266	0.0640108	0.0640108	0.0624767	0.0572549	0.0518697	0.0665467	0.0574095
0.0708564	0.0631317	0.0634015	0.0680489	0.0760922	0.0749433	0.0749433	0.0715848	0.0598204	0.0534259	0.0582315	0.0705125	0.0683979	0.0683979	0.0678004	0.0614491	0.0644319	0.067538	0.0558839	0.0513539	0.0642047	0.0653131	0.0610965	0.0631322	0.0652855	0.0652855	0.054851	0.0652945	0.0576625	0.0604054	0.0677263	0.0664599	0.0653479	0.0653479	0.0654967	0.065885	0.0672566	0.0670836	0.060164	0.0587496	0.0635019	0.0669194	0.0669194	0.0534707	0.0703037	0.0582452	0.0576751	0.0581356	0.0569634	0.0569634
0.067537	0.071607	0.071607	0.073062	0.0615194	0.0681769	0.0702458	0.0742037	0.0587698	0.068539	0.068539	0.0726435	0.0657313	0.0738094	0.065234	0.061078	0.0632458	0.0632458	0.0650711	0.0514298	0.0675231	0.0560793	0.0664788	0.0497426	0.0653166	0.063029	0.063029	0.0610995	0.0571235	0.0646429	0.0667276	0.0629958	0.0629958	0.0682105	0.0682105	0.0700001	0.059199	0.0632958	0.0666711	0.0634632	0.0526711	0.0526711	0.0674618	0.0544418	0.0655211	0.0650255	0.0666348	0.0645274	0.0646537	0.0682368
0.0562683	0.0760618	0.0750806	0.0705574	0.0708621	0.06395	0.06395	0.0675702	0.0648919	0.0573274	0.0694137	0.0727698	0.07054	0.0684197	0.0675681	0.0586667	0.0600858	0.0627581	0.0627581	0.0693323	0.0595381	0.0616334	0.05804	0.0580718	0.065532	0.0679957	0.0679957	0.0652691	0.0704291	0.0512474	0.064325	0.0670788	0.063069	0.063069	0.0643092	0.0666294	0.0589918	0.063498	0.0592822	0.0629582	0.0623594	0.0517672	0.0517672	0.0642001	0.0568807	0.0643836	0.0629666	0.0670644	0.0632863	0.0655075
0.0638502	0.0690987	0.0726873	0.0726873	0.0613565	0.0705001	0.0658455	0.0692573	0.0674743	0.0658754	0.0658754	0.0681371	0.0618304	0.0568957	0.0601648	0.0596731	0.0548643	0.0548643	0.0604529	0.0604529	0.0493124	0.0546038	0.0670106	0.0550312	0.0575027	0.0549078	0.0549078	0.0546653	0.0574184	0.0651275	0.0646777	0.0585475	0.0540419	0.0666551	0.0666551	0.0637206	0.0684879	0.052794	0.0641423	0.0609324	0.0669958	0.0537911	0.0607789	0.0630997	0.0495958	0.0621572	0.0621572	0.0633992	0.0544563	0.064266
0.0723729	0.0704584	0.06367	0.0688909	0.0750876	0.0725196	0.0725196	0.0621235	0.0623273	0.06555	0.0705186	0.0623085	0.0742979	0.0709503	0.0622943	0.0547326	0.0646868	0.0595663	0.0553646	0.0674231	0.0645054	0.0616697	0.0587693	0.0596982	0.0670646	0.0571338	0.0571338	0.0660498	0.0645629	0.0663971	0.0678725	0.0639051	0.0613292	0.0591924	0.0666367	0.066229	0.0624638	0.063664	0.063664	0.0599529	0.0624423	0.0565286	0.0603913	0.0648952	0.0461115	0.0461115	0.0515029	0.0681323	0.0543912	0.0539122
0.0661765	NaN	0.0659829	0.0659829	0.0707854	0.0667779	0.0709876	0.0654984	0.0585592	0.073201	0.073201	0.0698257	0.0662968	0.0655031	0.062411	0.0558345	0.0617114	0.0539731	0.0525288	0.0525288	0.0580395	0.0548737	0.0495236	0.0641631	0.0622627	0.0586665	0.0586665	0.0631559	0.0673062	0.0596205	0.0586601	0.0604719	0.0621526	0.0646103	0.0646103	0.0592923	0.0602918	0.0552153	0.0574002	0.0623803	0.0645664	0.0625564	0.0600282	0.0600282	0.0584769	0.0538986	0.0605669	0.0592889	0.0663104	0.056816
0.0778105	0.0764145	0.0764145	0.0763664	0.0726095	0.0739305	0.0705136	0.0628676	0.0640834	0.0722819	0.0545119	0.0545119	0.0698376	0.0535763	0.0641639	0.0641468	0.0565508	0.0706719	0.0706719	0.0642968	0.0482227	0.0671431	0.0667568	0.0528619	0.063631	0.0548414	0.0548414	0.0597798	0.0605238	0.0622214	0.0534247	0.0525586	0.0597319	0.063607	0.0596455	0.0596455	0.0585366	0.06282	0.0567631	0.0613037	0.062261	0.0456608	0.0621078	0.0577381	0.0554741	0.0554741	0.059879	0.059879	0.0518689	0.0605367
0.0550858	0.0726519	0.0669768	0.0739379	0.0700087	0.0728078	0.0671615	0.0671615	0.0692509	0.0666279	0.0706333	0.0690583	0.0684037	0.0662035	0.0703423	0.0703423	0.0675286	0.0541324	0.0515745	0.0664985	0.0603715	0.0575391	0.0550726	0.0542289	0.0571243	0.0547686	0.0580009	0.0580009	0.0523606	0.0556935	0.0543293	0.0592804	0.0564221	0.0622673	0.0622673	0.0546182	0.0589923	0.0510854	0.0654923	0.0596999	0.0632266	0.0560981	0.0600975	0.0600975	0.0551493	0.0600891	0.0600891	0.0569299	0.0532362	0.0599759
0.0670667	0.0667344	0.0682524	0.0693033	0.0714493	0.0586339	0.0616919	0.0529362	0.0529362	0.065869	0.0633343	0.0651927	0.0655875	0.0512765	0.0512765	0.0618668	0.0620088	0.0573603	0.0651395	0.0568659	0.0506103	0.0644932	0.0592719	0.0592719	0.0617864	0.061326	0.062364	0.0501931	0.0549638	0.0633911	0.0563341	0.0537238	0.0537238	0.0507152	0.0556899	0.0593504	0.0574618	0.059392	0.059392	0.0522595	0.0605144	0.0582057	0.0616091	0.0483039	0.0607848	0.0556441	0.0479024	0.0479024	0.0509013	0.0645283
0.0598382	0.0648054	0.0655939	0.0612898	0.0729247	0.0654627	0.0696491	0.0696491	0.0713704	0.0719791	0.0557731	0.0648278	0.0644059	0.0675964	0.065773	0.065773	0.0648585	0.0631081	0.0528436	0.0693018	0.0612698	0.0537625	0.0633004	0.0514627	0.0515963	0.0616255	0.0663605	0.0663605	0.0606645	0.0665247	0.0603505	0.061213	0.0623753	0.0602638	0.0635504	0.0633748	0.0669869	0.0637021	0.0591714	0.0591714	0.0565469	0.0572414	0.0549565	0.0607892	0.064018	0.0678579	0.0678579	0.059498	0.059498	0.0535126
0.0734845	0.06946	0.068566	0.0696001	0.0669062	0.0619639	0.0679999	0.0652701	0.0652701	0.0723387	0.068183	0.0698	0.069778	0.0691993	0.0691993	0.0624614	0.062297	0.0582562	0.0628171	0.0648294	0.0624442	0.0515316	0.0584221	0.0584221	0.0582802	0.0620834	0.0482315	0.0484045	0.0509937	0.0635226	0.0604764	0.0654685	0.0654685	0.0598142	0.0602839	0.0605457	0.0613667	0.0540986	0.0606519	0.0606519	0.0574405	0.0638346	0.0596325	0.0619005	0.0641296	0.0624622	0.0610587	0.0610587	0.0515574	0.0623607
0.0681762	0.0594134	0.0700481	0.0716566	0.0638153	0.061834	0.0610582	0.0610582	0.0686582	0.055497	0.0657892	0.0721832	0.0667519	0.068136	0.0722272	0.0722272	0.065115	0.0640391	0.0635289	0.0675374	0.0548079	0.0677776	0.0631682	0.0607253	0.0607253	0.0578914	0.0583065	0.0634638	0.0586297	0.0476425	0.0511526	0.0511526	0.0601344	0.0544919	0.0575003	0.0557728	0.0602356	0.0632798	0.0625645	0.0625645	0.0581573	0.0577196	0.0583287	0.0555508	0.0593311	0.0555608	0.0585429	0.0539157	0.0539157	0.0620243
0.068134	0.0651294	0.0722734	0.066561	0.066561	0.0535402	0.0610034	0.0723043	0.0711974	0.0685969	0.0706204	0.0706204	0.0696123	0.0660619	0.0698119	0.062327	0.0670863	0.0620977	0.0620902	0.0683143	0.0683143	0.07063	0.0552436	0.0632628	0.0532235	0.0511572	0.0511572	0.0553887	0.0553887	0.0603484	0.0597919	0.0544392	0.0621227	0.0527762	0.0556474	0.0556474	0.0568719	0.0593219	0.06414	0.0647862	0.0603563	0.0568262	0.0613871	0.0551157	0.0551157	0.0633903	0.0584491	0.0562956	0.0557517	0.0668003
0.0563838	0.0650465	0.0650465	0.0579837	0.063713	0.0671216	0.0691904	0.0606981	0.0606981	0.057227	0.0606228	0.0591418	0.0697222	0.0692601	0.0699011	0.0663003	0.0575035	0.0574818	0.0553884	0.0586105	0.0586105	0.0532889	0.0611695	0.0626767	0.0540964	0.048948	0.0609176	0.0609176	0.0554418	0.0581401	0.0604064	0.0621233	0.059504	0.062024	0.0631017	0.056917	0.056917	0.0626579	0.0562785	0.0576678	0.0555761	0.0602869	0.0565959	0.0591332	0.0580035	0.0565173	0.0634567	0.0620005	0.0620005	0.0578521
0.0629922	0.0686991	0.069269	0.0622832	0.0622832	0.0548966	0.0617114	NaN	0.0609443	0.0641879	0.0678592	0.0678592	0.0703871	0.0703871	0.0665215	0.0608748	0.0674643	0.0517561	0.0644122	0.0632946	0.0632946	0.058614	0.0590949	0.0623476	0.0659951	0.0619838	0.0646129	0.0630255	0.0630255	0.0616106	0.0590076	0.0655971	0.0621596	0.0583566	0.0516952	0.0516952	0.0544041	0.0524268	0.0551925	0.0498846	0.0584209	0.0569851	0.0542718	0.0540026	0.0584722	0.0610819	0.0573512	0.0573512	0.0516051	0.0642573
0.0696197	0.0605985	0.0594313	0.0640693	0.0683366	0.0683366	0.0700439	0.0641221	0.0706035	0.0699311	0.0708333	0.0670755	0.0670755	0.0702287	0.0585854	0.0673281	0.0632258	0.0665175	0.06848	0.0716322	0.0716322	0.0565085	0.0658791	0.0608344	0.0624008	0.0652555	0.0628782	0.0628782	0.0614429	0.0563256	0.0519795	0.0581995	0.0577039	0.0615346	0.049814	0.058061	0.058061	0.0587543	0.0583241	0.0497885	0.0560286	0.0585195	0.0548051	0.056687	0.05841	0.05841	0.0606356	0.0636899	0.0601277	0.0632024
0.0672282	0.0628669	0.0655282	0.0663678	0.0663678	0.0624993	0.0629275	0.0641991	0.0672904	0.0548982	0.0678834	0.0678834	0.0683425	0.0683425	0.0684781	0.0725682	0.0683407	0.0557358	0.0518335	0.0672226	0.0672226	0.0686324	0.0650149	0.0637836	0.067572	0.0588911	0.0610449	0.0618507	0.0618507	0.060753	0.0527214	0.0554139	0.0607495	0.06408	0.0557866	0.0578438	0.0573524	0.0573524	0.0561174	0.0516299	0.056744	0.0633099	0.0586228	0.0622774	0.0622774	0.0591924	0.0631197	0.0590129	0.0503685	0.0640356
0.0654917	0.0606974	0.0660618	0.061668	0.0672133	0.0672133	0.0593927	0.0677295	0.0622693	0.0495474	0.0622683	0.0724945	0.0724945	0.0679518	0.0713651	0.0668462	0.0641481	0.0658755	0.0561915	0.0559286	0.0486868	0.0486868	0.0617742	0.0534448	0.058125	0.0619761	0.0593475	0.063166	0.0651841	0.0651841	0.0604035	0.0645487	0.0658831	0.0600431	0.0609764	0.0591538	0.0591538	0.0586621	0.0634542	0.058565	0.0616099	0.0531191	0.0522211	0.0558813	0.0590733	0.0590733	0.0604736	0.0606432	0.0647034	0.0620824
0.064133	0.0704855	0.0704855	0.0628428	0.0635061	0.062541	NaN	0.0658501	0.0658501	0.0631432	0.0578873	0.0613709	0.0694174	0.065182	0.0655147	0.0670703	0.0670703	0.063776	0.069662	0.0612054	0.0587085	0.0585687	0.0519121	0.065767	0.0583817	0.0583817	0.0577843	0.0611447	0.0628482	0.0618446	0.0642555	0.065337	0.0551367	0.0551367	0.060522	0.0630774	0.053222	0.0571815	0.059403	0.0575119	0.0575119	0.0562604	0.0537346	0.0579266	0.0506073	0.0573455	0.0614725	0.0575794	0.0612487	0.0612487
[truncated: 206 more columns]

## Sheet: Map_NP5
0.0786205	0.0940381	0.0940381	0.0928161	0.0888257	0.0757083	0.0777624	0.0823462	0.0840007	0.0840007	0.0997584	0.0799898	0.0777414	0.0910209	0.0900611	0.0742867	0.0917357	0.0917357	0.0520161	0.113399	0.0894435	0.106883	0.115873	0.0892465	0.103394	0.111124	0.111124	0.0824621	0.0833873	0.0818193	0.0871713	0.0971908	0.0944542	0.0944542	0.109197	0.0856848	0.111731	0.105908	0.119546	0.08729	0.0963888	0.0963888	0.12579	0.110758	0.107605	0.11325	0.0933668	0.0983258	0.11311	0.0822991
0.0893066	0.0782897	0.101974	0.105611	0.0869342	0.0869342	0.104904	0.0716547	0.114272	0.0730444	0.0999991	0.105643	0.082868	0.082868	0.098494	0.0800634	0.0965762	0.0899633	0.0896513	0.0975804	0.101407	0.106211	0.106211	0.0780278	0.105537	0.0912921	0.115166	0.107395	0.10394	0.10394	0.0947176	0.0999013	0.109581	0.0963327	0.1001	0.0956634	0.0927207	0.0927207	0.102944	0.0944285	0.105335	0.121445	0.104525	0.109885	0.12426	0.0927857	0.0927857	0.126277	0.121289	0.101687
0.0922064	0.0833245	0.0833245	0.105464	0.0929955	0.0759651	0.0879945	0.0857062	0.0921658	0.0921658	0.0949908	0.0725057	0.096192	0.0784635	0.0847278	0.0947511	0.103071	0.103071	0.0945162	0.101063	0.105848	0.0958519	0.0792535	0.0772576	0.0772576	0.105431	0.105431	0.0766247	0.112357	0.111274	0.094047	0.117046	0.104054	0.104054	0.0903455	0.0982797	0.103281	0.106635	0.106248	0.0970932	0.119235	0.119235	0.103493	0.104483	0.1118	0.125192	0.110618	0.11026	0.11026	0.109619
0.117558	0.109847	0.109847	0.0759206	0.0440798	0.0739149	0.10513	0.112847	0.0919367	0.105327	0.105327	0.0614939	0.048076	0.101487	0.0699837	0.0777888	0.0660745	0.0660745	0.0903019	0.111766	0.10628	0.108759	0.11945	0.120622	0.109667	0.109667	0.106784	0.0794391	0.082279	0.0867122	0.101444	0.102631	0.102631	0.092623	0.092623	0.0914579	0.0910873	0.110564	0.123494	0.10291	0.114878	0.114878	0.124132	0.0820866	0.0999759	0.106886	0.0917981	0.116739	0.11399	0.11399
0.0836572	0.103523	0.103523	0.101162	0.0913035	0.0955925	0.0730477	0.0909047	0.0922818	0.0922818	0.101788	0.0872337	0.0807821	0.0994577	0.064357	0.0909395	0.0807376	0.0807376	0.0997701	0.0967106	0.0915446	0.0855643	0.0768522	0.108936	0.0566657	0.10398	0.106848	0.105092	0.0922936	0.0922936	0.0932391	0.11162	0.119318	0.122285	0.11769	0.104125	0.104125	0.115049	0.121768	0.0946623	0.103519	0.093255	0.100435	0.128441	0.0962987	0.0962987	0.0964732	0.129087	0.112205	0.10037
0.0921862	0.104254	0.104254	0.0906193	0.0926697	0.0978989	0.0966038	0.0907764	0.0907764	0.0688496	0.0960461	0.0826148	0.0689629	0.0670775	0.0851305	0.0772563	0.0992652	0.0992652	0.0799235	0.0810027	0.0822211	0.0914492	0.0823142	0.108407	0.0893227	0.0893227	0.106518	0.0924974	0.100425	0.108603	0.124128	0.108289	0.108289	0.0907799	0.101077	0.0939093	0.111958	0.092816	0.109699	0.116701	0.129254	0.129254	0.10547	0.0938352	0.0893014	0.116358	0.0964604	0.100494	0.104415	0.104415
0.0927469	0.10099	0.10099	0.0940415	0.0958775	0.0954319	0.0741749	0.0741749	0.0942439	0.0750156	0.0906759	0.0947603	0.0829028	0.0870192	0.0824669	0.0799684	0.0799684	0.0691575	0.0990902	0.0904779	0.096572	0.0865386	0.112489	0.0797208	0.0797208	0.0897189	0.104852	0.115459	0.111858	0.0865545	0.088688	0.0962937	0.100249	0.100249	0.113667	0.0932206	0.108581	0.0961225	0.0846666	0.0673713	0.0673713	0.109821	0.0942541	0.103643	0.0968384	0.107766	0.0947108	0.104438	0.104438	0.105954
0.0960241	0.0852571	0.101569	0.093049	0.0793437	0.0793437	0.103748	0.0640482	0.0807434	0.062945	0.068608	0.068608	0.074347	0.074347	0.094024	0.0811318	0.0857166	0.0899181	0.0893798	0.0907443	0.0907443	0.0850151	0.0829905	0.0916309	0.081862	0.119621	0.112614	0.0805755	0.118481	0.118481	0.0804186	0.117795	0.117249	0.118732	0.124049	0.124049	0.113735	0.120138	0.108567	0.111487	0.110046	0.0952305	0.0936267	0.0971113	0.0971113	0.116304	0.0911054	0.0958608	0.121277	0.12589
0.0845271	0.103176	0.103176	0.0994421	0.0595398	0.089104	0.0966535	0.103385	0.111053	0.111053	0.0797117	0.0686454	0.0667002	0.0762798	0.0932993	0.100659	0.100659	0.0691864	0.0928369	0.102204	0.0901446	0.107255	0.0866779	0.0852841	0.0852841	0.124169	0.0899553	0.120261	0.113446	0.0820219	0.108565	0.108565	0.107447	0.107447	0.118762	0.115652	0.110596	0.118136	0.119794	0.105474	0.0951011	0.0734531	0.0878821	0.130603	0.0890262	0.0890262	0.116724	0.12559	0.105251	0.122092
0.0929156	0.0793516	0.0981136	0.0869145	0.0869145	0.0892694	0.0983502	0.0915479	0.0736825	0.0757406	0.0638528	0.0638528	0.0814941	0.0589823	0.0894246	0.0942555	0.0762286	0.0747865	0.0923509	0.092887	0.092887	0.0889882	0.122304	0.0879613	0.0824434	0.106825	0.0750315	0.0741399	0.0885274	0.0885274	0.108333	0.113175	0.112388	0.119228	0.118694	0.118694	0.0903255	0.0974625	0.107208	0.107208	0.100088	0.100088	0.108734	0.122945	0.103356	0.131851	0.0888604	0.0888604	0.091865	0.122534
0.0914598	0.0778553	0.103932	0.087901	0.087901	0.0684224	0.0978142	0.104332	0.0926442	0.0902882	0.0997585	0.0850293	0.0850293	0.085981	0.0752063	0.0636088	0.0993664	0.104476	0.0501265	0.0501265	0.0919524	0.0915639	0.0562812	0.095589	0.0787797	0.0840906	0.0833645	0.0969783	0.0969783	0.116778	0.104419	0.104166	0.0882552	0.111937	0.0823254	0.104816	0.104816	0.109029	0.114839	0.103147	0.0862318	0.0951564	0.0914809	0.0914809	0.101388	0.101388	0.109608	0.0932005	0.122785	0.13012
0.0675239	0.0858039	0.0966145	0.0955317	0.0955317	0.0931506	0.100723	0.0781663	0.091162	0.0762309	0.0779103	0.0779103	0.0855252	0.0879666	0.0843296	0.102483	0.0944119	0.0896458	0.0591699	0.0992945	0.0992945	0.0976505	0.101352	0.0916359	0.0872907	0.096171	0.098237	0.098237	0.0881201	0.0881201	0.096093	0.105418	0.105022	0.118859	0.10314	0.10314	0.11132	0.12535	0.100594	0.118001	0.13591	0.130275	0.114796	0.123746	0.123746	0.116226	0.114987	0.102663	0.0981671	0.120023
0.0716693	0.0790766	0.0907394	0.087993	0.087993	0.084964	0.10082	0.0783014	0.0977137	0.110058	0.110058	0.0831691	0.0831691	0.103131	0.0930808	0.0884764	0.0940678	0.0763777	0.0967134	0.0967134	0.0997474	0.0936046	0.0841036	0.0814745	0.113448	0.119964	0.0921993	0.107701	0.107701	0.118993	0.107908	0.0979104	0.115053	0.105752	0.114773	0.114773	0.0912241	0.0987626	0.11375	0.110338	0.102689	0.110951	0.114211	0.114211	0.112015	0.101143	0.100778	0.12242	0.117818	0.120207
0.0958271	0.057225	0.0892746	0.0776579	0.0776579	0.0980145	0.0984631	0.082034	0.0809969	0.0483631	0.090679	0.090679	0.075386	0.0787622	0.0796497	0.0870995	0.0873157	0.0842029	0.0901004	0.108626	0.108626	0.129513	0.0905008	0.115127	0.0997723	0.119173	0.106659	0.106659	0.0878422	0.108681	0.0814177	0.0818338	0.0787913	0.114783	0.0851511	0.0851511	0.0859763	0.0942317	0.114307	0.111926	0.107288	0.102506	0.102506	0.121739	0.121739	0.103011	0.125389	0.10117	0.0942109	0.127485
0.083137	0.0938164	0.0861814	0.091786	0.095088	0.0862111	0.0948919	0.0948919	0.0792632	0.0703203	0.0726479	0.0950453	0.0884959	0.0991042	0.0991042	0.0586273	0.0586273	0.0810676	0.101185	0.108693	0.104079	0.0786786	0.0984791	0.0984791	0.104964	0.130186	0.103191	0.122839	0.133544	0.0968085	0.125956	0.125956	0.120045	0.0853718	0.0972223	0.0809318	0.116382	0.121656	0.125031	0.108749	0.108749	0.10928	0.12327	0.123763	0.125268	0.10389	0.11928	0.11928	0.116024	0.123709
0.066471	0.0773589	0.0819767	0.0819767	0.0996946	0.093462	0.103343	0.0953803	0.10354	0.0852911	0.0811267	0.0811267	0.0923304	0.0628006	0.0852954	0.0852954	0.0844743	0.0798066	0.105077	0.0920256	0.0680415	0.0932181	0.109113	0.109113	0.0988439	0.0946876	0.104774	0.0872468	0.101931	0.109088	0.109088	0.11104	0.109486	0.108571	0.102652	0.10716	0.102315	0.130016	0.103585	0.103585	0.108062	0.115889	0.122619	0.117408	0.130525	0.115073	0.115073	0.114732	0.0760344	0.120734
0.0583496	0.103611	0.0931872	0.078996	0.078996	0.0878317	0.0975301	0.0949645	0.0978051	0.0987289	0.0987289	0.0860526	0.0941578	0.0917419	0.0989813	0.0649043	0.116909	0.114337	0.0805526	0.0805526	0.102747	0.114316	0.113793	0.102031	0.0899007	0.106702	0.106702	0.0697003	0.120355	0.0809773	0.112216	0.119189	0.117002	0.0777413	0.105496	0.105496	0.119597	0.104759	0.127198	0.117117	0.107516	0.118177	0.0965009	0.117696	0.111366	0.102002	0.127667	0.127667	0.135367	0.12907
0.0977162	0.10091	0.0738992	0.0738992	0.0833513	0.0800186	0.0861423	0.0924811	0.0878208	0.0678589	0.0860102	0.0860102	0.099968	0.0765845	0.0947186	0.0848352	0.0979088	0.103079	0.103079	0.116727	0.100475	0.0951526	0.116642	0.113793	0.103217	0.0983487	0.0565012	0.0565012	0.0761054	0.107037	0.112355	0.113345	0.090232	0.124898	0.124898	0.0904557	0.0948253	0.102586	0.114027	0.115553	0.104797	0.0961429	0.0961429	0.11372	0.102998	0.116049	0.101367	0.102471	0.102835	0.112242
0.0776683	0.0888094	0.0734273	0.0786682	0.10515	0.0838513	0.0842346	0.0842346	0.0699379	0.0969011	0.0789392	0.0839938	0.108216	0.0943503	0.0943503	0.103866	0.0696957	0.0933053	0.100599	0.0831128	0.112485	0.104082	0.104082	0.103222	0.110143	0.0870016	0.115943	0.0791471	0.0854779	0.0854779	0.0784681	0.114121	0.10916	0.0949291	0.118583	0.111936	0.114806	0.123594	0.123594	0.133275	0.123047	0.0909972	0.125729	0.125271	0.0836461	0.106906	0.11746	0.11746	0.101636	0.120764
0.0898908	0.0774836	0.0927334	0.0927334	0.0937025	0.0869993	0.0662943	0.0999034	0.0865838	0.0679823	0.0679823	0.0914001	0.0885739	0.0462445	0.0899056	0.113561	0.0982017	0.0810977	0.0810977	0.0802789	0.0883445	0.0859346	0.0942471	0.088368	0.10869	0.0870643	0.085974	0.0814026	0.0959907	0.086272	0.086272	0.0805958	0.090034	0.0800211	0.112429	0.0979908	0.106885	0.131833	0.103139	0.103139	0.0891444	0.0860674	0.129922	0.113332	0.092678	0.0942275	0.0942275	0.0842817	0.0865783	0.0896608
0.0927123	0.0672871	0.0672871	0.105457	NaN	0.0948032	0.0969878	0.0820333	0.0968949	0.0810662	0.0810662	0.0856857	0.0706317	0.0851071	0.0650785	0.0987252	0.112794	0.112794	0.116108	0.105497	0.0722508	0.0857273	0.123092	0.109903	0.0864558	0.0823287	0.0823287	0.110078	0.114584	0.0827619	0.0964942	0.114575	0.106574	0.121631	0.121631	0.111639	0.139136	0.123477	0.101526	0.105735	0.11157	0.11157	0.107047	0.0739935	0.109629	0.121655	0.0874018	0.0772286	0.0815158	0.094614
0.0806999	0.0604762	0.0713363	0.0717913	0.110123	0.102634	0.102634	0.0758246	0.108162	0.0951046	0.0712337	0.0806972	0.103148	0.103148	0.0887691	0.0887691	0.108333	0.105908	0.113624	0.0695995	0.0743238	0.0935374	0.107858	0.0865068	0.0924709	0.0924709	0.074778	0.0597142	0.0989592	0.0743197	0.0806278	0.109285	0.0862142	0.0903311	0.128602	0.103515	0.115057	0.115057	0.106992	0.109869	0.082826	0.114293	0.114293	0.125589	0.0868973	0.0909281	0.11328	0.0898353	0.119463	0.119463
0.0913519	0.104229	0.104229	0.0851859	0.0914274	0.0820435	0.0852787	0.0965724	0.0827574	0.0827574	0.0550654	0.0757518	0.082279	0.0710668	0.0737149	0.0978832	0.10085	0.10085	0.103823	0.0909123	0.115621	0.0845793	0.0766412	0.080323	0.0943915	0.122742	0.122742	0.104827	0.0984905	0.118832	0.100548	0.127263	0.0952087	0.0952087	0.0834738	0.112471	0.120243	0.0906742	0.0768156	0.118578	0.087979	0.087979	0.0920197	0.112308	0.0987989	0.0942051	0.090363	0.11729	0.0904557	0.13292
0.0724193	0.113892	0.108994	0.108994	0.111328	0.0852532	0.090059	0.105146	0.118388	0.0724478	0.0724478	0.103999	0.090675	0.0824662	0.0992644	0.124265	0.124265	0.085497	0.0932904	0.0930224	0.089951	0.128505	0.123669	0.113534	0.121112	0.121112	0.106582	0.117357	0.103178	0.111273	0.109906	0.0757829	0.111232	0.0999435	0.0999435	0.0872496	0.131998	0.0847595	0.122277	0.128141	0.128141	0.0965229	0.0965229	0.102234	0.100309	0.095311	0.115954	0.132157	0.120953	0.120953
0.105402	0.0997321	0.0997321	0.0999292	0.0807034	0.0630115	0.0707275	0.093453	0.102296	0.0788342	0.0950856	0.0782472	0.106656	0.0956606	0.0956606	0.0947345	0.0837699	0.115977	0.0808504	0.0981098	0.0554673	0.0554673	0.122207	0.0792317	0.0811702	0.0729693	0.108063	0.0861877	0.0730488	0.0730488	0.120728	0.113425	0.122152	0.102179	0.0964577	0.106547	0.106547	0.117406	0.117406	0.0946181	0.0895002	0.112693	0.111151	0.10511	0.0835978	0.0835978	0.113496	0.0886726	0.0828726	0.0904598
0.0764473	0.0751606	0.0810382	0.088455	0.088455	0.0731627	0.0719306	0.102713	0.0688378	0.091346	0.0877068	0.0984845	0.101028	0.101028	0.108322	0.10304	0.101971	0.0937752	0.0981855	0.0932145	0.104889	0.112146	0.112146	0.103342	0.105396	0.112956	0.100001	0.124937	0.124937	0.0854153	0.119399	0.115958	0.117402	0.113206	0.113545	0.118391	0.114618	0.114618	0.109845	0.109666	0.0879672	0.0809266	0.107831	0.107878	0.118076	0.106389	0.106389	0.117153	0.0999474	0.102564
0.106056	0.0999503	0.0810105	0.0948369	0.0775623	0.0775623	0.0798346	0.10749	0.0970647	0.0867557	0.0890217	0.084393	0.084393	0.100771	0.0849978	0.113302	0.0861042	0.102046	0.0938391	0.101043	0.0882085	0.0882085	0.0927446	0.108727	0.108442	0.116241	0.0891032	0.0862523	0.0949995	0.0949995	0.117682	0.0903143	0.130466	0.0767821	0.0955358	0.118645	0.106866	0.112439	0.0951456	0.0761875	0.127204	0.127204	0.121214	0.110603	0.118086	0.113733	0.117271	0.124226	0.124226	0.125655
0.0913144	0.10972	0.0768895	0.0700219	0.0700219	0.0813265	0.0695436	0.101328	0.0681707	0.0834455	0.0758388	0.0862365	0.0928703	0.0928703	0.094021	0.0924433	0.101497	0.0835747	0.0829852	0.0910211	0.0910211	0.123573	0.123573	0.116127	0.0880992	0.129219	0.105218	0.122407	0.122407	0.108692	0.131158	0.108605	0.127724	0.123826	0.113152	0.119428	0.0979982	0.0979982	0.109427	0.131174	0.125231	0.118497	0.121335	0.116138	0.116138	0.122503	0.122503	0.116418	0.108842	0.115888
0.0912836	0.0677489	0.0677489	0.0906646	0.0633134	0.0520218	0.0865016	0.093117	0.0834809	0.0834809	0.0780894	0.10124	0.0841533	0.0496566	0.0950954	0.0890821	0.0890821	0.0728956	0.105179	0.11208	0.107423	0.117656	0.117784	0.0895172	0.0895172	0.119229	0.100562	0.0654661	0.120296	0.106512	0.118406	0.104385	0.110463	0.110463	0.0975408	0.100439	0.0871787	0.115307	0.094196	0.120126	0.120126	0.106001	0.112321	0.107008	0.107813	0.100161	0.111489	0.105	0.105	0.113573
0.0833063	0.112433	0.112433	0.102366	0.0925672	0.0913292	0.0836363	0.0788308	0.0788308	0.0792421	0.0669558	0.0904316	0.0776096	0.0894124	0.0821752	0.0822096	0.0822096	0.0900804	0.0841341	0.113531	0.110464	0.114429	0.0961277	0.0961277	0.0919936	0.115451	0.086507	0.0997506	0.0958958	0.108984	0.0921239	0.0964915	0.0964915	0.111936	0.0854583	0.116675	0.118258	0.10537	0.107352	0.110693	0.110693	0.0837904	0.115363	0.118011	0.104418	0.0848327	0.107978	0.119309	0.124825	0.124825
0.0737852	0.104693	0.102842	0.0800547	0.0818534	0.0818534	0.111146	0.083967	0.0897079	0.100343	0.0836794	0.0993719	0.0993719	0.051655	0.0851782	0.0689958	0.0875546	0.0834268	0.0906311	0.10539	0.0915595	0.0915595	0.112276	0.102954	0.0700795	0.125974	0.100959	0.102345	0.102345	0.108043	0.113053	0.0847947	0.112175	0.091208	0.102507	0.105615	0.105615	0.104207	0.106715	0.0921997	0.10869	0.0871311	0.108435	0.0867049	0.103854	0.105686	0.108164	0.125105	0.125105	0.110637
0.10793	0.0895321	0.0953826	0.0915858	0.0912837	0.0827237	0.0898209	0.0990082	0.0990082	0.0948712	0.101464	0.109214	0.100679	0.0959395	0.104906	0.0838843	0.0838843	0.100877	0.106511	0.11164	0.105787	0.107128	0.0914821	0.0914821	0.0927213	0.09598	0.113894	0.0827213	0.0906535	0.0880417	0.0897533	0.0826832	0.0826832	0.086466	0.0834117	0.0785971	0.123881	0.114884	0.0963094	0.104948	0.104948	0.119682	0.0829732	0.128635	0.11939	0.108349	0.0722297	0.0722297	0.0932184	0.107334
0.0837402	0.098047	0.098047	0.107599	0.102155	0.0949155	0.0883398	0.113621	0.0790531	0.0790531	0.0918277	0.108611	0.0898835	0.0912869	0.0759926	0.109471	0.109471	0.0762374	0.107163	0.117018	0.103988	0.0725134	0.11482	0.121204	0.103505	0.099413	0.10984	0.123578	0.123578	0.090979	0.117538	0.108646	0.11381	0.115517	0.0854321	0.0921296	0.0921296	0.0853551	0.1167	0.0922368	0.0922368	0.111023	0.11003	0.115152	0.104749	0.103722	0.124685	0.101676	0.101676	0.105998
0.0928592	0.106596	0.091584	0.0876499	0.0870826	0.0968039	0.100201	0.102285	0.102285	0.105831	0.083976	0.103031	0.0853254	0.105559	0.0896175	0.0825499	0.0825499	0.103907	0.111738	0.105337	0.0998159	0.0974365	0.104893	0.104893	0.116829	0.11773	0.082587	0.0810711	0.116058	0.111832	0.10428	0.114933	0.114933	0.116527	0.113578	0.0945416	0.103916	0.133081	0.0822689	0.0822689	0.11197	0.11974	0.121802	0.123148	0.0975252	0.11525	0.0867842	0.0867842	0.115504	0.089322
0.0837944	0.0995273	0.0995273	0.107833	0.109808	0.0959264	0.0872192	0.0872192	0.0911316	0.103113	0.0994565	0.101511	0.0944227	0.101804	0.0806705	0.0806705	0.117158	0.0786482	0.121603	0.119808	0.0963738	0.10687	0.10687	0.116345	0.116345	0.10906	0.116392	0.12153	0.08222	0.112098	0.12201	0.12201	0.108136	0.101687	0.105506	0.102673	0.0875226	0.0866718	0.112031	0.100932	0.100932	0.0995926	0.0827162	0.0875205	0.114856	0.116908	0.116908	0.126554	0.126554	0.124226
0.101064	0.107029	0.0750581	0.105136	0.105136	0.0704695	0.106693	0.104856	0.120505	0.10282	0.0765959	0.0765959	0.0973884	0.0998652	0.0793496	0.095732	0.0979141	0.1046	0.110007	0.106677	0.106677	0.109652	0.12387	0.121725	0.105806	0.0649406	0.0797391	0.0797391	0.0907221	0.11277	0.0913216	0.118925	0.0938068	0.106587	0.125269	0.125269	0.0960087	0.10069	0.0936312	0.0955139	0.125725	0.098859	0.103291	0.0889293	0.0889293	0.107884	0.102137	0.112628	0.107524	0.126121
[truncated: 220 more rows]
[truncated: 206 more columns]

## Sheet: Map_NP10
0.184075	0.210688	NaN	0.171122	0.170884	0.19191	NaN	0.206404	0.180471	0.205837	0.204832	0.203366	0.17543	0.181728	0.181728	0.179178	0.197179	0.150147	0.190958	0.193791	0.206624	0.179445	0.179445	0.148106	0.165011	0.130777	0.131676	0.126556	0.131553	0.138485	0.133249	0.12335	0.113999	0.144095	0.144095	0.118907	0.13531	0.118741	0.130149	0.113484	0.125886	0.118553	0.121134	0.121134	0.129223	0.116351	0.116351	0.113735	0.117721	0.132904
[truncated: 255 more rows]
[truncated: 206 more columns]

[truncated: 1 more sheets: Map_NP20]
