# Supplementary material for: Osmotic stress and vesiculation as key mechanisms controlling bacterial sensitivity and resistance to TiO2 nanoparticles
Source: Commun Biol. 2021 Jun 3;4:678. doi: 10.1038/s42003-021-02213-y (PMC8175758; doi:10.1038/s42003-021-02213-y)
Supplement: Supplementary file 3 — Supplementary Data [file 42003_2021_2213_MOESM3_ESM.zip › Supplementary Data 15.xlsx]

## Sheet: Map_NP0
63.909	58.024	66.1068	52.2144	55.0329	58.0888	47.677	58.2412	58.2412	57.2436	56.1705	51.8046	44.1924	41.2782	42.2378	41.5222	38.4221	38.5747	38.4487	45.3024	45.3024	39.6651	40.593	46.3094	41.5464	51.1212	51.1212	41.6496	45.4598	54.9999	56.0707	46.3232	50.058	52.8789	50.1139	50.1139	57.7494	48.0614	54.8487	59.1963	57.8036	48.3586	55.4851	55.8296	55.8296	52.0754	47.3133	50.2131	47.19	43.3473
57.7844	58.7682	64.3618	64.3618	61.5812	46.0758	54.1421	58.1248	53.4568	48.5329	48.5329	50.6486	50.6486	50.603	44.1053	47.0228	44.3608	47.1872	44.4783	44.4783	46.1471	48.4808	46.1698	52.4151	49.9258	46.1015	47.233	47.233	56.1649	54.9688	45.1929	46.9862	57.7879	52.7289	52.7289	48.1551	48.1551	52.6039	53.7144	55.493	53.6227	53.8189	49.8632	49.8632	38.4683	47.1792	44.3029	38.4202	45.363	41.603
50.448	57.7213	57.091	49.1487	63.6983	63.7647	58.184	60.9389	60.9389	51.5964	54.1288	44.9779	55.0922	44.1818	44.1818	46.9869	56.2231	47.0434	45.2827	47.4608	46.548	42.7794	45.5213	40.0343	46.3665	40.8091	40.8091	47.4627	43.6537	43.664	43.6854	44.6875	43.7189	47.4738	50.1531	50.1531	45.1896	56.5875	50.2208	47.3274	44.5273	55.067	52.785	55.5571	55.5571	44.6844	55.7585	48.8408	43.0531	48.1878
59.1481	76.312	66.806	56.6489	63.5287	62.3975	60.9456	60.9456	62.5349	51.6929	48.7703	52.5235	56.2452	50.8571	50.804	50.804	53.5321	52.7957	52.6703	48.9036	46.193	47.2196	48.9677	37.7532	41.5926	47.2223	48.2869	48.2869	52.2324	48.2245	53.0821	43.4223	56.6297	44.6163	44.6163	49.2943	52.1084	49.2422	48.9927	59.0121	60.2246	50.0264	49.2775	49.2775	45.4184	44.5455	51.1379	51.1438	48.9085	50.2474
53.9224	50.6161	51.907	51.2774	57.876	58.8513	58.8513	58.9309	67.2915	49.2434	57.0409	46.8816	46.7693	47.9185	47.0229	42.231	47.2295	45.3701	45.3701	44.453	47.426	44.5287	44.6615	43.6277	44.4081	43.4018	43.4018	43.5014	37.8753	43.5382	40.6197	48.2518	57.6353	51.4781	47.1164	47.1164	48.7979	49.8361	47.0543	45.2244	53.6629	47.1616	47.1616	45.5282	47.2044	49.0883	40.5607	41.269	50.0232	57.9816
61.7069	55.5455	55.7018	55.7018	61.6594	52.9247	67.3423	62.3198	56.063	59.8807	59.8807	48.561	45.7298	50.4962	50.5795	46.7029	41.3363	45.2523	53.8619	53.8619	52.1413	49.8887	48.8844	45.3732	46.36	47.3367	47.3367	47.45	47.403	40.6794	41.4742	43.5564	54.9987	56.5124	56.5124	54.9247	41.4396	48.669	59.0887	48.6922	41.4503	45.3624	42.3638	42.3638	41.4801	43.6337	48.1084	43.5045	47.4708	40.9186
71.0485	48.8219	48.8219	51.8885	54.0118	56.8389	56.867	48.5411	51.6116	51.6116	53.3483	53.3483	40.4832	50.9531	46.2167	51.0867	56.444	54.057	54.057	47.1854	43.5049	41.4384	39.7126	46.4278	42.5676	40.7796	40.7796	44.5589	50.1192	57.9413	56.7363	52.2808	45.4889	45.4889	43.6461	40.7131	47.3897	53.9458	53.9919	47.2646	49.0757	46.3565	46.3565	43.5356	46.2605	40.6864	48.0264	46.5752	56.9453	50.42
71.1975	63.0475	58.554	58.554	57.971	69.2344	56.3353	64.4168	64.4096	64.3743	64.3743	54.1641	58.0121	50.5897	55.8961	47.7375	52.4054	44.1577	45.1045	45.1045	47.1827	47.1286	53.9063	45.5241	47.4262	49.064	49.064	47.1903	46.2159	40.5357	44.3642	35.4606	48.7616	48.8403	48.8403	44.2482	47.0296	50.8101	39.9442	50.9217	53.0223	53.0223	57.7471	57.7471	47.066	42.2579	38.6028	43.6865	49.1793	46.6857
56.4638	70.7889	70.7889	69.0008	73.7307	59.0097	59.0097	62.2034	65.911	61.3203	54.8129	55.7399	51.5528	52.5752	52.5752	62.4203	58.7617	42.159	51.084	48.2696	37.7906	37.7906	51.2079	41.5603	46.346	49.4358	43.4654	43.697	44.5616	37.908	37.908	52.2663	49.0542	59.4785	57.7839	57.7597	57.7512	51.2676	51.2676	44.4047	54.9205	41.535	51.1383	54.8957	48.8708	48.8708	51.6282	50.1263	43.6795	34.9194
72.6295	69.2139	69.2139	74.8749	67.3053	60.1834	65.4199	64.2497	60.7148	67.0492	67.0492	58.8838	53.0646	51.3796	50.4411	41.7481	47.8447	47.8447	48.9339	50.8863	42.1306	49.2239	41.6451	47.2053	55.9326	50.9839	50.9839	52.0822	47.2366	46.3571	43.6009	41.5606	48.8904	46.2519	46.2519	42.4897	48.9061	52.661	43.3421	43.1655	40.6869	40.6869	48.7383	37.6984	47.358	48.8628	46.3156	50.4347	42.8274	46.5229
75.0893	54.0039	57.7396	72.224	78.7898	80.0692	65.0522	56.381	64.3144	64.3144	59.4709	58.6666	57.5957	54.8537	57.9576	52.4648	56.0457	48.8059	48.8059	35.2196	47.0066	47.0923	52.484	48.7971	47.1027	47.1027	49.1193	55.8559	49.8036	42.1407	48.6386	48.6921	49.8189	49.8189	53.5953	54.4971	45.84	55.8314	49.678	47.0458	NaN	34.6188	34.6188	38.5589	40.7173	54.0881	47.4958	47.2117	50.0615	50.0615
83.4079	63.3178	77.3202	76.1754	77.4982	77.4982	66.177	56.5504	62.5308	65.64	55.9736	58.0555	52.3982	52.3982	55.5933	58.6405	56.4162	56.4162	47.2813	49.8785	54.7861	51.5182	56.8704	52.7777	50.0314	48.9184	48.9184	46.906	51.8139	57.7532	47.4454	49.2915	49.2915	52.147	52.147	53.7056	51.1091	48.1097	49.2248	49.3039	43.6168	43.6168	47.4269	47.3458	46.5119	53.0875	49.124	45.5099	50.4096	40.1213
68.5882	59.4804	65.1261	74.8886	65.2158	62.405	62.405	69.8882	58.6156	57.8543	49.1678	45.418	59.4925	59.4925	45.676	52.3001	56.1798	56.2924	53.4666	51.6988	48.083	48.083	45.396	42.2223	45.2599	49.0838	45.3293	46.2744	46.2744	53.5995	53.5995	47.9913	44.427	50.9202	37.6403	49.8661	41.2674	41.2674	48.6666	47.2142	50.0102	46.2928	46.3188	46.3008	44.7739	44.7739	50.2623	49.1866	49.1396	51.9398
59.6608	50.1661	56.9978	65.3957	69.9468	58.7903	51.8455	52.9011	52.9011	54.018	52.0163	44.7675	50.3373	43.9468	48.6176	46.063	52.0714	52.0714	50.1184	48.9809	44.4622	48.8326	51.6308	43.7738	49.0589	56.0853	56.0853	46.3609	51.6109	48.997	49.8615	47.237	47.237	46.1872	51.0382	48.0685	48.1548	48.9079	53.8446	48.1126	44.3335	44.3335	48.1523	43.4751	53.9441	41.6639	46.4891	37.1088	37.1088	44.9543
65.8125	59.3292	59.3292	60.4207	47.5236	67.897	58.6748	69.7651	61.4674	61.4674	35.8947	48.1089	50.2869	52.2795	55.443	50.8343	47.9047	54.5694	56.7269	56.7269	43.3493	43.3493	42.202	42.1298	48.6558	43.3559	49.7918	48.9667	48.9667	49.8835	49.8076	54.6244	52.2177	57.6597	46.1124	47.0297	49.8288	49.8288	58.6444	53.5818	48.0605	45.0366	47.1096	48.0791	48.3135	48.3135	50.2167	37.7685	49.1533	46.5145
64.4227	66.1372	50.2555	58.5141	58.596	59.518	61.3953	48.7461	48.7461	53.829	47.2995	46.1856	51.2237	52.0433	43.2143	45.5081	48.7369	48.7369	57.3111	52.2995	49.8868	48.8375	42.886	41.2177	47.1367	44.1853	49.8467	49.8771	50.6861	50.6861	47.8496	55.4998	53.3699	54.7464	47.0179	49.7978	49.7978	53.1568	47.1033	53.472	44.287	57.6745	37.6064	45.4609	45.4609	43.6181	47.2321	46.4952	47.5129	46.5382
46.5825	57.9515	65.089	60.1031	53.7904	66.0005	69.8174	69.8174	55.0569	64.3304	67.2156	63.2651	42.2005	39.2614	50.1276	43.3144	43.3144	46.5617	44.6518	53.5447	44.9844	45.0923	49.6701	41.2766	45.9362	45.9362	45.9777	43.352	51.7821	47.0044	41.3833	49.8049	49.8049	47.8467	54.6767	50.7118	46.9916	54.7262	44.1549	46.8681	46.8681	44.3734	51.3864	53.9015	51.0675	50.0205	51.3467	49.2637	41.9875	41.9875
52.5741	56.265	66.9351	56.3416	61.2698	73.4208	49.7016	57.7638	67.2648	58.8123	57.5674	48.0727	48.0727	48.3779	42.6546	50.3403	34.8903	50.5403	46.6814	41.749	41.749	50.5652	51.7489	52.7836	44.2096	47.1105	45.0768	45.0768	45.9403	45.9403	47.8544	55.7486	52.2539	42.1386	47.004	46.8581	46.8581	43.9608	50.6711	46.9523	49.9734	49.8548	44.3292	48.9198	48.9198	43.5529	50.0852	52.918	49.1202	43.9231
51.9585	61.0884	59.7926	47.3022	62.0095	62.8525	59.2218	59.2218	59.1236	46.3821	55.4635	51.7858	52.0865	49.2693	46.1453	52.1634	52.1634	41.6957	44.7272	47.9021	41.1837	44.0796	61.2397	55.735	49.6209	49.6209	38.0907	55.0433	56.1747	55.1238	57.2113	57.2113	47.8823	47.368	56.4801	35.8813	50.6986	51.9238	54.8521	57.5618	57.5618	44.2391	34.6789	44.5288	44.5776	47.5142	49.0224	43.5783	42.8539	42.8539
50.7365	56.6556	65.9434	62.965	62.0407	61.2032	58.3247	50.0907	50.0907	46.4062	43.4582	46.5885	49.8359	45.3639	39.8849	39.8849	47.231	50.3938	47.6083	44.7888	46.5205	50.5318	50.5473	48.5148	56.9836	50.4371	44.5986	44.5986	50.5123	35.7566	48.6241	44.6796	46.7966	55.6223	52.29	49.26	49.26	47.6578	47.6078	50.3705	55.9819	45.8411	48.0922	48.0922	47.1745	46.1937	42.3354	43.494	43.5766	39.932
53.0661	62.1149	40.6527	49.6335	49.6335	52.8475	46.6128	55.9317	46.3968	45.7982	45.8306	45.8306	45.4211	52.21	53.9985	51.3478	51.2219	54.2193	50.3665	50.3665	51.3223	48.6593	59.3027	52.4588	45.7512	49.6291	48.7767	47.6616	47.6616	38.7585	47.7338	55.4586	57.2185	51.6575	50.5931	50.5931	47.9964	41.9483	50.7369	45.7955	51.8458	56.3254	52.4715	47.2085	47.2085	48.2444	47.3233	41.4806	44.4825	47.4229
36.9902	59.0342	52.0817	54.951	49.8	64.7327	49.1505	49.1505	40.4416	45.5627	41.9976	49.5572	45.9168	38.8996	48.2686	48.2686	51.1081	53.0242	50.7846	46.2692	45.3562	50.2797	48.3266	48.5895	48.5895	47.6216	48.5741	52.4453	51.4212	45.6954	57.0341	57.0341	53.3634	45.8039	52.5646	57.1641	54.3886	51.474	54.4341	54.4341	47.9513	49.5562	51.59	48.8162	46.9528	46.9974	41.4829	49.9664	49.9664	49.0722
36.0468	52.3685	43.8698	46.5166	46.5166	42.5593	49.9383	51.5608	42.6484	46.5855	49.7351	49.7351	39.0027	53.8907	36.5493	54.0202	52.3061	56.9456	55.0479	55.0479	51.4224	55.4395	58.9537	56.2772	57.2387	59.9532	59.9532	48.8392	48.8392	50.3717	59.815	59.9725	57.1557	45.5813	53.3153	53.3153	50.6517	48.6609	57.081	35.5786	46.7365	41.9662	45.0232	45.0232	38.3665	46.0115	48.7922	48.7922	37.789	46.4792
45.3977	36.3691	42.9434	42.9434	46.7662	41.3724	32.7659	39.9171	39.3421	32.3171	48.6797	49.7961	45.8826	44.2144	50.6869	50.6869	41.2798	57.5168	58.8692	54.1915	48.4739	57.0227	57.0227	50.6313	50.6313	39.4005	56.8762	58.071	56.0305	51.3024	55.0753	55.0753	60.7879	53.3685	62.6133	51.4082	55.2231	47.4207	55.1908	55.1908	57.9464	48.5398	57.2911	51.498	50.8115	42.9534	55.2247	46.0527	46.0527	47.3348
48.4341	39.814	35.8551	47.5039	36.9349	40.949	51.7213	51.7213	49.1747	45.6474	45.6597	39.5249	48.8408	48.7802	48.7802	49.8415	55.6553	51.8427	49.0377	48.2429	45.2859	57.8167	39.2191	39.2191	51.2758	63.5996	63.5996	52.2774	50.1007	53.2163	45.3986	47.67	47.7196	47.5335	46.0861	46.0861	62.5263	51.3124	39.3425	54.2388	57.0727	65.1464	50.7098	50.7098	50.5325	44.9927	50.7902	54.0766	40.7063	46.2428
44.3433	40.156	50.4423	50.4423	37.8977	55.768	50.4671	40.426	42.991	46.2013	46.2013	45.494	45.6539	41.8371	35.6703	39.0237	50.7936	47.3871	45.2772	45.2772	45.1358	51.0531	39.0689	50.2575	50.4817	45.5079	38.6569	38.6569	51.0262	50.1859	49.3308	48.6843	49.3933	55.2938	55.2938	52.3829	58.0161	55.1855	51.2241	54.1038	48.4531	49.2274	44.8495	44.8495	51.5168	49.4742	49.6914	46.9291	49.814	44.6181
35.9132	46.6724	58.1631	58.2003	48.1153	44.2265	44.2265	52.1785	51.4211	41.7935	57.5275	42.665	51.887	54.4307	54.4307	55.0792	53.1362	54.9951	57.0762	51.399	55.8485	50.603	58.713	58.713	51.5072	47.5393	70.3815	39.4606	57.2408	69.0341	69.0341	57.018	47.635	39.1671	39.2017	45.2629	51.1916	31.5738	31.5738	41.5305	50.4358	59.7522	54.1731	50.641	54.5464	56.3284	46.908	46.908	42.9115	47.1982
49.6164	46.0592	49.9442	49.9442	39.8534	35.9571	56.1722	43.656	43.1653	39.3593	39.3593	49.6722	45.7786	51.792	58.6769	49.0525	39.4702	51.9902	57.7519	48.3928	53.3274	48.7871	48.7871	58.9035	49.5825	50.8022	51.7138	50.7059	45.7375	57.2482	51.5066	51.5066	44.8022	48.6019	54.2587	52.1144	52.334	52.334	54.1109	54.1109	52.2234	42.5984	47.7023	57.1917	47.6892	44.0143	44.0143	52.5188	40.5233	38.6074
43.1712	47.7298	46.5875	42.6896	52.1557	49.2476	49.2476	46.9579	56.2582	53.2558	56.4197	48.983	49.0715	49.1059	49.1059	57.8966	52.1972	54.8021	60.7441	60.6504	62.4655	62.4655	51.7005	57.4724	63.0028	45.0231	48.853	51.6976	69.3188	55.6106	55.6106	52.4224	72.1421	58.246	49.3394	53.056	46.8427	55.0681	55.0681	48.3924	44.8349	48.5873	50.3469	50.6395	47.7472	50.574	59.0803	59.0803	50.0736	47.0818
53.9974	46.882	53.6541	53.0497	49.4358	53.285	47.6638	47.6638	56.3101	51.5185	62.2354	63.329	57.2862	57.2862	56.5546	53.4561	59.5185	62.4042	55.8809	49.8345	58.8376	55.9421	55.9421	50.7144	49.2035	72.9318	55.9483	61.1281	64.0039	62.772	52.5788	52.5788	88.1765	47.8865	52.9158	57.8736	48.9744	48.9744	36.4929	59.9355	51.4794	54.1115	45.5556	47.7451	42.7255	44.9026	44.9026	41.2274	38.8514	53.4067
59.1634	54.3018	54.3018	58.2652	50.8344	46.9949	47.3261	55.9006	57.1135	57.1135	60.2549	51.039	60.1077	50.1865	46.4522	54.247	58.7367	58.8021	58.8021	61.6175	61.5909	60.8398	49.8023	60.906	63.7645	46.3514	46.3514	49.3033	52.5071	64.1249	58.4612	65.6358	60.1395	60.1395	42.2167	58.1019	46.2446	42.365	42.365	62.5899	59.7331	45.1917	51.2291	54.0135	59.7283	59.7283	53.47	45.8407	46.993	49.918
50.4568	56.4774	56.4774	47.2941	56.795	71.968	66.0113	66.1941	57.0707	41.9977	41.9977	54.5418	57.6931	60.0604	53.4499	58.5706	59.6276	59.6276	62.3778	62.2422	70.9601	64.5813	67.2928	58.1276	63.7597	73.0506	73.078	63.9242	58.0363	74.3327	43.0924	71.847	66.5569	59.1837	59.1837	63.8232	68.8906	68.843	50.5877	53.6409	54.9823	42.9198	56.9635	36.0164	57.0312	54.3064	54.3064	51.4707	44.882	47.7958
99.9437	103.647	103.647	43.2876	83.971	59.6943	53.027	44.4518	52.9714	52.9714	47.5221	76.5288	80.3108	66.0975	74.7357	77.5236	53.5221	54.6881	54.6881	57.4969	69.6347	62.8242	75.8023	69.4321	66.6092	66.6092	62.1451	71.9642	50.0516	66.5254	66.537	55.2117	58.3063	58.3063	70.4433	58.1688	52.3663	54.4354	63.6879	46.3235	62.5716	46.271	46.271	52.3584	36.24	53.525	51.6411	42.8543	49.7645	41.3032
109.236	46.5048	46.5048	53.5413	60.5958	59.8974	59.271	62.5684	62.5684	53.3656	53.3656	68.3543	88.4403	65.8974	77.6564	82.9914	66.2855	66.2855	84.3067	57.2313	56.7507	76.6584	70.3554	80.9332	83.5662	83.5662	80.9194	81.1303	76.0991	81.3959	79.7485	81.0691	53.1248	73.1039	73.1039	73.2124	46.8729	52.986	61.0318	72.9215	61.0217	61.0217	55.3264	55.417	55.2336	45.6821	46.4468	50.9622	58.9005	58.9005
109.449	83.3815	83.3815	59.1462	59.867	89.4039	53.7704	62.8587	57.6344	57.6344	86.784	74.8029	82.909	89.4228	84.0778	77.7664	75.8647	88.4715	88.4715	91.2723	76.3449	83.7288	86.2068	69.4732	91.3965	91.3965	93.7417	83.9105	92.4285	77.449	74.7099	81.2446	63.9105	63.9105	73.31	65.009	70.6303	56.76	73.0468	52.2062	54.9842	51.3798	51.3798	58.9917	65.2285	51.4329	57.0703	50.6783	48.6946	48.6946
106.785	106.179	103.863	99.9107	43.2466	69.5357	62.9408	90.9051	90.9051	106.588	77.6018	88.3562	89.6951	92.3037	94.6513	89.5805	57.074	57.074	54.1312	69.4484	89.7549	68.4671	85.9895	79.6564	74.3865	74.3865	74.4195	59.0742	78.3062	75.8995	62.1686	70.665	70.665	79.7298	82.2213	64.9056	80.8977	73.2754	65.8704	64.7521	63.7219	63.7219	64.9117	51.582	49.3	49.4887	45.8213	56.1416	52.3797	42.1113
87.2464	60.0453	63.2555	90.4646	105.092	109.76	109.76	84.8914	99.5752	99.4309	75.5969	53.6368	53.6368	90.6624	73.1041	98.6164	93.3352	89.7929	87.0887	97.1761	86.9766	86.9766	63.4017	88.6737	83.2694	86.0881	76.3592	80.9777	80.9777	93.8377	66.6244	68.7025	78.6199	89.6356	77.4754	82.2875	79.6888	79.6888	60.7658	74.1338	78.2096	52.23	56.1673	61.0308	66.5121	66.5121	61.0426	55.1464	51.4481	38.8488
71.7763	92.4582	81.2602	78.4558	105.887	105.887	92.2034	102.063	78.7174	99.6452	92.3217	102.143	98.61	98.61	99.4885	99.7136	97.2832	63.2819	88.4452	80.549	80.549	93.2459	80.5466	77.9863	63.52	66.608	82.3793	81.1547	79.8069	79.8069	79.7709	60.0427	75.9404	74.4533	68.6376	77.0149	78.4434	78.4434	81.1101	53.0925	67.6014	80.9	66.5659	63.9652	63.9652	62.6732	52.4111	42.4982	47.8935	56.3627
70.0659	106.089	106.089	53.4475	53.5936	65.9064	74.6172	105.781	108.066	108.066	47.747	68.8233	70.9748	83.1627	60.2594	57.682	57.682	59.3242	71.7694	70.7509	68.2003	62.3941	71.9788	81.7236	81.7236	71.3147	79.6018	70.5187	76.1487	78.5822	78.7173	78.7173	77.1129	77.1129	61.9967	70.4446	73.2148	77.0752	55.2891	72.9495	72.9495	56.2596	71.7217	66.6086	63.7431	55.4277	43.2249	57.2725	48.5462	48.5462
60.186	83.0386	80.3978	56.8049	67.9208	67.9208	47.3439	54.4561	97.3489	94.6823	71.9095	97.4311	97.4311	84.2758	84.1656	80.285	71.9232	74.7645	60.9285	67.5615	67.5615	67.5172	73.0134	60.2817	74.7655	82.0575	74.1448	68.6531	83.4111	83.4111	62.7797	71.6916	90.0611	84.8495	91.1146	77.2004	77.2004	74.4261	87.1522	89.6477	52.8245	71.2603	67.605	69.2669	69.2669	74.3157	52.4373	62.1575	59.9403	51.6182
82.1232	63.7663	92.0185	89.6369	74.6427	86.7977	49.8899	49.8899	103.6	89.715	102.162	78.8652	97.2038	78.5516	57.4627	66.6916	66.6916	62.859	66.0381	66.2492	69.1597	70.9967	81.7747	54.0694	54.0694	81.7903	79.3911	74.1028	79.6222	79.6675	82.3466	82.3466	68.7012	62.9739	67.9182	67.9054	70.7267	60.1144	74.3186	71.2656	71.2656	67.7148	61.8771	69.1262	66.4692	74.6133	56.3546	57.2946	54.4113	54.4113
87.1923	59.2418	77.534	67.9836	47.4665	47.4665	89.5937	99.7382	94.6635	94.8727	72.0354	77.6819	77.6819	40.0467	77.6269	93.3612	55.5527	79.1335	74.9676	76.4929	76.4929	72.0841	NaN	75.4659	76.7898	79.3836	62.7249	62.7249	75.4713	78.0597	62.774	76.7672	65.8658	84.6261	82.1874	78.377	78.377	62.0181	70.5251	61.2151	77.1141	67.642	60.9801	63.8588	63.8588	69.3032	70.5497	63.7915	53.5315	56.1993
84.4779	85.5016	60.1689	57.1003	88.207	85.6743	50.714	50.714	50.0182	97.5041	94.7486	56.8195	86.794	44.4515	88.1185	68.2025	68.2025	57.1955	69.2597	62.6708	68.3633	67.2383	53.3078	53.3078	64.172	58.5261	65.4495	69.178	79.0613	53.5276	67.4682	67.4682	73.3751	52.9766	53.8026	55.0825	76.9897	64.9372	68.9873	70.6961	70.6961	59.0713	64.8848	46.1721	62.5789	42.4738	65.3028	65.3028	56.3967	56.3967
63.5429	65.2618	65.3354	66.2782	69.1071	74.9869	71.3384	95.9438	95.9438	90.9606	88.4714	59.2756	53.259	53.1724	88.0552	88.0552	65.1296	65.1834	71.0932	62.2804	56.5663	50.3543	62.667	58.5892	58.5892	52.7186	60.6992	70.1605	55.9948	78.2665	78.2665	75.6176	75.6176	69.3529	72.1131	51.9664	69.2291	53.1226	70.5451	70.5451	56.2704	67.8156	63.9375	58.1833	52.2333	57.2197	51.4414	54.4866	54.4866	58.4399
64.6784	62.525	67.3307	72.6503	59.675	76.4159	63.6657	63.6657	65.4654	55.8541	75.0922	55.6403	69.7476	79.1807	55.8627	64.6328	64.6328	49.7903	55.6576	72.6206	60.4407	55.5591	61.5525	61.5525	52.5675	50.321	64.4563	61.5768	54.9318	58.7658	56.873	56.873	68.5446	64.8321	63.7926	64.9166	67.6769	70.449	74.5341	75.8598	75.8598	55.2673	56.2014	61.0922	69.3095	46.2482	48.6546	48.6546	58.3945	50.7023
57.9204	52.144	61.663	73.5933	68.7972	69.1731	69.1731	69.029	69.9194	62.371	58.4055	69.7833	51.8722	54.6395	67.039	67.039	57.5105	51.5464	52.5306	50.4617	40.1985	46.6814	54.7835	55.8534	55.8793	61.5549	69.745	69.745	58.8312	64.6241	65.6951	67.4829	71.1847	62.5674	59.8165	65.6764	65.6764	60.9009	67.7795	63.9542	67.7101	71.6733	71.6733	69.2935	66.3856	71.8149	66.401	56.8644	66.48	63.6506
69.0484	66.2386	60.9224	61.8177	64.5976	75.2391	64.4135	64.4135	79.2211	73.8343	54.1377	58.5476	61.6892	57.8594	57.8594	46.6177	46.6177	48.929	57.6718	57.5513	54.732	46.7213	49.12	49.12	52.3041	46.1989	42.8208	47.2924	56.7546	77.902	67.4537	67.4537	60.9918	70.1647	55.0948	63.6452	59.0238	64.8556	64.8556	49.8849	49.8849	71.8574	75.5974	66.4263	66.5576	51.4383	62.7748	62.7748	49.502	59.885
63.6687	55.9912	46.737	54.9405	67.2954	75.3269	75.3269	72.7427	66.3646	67.231	58.7611	70.0894	77.9176	55.1538	61.6927	61.6927	67.2798	56.4524	52.6425	58.6936	56.0367	61.6389	61.6389	60.7072	60.7072	64.5131	62.5109	59.8286	59.9617	55.0462	55.0462	58.1189	51.373	58.0217	63.7447	52.0982	52.3522	57.2681	50.7537	50.7537	63.889	66.4033	66.5269	52.4222	55.3325	56.0962	56.0962	38.6502	38.6502	44.729
41.2773	54.9892	56.9808	52.2421	59.1413	59.0382	61.8486	61.8486	59.7677	55.2686	66.4519	56.6984	58.7346	51.85	51.85	53.9429	52.7098	57.7627	54.9955	54.9694	56.2216	53.0456	57.9625	57.9625	63.3988	45.2866	60.742	46.7836	42.3145	51.5768	56.2512	56.2512	69.2148	52.1763	41.8456	60.1001	46.3146	48.5187	48.5187	70.4837	51.3128	52.1912	70.2998	58.1557	48.3626	58.1969	59.8193	59.8193	51.2645	45.5456
60.8155	52.2513	64.8255	66.351	61.8262	56.2844	56.2844	55.2226	60.715	58.6025	49.5885	36.3212	43.4278	59.4485	43.3367	43.3367	54.7124	44.8859	39.4903	48.8855	50.9183	48.0684	48.0684	55.0608	53.0202	56.9921	55.7928	55.962	54.2437	47.4637	47.4637	35.4576	54.2264	44.5877	39.43	50.6822	66.4003	45.4345	63.7293	60.8932	66.4924	45.4737	45.4737	57.9684	48.2625	57.8262	59.6899	45.4032	50.4139	54.15
47.7586	57.0247	47.6396	55.9091	62.6414	46.3578	46.3578	42.6247	59.6774	53.0372	48.3402	57.1156	52.3349	59.0817	59.0817	53.2155	50.113	57.0199	48.2781	43.8223	51.0789	48.188	48.5218	48.5218	48.5178	50.3051	51.355	41.7901	44.8127	44.6893	44.6893	60.9617	59.776	51.3944	54.3895	55.2699	50.4354	44.6676	44.6676	47.6882	45.6326	41.7984	45.4485	52.2125	55.0593	53.9662	54.1215	54.1215	51.4143	45.4412
45.7478	50.0909	49.2876	49.2876	56.804	54.2402	50.6076	57.0275	54.2873	54.5402	54.5402	51.5127	48.4005	36.017	47.3468	44.5175	51.2241	47.3233	47.3233	52.293	41.6134	52.2012	42.0693	38.4061	38.6732	38.6732	37.8361	42.3998	49.3773	42.6832	46.5631	39.3891	51.3524	38.6784	38.6784	42.2676	54.2986	60.8463	48.4978	59.7205	46.9546	58.0979	48.5626	42.5144	55.1422	54.9436	54.9436	59.5624	52.1165	47.0229
54.3546	54.1803	51.4767	54.0977	57.0389	57.0389	57.2458	60.9352	54.3544	64.0252	55.2922	50.499	54.3324	61.6352	51.5848	55.0282	35.5018	46.2607	46.2607	53.3177	39.373	41.4465	47.2307	49.2341	51.0432	42.258	42.258	35.8948	39.4308	52.5236	49.37	43.1434	42.6197	42.6197	51.3726	45.6927	49.475	51.4723	51.4082	56.1334	48.6182	47.6284	47.6284	47.3599	51.1559	51.4102	51.4948	45.5273	54.066	53.0471
44.1471	46.808	46.7974	46.7974	52.2695	54.9886	54.4896	49.5714	56.2298	50.7279	50.7279	47.7612	48.5859	46.8821	44.3906	52.2204	45.3972	48.3103	48.3103	49.0733	53.8356	45.4297	49.2853	54.0102	43.5625	43.5625	40.7622	47.4861	48.4294	48.6463	42.527	44.8516	44.8516	51.6349	51.6349	53.4008	53.6211	45.7445	49.4414	47.9258	56.2922	56.2922	44.82	44.8198	45.4517	55.1114	54.0659	50.4233	53.3056	53.3056
45.6883	51.878	51.878	55.1503	55.7856	57.3488	54.3596	50.6046	50.6448	56.5389	61.8458	64.3044	64.3044	70.3613	56.0752	51.265	50.2475	35.4625	47.4116	45.318	44.4451	44.4451	54.9609	53.0608	54.0778	38.0548	44.6109	44.6204	46.6322	43.9245	44.0598	32.031	48.8708	48.8708	45.8504	48.7226	49.4243	56.2484	53.2321	48.6916	45.6682	44.7469	44.7469	54.3007	48.4184	56.835	49.2736	54.0746	54.0746	51.5538
40.5739	44.1029	44.1029	42.2389	47.189	48.8437	46.1092	40.6614	44.5131	41.5316	41.5316	40.613	47.9058	54.5353	59.8329	54.2772	50.0233	50.0233	49.1056	59.5935	53.2005	47.5803	53.1645	50.4976	48.6744	48.6744	44.748	34.9344	46.6855	53.3509	49.6953	55.4671	58.5468	52.7406	52.7406	47.8032	51.7754	51.5841	55.3044	48.6946	41.9352	41.9352	41.8282	41.7924	45.5833	42.448	51.2856	51.1152	50.2319	50.2319
43.2647	41.9693	37.2482	46.7241	40.3458	40.3458	43.4352	44.5436	56.5591	56.4707	61.5138	55.3772	55.3772	55.3521	41.3828	54.5636	58.1026	59.7884	59.9785	53.4079	61.056	61.056	49.3704	55.3549	54.5407	48.5826	48.6125	41.7253	41.7253	51.5326	51.5326	43.3909	51.4034	43.9556	59.8791	47.6436	47.6436	49.6559	45.7324	53.6344	50.7267	47.6006	44.8946	48.6505	51.6513	51.6513	52.326	46.4741	55.3374	41.8568
43.426	47.9142	47.9142	54.6665	46.9228	47.2056	45.1644	51.0026	51.0026	44.4295	44.4295	56.3736	65.4564	67.9933	67.8852	57.1842	66.285	66.285	55.1585	54.9754	55.9414	52.1773	63.529	55.1565	46.1729	46.1729	54.127	40.0796	54.3898	55.4484	52.4393	52.5118	52.5118	50.4627	51.4843	54.4571	58.2938	61.5373	47.7647	51.617	54.4876	54.4876	56.2321	52.2387	42.6023	54.4248	58.3108	56.1389	47.623	47.623
42.4294	41.2678	38.184	50.7143	51.5329	51.5329	57.0789	54.4269	47.961	47.1807	53.7143	49.7502	49.7502	56.0815	59.977	52.4733	60.9269	62.5884	66.268	66.1127	52.1975	52.1975	53.1026	50.193	67.9555	57.9294	50.099	52.1594	52.1594	50.4757	50.4757	52.4209	51.4652	51.4886	48.507	53.337	53.337	53.2696	42.5713	53.4824	55.4165	51.7217	48.7426	47.7887	54.3592	54.3592	41.8368	53.4653	50.7328	44.9916
44.3642	55.6104	45.2499	46.0906	37.591	50.8428	43.2182	47.1363	47.1363	56.4163	56.1656	53.5304	55.3441	57.4928	53.3509	70.5286	61.26	61.26	66.8002	63.8452	65.4932	59.9541	52.3889	52.3889	60.8943	60.8943	54.276	60.8519	59.7385	58.8488	57.1407	56.2043	56.2043	48.5132	61.0207	49.5922	59.9964	63.9395	51.6877	49.5008	48.7031	48.7031	52.4731	57.2785	54.5754	49.5026	51.6707	54.5057	48.7559	48.7559
40.6005	45.9884	45.9884	46.918	46.0524	40.5933	49.9785	42.1272	45.3384	45.3384	55.8574	59.1074	65.4932	58.4413	62.8563	55.4852	55.4852	60.2164	61.0502	52.4799	58.1342	70.0614	57.9944	57.858	57.858	52.0074	56.84	52.8994	57.6448	60.6296	66.2471	56.0311	46.8853	46.8853	54.3514	56.324	58.2102	59.2104	53.1688	61.0045	61.0045	57.2562	57.843	64.7528	58.0093	51.594	45.6513	50.7477	50.7477	44.9317
56.6039	41.307	46.9186	43.2043	46.3495	46.3495	47.3662	47.3279	45.4683	52.1064	50.9665	50.9665	54.6651	54.7159	66.7844	57.5248	55.5013	56.1495	74.4967	63.8542	73.0343	70.2124	66.3848	66.3848	69.2058	61.9116	49.8003	58.8297	54.1864	61.7519	56.2091	53.2529	53.2529	60.9781	55.1743	62.1846	63.2451	66.5369	64.8216	62.1429	64.8542	64.8542	49.3402	57.9847	60.888	54.8817	51.4508	55.3067	55.3067	48.7499
48.7773	49.7219	49.7219	49.8147	47.0546	51.428	43.6196	43.6196	44.5163	44.5163	49.9322	51.0646	54.8735	59.2343	63.0981	59.3756	59.3756	64.1114	56.3748	67.7457	61.8847	67.7454	62.9574	61.9998	61.9998	49.1497	52.2251	54.975	66.3639	56.9433	57.1125	57.1125	51.739	51.739	66.5462	70.413	61.3166	65.1248	58.2738	61.1465	61.1465	66.6644	65.4873	55.316	59.1112	55.2981	60.9203	46.4445	46.4445	57.2137
51.7346	45.0424	43.1526	47.7624	52.4266	52.4266	41.4119	47.1513	47.2934	57.8118	44.3314	44.3314	55.2163	58.0343	62.9076	59.2697	60.188	68.0932	52.514	51.5794	51.5794	51.7275	58.9956	61.8911	63.9046	48.7096	53.9419	60.9998	52.2604	52.2604	61.1071	63.8133	64.0452	58.4845	63.0553	63.0553	68.1389	65.5335	71.7747	60.1439	62.7657	59.209	58.0682	51.5769	51.5769	59.2691	63.6969	58.1271	57.1459	57.0764
47.4731	46.6082	50.9322	50.0315	50.0315	47.026	47.0384	51.7568	46.2488	44.5406	48.306	53.8818	53.8818	62.7901	57.5309	53.9543	57.7259	65.8392	68.3948	68.3948	49.3953	69.3914	74.558	67.7152	75.713	70.3742	70.0705	55.8199	55.8199	66.2003	66.5258	69.2586	65.9391	75.836	59.9394	64.8295	64.8295	64.6123	56.9757	52.4757	58.2781	66.7604	66.6316	66.6316	56.323	59.1541	55.0625	63.6739	54.4474	61.0978
59.4228	56.2551	42.2194	60.446	47.9689	47.9689	47.1538	50.0147	60.23	57.8513	41.2797	41.2797	56.4315	60.3503	69.2223	57.0275	58.4355	66.6963	66.6963	70.6373	70.6373	64.2261	67.8824	75.6627	59.144	58.9203	64.5872	64.5872	70.2836	66.3825	64.5954	65.6905	67.4112	62.7349	60.9075	60.9075	71.9013	65.9199	76.8149	80.6962	67.6618	60.8876	60.8876	53.1212	70.4566	58.978	64.5023	63.7958	66.5607	63.8187
44.6384	59.4239	57.574	44.1673	44.1673	48.1687	42.3919	52.0674	58.0617	50.9878	61.7891	61.7891	49.7012	61.7131	51.9811	58.6523	70.6359	59.2544	61.3821	61.3821	74.5967	67.7837	60.137	68.1029	70.8182	58.4245	68.7431	67.7555	67.7555	67.9526	71.9893	64.0964	66.7873	73.0983	73.2195	73.2195	61.0464	66.6534	73.2645	76.8912	63.0519	82.2618	76.8725	76.8725	71.6623	80.9372	74.3405	68.5446	56.1023	61.9285
53.8421	60.0966	45.6787	45.6787	41.3148	46.9947	49.7694	51.5803	47.8684	48.8595	50.9268	53.8358	54.0323	54.6385	52.717	52.717	51.8866	65.6763	67.6804	70.591	62.0714	66.0752	73.2218	73.2218	80.9731	71.6119	84.6577	62.0608	73.2397	68.4992	68.4992	73.056	73.056	53.7072	72.9871	56.0785	73.0507	70.3398	59.1726	59.1726	67.639	71.3753	56.7697	61.7558	65.6732	64.6701	64.8233	64.8233	71.744	56.9261
53.7794	57.3303	42.6261	44.8924	56.3018	54.6013	50.8069	50.8069	50.853	59.0768	51.8154	48.0202	60.4282	57.3867	57.3867	56.6585	56.6585	60.509	65.8396	64.3071	59.505	63.0359	73.3417	73.3417	75.9383	82.0711	67.6942	82.1484	87.0024	77.0034	51.2731	51.2731	84.7846	65.0418	70.6267	62.2328	62.1504	56.1418	56.1418	63.6312	63.6312	72.8768	62.0139	68.5288	70.2181	66.3085	56.1203	56.1203	62.7151	49.5739
42.8474	51.2655	59.8391	45.7217	58.9318	48.8322	48.8322	53.4038	50.7309	53.4997	54.4477	50.6897	49.7837	50.9664	53.6948	53.6948	57.6769	72.03	58.3196	69.2834	72.2458	66.907	70.5755	70.5755	65.0667	84.5413	79.5209	81.6663	66.5595	73.8472	73.8472	76.6254	78.166	78.2614	71.3634	59.7647	71.2663	61.8193	64.6784	64.6784	53.7207	70.326	62.0267	72.9647	69.1607	60.8206	60.8206	64.7921	63.7258	60.8582
51.1013	61.6164	46.496	47.2573	47.2573	44.3498	35.1632	55.1106	53.7411	54.6328	47.8811	47.8811	53.5192	60.2717	59.8438	63.8379	59.2551	60.1046	66.7823	66.7823	73.2517	66.8366	66.8608	76.9018	65.7999	74.3218	74.3218	76.8362	75.8302	81.9903	68.6941	71.3983	79.5663	76.8573	60.6067	60.6067	67.6726	76.9927	68.765	69.5886	65.6866	65.6866	71.4966	65.6657	70.4451	61.8333	67.4525	62.8344	74.0688	66.4965
48.335	51.5703	58.0984	58.0984	50.6288	49.7779	47.9804	44.9216	50.7003	56.3169	56.3169	60.2344	57.5499	62.9282	58.5713	62.506	65.6671	63.0752	63.0752	64.3827	66.2651	67.992	73.5535	70.8726	60.2416	75.8788	65.8474	65.8474	73.2676	59.2033	67.7828	70.5308	67.7577	70.6494	70.6494	64.7628	68.6385	70.4764	74.1998	71.4559	67.7447	67.726	67.726	70.4887	55.2979	65.0952	63.8622	56.9055	73.0814	46.2161
52.0931	52.481	52.481	44.8435	56.251	49.0179	45.1323	45.9885	47.1487	56.3488	53.7512	53.7512	52.9651	50.8825	60.508	54.8912	56.6677	56.6677	72.2527	72.2527	69.743	62.6811	65.1767	71.735	80.8493	64.964	64.964	67.7076	84.4079	75.6286	72.9747	75.7189	67.7287	71.4095	70.3646	70.3646	73.212	70.3647	70.3914	65.793	67.46	67.46	65.6001	64.7964	65.6546	70.1271	64.7923	62.0222	58.3792	61.0006
56.3205	45.2643	55.6752	47.5664	44.718	43.8104	50.3261	43.8079	49.2265	49.3711	49.3711	46.5434	52.9931	55.8187	58.4207	58.4552	59.1395	67.4906	67.4906	69.8816	59.7662	65.0002	69.8931	64.5371	69.8323	69.8323	69.1044	69.1044	69.7579	69.8242	45.7998	52.6986	69.7892	64.0654	64.0654	74.7287	70.8733	67.0162	72.2405	66.6929	58.2	63.7303	63.7303	59.0232	63.7016	58.1688	51.6355	48.6994	63.8577	63.8577
46.7498	49.9381	42.1565	49.9273	40.6637	40.6637	44.3286	45.2199	44.4378	50.1134	55.0347	56.5672	56.8825	60.652	60.652	57.9312	64.7868	52.0038	55.8465	68.3859	68.3558	62.873	66.9373	66.9373	66.9994	65.0925	64.1944	74.6007	67.7912	67.7912	64.0269	64.7976	62.8129	71.1577	65.5983	71.4292	80.7611	70.702	70.702	70.367	64.538	64.5611	68.3128	71.1998	70.1415	70.1415	73.1871	73.1871	73.009	67.7858
44.4891	48.7552	50.4636	50.4636	41.7551	49.2184	41.8115	50.4734	46.8641	41.161	41.161	44.1078	48.0174	51.8107	55.2684	66.421	65.1836	64.8745	64.8745	63.9897	69.2172	70.2889	67.5612	74.1586	78.0478	78.0478	76.3823	71.7676	76.1744	76.3282	65.9653	81.2272	76.0297	62.0967	62.0967	60.0695	70.6997	59.2839	81.5554	66.1344	68.8983	62.2884	62.2884	71.7245	56.2228	65.132	59.5395	62.4949	65.2563	65.2563
54.6742	53.0794	53.0794	45.5128	52.533	41.0586	43.9296	42.8687	51.7825	51.7825	45.5509	49.357	49.4711	55.9282	59.7993	54.0776	66.0955	66.0955	68.8238	49.8723	64.509	72.5757	69.8506	65.9682	72.4063	50.3557	50.3557	60.3071	67.7966	53.3384	73.4203	62.2969	73.2716	73.2716	68.9447	71.6736	64.3001	73.4267	75.6703	58.1574	62.1167	62.1167	63.9183	63.8172	63.7135	60.266	52.5344	55.5373	51.8466	56.5023
48.4391	48.0906	51.5193	48.3293	48.3293	59.283	59.283	38.4875	51.5538	50.1426	49.0136	49.2865	48.594	48.594	58.1382	51.3195	59.4871	49.1853	63.3875	69.6054	64.1794	72.0027	72.0027	74.8944	72.2117	72.0748	59.875	82.2673	67.8118	67.8118	78.3632	53.5216	65.4482	68.354	70.4967	52.9433	56.9254	56.9254	62.019	74.4261	70.2269	71.8079	70.0973	64.8019	67.6406	64.8072	64.8072	67.6148	69.267	55.4932
50.7316	54.5364	42.9857	37.1473	42.7908	42.7908	37.031	45.3917	51.5252	46.5289	47.6646	56.9811	56.9811	67.201	67.201	60.5622	60.7942	60.4218	54.8207	68.4597	67.2043	67.2043	65.9027	61.3616	66.8013	69.4764	64.0439	66.5069	69.136	69.136	75.4177	70.2703	71.8409	67.8405	52.5722	65.0517	64.781	66.5612	78.0569	61.8909	55.1846	55.1846	60.943	58.9787	66.3724	69.2355	66.4379	60.9981	60.9981	59.9775
46.7085	52.8686	55.492	48.842	48.842	47.4146	53.8847	50.1197	37.7912	48.3723	50.0448	53.0827	50.2827	50.2827	55.1673	60.4824	68.3678	70.855	73.4406	64.2171	69.7833	72.2692	72.2692	57.6161	69.4888	69.3795	64.9178	66.0696	70.4075	70.4075	59.0807	63.788	70.3126	79.6295	79.2833	59.0715	69.1449	69.1449	55.2013	63.6431	64.8082	60.9416	55.4501	70.335	70.335	59.0418	73.9861	56.3196	61.1531	65.4532
43.0875	58.1628	58.1628	48.3707	49.5698	46.5707	48.1102	48.0889	49.2561	49.2561	51.8914	56.9638	55.9653	50.6003	56.0255	61.152	62.3799	62.3799	60.8483	64.8447	60.7058	60.4151	63.1908	60.3356	60.3356	65.6226	61.8854	65.4941	61.2593	66.6288	66.5281	67.6652	75.5312	75.5312	58.2173	63.7387	67.4331	49.9584	64.5072	55.0737	68.7524	68.7524	55.128	66.3623	58.069	61.8642	69.1772	69.1368	69.1368	59.4149
45.6567	47.5257	46.5356	49.3575	49.3575	55.3695	52.088	50.4141	54.3473	51.9494	51.4895	53.1756	53.2222	53.2222	51.5299	63.5647	62.2479	58.3979	68.615	59.0208	63.2909	71.054	60.5325	64.2542	64.2542	65.2438	64.2311	70.8063	72.1828	63.0375	70.62	72.0161	72.0161	58.2238	61.0037	59.9862	74.2575	74.2575	55.2238	53.0346	70.2912	56.1893	56.2137	64.0319	64.0319	57.5026	66.5686	62.8353	59.055	60.1738
49.32	43.6473	46.3189	45.4913	45.4913	45.2532	42.6651	46.5166	54.0378	44.4783	50.1929	49.2942	49.2942	51.908	49.238	40.9666	55.761	56.7704	53.0774	67.0413	55.9826	55.9826	61.4141	57.65	60.3627	61.4678	65.7057	57.6708	57.6708	65.6056	48.5371	58.3526	64.0181	67.7574	66.4562	60.954	60.954	54.3279	60.9585	66.361	52.3335	58.2338	61.8922	63.7145	50.0963	69.0882	55.2327	66.3599	66.3599	67.8454
44.07	42.7443	51.6777	40.8569	40.8569	47.4936	50.424	49.2259	54.0731	53.0234	44.7117	44.7117	56.8618	51.3527	49.2508	53.0186	59.4663	53.7072	53.9256	62.0471	62.0471	60.3141	61.8432	63.1133	57.6436	60.0862	60.2983	55.5341	55.5341	58.4586	48.7405	48.8159	60.1842	48.5999	57.0871	57.0871	58.7832	58.7832	57.3324	54.4595	53.5073	59.9294	44.856	56.2491	56.2491	57.1649	51.5727	60.0041	60.203	54.5384
42.2277	53.1983	45.662	49.1725	49.1725	46.3753	46.544	46.8537	49.5784	59.5447	46.5431	47.625	47.625	49.1955	49.414	46.6708	52.2153	46.7274	49.3776	49.3776	48.6378	48.6378	53.1439	52.9485	56.619	60.7644	59.2514	51.0648	51.0648	48.0478	56.4971	54.6075	59.0032	51.83	54.5298	56.1628	62.7047	62.7736	62.6495	53.2673	53.2673	51.6427	53.5573	58.9613	50.5235	56.2541	47.0063	59.0895	59.0895	53.6757
42.9907	43.687	46.3466	44.5657	60.566	48.2901	54.1966	43.6758	43.6758	43.6539	47.3711	47.4771	45.4487	47.4486	51.8511	49.3011	50.3647	51.4807	55.1972	67.1323	67.1323	52.1009	57.9858	52.7486	55.0571	45.44	48.3088	56.2627	56.2627	52.7142	50.7559	53.4075	52.3846	54.2585	46.1161	46.1161	54.2378	54.2871	56.9138	55.2824	50.4866	48.7051	57.2633	45.7249	45.7249	45.0063	56.3062	56.3626	50.8942	49.9694
46.506	37.7489	46.3779	43.6369	44.5483	52.8149	54.2388	54.2388	52.7269	47.2989	50.1058	52.3445	55.8024	49.2384	59.4784	62.0867	62.0867	56.7346	52.8762	45.4163	48.3514	55.2422	50.1095	44.4675	44.4675	52.687	59.2683	54.7865	56.4597	45.7273	54.6937	54.6937	54.578	50.8431	62.7177	59.7996	54.2832	46.3872	42.7177	47.7669	47.7669	56.1259	53.4211	50.8157	67.8731	58.8904	52.5782	48.0178	48.0178	56.2584
33.8311	43.6892	51.703	51.8909	46.1735	49.1431	43.7011	46.397	46.397	45.2835	40.7449	48.9757	46.295	46.3783	46.6205	46.6205	54.2725	49.3143	53.1535	49.2955	50.0482	47.3801	46.3619	46.3619	44.4041	55.386	44.476	51.1329	51.8168	52.5654	50.7623	58.9343	58.9343	53.4778	44.1489	56.1197	44.7977	55.9759	56.1295	56.1295	58.9806	50.5771	47.9543	45.0291	47.9746	53.6301	55.1464	55.1464	47.9877	52.634
43.991	42.7355	43.5988	44.5872	44.5872	40.8799	46.4852	54.0969	57.9697	48.8981	48.8981	49.1126	49.1126	59.4481	54.3678	51.9805	50.3344	60.5657	54.0853	54.0853	51.1105	55.3634	50.0224	50.0722	44.4015	50.1703	59.2216	51.0997	49.9311	46.9876	44.2031	44.2031	54.1689	44.2044	45.9946	49.6314	49.6314	52.3119	46.6916	53.3341	47.9046	49.6432	48.8109	48.8109	48.6565	38.5129	47.2919	44.5222	51.5428	46.3415
57.0406	38.6828	46.4176	42.4889	51.4746	49.066	40.807	48.1013	42.899	49.2714	51.8296	51.8296	51.8314	47.2799	49.006	45.4787	48.8761	39.3097	60.5189	52.8699	52.8699	55.4761	52.7332	43.6923	50.2252	45.3035	51.0892	51.0892	43.4213	37.5659	44.3862	47.9968	49.8838	44.1864	55.0169	55.0169	52.283	39.0738	47.3767	49.792	49.5864	40.3749	49.0541	44.3263	47.0266	49.843	47.2721	47.2721	46.3106	44.4679
45.6939	46.1557	43.5764	51.6989	51.6989	56.6914	54.2717	46.4142	51.5244	43.5978	43.5978	46.4808	54.2389	49.626	45.4757	56.7596	54.0383	48.4134	47.5907	47.5907	40.7915	52.9227	44.6695	46.5461	46.5205	51.6555	50.2255	39.2114	39.2114	53.7112	55.3103	46.9326	46.9198	51.9289	51.9289	50.8962	51.9251	42.7926	47.777	46.0027	46.0636	40.4506	42.1763	42.1763	45.1887	47.1506	51.1173	40.7379	37.7861	44.4688
45.7145	37.0316	43.6878	43.6878	59.3907	38.5473	51.775	49.239	46.4446	47.347	51.82	51.82	50.3563	51.5585	44.6911	44.6911	45.8365	46.7143	51.9433	47.7554	41.1082	53.031	48.1997	48.1997	41.8742	48.5471	47.3916	53.028	41.6	43.4419	43.4419	49.0282	46.2326	46.1026	46.0516	47.1461	37.7882	40.4349	43.2153	43.2153	38.4038	41.3836	40.355	47.2104	33.8226	40.5328	39.9012	39.9012	49.1522	44.5284
49.3468	46.3106	41.8814	49.9398	48.8165	49.9568	51.369	51.369	48.1729	41.608	41.457	44.4564	52.3187	49.2017	49.2017	46.5472	46.5472	51.907	55.5812	40.9221	34.1552	49.225	49.225	52.0111	51.861	45.4428	43.659	46.6807	54.4969	46.4352	42.5079	42.5079	56.6524	53.7446	51.0808	45.2803	48.8572	41.5644	41.5644	48.9278	45.1506	45.3047	44.4567	61.642	33.9814	37.7641	37.7641	42.4922	33.9704	37.9757
46.6758	43.6531	51.6181	51.6181	47.3451	51.5028	52.9735	54.2352	50.3939	49.238	49.238	47.2526	59.2058	49.4004	49.149	52.5443	50.3828	40.7793	40.7793	39.7365	49.2113	43.7754	42.7249	46.3965	50.3311	49.171	43.5368	43.5368	51.2966	39.7906	37.6959	45.06	49.9695	35.3946	31.6638	31.6638	40.6847	43.3412	43.3909	52.116	43.381	48.8373	48.8373	47.2085	43.3615	46.0841	43.5533	43.5637	50.2493	39.9637
45.6482	49.928	47.2388	43.7119	51.6213	46.1407	41.6223	41.6223	38.7009	38.6988	38.7034	47.389	47.5862	42.6532	42.6532	51.5929	47.8553	49.3517	37.399	41.1082	44.0481	48.0619	48.0619	51.8532	42.6898	51.7701	55.3958	43.6719	40.9164	43.6123	46.2644	46.2644	52.5168	40.7114	36.9415	43.5761	38.721	46.1885	46.1885	34.711	42.4885	43.4272	45.6255	47.479	43.6114	43.5244	43.5244	39.919	43.5789	41.7139
37.9997	47.0106	48.6661	43.2126	44.3641	43.5601	43.5601	37.9344	46.3775	43.598	52.6868	52.6905	52.0215	52.0215	52.0902	52.0902	51.0972	46.3586	43.7247	40.1128	43.8593	44.7135	44.7135	45.4769	41.776	41.6096	51.5112	48.963	45.4797	38.7216	38.7216	46.1983	43.6002	43.6772	46.2931	48.2591	38.5891	36.8586	34.7926	34.7926	34.7695	37.9241	37.7764	48.5164	44.4695	40.7442	40.7442	34.0718	43.6453	31.0601
47.1702	47.225	47.225	49.7008	50.7927	42.2446	44.1787	51.7348	50.8143	44.3868	44.3868	46.2791	43.4639	49.9453	50.1049	46.3358	46.5859	46.5859	46.3728	57.0689	46.4707	40.8495	40.908	43.9432	46.5384	51.9424	44.6026	43.6688	39.8247	39.8247	39.78	39.8112	42.4348	39.8009	46.1419	37.6441	48.7065	39.6163	39.6163	38.4929	42.5186	45.0929	37.6156	43.3808	55.0588	55.0588	44.5603	46.203	36.9925	45.2525
50.9343	56.2526	48.0821	48.0821	47.1559	40.4886	45.9956	46.051	44.445	44.445	42.4817	45.5245	51.5542	37.5961	48.1887	48.2637	51.2418	54.2578	54.2578	42.7902	42.6551	39.9583	46.539	42.5789	43.5518	43.5518	42.7383	42.7383	43.7421	37.8928	46.4219	44.5678	49.3815	43.6731	43.6731	42.416	39.8289	45.1603	42.5581	43.5772	39.7728	40.673	40.673	39.651	38.7534	43.4727	37.1055	37.9478	41.6842	41.6842
50.704	58.8177	58.8177	47.7774	45.9711	41.2529	41.3204	47.1017	56.3701	56.3701	44.1995	46.2053	49.926	43.4662	40.7354	46.3025	51.4381	39.8205	43.6291	38.0713	45.4023	49.1386	49.1386	44.7207	47.461	47.2634	46.4033	46.3026	57.7961	57.7961	46.5053	43.4637	45.3769	38.5837	44.4224	46.1452	39.7167	43.4845	43.4845	39.6694	40.6942	45.1934	43.4609	43.5379	43.6965	43.6965	41.6927	40.7188	45.1252	47.1989
40.4757	50.7812	42.8516	42.0186	49.0803	56.4931	56.4931	54.6991	49.9526	51.0102	45.4184	43.4572	44.3669	44.3669	51.6734	46.2227	48.2853	44.5597	36.9779	45.3086	43.7393	43.7393	40.8686	40.9183	51.9464	49.1593	48.251	42.9168	42.9168	41.6304	41.6304	48.9368	39.7487	40.7899	41.6115	40.9095	43.4897	43.4897	46.201	46.089	46.1466	43.6426	43.5635	46.2327	43.6608	37.0324	37.0324	36.9865	39.9537	42.5972
44.2336	45.6701	59.3628	45.9562	47.9441	47.9441	59.0051	57.756	48.1763	57.7904	48.2817	46.2436	44.3849	33.9911	33.9911	50.106	48.8744	40.8336	51.5633	42.3981	40.6818	40.6818	43.6357	42.5371	44.4746	43.7355	37.829	52.7621	55.215	55.215	46.3836	46.4678	45.4806	42.7873	46.3105	46.4588	40.041	46.3089	46.3089	38.0695	37.0857	39.9139	43.6631	43.6658	44.6598	44.6598	50.1715	45.7381	43.8019	47.5265
54.7704	57.2329	57.2329	52.5852	50.995	53.943	52.8704	50.0695	50.0746	56.5889	44.412	41.4266	47.2411	47.2411	50.069	44.6056	46.3227	46.2943	37.7068	36.9097	43.7774	43.7774	40.9234	42.729	47.3245	46.3952	47.3696	49.5085	49.5085	46.4129	52.9985	52.8544	48.5305	40.0783	45.3611	48.0983	42.6876	42.6876	40.9201	40.1923	42.9386	42.9571	40.1057	53.1441	51.6642	39.2202	39.2202	40.9793	37.3096	42.9665
55.4374	57.8824	57.8824	51.3022	51.4254	54.2226	50.4214	41.9651	50.6938	50.6938	42.0562	50.8398	38.3075	47.1776	51.1396	47.3711	44.4225	44.4225	44.2923	34.6828	45.8981	44.4781	49.0486	42.6519	42.6519	45.5089	51.8175	53.9784	50.2563	50.2005	49.1325	52.9675	48.9365	48.9365	53.981	49.5371	59.2213	43.3877	53.8091	46.0422	43.6267	43.6267	37.0483	46.4632	51.4082	57.8264	57.9476	39.9502	39.9502	46.4504
53.3254	49.1097	58.0435	58.9286	51.3818	57.1453	57.0934	53.3537	53.3537	50.5745	42.5974	45.0207	38.8292	41.2498	51.1089	43.402	44.4692	48.8724	46.2411	48.949	48.949	36.9114	43.427	46.4001	50.2628	45.4995	45.4542	51.9791	51.9791	52.867	45.3958	43.7321	49.2004	49.1895	46.3987	49.0253	48.8986	48.8986	48.7387	53.9567	46.1686	48.2951	51.2703	45.1865	45.1865	38.8321	45.1697	42.6261	39.8674	42.6919
46.2003	51.8927	51.8927	61.7605	70.3285	59.8342	58.175	48.5813	44.8885	44.8885	48.0553	41.9882	42.17	44.5517	34.0381	34.0381	39.6267	39.6267	34.7812	43.3794	43.3728	52.1356	48.2635	55.0494	55.0494	49.8644	48.928	39.7467	43.6509	50.1645	52.9155	47.4325	47.234	47.234	55.28	50.001	49.2442	43.6118	37.9345	43.5303	46.1479	46.1479	37.6474	46.1807	44.5285	43.7283	54.1739	53.0756	53.0756	47.4732
61.9279	62.415	58.7828	55.8573	55.9217	49.8314	72.7613	55.9357	55.9357	52.1904	59.7934	50.4684	51.4592	50.5183	56.2111	51.3047	51.3047	50.6852	48.2023	48.0173	45.9206	50.5969	49.6786	55.1029	55.1997	43.4354	46.1345	54.179	54.179	48.9414	51.7084	46.6036	58.3281	40.89	49.1315	41.5139	43.6906	43.6906	34.8794	46.2804	46.2152	37.7992	39.8544	45.2324	45.2324	46.3963	40.8504	47.6834	37.1022	49.1062
61.0518	57.9607	58.1569	58.1569	59.6266	55.8551	55.8534	64.5016	63.6133	53.0664	46.1732	42.403	42.403	51.6563	41.9632	50.8054	46.9425	46.9863	48.7885	41.5856	44.5742	44.5742	47.4039	46.3856	51.6778	46.4687	42.8722	42.8722	47.9029	48.0728	48.2158	47.7438	45.5419	46.5069	35.7294	34.9599	34.9599	37.4045	48.6473	44.698	50.2046	40.8302	49.1122	47.4537	48.9016	48.9016	42.5298	45.18	39.821	43.6779
69.6049	59.8654	53.0561	59.8866	59.8866	61.947	71.2981	52.2497	61.7442	49.2196	50.561	50.561	47.576	58.7631	48.6376	48.5225	38.8012	47.5544	44.7796	52.4782	52.4782	49.8047	49.8614	48.7811	55.2569	46.2852	51.6594	43.5658	43.5658	51.6797	51.7209	51.8609	51.8495	51.9927	50.6352	50.6352	46.3602	49.1154	46.4306	51.4641	41.0653	48.5899	58.1096	45.5543	45.5543	42.6455	45.3912	47.9903	43.6899	45.3028
60.7691	75.0167	69.2579	65.4416	61.7765	61.9598	64.5578	64.5578	61.9348	64.7225	60.0267	44.9718	46.8772	50.7804	45.6079	50.8436	48.7834	47.893	44.1287	44.1287	44.2497	44.2497	48.0972	48.9807	56.7041	47.4478	51.6894	51.6894	53.1536	47.4305	52.9857	51.7204	59.5437	59.5437	54.3438	48.0958	46.3658	43.6531	49.172	49.172	44.7779	46.6267	40.7591	46.4043	40.8318	47.6073	43.8404	37.2864	37.2864	43.7277
80.9445	65.1963	70.8976	76.6654	76.6654	73.795	59.6972	52.9961	64.6848	50.0858	58.2216	58.2216	60.94	60.7573	51.5529	46.9369	52.4348	48.7413	41.3509	55.2062	55.2062	47.0988	49.6595	39.3012	43.4608	43.457	49.0812	49.0812	47.2533	52.7003	49.1999	50.1079	53.9595	51.2635	50.0384	50.0384	58.0851	54.3335	54.1944	49.38	40.9682	47.5409	45.5269	40.0669	40.0669	46.6761	45.7627	46.7317	47.6902	51.5615
78.1773	80.3215	68.0784	68.0784	59.8189	67.4595	63.7765	54.2289	55.4308	45.6537	39.4152	45.7443	45.7443	47.6965	41.1653	48.6821	46.5251	45.9313	40.4431	40.4431	45.1858	54.987	52.8427	49.987	51.5488	46.3851	46.4663	46.4663	54.567	45.7826	50.3678	54.5395	58.2337	49.3193	51.962	50.1727	50.1727	49.0136	46.4726	49.2522	51.7417	40.879	39.9244	39.9244	43.774	42.7774	46.4294	50.3088	50.3088	49.0944
81.0714	92.3082	50.0241	67.488	48.9404	61.8194	61.8194	61.9478	61.9478	52.1926	56.9491	56.9747	54.1322	38.5974	37.9393	37.9393	54.41	57.2614	49.6976	42.8605	47.0291	48.9795	48.8563	48.8563	43.3251	50.2229	47.3376	49.1132	50.1952	42.4305	60.6817	56.7897	56.7897	50.1642	47.3731	44.5799	40.9366	47.4871	45.3846	45.3846	54.0306	53.2187	47.342	41.5175	47.4112	52.8867	52.8816	52.8816	51.2284	50.2801
87.5138	75.1325	95.7516	95.7516	56.5243	50.9871	68.4124	54.8703	45.1566	55.0921	55.0921	42.6134	42.6134	45.7545	47.8731	50.6279	54.3787	47.7716	45.7667	45.7667	44.3776	41.5003	50.1076	46.2217	50.1224	52.7678	52.8587	52.8587	55.504	46.4703	51.7301	55.7285	50.2966	58.2216	54.5647	53.0419	52.9678	52.9784	40.8846	40.8846	46.6353	46.4489	43.7784	49.0597	54.0378	46.4973	46.4973	50.3472	34.8562	46.5263
84.8912	102.198	71.2889	71.2889	98.3728	73.9505	56.0455	49.8557	60.7977	64.4747	32.1534	32.1534	51.1973	46.2911	45.5957	48.7721	31.9944	57.7913	57.7913	52.5808	52.5808	43.4007	51.6428	50.0728	49.0433	40.6129	47.417	47.417	47.1419	52.7336	48.9601	44.859	44.859	54.5101	51.6605	54.3486	42.474	47.4446	56.8223	56.8223	54.5976	53.2026	44.9017	42.9372	40.2177	52.0412	43.9581	37.3416	40.2402	40.2505
65.7398	70.1763	78.3798	78.3798	72.7631	91.8755	84.5788	42.9011	64.5311	57.9621	57.9621	49.4447	55.2041	44.7181	57.1178	58.3534	56.2956	50.7401	53.6369	53.6369	47.0385	40.473	41.5598	46.5395	40.8896	49.6	49.6	53.0726	51.3013	46.4366	46.5154	58.3657	47.6406	46.6908	46.6908	51.9624	56.0615	47.7887	48.6627	44.6088	47.5877	56.9838	53.1888	53.1888	48.683	46.5749	46.523	51.2672	47.3601	47.5664
88.8129	86.1435	86.1435	100.681	98.0927	76.6712	65.4357	55.0197	49.8976	49.8976	51.3719	51.3719	42.3193	51.2008	47.6206	47.3961	44.9331	51.6936	51.6936	41.1174	48.0981	50.0255	49.9416	53.7324	46.4192	51.8589	46.4568	46.4568	46.5828	49.173	43.8876	44.9506	54.5196	54.5196	50.3912	58.1237	43.74	49.1065	54.4994	48.1359	47.4322	53.2202	53.2202	43.8451	51.9554	54.3328	45.6137	47.5623	44.6258	49.4675
95.4532	93.6491	84.6806	84.6806	90.606	78.5716	60.9475	63.8329	60.8778	58.0933	58.0933	57.0986	59.7994	42.718	48.7937	42.7575	54.6174	48.9987	49.9399	49.9399	52.8176	46.4561	47.4416	56.8884	53.3215	38.2145	38.2145	42.9525	45.6828	54.5307	45.6403	54.6683	55.8538	49.2202	49.2202	49.2383	54.5027	38.0783	46.7693	51.5961	47.8699	48.2286	34.2908	34.2908	37.2987	49.5069	53.1209	40.9547	52.2853	37.3795
72.2055	99.8314	99.8314	102.886	84.7308	89.7411	79.6672	59.803	60.6475	60.6475	62.014	45.5461	55.3676	57.1452	50.5793	55.1114	45.8205	45.9627	45.9627	46.0294	45.068	34.8424	46.2163	54.0654	51.9164	46.5127	43.8551	43.8551	42.7465	39.2964	46.6667	58.5261	58.392	58.392	49.5451	50.5105	44.6876	44.0463	47.7729	51.4333	55.6947	49.2556	49.2556	44.7091	42.8707	49.2136	46.6175	48.215	49.4102	57.1379
59.4114	55.9894	55.9894	82.02	83.3494	53.6006	70.1977	70.0663	49.1502	58.0825	58.0825	58.1305	60.7893	46.4048	38.7697	44.9114	44.9956	44.9956	49.8369	49.8369	49.9539	43.8203	45.4928	49.386	46.6789	43.9425	43.9425	53.2341	49.4106	42.1297	51.0091	50.9483	54.5284	49.5288	49.5288	44.0818	38.0891	47.1283	44.0859	41.1537	49.532	49.532	46.7748	46.7748	54.7313	49.4265	52.0781	42.9297	42.9984	43.1213
57.0479	74.2405	89.926	87.392	67.7734	49.7379	49.7379	87.0172	58.871	58.0611	48.4148	39.3461	51.3132	54.1844	54.1844	46.4671	49.0096	38.3165	47.0478	47.18	41.4153	41.4153	46.4896	43.7844	49.3891	52.1436	43.8998	40.2536	45.8132	45.7894	45.7894	43.2601	44.19	49.5424	46.6563	46.8989	43.9792	46.7008	57.2708	57.2708	41.2055	44.8524	38.019	53.1116	49.3918	49.3918	40.7802	40.956	49.3818	45.8915
65.0615	73.2009	73.2009	68.8391	65.064	64.9304	62.1412	56.6983	56.6983	49.3222	49.3222	63.9502	55.2641	57.1825	56.209	41.2851	53.6084	53.5651	41.3074	38.2376	46.9768	52.6466	52.6466	43.5062	47.2298	42.5471	45.3464	42.7548	42.8735	42.8735	44.6177	50.4822	48.2913	43.2056	43.2056	42.9566	42.9537	49.3953	49.4534	44.8397	49.3886	49.3886	43.8344	54.2181	50.9788	45.884	56.0244	42.8978	49.4709	42.8883
58.5156	69.3792	62.0526	84.5339	78.4772	83.5397	83.5397	61.978	62.0852	55.2011	58.9816	67.3608	62.1572	62.1572	59.0335	52.5642	53.4056	55.2083	55.3772	51.7858	41.5763	41.5763	50.4113	44.7669	48.1439	48.7142	41.7922	42.7203	45.4401	43.9305	43.9305	45.5974	50.6596	50.7728	57.0861	54.8244	35.1043	35.1043	50.6233	52.2188	63.4891	59.7002	55.9075	46.9853	34.2669	34.2669	46.5904	54.6119	57.8484	44.0183
45.9687	48.9233	53.6459	59.1243	58.5312	58.5312	68.1857	68.1517	45.6107	53.5872	51.6503	62.5099	58.2819	52.3863	52.3863	48.7007	44.9376	45.7317	45.1005	52.7391	52.7391	46.2354	52.8511	40.9514	45.438	43.766	49.206	50.701	43.0658	43.0658	45.1115	45.7765	37.4732	47.0006	54.7986	46.8652	46.9274	34.3774	34.3774	40.2158	40.2521	41.0998	41.091	49.4601	47.9479	46.8625	45.8347	41.2762	43.1243	49.7307
64.8196	56.5395	56.5674	56.4617	51.5223	57.1891	57.1891	51.7014	48.0066	48.0903	54.6449	59.1398	44.9761	44.9761	42.0697	59.123	61.9536	49.1447	52.8153	54.4383	41.07	41.07	42.0006	45.6077	51.9348	43.9855	51.0611	53.5296	53.5296	48.3168	48.3168	46.8672	52.2061	38.376	53.4692	53.5433	48.5817	48.5817	49.6686	44.0652	44.2405	45.8423	44.1153	50.7157	44.0339	44.0339	46.7409	50.4801	54.3547	55.9445
58.6337	57.3782	54.6977	64.1332	64.1545	64.1545	58.4504	75.9747	49.526	50.7706	54.2908	48.4374	39.9162	57.3025	57.3025	47.7385	50.8536	44.3289	50.0687	44.3153	44.3153	46.1115	46.2256	43.6012	46.4352	39.9367	42.7341	42.8829	37.3825	37.3825	45.7542	45.7174	45.6969	41.1239	38.1865	41.0913	41.0913	41.0782	48.1376	45.8399	50.4139	54.2883	49.2568	46.6472	49.4697	49.4697	54.1128	58.1007	51.2895	50.5368
54.9027	68.242	68.242	53.7157	62.8888	60.4153	54.6308	67.0905	54.6019	54.6019	51.6908	55.379	57.3388	47.716	53.3764	56.3185	56.3185	53.5331	51.1014	49.9404	52.6955	48.8933	51.6603	41.6922	44.3137	44.3137	48.1238	45.6607	45.8554	48.4089	50.9123	44.5767	44.177	44.177	48.9363	51.1029	37.5737	40.4015	45.7618	40.2741	40.2741	44.0059	53.3217	46.8767	46.7891	52.053	53.4195	46.5246	54.7008	54.7008
52.8442	59.3428	53.9459	56.5482	63.201	63.201	57.6439	65.8529	45.9061	39.3743	47.9831	50.8248	50.8248	47.8141	50.4346	47.676	57.1817	58.341	56.3611	51.9738	51.9738	55.4649	47.1368	49.2575	49.1466	53.9908	46.5087	51.7327	37.896	37.896	53.1784	45.5591	43.8335	50.9683	45.8735	57.1134	57.1134	50.5956	59.8908	46.8427	50.6143	49.4823	47.7864	53.302	52.2388	52.2388	46.8335	45.9482	57.1168	57.3894
50.4808	55.125	57.7735	49.262	49.262	52.9249	59.2944	59.4902	64.7288	48.2665	47.9796	47.9503	53.7023	53.7023	47.9443	53.4601	49.906	58.1106	52.6782	44.4139	44.4139	48.2552	50.1197	51.707	42.5226	50.5451	51.9856	43.8851	43.8851	41.0698	46.7531	37.3049	37.3049	43.0389	45.1184	50.5129	48.3284	45.7844	47.7887	55.4541	55.4541	53.2028	42.9868	49.5013	45.7996	49.556	50.9414	50.9414	53.8217	53.8217
49.1949	40.73	51.1859	59.4574	44.6695	44.6695	54.6113	40.9353	40.9542	51.11	51.0129	51.1833	51.1833	60.4527	52.5059	52.5523	56.3572	57.9157	44.3446	52.1897	52.1897	46.2658	44.7855	50.3402	40.0876	46.4549	43.836	42.7441	46.764	45.7739	42.0268	41.0605	41.0605	44.8402	48.2425	46.7947	42.9021	48.5346	45.715	45.715	46.8191	52.2921	57.3704	44.8687	54.4	57.0831	56.0565	48.7135	48.7135	56.314
49.666	54.1583	51.7329	49.2028	49.2028	47.4926	58.1036	46.4465	52.9749	50.1299	47.0264	48.8967	52.5117	52.5117	46.0158	57.9929	48.7859	52.9171	49.0388	50.166	50.166	47.9992	54.5019	51.791	54.4669	58.1927	53.0435	46.481	46.481	48.3612	49.5693	44.8022	48.235	49.3903	48.3146	48.3146	49.542	46.8061	44.8658	47.2968	51.0169	59.8768	61.0253	49.4413	49.4413	48.3661	49.4887	51.5333	51.8709	57.2973
51.1411	44.6577	49.2541	46.8219	47.7989	45.8749	46.9051	57.0132	57.0132	50.3328	50.224	47.442	51.2102	53.8172	52.5812	52.5812	43.9994	51.8403	50.0028	52.6443	47.3519	46.4863	43.8225	54.1895	54.1895	45.4465	51.9632	55.213	50.3489	43.6676	51.9683	50.4218	50.4218	58.2477	53.2441	51.5802	50.4588	48.17	50.6979	50.6979	51.0151	54.6119	44.8593	49.6104	47.4568	49.4656	58.5433	63.697	63.697	57.2205
47.361	45.6911	43.9599	45.3843	46.5477	50.4257	49.4827	49.3372	49.3372	51.9221	41.6355	55.5837	50.2324	52.9522	44.4347	57.996	57.996	NaN	51.8849	55.3977	43.4967	45.4214	58.1134	58.1134	43.5221	44.7378	45.6392	46.6601	49.2909	49.2241	51.8508	58.3243	58.3243	53.1828	53.1992	46.5087	44.799	47.6991	46.7609	58.0349	58.0349	44.956	48.4173	52.0788	53.3934	53.3054	63.6677	63.6677	59.8777	50.7403
43.27	50.5686	45.5205	46.6058	47.7141	53.1686	42.9829	42.9829	43.7205	40.8743	52.9822	47.7066	38.0486	58.2947	58.1547	58.1547	63.1824	50.0603	46.4118	37.771	45.5068	51.9995	54.5735	47.5731	47.5731	49.2286	49.1584	50.2962	48.3987	54.0035	51.883	51.883	54.5734	54.5817	52.0532	43.8452	46.6969	44.6526	59.8863	59.8863	49.5668	52.1448	45.6587	51.6571	54.418	59.9761	50.5535	50.6208	50.6208	48.6285
43.1041	48.1416	43.9614	50.7704	50.7704	45.6576	48.1868	50.8343	49.4774	45.6001	52.1121	52.1121	45.7311	40.998	49.328	41.0449	47.7723	55.923	46.6439	43.8469	43.8469	41.8041	43.8205	41.8182	46.6387	45.6201	46.5325	46.5787	43.6844	46.3758	49.4306	58.1629	58.1629	43.8472	46.7903	46.7062	50.5664	51.4538	51.4538	55.6713	51.972	46.6347	47.6304	44.1119	47.8418	45.7961	53.2675	53.2675	49.5464	45.8547
44.3736	42.8341	45.6661	45.6661	49.378	60.9	46.9037	47.6909	47.7697	54.6905	54.6905	58.5058	57.1741	38.8184	62.1578	56.9156	54.104	55.5687	50.1677	50.1677	54.2387	56.9775	58.1781	49.1897	52.9234	46.373	55.5655	55.5655	47.459	60.6583	44.539	43.7917	43.6825	46.6472	46.6472	49.2979	49.2979	53.0831	55.8057	45.5467	51.377	54.1071	54.1582	54.1582	52.2558	50.3118	39.4305	49.4808	55.859	47.7902
58.2134	50.5756	54.0273	60.4745	60.4745	67.0867	66.8654	66.8111	72.3161	72.4468	72.4183	72.4183	74.9769	66.2765	56.7802	58.456	55.8704	51.1857	55.5697	49.8661	49.8661	50.2944	50.1582	47.5489	50.288	59.5903	44.6497	49.2864	56.6543	47.192	50.9126	55.595	55.595	49.3024	47.3218	52.9401	54.4592	54.4366	54.4366	41.7767	51.8161	46.5823	44.7167	50.2486	51.4964	55.1252	47.7315	47.7315	50.544	53.0889
37.4158	45.4234	58.1145	58.1145	50.216	59.4486	65.5896	65.5896	68.3566	68.4513	57.6992	69.8023	53.709	65.9146	68.5891	68.5891	65.9399	63.4633	61.6671	71.0332	74.8035	65.9481	65.9481	52.0707	53.8565	49.9974	43.5199	49.6556	44.2807	60.5563	47.0925	47.0925	52.9151	50.1161	47.6029	46.453	51.335	51.8836	46.293	46.293	56.6766	52.6328	54.0297	52.2901	51.6592	50.4926	50.4926	49.4164	50.5075	50.464
43.9193	49.3592	50.8649	46.5554	49.207	45.4421	45.4421	60.6798	58.1229	55.645	62.2097	62.3415	65.9455	68.4548	68.4548	57.8675	64.5824	59.517	47.663	51.4441	57.0907	67.3254	58.259	58.259	56.6435	58.387	53.9906	55.5887	59.1984	55.6748	55.6748	53.8449	52.9007	57.0005	54.4677	58.1788	45.4657	50.0828	50.0828	49.1187	46.4313	50.1638	44.7197	47.6342	46.5959	41.7554	47.5711	47.5711	44.8013	53.1192
46.7782	47.6351	51.9704	46.4216	50.1772	53.0166	60.6144	60.6144	56.7718	50.1897	51.3453	58.4072	64.8589	73.4723	73.4723	73.483	68.3871	65.9377	64.4272	51.2488	49.2521	50.2576	50.2576	47.3783	52.6986	54.433	50.2139	49.1946	46.3502	48.9509	46.3395	49.9782	51.7821	56.9489	56.9489	56.6317	52.9592	55.657	41.6723	50.2145	46.6541	50.1065	54.1459	54.1459	52.8963	51.3593	51.2513	47.5144	52.3788	51.3715
52.152	47.5121	47.5121	44.657	51.246	46.3645	40.7771	50.2711	58.2448	59.5634	59.3275	59.3275	57.7022	60.6012	58.4262	66.0341	58.3364	45.3684	45.3684	47.2795	44.549	44.5243	49.1684	51.8017	45.3432	43.6283	54.4183	44.5024	52.9701	52.9056	52.9056	55.4338	55.5185	58.2654	44.54	46.2675	55.5717	61.8817	61.8817	58.0283	44.5556	49.0317	44.7711	47.4834	51.86	51.86	52.9824	52.9824	47.3661	53.2509
46.7897	40.1489	41.7407	41.7407	47.5707	52.0162	53.2042	51.5148	55.7322	56.9578	56.9578	54.2917	56.8977	56.8977	47.506	55.8736	54.9129	53.9724	64.4978	59.2376	45.8963	59.4347	59.4347	53.0013	51.2587	50.1565	56.7495	58.1936	52.9656	55.4468	46.3622	46.3622	52.8628	58.8345	49.0943	56.8518	60.5262	58.2607	58.2607	57.8703	48.2313	50.0112	49.0993	49.1897	46.517	37.1774	37.1774	40.939	44.6012	46.3756
46.6416	40.8714	40.8714	44.5546	50.185	51.0801	52.8964	50.0913	53.9198	53.9198	56.7642	55.8236	56.8334	55.8111	55.8889	58.4929	67.2264	54.0428	54.0428	64.8013	56.6652	61.91	56.5921	58.1741	47.3693	52.7825	52.7825	50.1324	53.8187	50.2621	46.3489	50.3478	53.4524	53.4524	60.7275	60.5138	52.8731	58.2374	55.4949	59.4539	49.1485	49.405	49.405	44.5897	47.4146	56.6009	50.1814	49.2105	49.2785	48.5933
47.4723	34.827	42.6121	50.1016	54.5048	54.5048	54.6554	49.6315	59.5603	53.5222	50.3914	61.0061	55.1801	55.1801	54.3556	58.6656	61.0323	63.457	58.2421	64.6061	61.8523	42.775	42.775	45.1663	53.1199	58.0392	59.238	51.1121	44.4226	44.4226	56.62	47.3322	55.596	52.9527	52.8469	51.2711	54.2107	55.5945	55.5945	47.3547	41.4821	52.6275	46.2644	51.5313	48.3346	50.071	50.071	43.8432	46.2875	43.6111
40.5732	47.217	50.135	47.4442	50.2001	50.1648	50.1648	53.8599	50.3487	61.0105	61.0764	63.3563	63.3352	63.3352	63.5088	58.3191	55.9718	55.8881	45.3826	47.3512	51.9583	51.9583	53.8508	47.1749	53.8194	50.908	49.8102	47.281	47.281	47.2111	47.2111	49.9763	53.9133	49.1884	53.7465	53.6244	38.4024	49.9232	54.7079	45.9809	43.6155	46.2983	46.2983	43.765	47.513	50.2334	56.6226	44.6587	50.3841	50.3841
52.8873	44.2453	57.9733	48.0822	52.6588	53.9726	46.5182	55.8802	55.8802	54.6236	54.6236	49.3457	50.5134	61.0201	56.773	62.1907	55.7873	56.663	55.6805	51.2583	51.2583	50.0767	50.0767	56.817	58.2426	52.8695	46.206	55.3181	44.2752	44.2752	48.0089	49.8585	51.6631	55.4869	47.1267	55.7639	52.8894	52.7647	52.7647	52.6477	55.161	35.2336	53.867	50.1181	50.1181	46.3904	31.0306	40.8083	46.4944	37.9892
47.3981	46.224	43.7589	39.9623	40.0045	49.1815	49.1815	58.1671	47.6447	51.4373	53.0875	53.1138	55.6949	55.6949	58.2635	41.0385	46.6606	47.4812	49.2848	43.9023	37.707	37.707	54.4231	49.128	43.5777	46.5979	45.4257	49.2063	46.436	37.0721	37.0721	42.6715	46.4581	52.9004	49.0871	38.5446	43.6297	43.6297	40.7033	47.2912	48.1914	45.3738	44.4039	44.4681	43.5362	43.5362	40.5987	40.8076	40.1296	47.9026
56.6407	46.2622	49.0041	49.3828	47.6228	47.6228	49.3229	53.0401	54.6198	46.6401	55.8839	46.3754	42.7592	42.7592	40.9693	46.7934	46.5764	45.5388	48.9362	46.6865	46.6865	36.4276	37.1428	40.8036	46.4839	44.7022	49.2033	45.4454	52.3777	52.3777	59.5222	55.2583	59.5105	47.4066	46.4265	55.491	55.491	37.6911	37.6911	38.3789	41.3681	40.4606	46.165	46.114	46.114	36.9413	43.401	50.2387	51.8102	46.499
46.0081	40.5501	52.7228	51.7831	51.7831	48.1557	48.1557	60.8277	63.4135	47.8448	43.9495	44.7103	47.5732	47.5732	49.28	43.7574	49.4049	54.5455	45.7348	47.3091	54.1295	40.6712	54.9512	49.1939	57.7468	57.7468	56.4802	49.8845	46.1425	49.9972	48.8661	42.5901	47.372	47.372	50.2073	48.3419	50.0359	52.09	61.6239	50.6993	50.6993	41.3712	41.5909	34.6628	42.4265	49.1591	43.5288	43.4991	46.4073	46.4073
46.3143	56.4422	52.6076	46.3059	42.9326	48.1872	49.4526	49.5936	49.5936	49.7667	50.8303	54.4725	54.2471	45.7457	46.8116	45.3276	38.8686	38.8686	49.226	45.5662	47.397	50.1	54.3147	43.7819	43.7819	43.6781	40.8167	40.7426	51.1429	47.4306	50.193	46.498	46.498	55.4465	56.6672	44.4358	41.4035	41.3843	49.8285	41.3638	37.8038	37.8038	41.4567	47.2785	52.7465	44.3401	41.43	43.3198	43.3198	54.0076
41.9576	51.2014	43.7474	42.7862	40.0552	40.3042	44.8313	44.8313	44.7963	42.2684	46.8768	53.7119	49.645	52.0871	43.908	34.3325	43.0117	43.761	47.4312	47.4312	34.7773	34.7773	40.8679	42.8142	46.4321	46.2188	50.1809	44.4005	44.4005	40.7892	36.8843	36.8843	54.1613	45.1998	49.9515	52.7813	46.1409	46.1409	44.3781	35.3717	42.2399	42.0553	45.9722	45.9722	45.1446	38.2102	50.9273	45.2799	47.3701	55.3571
42.6472	49.9225	43.6562	43.5871	43.6348	47.9546	48.1578	43.0178	43.0178	42.163	39.4554	45.5903	51.0791	45.854	49.4873	45.6211	45.4753	45.4753	46.5219	46.6337	44.5144	43.8029	42.7319	48.2495	48.2495	43.7426	40.7427	47.2834	43.5134	47.3576	49.9466	44.6293	44.6293	46.2691	31.5737	46.1384	42.2103	41.4247	43.1948	43.1948	41.1538	41.1538	42.2407	41.248	54.7677	48.0977	51.1283	46.3533	46.3533	49.1003
46.487	46.3381	49.2478	52.9529	46.6027	46.6596	38.1993	38.1993	55.8027	52.0348	40.1379	50.9523	43.0992	51.02	48.1923	46.5428	46.5428	45.4488	42.8662	35.0165	46.4736	55.7873	49.1598	43.6816	52.7909	52.7909	48.9079	45.2448	44.6361	41.4807	43.3917	43.3917	37.7931	40.6174	43.5029	41.4912	43.5286	43.2917	44.3333	47.1348	47.1348	49.1386	45.9614	46.1753	43.313	37.6881	51.5254	51.5254	42.6294	42.6294
53.2799	47.2277	50.189	48.134	48.1251	48.1251	46.7727	50.8125	50.8125	40.3897	51.0198	52.1371	45.6725	46.6093	45.475	45.475	40.0237	40.1425	42.8688	47.6288	44.5697	46.4217	40.6593	41.6539	41.6539	57.6329	44.2787	46.103	43.3574	43.4501	46.2412	37.7578	37.7578	37.9187	43.4051	48.3243	46.2871	40.4842	38.4323	38.4323	45.3446	50.8439	45.9445	48.7373	43.2337	44.3553	40.4989	47.2248	47.2248	46.0354
46.8041	52.5878	49.1933	49.1732	46.3821	49.1843	47.7292	47.7292	50.9126	50.8018	40.2256	40.2256	59.7422	59.7422	42.9661	46.7132	49.5726	45.4586	40.0971	40.0971	37.2964	36.2109	48.049	44.8159	34.9297	39.904	43.5318	45.0998	45.0998	46.1788	51.0545	51.4935	51.4875	43.5339	44.5296	44.5296	37.794	40.4843	45.4584	46.0463	43.3749	41.555	37.5574	37.5574	47.2306	49.8032	40.5321	43.4745	43.5151	45.1831
43.7208	56.7919	53.8425	47.269	47.8984	42.8129	46.6884	46.6884	50.2914	43.9584	53.4597	54.4219	55.9496	43.0554	49.6134	41.8547	41.0726	40.9656	40.9928	40.9928	39.8748	36.9069	37.0915	46.4424	44.4974	52.6852	44.2741	44.2741	38.6329	47.2746	46.0168	49.8981	46.1737	50.9657	57.6659	48.6614	48.6614	41.4832	54.8644	57.7995	49.7596	46.8993	41.4249	41.4249	43.4264	43.4177	46.3215	40.705	49.091	43.6254
45.6866	41.1349	NaN	43.41	43.41	45.1525	45.3062	45.4108	42.7544	43.6553	51.8754	51.8754	50.9321	53.4636	50.9461	44.5843	36.9403	54.1699	49.1865	49.1865	46.488	47.3376	47.2962	37.7455	41.5889	51.5218	51.5218	46.2136	46.2136	43.4293	41.5901	44.7348	43.5868	46.4471	44.655	44.655	47.2006	46.2437	44.5066	44.3875	45.3949	46.2665	42.3715	42.3715	43.2714	44.5795	44.4755	46.5521	46.3719	52.9199
50.5359	43.674	39.8616	39.8616	49.2382	40.0107	45.6442	42.8874	36.3412	39.2939	54.4794	46.7087	46.7087	46.7651	40.0269	45.6353	40.9047	46.5417	47.4775	47.4775	53.9268	52.8927	47.3433	49.9945	43.4095	46.1086	43.4316	43.4316	46.9535	52.5955	44.4629	45.3408	50.0141	46.3438	47.3582	48.1861	48.1861	47.0737	45.0916	50.9774	45.2905	49.9933	37.7002	37.7002	48.2267	57.7894	54.0314	43.5248	46.2275	43.602
34.2362	49.9787	49.1957	43.4331	47.3809	49.08	48.0472	48.0472	39.9972	43.051	33.5615	49.4803	43.8679	41.0339	41.0339	43.8007	46.627	46.7192	43.5449	57.9566	40.6593	40.7571	47.2173	47.2173	45.3017	43.252	46.201	38.5198	48.8327	49.8833	49.8755	49.8755	58.6956	49.8485	46.2904	40.7871	50.8143	47.0585	47.0585	48.0092	52.3543	41.1403	43.0365	49.8781	47.2112	47.071	46.1186	46.1186	48.8077	47.9659
55.3358	43.5771	43.486	43.486	37.9504	38.098	55.7395	37.3073	37.3019	52.4873	52.4873	41.8884	60.9724	40.8807	47.3404	57.9781	44.2614	48.8422	49.9345	49.9345	56.2891	46.0177	55.1978	52.759	47.2671	53.7422	50.9459	50.9459	46.0232	43.0387	41.5232	44.3303	43.332	43.4607	43.4607	44.2862	47.1105	53.768	49.924	58.7254	45.7135	46.8192	44.1531	44.1531	41.3693	46.0953	43.3105	47.1602	53.968	57.923
42.7076	43.2889	43.2889	47.091	48.7142	46.4216	40.8119	46.444	46.4007	47.3397	54.0332	54.0332	50.2862	50.0731	43.3413	39.8338	44.3962	46.1489	46.1489	40.4871	52.6935	38.3443	44.908	48.0515	48.1346	45.0871	45.0871	39.1251	48.1596	49.9276	48.1778	44.1368	43.5358	53.7713	52.5521	52.5521	46.7273	44.8784	54.849	52.0017	45.1512	45.9681	45.9681	40.5126	48.7837	46.1167	43.4778	41.6718	47.8305	37.9408
42.5552	47.8404	45.9509	52.8458	41.4394	49.0375	49.0375	46.1474	44.316	38.5362	45.349	53.8147	52.829	52.829	54.9043	51.0819	56.42	53.7012	50.0101	45.136	52.5937	52.7304	52.7304	49.0257	50.8805	51.7553	56.4136	48.9122	56.4967	53.8432	54.9703	54.9703	50.9472	56.3931	48.0494	51.657	57.398	53.5443	62.575	62.575	53.342	42.9644	46.0439	46.3055	42.564	43.707	43.707	48.0066	40.6095	48.8898
39.8075	41.1031	41.1031	44.3545	36.8575	41.5547	40.7129	43.5126	45.4021	60.6031	52.6233	52.6233	48.831	43.112	52.3355	56.1403	50.7771	59.1755	59.1755	47.9588	51.7352	42.7963	47.9585	59	54.7129	59.0545	59.0545	55.7523	53.6132	54.6695	61.1041	56.4111	68.0313	66.7247	65.4157	65.4157	61.2145	61.2637	56.484	56.1428	50.6347	45.8086	45.8086	53.7016	42.2895	48.3001	40.7628	40.8656	39.8842	50.2437
34.7406	38.1366	43.0673	43.0673	46.2017	40.6812	39.7055	54.0828	52.6179	49.901	49.901	51.1017	48.181	51.0001	42.1728	51.9314	60.098	48.7678	61.6052	58.9896	62.7884	59.0984	59.0984	46.4527	48.4798	52.252	49.3211	60.9479	55.2669	54.456	61.0691	61.0691	60.2335	57.3392	62.4665	48.472	50.497	50.497	57.0909	47.7095	53.4355	47.0275	41.4282	50.024	43.449	38.4826	38.4826	46.2053	44.4234	49.9959
53.1226	31.4509	37.6999	42.1903	43.363	43.4048	43.4048	52.8025	40.3949	44.2163	52.3225	58.9174	58.9174	49.7276	49.7276	58.935	50.8867	50.9189	59.9931	54.5071	57.3069	57.3069	60.0045	57.205	48.6529	58.1184	57.1542	58.1304	57.2234	59.9019	59.9019	58.1902	59.8984	38.7938	59.9152	50.6845	57.27	59.8042	59.8042	59.9535	57.2012	50.5981	49.7841	62.8635	53.6666	53.6666	52.0112	50.0978	51.6324	58.6093
47.5643	52.6572	50.6937	45.0348	48.1133	48.1133	48.1712	40.4733	46.0787	52.4855	50.6189	50.8652	48.7071	48.7071	58.807	57.2283	54.6341	58.1925	68.9956	67.4538	57.9593	53.2286	53.2286	49.2857	49.2372	58.1469	57.1737	55.3504	60.0223	60.0223	57.2574	57.2574	52.4754	60.0581	54.4455	54.4152	54.4253	54.4253	58.7112	53.3759	53.2995	48.783	50.763	41.2481	48.0633	44.2611	44.2611	44.3201	48.0362	50.0931
41.6665	47.1411	49.75	49.8504	39.53	41.3483	41.3483	40.5929	44.4781	48.9325	43.927	61.1306	61.1306	53.6332	54.4204	53.1099	46.3713	43.9909	50.5944	59.8218	50.1216	50.1216	60.1349	52.4786	55.3464	56.1531	42.3736	50.6051	50.6051	58.3683	58.3683	60.1743	53.4958	50.8739	50.7071	53.5447	52.3213	44.994	44.994	49.4299	46.6386	49.4131	46.759	41.3303	49.8596	49.8596	49.0198	45.8114	41.4549	44.284
53.8834	45.9829	37.74	41.6574	42.5051	42.5051	43.2279	37.6598	40.5997	46.0426	49.8136	43.2524	50.6392	50.6392	49.8144	53.5459	39.3651	45.5887	56.1686	56.2846	56.2846	56.1676	56.1676	60.0772	55.2283	58.3105	63.7749	59.2231	62.0149	62.0149	57.1584	51.4495	54.448	56.243	56.2386	56.1342	50.6688	50.6688	50.5864	53.5075	49.6301	50.6777	47.8928	44.1013	44.1623	47.0041	44.9899	51.7179	49.7918	49.7918
30.9382	35.8045	35.8045	46.7868	40.4226	43.5804	46.2318	42.3917	52.7183	52.7183	49.8291	50.7773	53.7123	52.6825	51.7648	54.6781	50.7536	52.4842	52.4842	50.0171	49.2597	60.9197	59.0417	56.0009	56.0009	62.6406	61.7956	67.3828	59.1992	60.9674	65.4264	65.3951	65.4512	65.4512	62.5336	59.3074	63.974	57.3658	53.4637	42.741	41.2805	34.4221	34.4221	49.7484	49.7502	46.9022	46.9278	49.8258	52.3875	52.3875
49.7374	41.3173	46.0075	49.8162	NaN	44.4157	37.4019	47.8274	47.8274	53.3054	56.1323	49.6345	50.6283	57.309	53.2827	46.4576	61.8426	61.8426	58.066	66.1196	64.7326	61.8612	59.6622	64.816	75.488	75.488	56.6325	65.6498	64.5109	62.7848	58.0034	54.5332	54.5332	65.2814	51.7539	62.718	53.378	53.3395	56.1646	56.2709	52.4574	52.4574	44.91	51.5803	51.6193	47.8428	52.4837	41.3276	38.1562	38.1562
47.4067	50.6106	55.7197	44.2218	47.1761	47.0744	50.0608	49.9371	56.5939	56.5939	59.0555	56.362	47.7877	53.473	55.4359	54.5074	54.5074	66.4684	49.2873	55.3268	70.0815	55.9199	58.9703	55.0001	55.0001	55.8302	68.4332	62.5751	54.9877	58.145	48.6466	57.251	54.3694	54.3694	57.1885	51.2555	59.7915	41.7623	51.4411	50.549	50.549	47.7217	47.7217	53.2488	49.5102	49.7483	49.6725	44.1722	44.287	44.287
44.268	31.8472	42.8013	50.9703	49.9184	49.9184	56.2052	54.7543	60.3113	56.4312	48.7737	51.7385	51.7385	52.6205	60.1082	61.9543	43.5325	50.4461	44.0287	56.9226	56.9226	47.4215	52.836	60.7849	49.9015	61.7712	63.6104	60.8017	49.9644	49.9644	52.5672	57.1267	57.1262	47.7036	58.5969	55.9812	58.8442	58.8442	57.2488	50.8482	60.0248	56.22	52.4261	53.1839	53.1839	53.3047	47.4702	44.0074	45.0063	53.5125
43.109	47.7346	47.7346	53.6323	49.8403	45.9774	43.2623	43.2623	48.796	48.796	61.8213	47.9417	65.6075	72.0459	52.35	66.6498	66.6498	64.5232	46.6855	67.3127	61.8057	55.0646	49.2606	58.9286	58.9286	42.3114	48.5168	51.4353	51.4459	44.6215	48.516	48.6312	54.4665	54.4665	53.2626	59.078	54.2404	44.9348	47.8477	53.6221	53.6221	50.7954	43.8435	50.6353	49.6451	38.2387	52.459	53.6121	44.266	44.266
56.3532	45.5621	51.5309	42.7024	65.7839	65.7839	62.8804	57.2363	62.8331	55.4506	64.8803	61.0681	61.0681	52.245	67.309	53.5171	61.9063	58.1642	55.1456	52.0395	52.0395	60.5696	45.8509	55.1283	60.748	42.9205	63.5434	55.1696	53.2886	53.2886	51.4407	51.4539	60.9113	53.3483	48.547	56.0941	56.0941	57.1664	55.1708	51.9808	50.7795	50.665	49.6014	44.1832	44.1832	52.5323	56.4792	56.3271	48.9077	41.2535
64.6407	46.3164	54.4159	57.4623	57.4623	58.4643	52.6701	75.8906	77.4077	61.269	61.1718	59.0942	69.3234	45.3157	66.415	70.1892	70.1892	50.5229	66.1126	48.4897	69.1545	51.4938	55.3751	51.5478	51.5478	67.6517	42.4625	53.4671	51.5413	48.7067	53.4774	53.4774	53.67	53.67	57.5017	49.6305	47.9829	48.8861	53.5065	44.1686	44.1686	52.6514	60.1264	51.5964	54.4988	38.8075	50.675	46.9042	46.9042	50.7343
53.4866	59.9932	51.624	60.4133	66.8787	58.8235	63.2806	66.0119	66.0119	67.2393	67.0559	55.4986	49.3908	77.1572	70.4731	70.4731	64.7148	66.4102	50.6205	59.8986	41.7792	56.1471	55.2461	61.1027	61.1027	54.4584	54.4246	48.5625	44.8837	48.7361	48.7361	62.602	62.602	58.2601	55.4835	57.2927	53.2974	53.3924	49.5186	49.5186	61.4024	61.4024	62.4557	52.2042	53.2336	49.5431	56.1486	47.8208	47.8208	57.3461
65.6163	52.2362	66.676	70.8843	64.1853	74.6457	74.9265	74.9265	74.9058	78.8015	70.9026	94.9902	77.1352	79.9482	71.283	59.6777	59.6777	79.2705	65.3725	64.5184	56.9098	65.5484	66.3436	66.3436	79.157	63.6784	63.787	72.7425	58.9744	58.2652	59.9299	59.9299	51.3649	58.0846	53.3316	60.1606	48.8825	57.2564	59.9576	53.6258	53.6258	56.2253	55.9869	42.4497	51.5458	50.7722	46.3604	46.3604	49.4606	42.0229
61.0517	68.1684	64.3486	56.1621	66.7639	66.937	66.937	46.7935	78.843	70.7657	79.7513	68.6965	68.6965	85.0654	73.0345	73.9898	72.1988	58.8455	58.8455	70.2343	82.101	67.2623	61.4635	61.6087	60.6879	67.4706	70.27	70.27	66.3693	68.9467	71.8602	59.8386	60.972	61.9598	60.9649	63.6504	63.6504	58.0557	48.6552	48.4724	59.1477	58.1565	58.1565	69.0959	69.0959	60.8124	63.8162	62.6948	58.9455	57.3325
48.6413	58.9303	58.1948	58.1948	83.4205	71.0798	62.2622	65.2144	74.8712	78.8226	81.1316	81.1316	81.2681	58.9486	72.837	49.5584	78.3054	89.4607	61.6153	61.6153	53.5309	52.7375	68.3774	55.8947	57.9204	60.8412	60.8412	59.005	59.005	58.9813	51.9849	52.3085	60.9608	57.0608	60.0024	60.0024	55.3016	59.928	62.7188	54.4174	57.5236	63.8143	63.9453	63.9453	54.4545	60.0582	69.2557	58.3499	63.8182	63.9053
67.7037	46.4338	43.2166	75.7593	87.4485	70.2063	70.2063	78.4385	70.4739	59.1852	90.0753	87.2383	93.494	93.9316	56.8193	56.8193	56.6797	82.1305	56.7042	76.7872	58.7805	65.4676	68.4818	61.9109	61.9109	63.6905	71.6651	57.1003	59.0102	74.3089	74.3089	57.0241	41.7529	51.7205	47.8818	57.3632	60.0669	57.2249	57.4273	57.4273	63.7075	61.1342	55.2536	62.0495	56.9567	66.4217	55.2231	64.8884	64.8884	67.7031
86.3238	75.8526	70.4889	73.198	73.198	86.1062	83.5965	80.2413	88.8221	83.9113	74.8224	74.8224	63.7676	82.6815	71.5577	91.0892	93.5539	72.2865	58.9866	58.9866	69.9861	55.5186	71.2024	70.1193	61.8773	49.8263	49.8263	45.2212	55.1143	55.1277	56.0411	55.2683	55.2587	61.0836	60.9187	60.9187	61.0107	49.3846	59.1131	61.0089	63.7561	59.0461	59.9606	59.9606	67.5898	60.881	63.6442	51.6453	57.3269	54.5045
72.2965	56.1639	71.7367	71.7367	72.0584	60.2067	72.3371	90.6885	82.5265	76.446	76.446	77.1567	77.1567	71.7182	63.525	91.3906	88.7417	91.1339	91.1339	90.9511	74.2359	84.3499	72.8594	59.565	91.9662	75.6947	55.9564	55.9564	67.4454	64.7556	64.5587	61.8911	64.6718	60.9287	60.9287	60.9817	64.0126	63.8276	53.1402	61.9247	50.0736	58.9147	58.9147	61.8153	69.0073	70.2365	58.1589	69.2427	71.8084	61.1754
78.6793	61.0601	61.0601	63.9992	85.9427	88.4396	70.4719	78.5649	79.7003	73.4081	71.6829	71.6829	71.6408	83.5092	54.3229	69.5206	77.0346	80.4651	80.4651	76.7803	76.8383	82.0524	62.6148	56.0235	58.8716	65.5572	65.5572	79.479	65.5911	79.0973	59.0442	75.6791	67.2428	68.8964	52.7779	52.7779	64.731	61.8344	64.8399	55.9972	70.1987	59.0994	59.1099	59.1099	61.0987	71.8408	74.7094	62.4419	66.7365	62.8788
88.2032	85.5729	62.0115	70.1668	58.9591	72.1001	72.1001	83.3475	78.7273	81.0854	67.643	84.6005	83.2531	74.192	88.3866	88.3866	64.6566	46.6522	72.979	68.3924	50.4172	67.3346	67.3346	68.2869	59.6666	54.9256	58.0019	52.9763	56.0526	61.6837	61.6837	57.8862	57.7454	72.7827	56.7049	75.3409	57.9415	57.9415	67.4804	55.9587	64.651	58.0284	60.8646	52.0397	60.7903	62.4928	62.4928	59.954	60.9593	62.0457
63.1813	61.0359	55.9837	59.0742	69.2131	63.951	75.7985	64.9927	72.0557	61.1281	64.8592	64.8592	82.0547	57.4574	51.1444	75.3424	83.2212	83.2212	54.0874	57.2412	57.8976	60.3005	62.5647	59.567	56.7457	70.1662	65.461	72.7398	52.0881	61.8646	61.8646	72.8018	55.023	55.8765	58.8119	72.851	61.7229	64.569	64.569	64.6566	66.2308	55.3028	55.1258	63.6312	46.2385	63.5358	57.9692	57.9692	66.2904	59.8979
59.351	70.5156	77.0574	77.0574	59.1552	66.8136	66.8136	71.9557	62.9199	82.3303	77.3404	74.5625	91.061	91.061	66.6004	75.0638	76.9455	82.2643	91.1174	66.4666	65.6665	59.6102	59.6102	64.4463	61.7328	61.7294	58.6262	58.783	53.582	72.8919	72.8919	60.9254	53.1451	70.058	57.8396	68.755	49.9179	49.9179	71.717	58.8123	70.2273	61.7299	36.2521	55.9436	66.3281	60.9382	60.9382	64.8267	65.4531	61.0663
51.7381	50.792	48.6302	57.1675	62.0139	62.0139	58.1592	69.1239	63.9647	66.7652	72.2251	77.1376	68.9638	75.4523	75.4523	66.1645	77.1731	54.5808	72.4389	79.4701	56.7501	56.7501	75.8289	65.0353	74.1531	79.3091	71.356	76.6602	67.4161	64.8909	64.8909	72.8793	67.3771	66.3241	60.972	59.3108	58.1736	58.0823	58.0823	65.8023	59.6878	57.9504	55.2644	59.0334	66.1262	63.4242	63.5669	63.5669	57.9117	58.1626
49.1789	43.9384	50.815	61.6831	50.674	54.6296	54.6296	45.6437	51.6934	58.2542	60.8758	62.0978	70.3277	70.3277	47.4152	63.0005	65.7621	59.8597	64.8247	62.7125	65.6824	62.3995	62.3995	70.0097	70.0721	62.9179	52.303	70.0561	56.7185	56.7185	75.4636	56.1291	50.5531	53.5762	55.9561	55.0245	54.7833	54.7833	58.7598	64.6043	61.7073	57.9645	60.8348	54.0975	60.6159	61.8503	61.8503	60.9524	61.9815	60.7816
50.2396	46.8164	56.645	60.3018	51.5987	51.5987	44.6959	50.5752	48.819	56.4388	55.5527	62.818	60.0544	66.735	66.735	58.0632	72.9521	58.0136	57.9968	48.965	46.5749	46.5749	59.3031	55.7183	69.8876	63.5031	55.9143	66.1364	60.828	60.828	64.5624	59.0407	67.4729	59.8448	59.9049	64.5989	64.5989	58.0965	58.0965	52.8685	52.1908	64.3804	53.0179	63.6025	58.0586	58.0586	55.2385	57.0542	59.6668	56.9483
48.8548	41.3996	47.1199	37.5196	42.2136	42.2136	55.4694	56.6461	45.28	48.2016	45.0977	58.4152	59.0569	59.0569	56.2476	61.7061	58.3161	45.3817	49.6628	51.8078	51.8078	42.9484	59.6362	45.5076	57.1457	59.8779	50.7282	75.212	55.7241	55.7241	45.8668	46.0918	68.8535	59.9442	61.9447	59.2002	60.9589	60.9589	55.0964	51.3059	51.2924	54.2931	54.268	55.1955	55.1955	56.8133	56.8133	48.3751	51.2177	56.6574
41.4057	37.3678	44.3705	49.8545	54.733	54.733	59.01	56.5345	53.6938	45.1701	54.6956	45.4619	47.9167	50.7785	45.6624	56.3781	54.5092	54.5092	48.6963	58.1203	57.0311	55.0065	52.0736	45.3837	45.3837	51.1492	52.0576	65.7037	56.0981	59.1734	49.5414	56.2516	57.9477	57.9477	63.5082	46.2295	50.0059	58.9395	58.8443	55.8873	49.9961	53.0271	53.0271	52.2474	51.9571	59.7735	57.803	54.9719	54.9719	54.9403
45.8405	49.7031	46.1157	44.1999	47.0835	47.0835	45.8782	55.0308	49.6897	56.2692	51.1081	45.0935	39.8349	39.8349	58.9502	50.7899	47.8185	56.9802	55.9587	52.48	52.48	46.2657	46.2969	54.1376	44.7007	55.9299	48.3775	56.9072	48.2955	48.2955	56.9749	49.1008	59.8397	52.3536	60.9104	63.6233	65.9553	65.9553	66.1234	52.1528	55.0885	51.9406	51.2017	49.123	49.123	51.9802	52.0665	52.1524	52.2321	55.0245
43.4123	43.0885	40.3367	43.0462	46.9343	46.9343	49.6426	49.5682	49.6957	49.6471	52.3012	53.3282	53.3282	49.5431	52.5707	51.8198	41.1169	41.1355	38.7732	51.6127	53.2584	53.2584	53.2318	44.7958	50.4322	56.8776	50.1255	46.1786	46.1786	51.2365	51.2407	50.3566	50.3457	46.2759	46.2471	53.1175	53.1175	52.8264	50.0881	42.8867	49.9105	54.8583	51.052	51.052	48.0989	48.0989	51.9912	43.1068	46.8944	60.6548
30.9756	45.6745	43.9764	47.1423	41.2422	41.2422	45.0466	33.8657	44.9638	42.3365	44.3651	44.3651	37.4831	37.4831	49.6045	38.3249	55.1648	42.0358	44.0497	53.3491	53.3491	44.9382	50.8603	45.0022	48.8245	55.6987	51.6165	50.6467	54.2655	54.2655	58.9636	54.07	51.2958	56.9504	50.3436	50.3436	52.2308	49.2422	53.0269	53.9915	43.3334	52.3605	55.1231	57.821	57.821	57.9662	53.9966	55.0981	55.1206	49.3264
47.0763	50.695	50.695	49.4706	49.5509	46.7215	44.7533	44.8114	48.7596	48.7596	54.8606	35.0957	31.9831	46.8559	46.863	45.0071	45.0071	31.2958	38.2427	48.8834	47.8741	45.1848	41.0708	50.435	50.435	43.8231	48.5855	44.905	41.6486	52.1121	39.2167	39.2167	45.4257	45.4257	51.1368	48.5838	48.4479	53.1528	58.9738	52.2335	54.1009	43.1793	49.3882	49.3882	58.0626	58.0626	58.8765	52.1861	49.0084	48.9819
50.185	50.9021	44.9757	52.4224	47.0162	47.0162	37.4297	46.8362	49.8264	44.1564	47.1606	47.1606	41.3084	42.1026	52.4426	41.9093	47.9004	42.7138	40.9459	37.8681	37.8681	34.981	48.4349	44.5321	48.5116	47.5456	53.2334	53.2334	39.2425	39.2425	40.0265	41.5303	32.2891	45.2418	39.8051	39.8051	42.3852	48.2898	35.8949	42.2672	48.1888	58.801	55.8059	60.3174	60.3174	52.5949	60.3659	54.6506	60.5309	51.9445
48.0349	48.8011	60.0801	53.498	53.498	52.4356	46.8992	44.1274	51.5428	47.8115	53.4656	46.8325	46.8325	47.755	46.6274	51.6912	50.6069	41.9867	45.0032	45.0032	41.1093	46.7451	50.5669	47.6221	50.5513	50.4563	50.4725	44.7731	44.7731	44.5222	51.13	44.4663	39.1659	42.3826	36.6116	39.8802	39.8802	39.8854	45.4798	54.8693	54.0565	53.9168	49.9042	49.9042	50.5135	49.1545	45.3285	48.9826	51.9489	49.1543
59.2521	49.3224	57.3192	50.7294	50.8515	45.8158	55.9409	47.5937	47.5937	47.6949	47.6247	47.3489	48.5005	57.1813	53.2646	49.4322	50.4504	53.1635	47.6923	47.7293	47.7293	49.3093	37.9906	43.9453	44.7028	51.657	44.8596	44.8596	48.5014	48.5014	52.273	47.4331	45.4961	50.2714	51.1996	51.1996	49.989	54.9637	49.2378	49.2378	52.1028	59.4483	38.3598	53.6892	56.6183	48.9995	49.7761	42.1245	51.0982	57.715
64.2905	53.1241	50.629	59.9206	59.9206	57.1342	41.7349	57.1194	49.5908	53.2972	47.6463	47.6463	52.1412	43.9593	46.7802	43.9141	54.8408	53.3506	43.835	43.835	47.4727	47.623	50.4133	47.6027	53.4295	53.2596	50.4876	47.4453	47.4453	45.4887	44.542	50.428	46.4147	48.6243	53.3445	53.3445	59.8894	54.1277	60.6756	51.265	59.6777	47.3471	48.4946	48.4946	48.4808	51.2449	57.8293	56.4995	49.0758	48.2141
62.9536	55.2761	61.2124	57.3215	58.2124	58.2443	65.2335	49.4402	49.4402	53.4242	53.4229	47.8681	42.56	50.6349	53.2482	53.2482	53.3253	53.3369	45.7945	46.5014	44.8382	48.7065	41.8784	41.8784	44.7831	48.5983	45.4894	49.4591	41.6348	38.6714	38.6714	44.7863	44.7863	44.5526	44.6027	41.8903	47.5896	41.6674	45.4766	45.4766	48.3092	51.1047	47.4927	60.8795	51.2709	57.9433	49.0325	49.0325	63.27	54.4302
65.3807	60.9683	63.7755	61.1375	63.7662	60.2042	58.3616	58.3616	53.5737	57.1708	56.1366	58.8867	43.3202	49.5881	58.3405	44.8601	44.8601	53.4823	57.0496	49.6595	55.0367	53.3961	46.5256	46.5256	43.7152	43.7512	43.6829	50.2539	41.414	50.3495	39.8872	39.8872	38.3724	47.313	51.1802	51.1812	56.8971	60.8382	49.348	39.2559	47.556	47.5066	48.408	48.408	49.9465	55.6841	45.8742	51.835	42.916	42.2196
61.0757	68.6973	60.0502	60.0502	67.3528	66.1515	65.0778	66.3751	52.3771	54.4396	59.9385	59.9385	54.6228	57.179	55.8843	49.7645	55.0614	44.1063	44.1063	49.8358	44.1193	56.2118	47.5942	47.5798	53.03	48.6359	41.6265	41.6265	47.3394	41.7688	50.2854	45.5808	43.7402	40.7469	47.599	47.599	51.3282	49.1789	51.4374	44.7558	51.4972	44.544	44.544	48.3349	48.1151	44.282	45.0572	47.3098	51.0067	51.0543
70.3924	58.0927	63.7023	67.6185	67.6185	74.4308	66.5982	70.4954	63.6783	68.001	52.4063	52.4063	54.4551	57.2398	59.8586	56.1085	53.2913	53.3093	50.6679	50.6679	41.1889	53.4951	50.5423	41.7856	47.7077	36.2978	36.2978	43.7659	43.7659	52.3195	43.1713	44.6128	47.4124	44.6461	48.398	48.398	31.7057	45.6783	49.3447	52.1754	44.5055	44.5055	53.9313	53.9313	45.2417	49.0411	52.7326	57.6148	54.5927	51.852
75.5081	72.4614	75.5408	70.1099	64.7327	70.2756	70.2756	66.4016	63.7763	60.0425	61.0912	68.1109	45.5031	50.51	41.8328	41.8328	47.8755	49.5524	45.5712	54.3815	59.8874	53.1605	46.7356	53.0856	44.8214	55.8806	59.7	59.7	55.9611	47.7443	47.4706	41.5822	44.4487	36.6271	36.6271	48.2768	45.1995	54.8818	46.7527	49.736	53.9295	56.7301	56.7301	48.161	48.161	38.9852	42.2785	54.9163	45.1333	56.4942
61.9203	72.8151	80.7714	82.123	82.123	65.6049	76.6839	79.2899	71.263	65.471	65.471	57.9644	67.4741	58.1874	66.6496	60.1501	57.2697	59.0396	57.4161	57.4161	65.421	48.6101	54.3164	51.3363	41.7789	54.2542	54.2542	47.4727	52.2327	59.5333	38.4948	38.5489	51.2692	54.0074	51.3358	51.3358	54.0858	46.2321	54.015	41.4908	45.4264	45.4264	49.4065	49.0937	35.241	50.8521	45.0268	51.827	53.6665	54.6737
67.438	52.7168	79.2214	79.2214	81.8318	67.566	63.8447	70.437	59.8923	65.7459	67.7524	73.1781	67.8966	67.8081	66.5842	66.5842	72.9481	73.0479	73.0479	72.8757	63.6917	68.8063	63.8056	57.9546	55.157	55.157	69.0476	69.0476	39.182	52.0856	63.7187	54.9356	43.4903	39.0321	39.0321	58.9895	54.8284	52.293	45.3353	58.7777	45.2514	51.0244	51.0244	51.2077	51.9059	53.8768	51.1592	54.8697	51.7416	51.7416
58.9963	68.2063	68.2063	65.3292	78.124	61.8992	74.1158	67.433	70.3009	64.8311	64.8311	58.2004	62.1413	69.3758	69.3358	59.9396	63.6455	63.6455	67.2543	59.8406	68.9295	65.1065	63.5529	55.9669	66.1211	59.8203	59.8203	57.9784	60.8498	56.9405	58.0676	60.7522	72.6392	67.3009	49.7295	49.7295	42.6986	58.6852	48.9859	71.4228	61.403	61.403	61.3765	64.1635	51.9537	43.4175	58.7738	54.7283	60.4041	46.6142
61.7811	68.219	71.024	71.024	67.2571	80.4486	72.9483	78.1894	66.3106	63.5285	63.5285	66.6596	66.7192	65.1713	61.9998	79.5307	64.9686	65.1665	65.1665	74.3705	60.0672	71.3519	67.7918	75.7259	73.0835	73.0835	78.4358	61.9862	72.96	62.969	75.5851	68.4794	76.5651	60.5559	60.5559	72.8499	59.6563	60.5903	72.1736	69.1899	71.0977	66.1719	66.1719	62.4265	59.5444	58.5914	67.1908	66.0108	56.5694	56.5694
73.4041	56.3775	56.3775	72.6928	70.0722	70.0722	75.072	81.8879	54.2817	69.7741	58.2734	75.4975	82.2144	60.7907	79.7572	69.7168	69.6914	69.6914	82.3455	87.3016	77.8108	83.1651	79.5405	80.7528	81.8362	81.862	81.862	85.9166	74.0891	80.5929	71.3894	44.2813	75.2605	75.2605	80.5587	80.5587	78.7842	77.9228	53.4632	65.3845	73.9621	73.9621	68.1739	57.9099	60.1783	56.5681	70.8698	69.8824	67.138	70.7151
79.2683	59.7433	59.5313	59.5313	68.4506	79.2143	66.3941	76.7953	79.4477	74.1602	74.1602	71.7925	79.5592	86.1592	82.6558	91.2738	91.2738	87.4258	87.4258	68.2662	64.4557	90.2615	90.0177	84.8356	92.6277	92.6277	94.7444	69.1262	67.203	94.776	85.8403	73.2504	78.6853	90.7516	90.7516	78.7564	79.0071	87.2694	80.6917	76.2398	80.4149	80.4149	57.3935	71.4816	72.1029	72.1714	59.6753	49.7094	59.5027	59.5027
72.9123	61.5191	61.5191	58.672	61.5873	59.4988	72.841	74.1211	75.5619	75.5619	78.2132	79.5289	80.9243	83.3552	81.8199	84.6118	87.4517	87.4517	87.2771	82.0017	85.9015	94.8934	95.1271	89.8763	89.8763	94.7591	94.7591	84.5371	84.4253	92.2441	63.2249	57.164	60.2351	60.2351	73.1439	77.6733	83.3168	83.083	78.925	80.4787	63.3897	63.3897	69.3314	76.585	74.8135	75.7065	68.0647	62.482	62.482	71.7396
50.0497	67.3847	52.8381	60.6986	60.6986	63.4257	64.6692	60.0423	70.4508	68.5981	76.7554	59.7784	72.4791	72.4791	83.2197	80.6794	63.8108	64.689	78.3317	81.7842	80.0252	90.8415	90.8415	87.1122	89.913	99.5438	92.3048	57.2572	57.2572	84.5252	84.5336	85.7638	86.8651	78.9183	84.5922	76.0837	81.7912	81.7912	79.0643	82.0152	81.8897	72.4292	80.535	77.7554	80.3694	65.3303	65.3303	73.8071	63.4112	63.2471
64.8284	70.0077	70.0077	67.2615	76.5494	66.3388	74.1469	76.8087	83.7046	78.1096	80.7964	85.8041	85.8041	92.8379	92.6563	97.5447	83.0541	83.0541	79.9894	96.2305	70.6872	63.8447	66.7829	95.9986	95.9986	86.7943	86.9403	80.3454	67.0704	92.1035	87.2505	81.6815	81.633	81.633	73.2016	65.0418	76.0232	76.1071	67.9627	77.9754	92.4602	87.1695	60.3596	85.705	66.4985	66.4985	62.566	76.4081	62.4602	70.1266
67.8601	71.1244	71.1244	63.4061	84.481	76.847	48.9367	60.5985	60.5985	82.3232	82.3232	90.0579	67.4201	83.9797	96.6407	94.9261	94.9261	91.1089	94.9495	85.7322	85.4389	98.8121	89.6218	57.6242	94.7831	94.7831	102.121	103.621	101.075	100.985	81.7039	96.1134	96.1134	92.2098	92.2098	67.0413	57.1445	76.2254	84.5282	91.118	91.118	91.0088	84.5826	78.8536	76.11	81.5892	76.1968	76.0976	78.7061	78.7061
64.1422	78.215	62.0822	78.3545	74.2395	74.2395	67.7432	71.5914	72.6478	76.5788	74.3577	57.5125	57.5125	64.8115	84.6711	57.9041	84.8512	99.8901	89.4343	73.86	73.9466	73.9466	100.194	93.686	105.212	66.9504	84.3104	87.1065	87.1065	73.1689	73.0488	70.8751	85.2649	60.962	78.9777	77.0246	77.0246	89.6473	87.2723	79.1466	82.8296	68.6572	64.8573	64.2992	79.0342	79.0342	64.1277	61.1668	74.9823	75.9346
57.6679	51.4387	66.513	71.5788	71.5788	59.1937	64.993	64.2247	73.3276	71.7275	75.909	71.5429	69.7278	69.7278	75.3279	60.5613	67.1648	76.2426	92.3299	85.8412	85.8412	71.0193	94.938	77.786	85.3297	85.4517	76.0187	78.9707	78.9707	66.947	71.9632	57.1851	88.1445	68.3214	53.473	53.473	64.5397	64.5397	57.5333	56.9441	75.1727	80.663	72.3148	79.4673	79.4673	71.356	76.7184	73.7504	60.6064	57.4577
63.3611	54.5502	54.5502	56.3496	47.9025	61.599	53.2583	55.4729	69.1549	69.1549	62.1503	65.8211	62.0896	70.3979	65.8799	75.3718	72.6374	80.8686	79.304	87.48	85.6901	85.6901	84.8393	87.3662	84.385	84.4575	73.2022	73.2067	73.2067	92.0513	55.0068	76.7066	73.1651	75.8556	63.2828	71.0661	71.0661	56.3965	72.0914	68.1598	77.7148	77.7882	69.2461	69.2461	71.3022	71.3022	65.445	68.1906	69.3032	72.7296
41.3806	67.7829	71.4779	52.5447	61.099	67.8073	71.6366	63.7115	63.7115	72.9122	59.9193	62.947	81.7831	68.5576	69.5011	80.6414	80.6414	73.2321	76.4634	92.493	92.4709	93.7785	90.9922	90.9922	90.8958	78.9609	81.8963	89.7093	89.6825	89.5431	67.2508	84.2829	84.2829	78.6428	78.8561	70.125	78.7894	79.7616	73.0827	74.9535	74.9535	77.7299	61.2688	76.6756	74.9274	74.9877	70.9742	70.9742	62.4599	65.3469
58.0918	58.8565	55.4506	62.6845	69.0792	62.7493	61.059	61.059	71.8421	69.1511	58.1404	59.9056	74.2453	75.2555	80.5296	57.2021	57.2021	88.5883	90.9449	84.7339	82.8918	82.933	97.2256	100.957	100.957	90.5312	85.3642	82.7176	72.1867	86.8341	66.8847	66.8847	73.0126	84.0027	66.8646	69.2476	77.8449	69.384	60.4424	73.9361	73.9361	60.5224	74.776	81.7844	73.8685	70.9742	70.9742	64.6847	64.6847	65.527
48.1142	53.401	55.0527	44.7852	62.6062	65.3865	51.573	49.3745	61.0572	66.586	58.1977	58.1977	64.8446	75.7552	76.8439	80.6879	78.1623	67.514	88.2991	70.5983	83.5799	81.8374	87.0088	87.0088	73.234	76.0419	80.2094	86.7541	81.4078	66.822	60.8438	78.582	78.582	75.9259	70.0059	69.0346	65.3458	65.5423	60.5063	60.5063	68.3403	59.6781	64.5418	70.124	68.373	64.507	67.2867	67.2867	67.3254	54.2503
45.0384	47.9328	56.0206	50.558	50.558	56.2487	59.6536	55.934	48.4519	49.4258	54.3865	55.4457	55.4457	53.8702	58.7755	59.7986	70.9572	64.3738	68.3427	68.3427	67.4566	86.0137	85.7873	83.3392	81.6165	79.0569	86.8517	69.8385	69.8385	81.1959	78.8156	75.9644	83.1093	80.5362	80.5362	80.6	80.6	74.1656	72.221	75.0697	65.4974	74.9605	64.3523	64.3523	69.4277	58.8529	70.0637	67.341	64.5456	53.6165
53.7408	57.4589	48.8735	55.0915	55.0915	47.9968	54.6406	48.6899	58.5518	50.2289	55.4092	55.4092	66.3757	67.3992	67.3112	55.7689	68.1986	68.2267	68.2267	59.669	59.669	66.2966	80.2126	76.5788	72.1452	77.4805	80.261	80.261	71.2019	74.8595	64.07	73.9388	66.3111	61.1555	65.4131	65.4131	59.3426	65.4838	65.5656	63.4674	79.2856	60.5404	71.0892	75.1362	75.1362	69.3516	62.4413	72.11	65.2542	53.1345
46.3305	57.3276	59.7869	56.0306	62.6069	61.1145	55.2601	55.2601	59.9358	57.098	56.2757	53.2995	46.1908	55.1139	56.1458	67.482	67.482	67.4241	61.6952	67.6478	76.9569	80.6309	71.3812	74.6815	66.3832	59.8464	68.5676	80.4702	80.4702	69.4791	60.4225	64.2476	63.3072	57.1356	57.1356	73.8314	81.4771	69.3022	66.5801	65.7468	69.3075	59.7489	65.7218	65.7218	65.4945	58.8179	64.3402	60.515	53.6654	54.1873
48.037	59.0076	62.7511	48.8515	58.5153	65.504	65.504	55.2803	55.2803	64.8714	62.0529	59.7411	68.36	65.4217	66.5861	66.5861	64.6163	67.5209	72.1986	69.4957	76.2952	73.3787	70.3862	70.3862	69.459	76.9791	77.776	80.714	81.6823	73.7809	73.7809	78.6566	86.8229	80.4746	75.0168	60.342	62.5501	65.4754	69.0518	69.0518	65.3343	65.3926	56.0039	56.4878	69.8133	61.4603	64.3736	64.3736	61.2973	58.4397
64.1597	57.1888	56.0623	55.9806	61.1562	61.3454	56.1187	56.1187	57.3115	51.5672	61.0615	58.2117	61.0274	58.2182	49.1153	58.0468	66.2743	61.9576	72.4145	72.4145	65.7291	70.2513	71.531	76.565	64.8126	74.28	74.28	72.7438	72.7438	68.9431	52.868	64.4906	62.4562	47.7421	47.7421	62.4668	55.7432	61.6495	68.4089	65.7086	66.4188	59.6548	65.4288	65.4288	50.2937	53.5784	62.3335	64.0376	63.2699	40.1884
58.8432	59.8081	60.8109	53.0389	59.8005	57.2523	57.2523	63.7092	56.8723	55.183	42.5396	60.0913	56.9525	55.791	67.381	67.381	56.6402	61.7749	64.8812	61.9638	70.2118	64.4865	59.0415	59.0415	72.6982	72.7562	62.432	59.4793	67.2769	72.6379	72.6379	61.7939	49.6684	50.934	59.6372	54.9174	55.0724	46.6112	56.7524	56.7524	55.8426	57.7639	57.6612	54.9837	54.9193	53.1498	61.592	61.592	58.516	48.87
58.9265	64.8913	53.2078	51.3654	57.8311	59.7531	54.2396	54.2396	51.2735	52.1303	47.5706	47.3905	35.4102	42.2107	42.2107	57.8106	61.5437	67.289	67.6787	52.3072	57.9836	64.7977	64.7977	59.9441	59.7809	54.9746	65.4776	61.7656	60.7234	60.7234	56.7256	56.7256	55.7052	45.7976	52.5814	58.5839	58.7139	54.8382	51.233	48.3679	54.9416	54.9416	56.6909	56.6909	48.1032	48.0469	54.81	47.9395	59.3601	55.7051
52.555	59.9545	54.0671	54.0671	55.986	41.6007	46.135	57.9463	45.2734	45.2734	53.9915	51.2464	49.2998	48.5611	52.1549	59.7263	58.0941	60.9428	60.9428	55.3041	61.0252	56.0379	57.0225	58.1182	61.9601	63.7119	59.9275	59.9275	68.955	53.7914	63.6495	61.5994	59.7059	52.8698	52.8698	54.7525	56.5498	60.5369	48.9576	51.1631	51.308	52.0742	52.0742	54.7558	57.8613	53.9709	54.0209	53.816	60.3799	51.8045
57.6058	57.9896	55.3109	62.4438	64.904	64.904	59.6199	59.6199	53.2156	54.0305	47.5047	54.9484	50.3637	56.841	56.841	56.8929	56.9158	56.9384	59.965	63.6066	58.0182	58.8596	58.8596	63.6295	64.8469	64.687	58.7849	63.5601	52.8157	52.8157	52.1177	49.0174	60.7726	53.0841	55.9022	55.7472	49.0305	55.7449	55.7449	43.5389	49.8998	52.9348	48.1479	52.0198	51.9634	57.5592	57.5592	62.3869	57.1971	51.6837
69.2344	77.7462	55.7927	55.7927	60.5968	75.0669	51.9884	56.4812	53.5993	53.5993	55.1092	57.8067	54.1666	54.163	59.626	59.5915	54.9991	54.9937	54.9937	62.4867	65.2097	65.2162	58.0908	56.1455	57.9489	57.9489	61.6395	61.6395	63.4937	66.3109	54.9802	50.6441	53.6563	58.7412	58.7412	54.7894	48.8778	57.6015	52.695	53.9065	51.0669	49.016	54.9706	60.5519	57.6786	54.6573	54.6573	60.4147	51.704	53.5977
60.8891	64.4902	64.4902	63.572	58.4478	58.6713	53.4785	60.3169	43.0361	42.2342	42.2342	53.8157	52.1469	41.709	50.3405	57.9562	57.1448	57.1448	58.3738	47.6771	51.4446	57.1176	57.0482	47.5108	54.106	55.2931	55.2931	55.1321	50.1355	48.4245	46.2348	52.0591	47.2826	53.6607	53.6607	50.3087	60.2792	45.7584	46.5339	49.784	49.0769	49.0769	45.2349	43.5215	45.2874	48.183	54.7304	52.7365	50.7634	51.4334
64.5678	66.0274	68.3883	64.1935	63.0909	51.8048	51.8048	63.1645	50.9113	40.7278	44.2905	50.1076	53.9156	53.9156	42.2983	51.2245	60.5471	56.8627	55.9775	59.7508	60.8299	60.8299	55.2179	45.5253	53.1381	58.6544	47.5612	54.1712	54.1712	49.2476	49.2476	56.0515	58.0548	45.5103	51.9624	54.7514	47.9437	47.9437	56.4132	38.8495	47.9064	50.8228	54.8028	53.666	51.8536	51.6358	51.6358	51.4945	51.6078	51.5811
75.6318	66.5933	66.5933	68.4061	68.3531	55.7934	63.1833	66.0053	49.1878	49.1878	48.9529	39.4877	42.1284	52.9574	50.2317	55.846	54.0988	54.0988	55.1994	51.5145	51.5092	51.6708	51.2638	62.599	59.8098	65.1804	65.1804	53.1868	54.0988	54.202	57.9632	57.8033	52.1402	52.1402	49.0132	49.5595	48.7992	45.1475	54.7959	57.3571	51.6315	51.6315	48.8423	54.6689	54.4541	50.2619	52.5054	63.7504	63.7504	39.8756
79.6358	84.3199	72.0579	72.0579	74.9356	65.0788	64.3775	61.6062	57.5913	57.5913	56.7122	56.7908	51.9309	49.2561	56.893	60.945	60.945	53.8483	45.2096	48.3487	55.9471	45.4752	45.5241	62.5978	57.0113	57.0113	60.6705	54.0984	60.7935	52.137	42.1823	42.3167	52.2178	52.2178	67.1965	52.7791	55.682	45.8109	45.1971	55.8817	55.8817	47.2502	55.7161	63.4365	56.6824	55.6206	55.7553	55.5947	53.6569	53.6569
69.4622	76.0475	76.0475	84.2908	72.2833	54.0688	67.9772	52.9397	45.6011	45.6011	47.2432	47.9701	50.7432	45.0495	50.0828	41.7266	48.4341	48.4341	51.3589	51.3366	53.2034	51.523	51.411	64.951	64.951	54.266	54.266	45.9657	51.984	55.9827	58.7991	54.9959	49.0318	49.0318	48.9605	54.8097	52.4902	51.7237	45.7047	54.4951	52.5737	52.5737	60.3534	61.4507	52.6588	46.5527	48.6227	35.6808	35.6808	39.6131
97.456	73.8129	79.4558	79.4855	79.4855	81.2279	86.4859	89.0127	56.0892	70.5746	62.0564	58.1713	49.3338	49.3338	61.3329	44.9326	51.0864	51.6507	51.8374	48.2181	48.2181	53.0484	56.8797	59.646	59.7975	54.1579	52.2429	58.1711	58.1711	49.0019	67.2101	61.4905	66.9563	61.2947	67.1403	58.628	61.466	61.466	55.5738	53.2279	40.5652	54.6459	57.3464	47.369	47.369	43.3097	43.3097	58.2967	53.3291	46.5585
91.094	88.2492	88.2492	88.2201	91.897	84.8785	83.7338	77.3843	50.3074	32.8399	39.4476	42.7667	42.7667	35.8888	35.9948	38.6404	42.5773	39.7433	46.0165	52.7411	52.7339	52.7339	41.496	45.377	52.2009	54.0299	50.0926	50.0926	59.8086	56.9505	52.0482	48.9197	51.8087	60.4571	59.547	61.465	61.465	55.6623	61.3786	51.6301	57.4037	54.5318	58.4377	54.4825	47.836	47.836	51.5492	54.4851	54.3705	48.4262
92.44	85.9469	94.8011	87.59	87.59	86.37	66.6494	62.8999	59.1325	42.8031	35.8624	52.3705	55.2937	55.2937	50.6655	55.4707	45.1464	48.099	42.2404	59.6356	59.6356	46.8654	42.8951	51.9144	54.0546	39.0564	46.0298	42.9575	42.9575	51.26	45.9954	52.7093	52.014	49.5831	55.6235	55.6235	40.1796	40.1796	52.6405	36.8538	51.652	58.5256	45.6747	60.2988	60.2988	51.7611	58.5117	50.1904	52.5315	58.2078
105.019	68.4659	97.3202	104.729	91.7259	91.7259	95.5433	84.7156	56.4648	40.0046	42.9027	61.6855	61.6855	59.0351	49.839	42.439	38.9074	38.2649	54.8444	53.8362	42.0093	42.0093	35.8548	53.9492	54.9417	49.1263	63.411	63.411	60.6109	60.8449	56.1829	52.2277	49.1472	46.1397	52.0327	61.4704	61.4704	65.3262	66.9096	52.5568	57.3324	54.4569	43.9583	43.9583	59.2672	59.2672	64.0026	55.3369	50.1218	36.6834
104.391	97.4208	87.6686	84.6426	84.6426	111.158	95.9728	84.8504	100.809	74.3497	58.8715	58.8715	45.9239	45.8617	42.9423	44.7376	51.7223	53.5533	48.9614	42.0543	42.0543	48.224	51.0738	59.5536	39.7829	49.3391	42.3261	42.2291	42.2291	54.1392	48.5099	54.1968	35.9624	51.1155	47.3411	47.3411	51.9703	53.7847	NaN	42.5506	56.4086	54.6519	52.6072	54.7372	54.7372	57.3885	44.0874	57.3207	58.2092	53.304
89.5592	96.3998	90.6471	100.07	83.8277	73.8023	67.4732	92.0748	99.5235	99.5235	77.4473	79.9633	49.9091	36.4355	39.9173	39.9173	43.2752	49.5831	48.8938	42.0731	47.9647	57.5922	53.0659	53.0659	48.2449	42.1058	45.4037	54.0546	60.5406	51.9741	54.0994	54.0994	49.6916	49.6916	56.3007	56.719	55.8536	55.7172	60.551	60.551	51.8503	58.4144	54.5169	54.6103	42.7727	49.3441	63.8703	52.5351	52.5351	59.5024
102.914	95.1229	95.1549	93.4139	93.4139	NaN	98.8344	101.122	93.2717	79.1712	65.3465	65.3465	55.4638	58.9377	55.9146	38.8426	48.8255	41.869	50.7547	50.9097	50.9097	54.8042	51.0253	38.9949	51.9661	51.8062	51.0936	51.0936	42.0337	57.8115	51.9403	51.9827	53.993	54.8581	53.7947	53.7947	55.7505	46.7048	56.7275	50.9182	50.3926	50.6793	51.6974	45.5421	45.5421	49.5304	48.8477	44.973	51.8207	52.5912
97.7036	97.4118	96.1124	96.1124	99.8053	86.6323	82.7311	57.6602	90.5681	83.9126	79.8882	41.0801	41.0801	46.1058	53.2757	48.6549	54.5462	39.5542	51.9486	51.9486	48.9352	48.0411	51.1965	47.4746	53.2663	47.3758	50.225	51.1497	53.8193	57.9317	53.9544	53.9544	45.31	56.5662	48.0464	53.5703	57.4259	57.5544	48.7956	48.7956	39.4157	35.6685	36.2438	43.9895	46.497	45.7038	45.7038	41.8083	41.8083	50.3525
102.95	105.094	94.9181	95.9849	98.3959	94.6993	61.2639	93.161	93.161	69.561	62.7857	77.0717	49.7268	61.0023	42.8659	42.8659	45.4658	58.2072	64.2227	56.428	57.4482	47.9456	51.779	51.779	45.8364	54.7722	45.8677	42.0932	45.2242	46.0306	42.342	42.342	39.185	42.2316	46.6468	57.7027	46.5411	55.5783	49.582	49.582	51.8371	48.751	51.668	49.6593	39.3045	46.1893	57.1643	57.1643	36.0281	42.3748
101.695	72.0679	68.3822	109.418	108.089	102.672	86.3322	86.3322	94.9025	104.928	63.736	99.3078	81.2785	53.4841	64.8388	64.8388	61.1831	51.7261	48.8697	49.6686	48.8517	48.8459	48.8459	39.5071	51.0022	46.6627	54.0326	48.1366	49.778	45.0475	41.2548	41.2548	42.3041	50.722	38.9907	56.575	42.0055	56.5314	51.7556	51.7556	54.7824	58.6597	50.8509	45.8618	58.4272	53.7368	53.7368	48.5307	48.5307	52.3538
109.401	105.716	107.78	106.664	40.843	64.3315	94.7534	82.498	82.498	95.8475	90.7345	91.6726	71.8206	46.5382	62.871	62.871	67.7435	58.3848	58.5949	57.6241	35.5442	51.7327	45.5586	41.9434	60.1884	60.18	42.2477	42.2477	45.3348	50.933	48.7801	52.8217	53.0096	51.9891	45.8452	45.8452	39.6866	38.9595	45.0404	45.0404	51.631	54.7577	51.676	47.8364	58.2721	51.5726	51.5011	51.5011	53.1319	42.9893
100.645	94.1399	95.2236	95.2236	90.5874	98.7036	83.8589	90.952	70.9941	84.1856	84.1856	37.4275	59.0427	62.1307	53.1438	68.8292	59.4262	57.6226	54.5698	54.5698	54.6101	35.6806	42.1505	53.934	53.778	45.2637	42.329	42.329	45.3	44.2797	48.1718	52.5702	52.0022	53.5519	53.5519	51.7892	51.7156	44.7141	41.7552	50.7423	57.4069	50.6875	54.469	54.5911	55.5332	46.4322	46.4322	53.3879	42.4286	49.2406
112.531	109.102	109.102	104.099	106.562	91.9203	91.9096	90.6091	93.1947	93.1947	83.2673	83.2673	86.5892	85.2336	87.8843	85.324	59.0192	56.2004	56.2004	62.1632	61.3453	53.259	49.6231	56.4406	58.2501	49.7397	43.4347	43.4347	60.5622	51.988	43.4332	53.6849	53.5615	53.5615	45.875	45.875	51.8256	47.6356	48.4735	52.3848	57.2339	55.3269	55.3269	55.1091	62.0609	51.613	43.1975	52.3886	46.1587	46.0213
99.2179	94.8898	105.105	89.3214	82.8501	88.4002	73.8896	73.8896	66.9645	81.6927	81.4131	57.4548	60.0175	43.8569	43.8569	82.6216	70.7953	56.2319	42.5096	46.3514	57.3451	57.7097	57.7097	51.2242	51.1113	49.1819	48.2344	42.2546	40.2918	45.753	50.7733	50.7733	46.6356	42.7855	45.6993	52.4529	41.7885	45.9257	45.9257	51.7725	49.5255	51.7442	48.682	48.8644	45.6996	32.3017	32.3017	43.8032	58.0212	58.9939
92.7206	91.1039	91.1039	95.1947	71.2746	85.7626	78.6052	85.1438	82.4146	82.4146	86.7349	56.8878	65.7966	79.8697	52.3061	51.6261	36.1395	51.6712	51.6712	55.7054	54.7829	54.7042	57.5704	53.7144	48.0778	57.5747	48.168	48.168	53.8396	54.6804	57.498	52.5685	55.539	55.539	45.6954	39.1997	49.3818	54.2255	58.0478	45.502	41.8824	46.9723	46.9723	45.5907	51.5603	58.1921	52.5701	62.155	60.9208	55.1175
79.3527	76.8143	92.0884	92.0884	80.2293	85.7843	85.6824	82.8975	85.6055	69.2184	69.2184	53.017	69.0068	76.2044	56.1358	45.6594	45.3693	45.3693	45.5637	45.5637	48.7107	45.7126	38.974	54.728	57.3261	45.8457	45.8457	47.8549	38.8465	39.4792	47.8497	38.9288	47.2542	40.1198	40.1198	46.5116	47.1125	42.6234	45.5138	52.4308	51.4327	51.4327	55.3257	54.4298	55.1892	54.3024	57.1359	50.6052	58.1266	53.2425
62.8273	71.1601	71.1601	68.1326	78.9727	78.9977	60.4346	63.4612	72.0699	72.0699	63.5019	69.2274	60.9934	66.1891	59.4217	53.3672	56.2516	62.1618	62.1618	42.4796	57.2226	51.6056	48.7067	36.6202	47.2612	47.2612	51.8582	46.4512	42.723	47.8643	48.0233	50.4454	57.5182	57.5182	49.4841	56.4517	55.3319	48.633	48.6466	45.5365	55.2436	66.5593	66.5593	60.9488	55.4307	55.0406	58.0054	55.2176	58.1724	58.1021
77.0411	74.98	74.98	69.1396	56.3807	77.5361	64.1544	80.1321	73.8678	63.3511	63.3511	74.8233	53.1625	62.1142	62.2117	56.1008	45.4455	45.4455	53.0352	52.363	55.4308	61.1136	51.4693	54.4067	51.5021	49.471	49.471	45.8112	48.6509	49.4299	54.2366	43.9735	39.9255	46.1003	46.1003	50.068	45.2255	42.4739	47.1519	55.412	59.0061	59.0061	43.6007	61.8975	64.5275	46.5091	43.4926	54.856	40.3177	40.3005
81.0758	69.1372	80.4941	83.0873	82.9918	66.2995	66.2995	59.5737	62.4506	69.0071	70.878	46.2703	58.4409	58.4409	49.3073	49.9021	56.1544	45.7356	58.6171	45.8516	60.4148	60.4148	50.9874	50.8678	57.4276	57.3738	54.5363	50.2722	52.5187	46.3976	46.3976	52.3204	52.1528	59.8083	55.9114	55.8797	49.2079	49.2079	55.9085	46.2133	52.1447	49.8419	46.4699	49.7212	49.7208	49.7208	46.5313	39.0389	58.8632	58.8632
68.0729	61.84	61.84	76.7433	62.6951	79.0278	81.8014	61.5811	61.5811	60.6055	48.9806	55.8548	61.6948	59.5775	65.0257	46.3241	54.5521	54.5521	49.1795	61.1048	54.5508	52.625	53.3446	49.4104	52.5771	56.4065	57.4326	58.1789	53.3977	53.3977	49.435	39.7965	49.9914	49.2958	49.9645	46.7827	45.4714	43.1672	43.1672	49.2209	47.5348	51.3729	49.1474	43.5269	45.9565	45.9565	43.5647	49.169	63.6688	49.2195
70.0485	65.5211	65.5211	58.7698	58.8754	67.257	77.8724	67.0545	67.1014	67.1014	57.6455	60.681	49.0688	46.4438	52.5658	58.2085	58.2085	55.3487	55.3487	60.0895	49.6608	55.4963	58.2267	58.1192	52.4339	52.4339	43.7941	49.3016	48.4074	42.3012	48.2973	52.12	39.6961	39.6961	46.1644	50.4941	49.892	46.8769	49.8653	43.4742	43.4742	49.8839	43.5679	55.9193	49.1974	52.841	52.6749	48.8279	52.07	52.07
69.1854	67.1061	67.1061	55.65	58.8184	57.7216	60.6768	58.6014	58.6014	58.6638	57.6174	58.6292	61.3666	48.0467	48.8309	50.2012	54.2841	54.2841	44.6929	46.4393	60.079	55.417	59.9508	47.0473	47.0473	39.3886	39.3886	54.4056	55.374	43.3619	50.012	46.563	46.563	49.0428	45.6879	42.5595	48.8983	45.7517	43.3831	42.852	64.5206	64.5206	52.6989	52.7636	55.003	55.8411	52.9047	43.5202	45.8917	61.7363
[truncated: 206 more columns]

## Sheet: Map_NP1
53.2646	54.3814	55.4092	55.4092	53.0901	47.4015	54.3685	59.0658	61.0959	59.0472	31.5984	48.3513	48.3513	55.4919	66.1676	49.6959	49.8731	47.4497	47.4497	50.9171	46.3799	55.5357	52.1429	46.5444	51.0152	44.1151	62.6824	62.6824	64.4848	62.5213	49.7591	55.3969	60.5929	36.3357	55.5017	41.288	41.288	54.3632	43.2769	59.6389	59.3441	60.7869	48.8681	48.8681	49.8725	60.7088	58.6688	59.2091	54.4858	55.902
55.4506	65.2488	63.8052	63.9562	59.7884	56.3628	56.5999	56.5999	57.6623	53.0124	57.5486	61.1432	58.7524	53.0774	53.1164	45.6635	45.6635	55.2496	47.3516	63.833	50.7349	56.4677	40.5179	40.5179	53.2022	49.7949	44.8883	45.0515	57.7582	56.4121	54.3288	54.3288	52.1336	52.0496	48.2663	41.2807	51.0219	52.0651	53.1207	56.4904	56.4904	53.1847	42.5216	57.2298	55.2	59.6939	38.4186	38.4186	57.9141	59.3186
38.1238	38.9853	69.3451	61.9578	50.742	49.7611	44.0413	55.5315	55.5315	44.8451	43.9555	48.1695	53.1565	63.3914	56.6229	56.6229	59.9021	65.9954	65.9495	48.9059	56.4944	50.8042	55.2882	58.4495	58.4495	50.885	54.3615	50.7828	43.9761	53.0849	40.7286	47.4149	47.4149	48.7308	59.8457	57.7472	59.2857	49.0816	46.4602	46.4602	60.0281	64.4725	45.7952	62.6001	51.0819	45.0031	55.4519	52.0885	60.8166	57.8241
47.3508	59.9892	56.4658	58.8423	58.8423	51.7763	41.3262	63.987	67.863	41.1251	67.8379	71.1592	67.7137	67.3092	56.4354	53.9836	53.9836	67.6877	71.0215	57.4785	50.913	65.308	59.602	57.4089	65.2569	65.2569	42.9579	49.6442	43.8615	44.8308	53.1032	53.1032	59.0537	62.8529	54.385	48.7274	59.1244	55.5832	51.0467	44.0156	44.0156	NaN	60.9721	55.2394	57.2168	57.7904	42.4822	45.5645	45.6609	45.6609
57.6778	58.5098	47.2872	65.9738	67.5323	67.4009	63.2803	71.2945	71.2945	58.8026	64.5572	78.2325	67.9481	44.5128	41.7969	56.579	61.8979	61.8979	65.7652	54.1219	54.2024	43.1588	50.6633	56.6469	56.6469	67.7022	50.7318	62.3818	53.2743	52.1242	56.5593	56.6396	56.6396	55.9199	66.1688	55.5796	55.5796	54.3645	46.4248	41.9849	47.4014	47.2984	46.3296	56.3635	56.3635	53.1078	46.3281	51.026	48.9559	46.6514
63.8067	62.3035	63.4093	50.0714	34.791	48.1488	71.3464	71.3464	38.9696	38.9696	58.687	51.5989	46.5921	45.6346	51.6029	67.7969	49.601	55.3106	59.7156	59.7156	64.3939	64.3939	57.5579	53.0144	43.2041	43.2041	49.8042	59.9925	54.4781	67.9985	57.7798	57.7798	69.4992	61.277	58.6462	57.2896	50.9772	55.2875	54.4088	52.0419	52.0419	41.2164	43.8785	49.7307	58.6074	59.2842	59.1178	52.2196	57.8131	57.8131
55.5378	71.2349	66.0008	61.1346	49.1443	53.0889	49.0821	56.4456	56.4456	42.9971	43.8236	54.0711	67.6754	56.529	59.8292	59.8598	53.0108	53.0108	52.956	51.9641	56.4884	54.2595	60.6386	46.3131	46.3131	43.1101	56.5278	56.4779	51.0904	51.1163	48.7959	58.8062	58.8062	57.9405	44.9208	54.4133	55.0635	40.6051	52.1913	53.1596	58.6403	58.6403	57.3542	56.5718	53.1498	61.1918	45.8784	47.4252	44.1721	59.2258
54.9778	55.3409	55.3409	60.9475	44.5137	47.2818	53.0679	56.4261	50.7504	62.1218	53.3004	64.3478	58.6962	58.6962	54.057	48.1003	63.8202	55.3525	57.5812	65.7248	47.2625	47.2625	59.868	52.5158	58.8408	62.4107	60.0181	58.6019	61.1345	56.5989	55.5631	59.9968	49.7978	49.7978	54.3855	47.395	54.3448	55.1172	44.9923	54.3408	54.3408	46.3482	53.1863	37.7844	48.3854	51.0516	47.7018	46.7025	49.9365	49.9365
50.7203	51.6121	46.5257	41.8499	43.0654	58.6582	60.1157	65.3916	65.3916	50.7196	53.0994	41.2151	50.8357	47.3639	50.0337	56.4294	59.8203	59.8203	59.9311	57.5976	71.2967	64.0037	42.3634	50.7872	49.8386	49.8386	58.7473	51.1031	62.5482	56.5676	45.0223	39.0118	39.0118	39.8979	53.281	45.8486	53.0889	57.3116	57.3429	55.5655	48.8401	48.8401	64.4958	55.6189	54.3061	52.3292	52.2454	54.6869	47.5882	47.5882
45.6576	54.1828	56.3844	71.1025	69.2389	56.4522	56.4522	42.2324	34.8485	56.565	50.9572	46.6214	37.0521	37.0521	52.0295	53.0323	44.7731	53.0887	45.5838	63.9337	49.0163	49.0163	56.4368	59.8203	53.7789	63.6427	61.266	55.6079	44.0094	59.9672	56.4673	57.7677	62.1991	62.1991	50.8738	57.7567	41.1255	45.8867	49.7668	54.4225	52.1996	52.2219	52.2219	40.422	66.21	55.6278	62.8661	56.5582	52.2116	52.2116
50.7636	54.0612	55.4136	65.3193	56.5647	67.4319	63.0764	56.534	56.534	57.5618	57.5618	67.6927	59.7668	54.1563	65.917	57.5884	58.8216	58.8216	60.0412	58.871	54.4109	51.6233	46.6578	56.5739	47.3685	47.3685	53.2403	44.0944	56.6198	52.1072	55.5078	50.8001	50.8001	39.751	49.7009	53.0318	63.3132	60.0016	64.0569	56.6337	62.4778	62.4778	55.5462	57.8025	59.9286	65.9651	34.3932	57.6905	54.4034	54.4034
67.8431	64.2782	64.2782	61.0784	65.6949	41.0449	67.9434	57.6016	58.8218	58.8218	48.1081	63.8298	50.5536	55.0885	51.6508	48.8446	45.4355	56.4341	56.4341	55.1288	65.2992	54.161	50.6872	42.1228	57.6275	57.6275	35.5194	36.0992	53.1251	50.8829	41.1122	40.4552	62.3747	62.3747	44.7785	57.6791	59.8402	55.5387	46.3285	45.7275	54.3591	53.1575	53.1575	64.0153	37.6906	50.8788	61.9	54.294	53.1084	53.1084
57.5548	37.6381	37.6381	51.6025	45.6591	67.6485	67.6868	41.0255	NaN	50.5725	50.5725	52.4718	45.6195	55.3743	63.6894	63.9124	69.5629	69.5629	61.2298	54.1229	55.3976	48.2005	48.2005	50.9252	56.593	57.5564	65.8915	45.6476	44.7489	44.7489	56.5708	58.9884	53.071	52.0414	55.4349	58.6356	62.9067	62.9067	55.4615	58.4714	64.4482	55.5603	42.5327	48.9838	47.4689	51.8366	51.8366	56.4464	57.716	64.3615
56.4178	43.8523	43.8523	55.456	53.5253	47.3904	49.1334	55.99	51.5691	51.5691	50.5511	60.9561	51.476	53.9229	67.6691	50.7324	63.8105	58.6457	58.6457	57.5669	58.6026	57.4978	60.9971	57.582	53.0136	61.8913	61.8913	50.8622	56.6559	69.3906	65.5553	66.0626	57.846	55.6792	49.7184	64.3236	51.9545	56.4415	56.4415	61.9459	52.1204	54.0168	55.5993	50.921	60.0938	60.0938	59.8994	55.4037	61.9077	53.1363
51.5667	59.9614	63.4202	65.8865	61.054	65.2691	58.6454	63.5431	64.4485	60.9324	60.9324	70.8905	57.5417	48.0937	68.1109	66.9753	48.0997	47.451	48.179	48.179	48.2482	53.0787	54.2055	54.1437	58.9117	58.9117	57.785	56.6372	69.5839	53.6306	55.5255	49.6142	57.6819	49.1739	49.1739	62.1018	55.702	62.075	60.5488	59.0111	56.583	58.9562	61.2463	61.2463	52.0994	57.6517	53.2659	57.7584	49.7007	54.2868
58.7713	66.6478	66.6478	65.5598	76.3307	48.9024	51.4039	40.2392	50.6952	50.6952	37.4951	37.4951	58.6322	44.7075	37.6166	54.3044	55.2057	55.294	55.294	48.2089	67.8959	54.2234	69.7151	47.3672	50.7273	67.7773	67.7773	58.9029	71.2073	57.5724	54.1273	54.0992	56.365	56.365	51.9059	51.9059	42.281	57.5336	59.722	56.5157	53.1227	53.2294	53.2294	49.7043	55.4331	51.9272	61.0162	61.0162	58.9001	52.0527
50.0347	55.9542	54.9437	69.3358	68.8485	71.273	62.338	62.338	71.1136	55.2459	61.0342	51.6462	50.8462	50.8462	54.0004	54.1347	58.7431	60.075	45.3804	56.4475	43.0807	48.2187	48.2187	61.9372	49.1423	48.2749	48.884	62.3476	54.0768	54.0047	45.1905	45.1905	50.5915	58.7185	58.6512	47.3187	55.2485	55.2485	58.6417	43.8237	53.033	55.3438	46.6516	56.5521	50.8998	60.0902	60.0902	48.1261	55.2487	51.6831
56.3209	46.4527	46.4527	58.7055	71.1788	47.2231	67.84	45.7769	70.0393	50.5659	67.8721	67.8721	49.8435	64.4184	55.0412	56.3228	41.0862	69.3292	69.3292	68.8245	59.7148	62.1361	67.9473	46.4761	62.259	58.7646	58.7646	69.6935	43.8586	69.5694	50.7464	63.9651	59.8418	56.4763	58.585	58.585	56.491	69.5366	58.6705	59.9851	41.7529	51.6171	51.6171	54.05	56.3287	49.1738	47.4235	54.0866	62.3726	58.9947
61.004	63.3434	59.8447	59.8447	66.6959	60.9662	64.4547	64.3803	62.2591	65.2487	65.2487	46.2192	71.147	65.2955	63.9229	63.9229	63.2368	72.2122	59.4988	74.2806	70.8273	67.4455	67.4455	46.5023	65.2195	42.9312	63.7583	68.7351	64.5683	54.1283	63.156	63.156	70.8758	72.8837	69.2297	60.999	55.0531	59.8164	48.1065	48.1065	63.8508	56.3922	55.3111	41.7977	57.527	56.5521	56.5521	38.3819	53.2595	46.4306
74.28	48.0547	51.5639	65.6071	65.6071	54.969	49.7868	54.8888	58.6989	42.9181	58.6458	58.6458	56.1232	49.8638	41.0584	46.4188	50.6999	52.2913	52.2913	48.0523	56.4163	57.5794	68.8543	63.9183	56.5626	46.6185	46.6185	69.5303	65.7657	44.7344	65.9268	69.2909	65.8972	69.5756	57.7267	57.7267	32.0267	53.0409	53.0182	49.5727	50.5382	61.0255	61.0377	65.4134	65.4134	51.7613	67.3739	65.3555	57.7776	38.9467
61.0856	54.0592	55.0441	55.0441	72.7441	67.9463	68.6749	68.6578	65.2219	67.7499	67.7499	74.5329	74.5329	76.3571	55.0471	55.0007	56.2744	52.4849	59.6949	48.1422	55.152	57.0442	57.0442	61.9847	61.9847	72.974	65.7811	51.5577	61.0096	59.8663	69.3271	69.3271	63.1819	55.1466	60.0184	71.1942	60.9506	59.96	61.1182	61.1182	53.0348	61.7869	61.0979	67.4073	53.1335	51.6891	51.6891	59.9233	59.9233	49.8483
65.3064	37.5818	67.2966	62.2509	62.2509	47.3413	58.7188	63.1851	60.019	55.0141	53.3422	53.3422	70.8824	65.7345	74.6232	72.7961	69.3578	63.3059	57.6701	57.6701	67.349	64.5092	73.0314	67.3763	55.2111	61.0892	61.0892	59.9233	59.9233	57.5784	63.3617	51.7491	65.8624	66.9747	55.1182	55.1182	45.7088	64.3858	58.9648	56.6361	54.2795	67.6286	58.8074	53.1552	53.1552	49.1702	53.0727	55.4909	46.6642	54.2175
62.0981	50.7792	75.732	58.6566	68.0116	78.2378	54.2258	74.6275	68.0595	68.7696	58.7325	54.1041	54.1041	65.369	63.8933	69.3796	71.0593	62.1695	52.4242	52.4242	61.8146	63.2049	63.8547	61.8494	50.6097	45.7004	54.0333	54.0333	56.4116	63.9594	59.8261	58.8909	56.4856	58.7688	56.4797	62.274	62.274	49.9503	67.2412	59.8609	51.6441	63.202	55.1649	55.1649	56.4102	67.2174	64.3539	43.0351	38.8813	55.1073
45.2017	74.1687	64.4164	48.0132	48.0132	60.9941	50.7545	59.8353	64.5374	72.2233	64.5486	64.5486	62.0488	72.3262	61.1593	72.8197	65.6543	79.851	63.2568	74.6983	74.6983	73.089	56.5102	67.7905	72.7279	64.518	66.7057	65.2796	65.2796	72.7456	62.2636	56.0411	60.0571	63.4291	63.8973	63.8973	52.9517	50.5989	64.3854	60.0305	58.815	43.7507	64.5174	59.9984	59.9984	60.9451	51.526	54.0732	56.4287	51.6162
55.8489	57.7259	81.8835	81.8835	47.9639	65.7192	71.5431	63.428	58.61	70.2472	74.7745	74.6277	74.6277	68.018	74.7628	64.6192	64.6223	54.0422	63.159	62.1524	62.1524	57.4673	50.8297	48.107	50.7377	48.0624	67.9587	67.9587	41.0785	56.0007	66.7457	51.5924	74.8004	69.2286	67.375	70.7399	70.7399	52.6128	55.5117	37.6175	65.9219	56.4553	60.9741	58.8292	58.8292	56.5503	64.6064	56.9639	48.0653	65.8176
67.9184	70.1594	66.6032	66.7103	63.2393	47.991	61.0131	61.0131	71.5351	67.9851	50.6748	74.3341	65.6917	54.9803	62.1896	63.9185	63.9185	38.2824	54.0551	45.3217	57.5253	54.1228	67.7563	58.7945	46.346	46.346	71.3122	66.6826	68.8985	56.1185	45.2067	59.9669	59.9669	48.0871	53.0382	53.0407	59.7283	46.4625	45.6443	52.4484	52.4484	64.4521	51.6499	50.6892	54.1024	54.1831	67.6786	67.6786	50.6303	64.3506
65.7461	76.4907	74.3672	74.6482	74.3624	74.3624	76.3089	71.5723	51.4673	78.0436	53.275	60.9514	60.9514	62.1484	64.3795	76.2998	73.725	63.1771	44.5158	37.6231	54.1224	63.317	69.6936	61.0573	55.0151	58.8231	48.0718	52.5858	54.0998	44.883	67.8532	55.1904	55.1904	66.0285	49.137	61.0458	59.955	50.7485	48.078	48.078	50.7848	63.1535	58.8685	57.5399	41.7983	54.1803	55.531	57.7896	57.7896	56.6407
70.1758	77.8943	74.2977	72.2697	53.3856	70.2108	81.649	54.8608	54.8608	54.962	65.7896	70.2319	70.8496	68.9648	50.6589	71.156	71.156	52.8889	66.4987	47.1435	76.5225	70.9275	70.9014	73.1517	70.8705	70.8705	66.6805	53.0325	50.8036	47.2234	48.9804	45.2325	45.2325	62.247	70.7989	57.6862	69.3375	57.6122	54.0262	52.4877	52.4877	58.5802	62.2089	55.3458	55.3458	46.5188	56.4359	43.8537	66.0044	72.8222
69.1132	71.3775	69.1823	70.1249	66.9354	66.9354	70.8653	64.4726	55.6481	54.8764	64.3754	NaN	NaN	52.1662	67.9997	64.3823	55.1174	74.423	64.5551	76.4713	76.4713	72.8124	73.1355	62.4743	62.234	50.7566	70.8231	76.5511	68.8048	68.8048	67.4278	62.0179	65.4447	69.4251	51.5542	48.0016	48.0016	55.044	54.0157	44.5657	56.6406	64.44	61.8419	44.5766	44.5766	66.1825	58.79	57.657	64.0219	55.4851
64.5644	83.3926	83.3926	61.9279	60.9018	51.3711	59.4551	85.4183	65.6801	65.6801	44.4055	79.9417	55.0123	81.7234	71.4673	NaN	NaN	48.6348	NaN	49.3843	65.7307	63.3189	60.9203	67.2627	69.4081	69.4081	65.8081	63.0677	58.5397	52.5437	61.0569	68.8054	40.3781	40.3781	50.6982	61.0726	58.863	50.7109	67.382	67.8963	67.8963	65.9171	65.9171	66.0576	67.8918	44.0067	69.6508	57.6809	52.1188	52.1188
51.3515	58.4117	58.4117	81.6222	66.687	79.9444	64.3557	79.9846	79.9846	63.3349	57.4816	74.6394	64.4232	74.2366	70.1085	52.4923	62.1817	62.1817	47.2185	50.6876	45.162	71.1843	63.3538	71.1757	50.7848	68.9534	70.883	63.3694	67.5153	67.5153	62.3472	63.2533	42.3398	51.7274	44.5779	54.3517	56.6758	64.4743	64.4743	54.4736	58.9179	NaN	62.3217	52.7166	52.7166	54.1535	46.0354	56.6042	61.9726	53.1884
69.0768	73.7624	83.5314	70.183	75.5695	65.2173	65.2173	86.9014	52.0019	47.7821	61.7493	81.5909	63.1393	63.1393	45.8029	51.3716	58.3368	57.4065	51.6098	70.8346	54.022	54.022	62.2785	63.3816	64.0109	64.0109	44.5962	49.1168	57.6377	55.426	56.5451	56.6642	69.7475	69.7475	66.8684	67.8598	60.0133	74.6755	68.1525	66.2277	66.2277	55.6321	55.6321	57.7003	67.7922	69.4971	47.3293	59.9429	44.6639	44.6639
68.1123	70.2655	61.8518	68.9712	75.5104	75.5104	81.5981	48.5748	65.7184	62.1856	68.6399	74.7028	66.6424	70.1917	70.1917	59.9444	58.8599	74.3156	65.3241	64.5392	64.5392	71.0891	69.3391	35.4495	41.7056	58.5471	48.9659	67.4369	61.1314	61.1314	51.5564	44.7265	45.3157	66.6131	61.0253	61.1288	61.1288	61.8264	61.8264	49.7007	59.9709	69.6842	58.5514	60.0051	60.0051	60.6436	59.0394	56.7608	63.4108	66.3762
58.4062	72.2803	72.2803	72.6236	56.6312	45.6404	65.4048	63.6622	71.252	71.252	56.2452	67.8147	51.4433	52.3241	64.443	67.4093	64.4232	59.6875	59.6875	65.2908	63.2601	73.0875	51.6764	60.1603	69.358	69.358	71.205	69.2999	37.6802	71.3117	54.112	53.465	58.8541	58.8541	49.6081	64.1122	59.9101	56.5109	62.2875	58.8995	61.0608	61.9754	63.3346	62.6969	52.1278	52.1278	60.0984	59.1281	57.8136	50.9665
83.5119	67.8957	60.7221	65.167	70.1039	70.1039	58.345	52.0684	45.7197	52.1717	48.5768	59.2813	57.7645	48.7292	48.7292	70.0187	57.7162	60.5113	74.6984	70.8352	70.8352	46.0414	46.0414	41.7661	74.6772	51.6148	60.073	54.1542	66.1705	66.1705	53.1799	73.0476	66.05	73.1118	64.4749	37.6135	48.1985	58.9347	58.9347	41.9487	48.2342	61.2254	59.9586	65.9845	65.9845	44.6157	44.6157	69.7522	55.4944	62.0112
58.3155	69.1497	67.8073	72.5391	59.307	58.1437	58.1437	54.7354	53.1292	48.6259	77.7322	60.337	55.0244	50.6713	70.1564	62.2885	68.9025	66.608	66.608	64.4936	63.2316	61.9826	35.3684	73.0345	67.3373	56.5332	56.5332	62.4641	59.9585	46.6067	66.4428	63.5033	57.8497	57.8497	58.8911	40.4994	66.078	68.0258	71.4328	63.9513	63.4991	49.8915	49.8915	49.7605	61.2226	62.3955	49.1901	64.1842	44.0399	58.4739
83.4901	67.7232	51.9127	59.0824	63.6783	63.6783	68.856	68.856	74.6738	59.6841	59.6841	50.7269	65.747	57.4833	58.6497	60.9883	51.5523	51.5523	42.4981	49.8679	65.367	48.8671	65.8196	57.5823	53.4915	44.5548	44.5548	44.6006	38.9445	65.3549	61.2405	55.5797	52.6555	64.4789	64.4789	68.0951	68.0492	49.7897	64.4546	48.1675	67.7988	67.7988	53.3183	53.3183	53.2235	55.3603	66.0618	43.9235	59.0096	63.4568
53.2032	55.8342	55.8342	78.247	69.8963	68.7342	67.5845	68.9403	52.1241	52.1241	71.3342	63.2451	70.6516	65.6798	64.4523	64.436	38.1458	74.5373	68.7699	73.1084	72.6936	72.6936	76.359	71.2635	62.3972	67.4584	71.3131	71.4704	66.8549	57.789	71.4268	69.6965	58.9511	58.9511	64.1413	59.1124	60.7064	54.4202	55.5134	59.48	61.4217	60.164	60.164	62.438	41.2215	49.902	52.9135	60.8206	64.5312	60.721
58.2459	64.2263	73.6758	60.9869	60.113	74.204	69.9277	69.9277	54.7553	63.2713	72.5507	67.757	72.087	60.8069	60.8069	72.1232	66.597	58.5023	45.1187	42.3026	66.8529	74.1942	74.1942	74.8058	67.4066	73.0884	73.2419	71.2633	58.9225	56.5749	69.7677	69.7677	71.4552	40.4658	40.5106	44.73	60.0456	58.8872	58.8872	54.4857	46.8268	58.8808	57.419	56.8034	56.7552	60.8695	60.8695	60.0638	57.8717	56.5529
66.6988	64.3296	64.3296	70.2621	78.0279	71.193	63.1703	74.8293	63.2475	61.1568	66.5041	54.9141	74.5743	67.9201	67.9201	52.3481	55.9701	70.1174	74.7711	72.748	71.1374	67.4428	58.6817	58.6817	69.4531	70.9023	69.7353	54.342	48.1992	43.9798	43.9798	31.5042	56.5023	52.1706	59.9536	43.2141	57.7914	50.2157	60.7533	60.7533	61.2608	57.4611	61.145	60.6271	50.8719	50.8719	67.733	67.733	48.26	64.715
67.948	65.6419	65.5621	65.5621	49.3647	64.2052	60.1921	69.0217	63.1598	57.3453	57.3453	63.362	70.87	66.646	70.3068	45.8475	45.1592	54.0888	46.4185	46.4185	61.0223	59.8976	57.5595	45.2457	63.2912	57.6768	74.9663	71.3149	54.2213	68.0165	61.1473	61.1473	62.1232	60.6891	62.0606	63.4858	60.0925	61.0546	54.3532	56.5582	59.9615	41.3236	56.5923	53.3466	58.88	58.7827	58.7827	56.6358	58.7578	45.01
60.347	72.6051	71.3852	79.1685	70.2817	55.6532	55.6532	65.5633	65.5633	60.9088	76.4008	63.4367	59.89	71.2891	71.2891	73.1026	71.3811	74.8844	57.5919	48.819	55.4794	47.4771	55.5179	55.5179	71.5459	64.7083	57.7979	58.9813	61.2571	62.163	62.163	62.7189	62.7189	61.1215	55.4059	54.4175	69.6495	48.2119	43.9714	43.9714	44.0433	53.3162	57.8606	62.7023	62.15	41.3022	62.6648	52.1552	54.483	56.5537
66.8849	60.9728	58.4008	58.4008	64.2339	73.4561	60.9474	66.6433	54.898	57.4248	57.4248	63.1318	63.1479	67.2892	71.2318	55.1193	61.1189	71.241	64.5066	64.5066	55.1297	58.8703	63.299	48.1494	68.9039	51.8595	47.4111	47.4111	48.7335	62.5187	44.8502	49.7379	55.4889	55.6025	55.6025	56.589	50.8115	59.0411	43.1563	50.8091	42.3468	66.2915	59.8521	59.8521	56.5664	49.8818	55.602	58.6724	55.434	41.2242
54.9508	71.4119	59.7766	55.8121	55.8121	64.3059	67.7237	73.353	72.0878	68.6954	70.0687	70.0687	72.224	62.1526	72.7893	74.791	55.8693	50.798	62.0946	67.4742	67.4742	45.2844	35.4556	42.4033	55.4671	69.7391	61.2383	61.2383	64.5222	45.4626	61.1677	67.906	48.3484	66.3695	56.6215	56.6215	62.7431	64.0442	62.6241	68.0087	58.677	64.5521	66.1663	66.1836	66.1836	64.1758	58.6963	57.7257	58.9999	47.3575
60.9303	60.7949	70.158	45.101	50.6484	57.3156	74.482	74.482	70.0669	70.7318	61.1011	72.9583	71.2957	59.9052	58.7292	58.7292	71.2753	50.6488	56.0933	64.5463	71.4148	62.3466	55.2051	61.2363	55.4588	38.2654	71.2997	71.2997	67.983	50.659	52.1441	66.2891	52.1712	56.6025	56.6612	53.8065	53.8065	64.5795	54.6268	64.2936	55.6449	59.9728	60.7213	60.7213	60.1474	66.0681	45.4094	58.9984	61.2007	54.2675
72.7966	59.9235	56.829	56.1173	56.1173	74.5965	65.8188	58.5382	60.8709	55.0018	68.6402	68.6402	69.2401	72.9985	41.7767	58.8803	59.9553	55.1213	69.8018	68.0254	68.0254	69.7272	69.7855	73.1529	73.0624	49.6455	66.2035	66.2035	43.017	65.9742	44.7276	67.996	53.2111	55.9048	55.5294	55.5294	49.7749	49.7882	60.7432	54.2339	56.6499	69.7037	41.2337	50.8594	50.8594	59.1803	60.8567	62.8465	56.7891	53.253
50.7944	61.3961	66.9226	66.9226	72.2016	64.4969	67.9319	76.4382	74.5137	50.6003	40.8804	40.2656	40.2656	34.9023	61.2673	55.2937	43.2544	50.7759	58.9638	56.6596	58.96	58.9761	60.1065	67.8255	67.8255	69.8018	52.1053	54.4265	50.8367	48.1348	48.4039	57.7683	59.0434	48.2637	38.4194	47.3688	47.3688	59.967	71.5624	61.2778	52.106	54.5244	54.2571	54.2571	68.0118	68.0118	63.388	67.4932	64.1428	62.8072
55.1209	73.0405	76.6538	68.0205	68.0205	77.6566	41.5928	53.8669	66.6623	47.2693	44.4899	41.8517	43.0138	50.5958	57.6024	53.0798	53.0798	63.8388	67.3982	64.6675	63.5155	50.1114	62.3738	62.3738	58.9394	58.9394	53.1313	55.4345	54.2022	67.8681	56.583	61.3925	61.3925	40.679	48.327	62.6101	61.3988	62.1733	56.7507	69.7225	69.7225	53.3045	58.754	61.3246	60.6746	64.1319	60.7717	60.7717	44.0615	44.0615
56.5283	58.6899	44.4142	62.162	67.8911	66.6329	54.226	63.2839	59.7342	59.7342	42.8955	62.1636	55.0913	55.0376	64.5593	73.0301	44.7004	66.3139	50.836	53.1923	66.0924	66.0924	43.967	59.0383	50.9835	71.3091	56.5759	56.5759	47.5442	64.0563	55.4846	58.7111	54.4177	55.4984	64.533	48.3964	48.3964	64.1522	60.896	69.7582	66.2482	58.9905	55.5768	59.8871	53.3095	53.3095	59.9499	57.7511	57.2294	54.2699
55.3562	59.8226	71.1628	72.6918	74.1599	51.6388	67.7109	47.3652	47.3652	41.8469	56.6098	55.4584	67.8712	54.2549	67.9134	60.0088	60.0088	65.8813	67.5564	64.4837	54.3052	40.6705	59.9184	54.2851	62.0597	62.0597	59.9911	52.1453	53.2482	62.6185	60.7981	63.1045	63.1045	45.9663	52.209	67.9221	44.7533	64.6517	42.6234	66.4167	66.4167	58.7457	59.9883	56.5234	46.6892	50.9103	66.3979	55.6421	63.5028	63.5028
67.8182	59.7852	59.7852	69.1448	72.9252	54.9933	73.5946	57.3394	51.6019	51.6019	66.6975	50.7425	43.8508	62.3388	58.8091	69.5414	67.8914	67.8914	41.8539	37.5903	39.6602	53.1426	66.1792	55.3748	55.3748	55.5605	58.7127	58.6692	50.9282	50.9282	52.1378	42.6131	54.2299	45.9413	49.8255	54.4766	54.4766	47.5571	49.8337	44.0816	57.8429	59.0306	57.7101	57.811	58.6285	58.6285	67.7917	41.1939	47.3665	49.7612
64.5895	50.7296	69.6371	64.4457	54.2265	50.6612	65.371	71.1957	71.1653	71.1653	61.1426	54.1563	53.1238	43.9036	56.5553	49.0938	49.0938	62.3262	57.7732	62.4513	63.3087	63.2408	58.8577	57.7234	52.2076	52.2076	48.4261	60.6843	61.8366	59.8467	50.8139	51.1012	51.1012	54.2925	65.9898	42.6167	57.9272	59.9583	56.6905	54.3102	54.3102	64.322	56.4635	51.7357	55.2086	52.067	51.9991	48.2497	60.0147	60.0147
55.0648	42.4207	55.0158	53.9949	52.9771	52.9771	57.5631	64.5246	71.28	48.0616	61.961	69.975	69.975	64.6125	64.6125	54.9566	56.5408	63.9659	62.3179	61.1331	71.3004	71.3004	56.4581	62.6229	57.794	46.7928	56.6748	48.8321	60.7215	60.7215	64.6697	60.0386	51.0015	66.3389	41.8807	55.6175	55.6175	49.386	54.4875	62.0236	60.6231	41.2284	54.2941	69.6836	58.6778	58.6778	60.0238	49.8207	54.4136	54.3683
50.7192	67.7338	47.1464	47.1464	51.5529	48.1389	54.0418	45.3019	69.4094	69.4094	58.7388	51.6622	41.818	39.0487	58.5823	64.1651	64.1651	64.7017	62.6254	57.8567	65.9889	52.0818	58.5145	59.4083	56.6446	56.6446	55.3739	44.9625	58.7321	66.3264	64.4343	54.3884	55.6379	55.6379	59.9518	66.1112	54.4173	57.4911	63.0409	52.2232	52.2232	49.7364	46.4141	44.988	56.5457	66.3505	57.855	66.0258	60.7026	60.7026
53.9286	47.2056	47.2056	60.9862	63.1904	69.1782	63.8451	58.7408	49.8707	49.8707	52.8723	61.0231	57.5025	46.4305	55.0313	71.0932	56.456	57.6491	64.0036	63.3089	52.6781	52.6781	55.4796	53.2255	64.5153	43.1359	46.493	36.9712	55.3989	55.3989	54.17	53.1701	56.466	52.9701	55.27	56.6201	54.2123	53.1841	53.1841	54.341	61.2009	43.8645	62.5254	64.4699	52.0791	52.0791	56.5297	58.7046	49.7825	57.8316
43.7119	71.209	54.0753	54.0753	71.0603	69.1573	71.1795	73.101	65.278	65.278	59.8201	44.5211	60.9856	58.7221	62.2635	64.5047	53.0659	63.3249	63.3249	62.0238	39.6765	39.7196	54.4255	52.1936	59.12	59.12	44.1187	64.4389	60.0563	67.9445	60.6963	54.454	57.8702	57.8702	60.1197	66.1345	61.3484	53.1737	49.6446	60.0697	65.9471	59.7758	59.7758	65.9189	64.5863	59.8946	55.2803	57.7375	48.2782	48.2782
57.5993	56.4334	56.4334	65.2543	56.2986	63.2698	64.4088	72.6364	69.3176	63.2426	63.2426	44.4883	67.8994	71.3277	63.8893	67.931	63.9794	63.9794	54.1325	53.1346	55.4753	59.9268	57.6743	57.8264	57.8264	67.9596	67.9596	67.8406	73.0757	68.3275	50.8013	59.0557	67.94	67.94	57.6901	68.0822	54.4319	39.6517	57.7117	44.6697	54.1633	54.1633	59.8861	61.9477	56.4673	62.5723	57.7003	59.7596	59.1624	54.4275
58.8561	67.2861	55.0108	55.0108	56.3325	65.2333	59.7324	49.769	63.2748	63.2748	66.7765	59.5291	71.089	60.0237	69.361	57.8846	59.8155	62.1834	62.1834	44.487	51.6707	53.4858	56.4671	63.263	61.2063	48.3889	44.6932	58.965	53.2399	64.4692	64.4692	60.7387	43.1434	39.0627	53.2698	57.7695	48.2403	48.2403	62.1717	63.4085	64.4368	50.75	62.5923	55.509	60.5061	65.8912	65.8912	58.6934	64.3371	54.2952
65.8027	42.3951	42.3951	45.9156	41.019	46.5664	51.5994	57.4933	56.344	59.8049	59.8049	52.5769	65.9966	52.9369	52.9369	47.125	47.0801	52.5086	71.0468	61.8058	50.0013	64.0087	64.0087	58.8383	50.6252	44.9822	44.9822	55.5736	55.4166	54.2242	44.102	52.6475	53.1406	66.2459	66.2459	59.0416	55.447	50.7733	69.5698	47.1336	59.6415	59.6415	57.6509	61.8289	51.734	50.6692	60.0569	58.8832	55.4744	55.5048
62.2896	44.4852	43.7258	58.5565	NaN	48.03	48.03	67.2531	48.8721	59.7693	38.1794	50.4898	61.1193	69.5463	73.0763	73.0763	55.4616	46.0902	46.0902	67.799	65.8158	47.3291	57.7528	56.1868	50.7981	64.1174	58.7034	58.7034	60.018	60.0568	49.8959	52.1173	50.9209	50.9209	45.759	54.2638	49.054	53.237	50.6641	44.8598	44.8967	54.3646	54.3646	53.2752	49.7915	43.9862	43.9862	44.0689	46.4167	46.3519
54.0405	45.5694	51.5651	57.3583	54.9209	54.9209	67.6607	67.6607	69.1925	48.0972	48.0882	63.3106	70.704	76.1987	76.1987	67.9883	56.9643	67.3704	49.0048	63.3943	48.3996	63.2774	63.2774	64.0915	69.3918	55.1716	61.1634	57.6343	60.0755	56.5201	56.5576	56.5576	59.9947	64.5513	51.9836	37.7084	52.039	53.1726	53.1726	54.1117	59.7661	55.4016	54.1794	52.0502	43.989	49.7908	49.7908	37.7175	49.727	54.2692
58.6618	53.9548	47.2078	47.2078	67.2262	64.4079	63.312	54.8693	69.1104	69.1104	54.989	54.989	57.4106	62.1346	45.1175	50.8333	55.1138	56.3442	56.3442	50.7918	44.5399	53.0495	55.4102	53.1386	52.08	43.9237	52.9768	52.9768	59.8156	63.4267	57.6809	57.6797	45.6882	64.5495	64.5495	50.7902	52.7095	56.0809	54.1062	55.274	51.9471	34.263	34.263	54.2895	42.3119	44.7871	49.6991	53.058	37.7966	41.2637
41.7323	55.0847	62.0742	60.9136	70.6147	62.9847	58.3563	58.3563	70.714	70.7682	59.4464	76.3602	71.0243	66.676	65.5549	43.7463	58.6524	67.1312	70.9923	70.9923	50.5429	54.1008	54.1203	51.5883	53.0699	53.9955	53.9955	49.9526	55.3122	54.1008	53.9835	62.3198	41.8049	50.7666	50.7666	57.3934	58.7296	52.9254	50.4362	62.1588	59.8203	57.5503	43.102	43.102	45.7311	43.0307	56.4042	53.0667	38.2935	57.4863
51.6261	66.5033	66.5572	66.5572	57.7815	70.0865	66.5096	66.6036	64.3611	47.9305	74.4961	74.4961	63.2851	53.9602	58.6703	52.9607	47.1498	56.2916	56.2916	58.6556	47.3026	52.9391	50.6231	52.4418	53.0791	43.0059	44.4782	44.4782	61.0199	64.5119	66.526	67.25	56.5015	67.4359	58.8227	58.8227	54.0655	64.3918	47.3062	44.7089	34.2621	42.8823	42.8823	55.4285	59.1069	47.3659	52.9945	49.5487	56.3763	57.6043
66.8981	55.9045	56.6874	56.6874	60.8387	63.193	60.6948	47.7925	62.0092	62.019	62.019	64.1596	61.9058	49.6784	44.4635	51.3871	56.8563	64.3396	58.7094	58.7094	46.0291	50.7087	50.573	58.5145	59.8325	63.7986	52.4249	46.4105	46.4105	64.3212	47.0367	65.7475	60.9233	53.8625	53.8625	56.1773	60.7382	52.933	56.3835	58.7115	54.3748	55.2978	55.2963	55.2963	64.3331	62.242	48.7512	56.4015	57.6133	51.7267
59.4139	66.9112	66.5006	66.5006	68.6708	65.5996	65.5591	66.6602	53.3787	62.0143	71.2013	71.2013	60.7772	67.7657	58.4289	72.0166	49.7722	72.5515	71.9971	58.2251	58.2251	54.8144	57.3522	71.1364	72.8038	61.6963	68.7229	68.7229	76.0322	45.0847	56.3195	60.9127	61.0475	52.3663	57.4345	57.4345	45.5644	46.4798	54.0175	55.253	51.8203	55.3011	56.4639	65.6971	65.6971	54.2261	48.2278	52.9506	64.5833	63.7529
59.8696	54.1873	54.0885	45.1196	45.0187	54.0704	54.801	54.801	58.4697	66.4109	73.2882	65.4754	53.1519	47.8023	68.931	68.931	48.8926	66.2732	58.3244	47.8974	48.7258	57.4909	57.4909	53.0064	53.0064	52.8777	44.4736	58.6862	57.2526	56.3174	41.6417	41.6417	53.8782	56.3514	42.4287	48.212	62.3777	55.2514	34.9246	67.5208	67.5208	45.263	48.0099	63.1249	58.4137	53.1131	53.1131	50.7078	50.7078	52.0301
56.2309	61.2185	61.3163	56.8158	57.1521	65.2685	46.9758	63.0304	63.0304	45.6799	47.7953	61.9286	61.8152	63.1118	57.3048	57.3048	47.0886	53.7855	64.1132	48.8902	61.9266	46.2265	62.0472	59.7998	65.4832	65.5027	51.4552	51.4552	70.9532	52.828	46.1672	49.4772	38.2916	49.6235	59.8472	59.8472	46.3512	47.25	36.8975	51.9108	33.603	55.3439	47.2576	51.9111	51.9111	53.1596	54.3072	54.2621	49.7014	56.4263
51.3955	64.3861	62.0195	58.1999	51.3453	47.8201	67.5401	67.5401	66.532	63.0865	43.5208	53.7155	52.6603	51.4117	58.289	44.4768	44.4768	40.3901	41.7696	47.2015	49.0373	48.1383	53.9544	41.6806	41.6806	56.1683	58.5618	53.7371	45.3873	58.0753	49.4737	49.4737	44.6408	43.7527	52.9317	56.3602	47.2296	54.0859	51.777	46.1771	46.1771	44.7591	46.5082	33.604	43.7777	59.72	56.3208	45.6549	45.6549	49.5689
59.881	56.0898	51.4837	49.744	62.0341	64.3425	46.3381	62.969	62.969	59.7678	64.2239	65.5106	63.0784	47.8288	45.7925	52.3542	52.3542	53.8808	58.4938	59.7795	59.8286	58.8188	52.8872	45.2469	43.6889	46.4544	47.3476	47.3476	40.2891	57.4123	49.342	44.7124	50.6651	52.8792	52.9139	52.9139	53.0515	57.3874	59.5721	42.9442	58.2349	56.4342	54.079	51.9349	51.9349	58.6486	52.6053	48.2552	54.2075	50.8296
60.9036	59.8459	59.743	59.743	65.0394	52.7871	56.3294	47.9422	47.9407	47.0584	52.7932	61.9917	61.9917	56.2799	48.9047	47.2288	55.006	46.3505	37.535	37.535	51.3739	51.3739	56.2661	40.1278	47.8812	52.8861	51.8083	70.9755	70.9755	42.455	39.4738	62.1386	58.6847	59.6046	47.9822	51.9017	51.9017	53.0392	56.4307	40.428	50.7616	52.008	42.2589	48.22	54.1082	54.1082	48.5679	34.9662	57.6536	56.2292
42.0823	54.8132	53.8816	55.0208	55.0208	54.856	52.6946	56.1799	48.9839	48.0042	50.7069	50.7069	57.2446	53.8278	56.2448	48.1079	48.1079	41.1102	43.7809	48.9503	58.4465	50.4179	50.5002	50.5002	56.2191	56.2191	58.5276	55.1816	62.1299	57.4096	58.5264	56.2247	56.2247	49.4953	42.5291	52.9704	55.2967	47.2009	47.0882	47.2084	47.2084	39.6621	51.9353	44.8304	45.4447	53.0221	53.041	53.041	59.7703	50.6588
53.8964	59.6292	59.6292	62.8894	55.0594	56.1684	56.1802	61.5615	53.2963	53.2963	45.2941	43.0628	67.3872	38.1647	38.1406	58.5769	55.1556	55.1556	50.3924	67.0929	47.1378	63.1097	53.8912	55.2735	55.2735	56.313	55.9638	52.3626	62.1008	63.1936	57.3669	51.4782	59.7006	59.7006	44.5393	45.6129	53.9189	52.8811	50.5608	60.8678	60.8678	49.5826	50.5563	47.329	45.7458	51.8965	44.8043	50.7699	50.7699	41.8384
53.9446	59.6417	47.9241	53.8427	53.8427	54.8412	52.3727	58.5286	47.2095	46.2944	60.7691	50.6782	51.4712	51.4712	53.9343	49.4317	59.618	48.0625	40.3783	57.3886	57.3886	56.1806	56.2334	57.2029	47.0169	48.1097	50.3818	47.3147	47.3147	49.3382	48.268	38.3215	43.8436	40.2821	40.3488	40.3815	48.1232	48.1232	58.6737	57.563	55.2809	43.7088	42.2678	45.6063	45.6063	44.6773	48.5265	57.5816	57.5945	50.6817
55.2262	62.2162	62.2162	59.9203	64.3257	55.9013	60.7568	48.8242	58.6369	58.6369	58.6685	34.8003	51.9165	54.0979	51.5699	51.4126	53.9245	53.9245	58.4908	59.7327	49.0473	55.1305	45.4743	52.8265	52.8265	49.439	60.8768	63.0256	53.8652	51.7118	57.3527	53.9961	60.9287	60.9287	44.5861	51.6413	55.2305	44.7094	41.3221	50.6214	55.0254	55.0254	38.7944	47.0862	42.138	58.657	48.162	47.3099	47.3099	55.1887
NaN	53.8547	37.3712	47.0023	47.0023	53.7468	51.1738	57.0919	55.0685	59.4636	59.7471	51.546	51.4055	51.4055	51.5529	57.4626	52.5079	51.4527	54.8687	53.8355	50.3739	68.4449	68.4449	47.1794	50.4455	40.2512	47.0927	50.4101	50.4101	48.0002	40.252	50.3787	55.1936	44.5958	51.7646	45.5195	51.725	51.725	36.9342	49.5191	51.7806	51.7288	37.6996	43.1647	47.2328	43.7839	43.7839	42.2345	57.5408	51.8886
41.6859	54.8488	56.3142	55.1827	48.0155	48.0155	56.113	43.6632	53.5958	54.7182	43.6405	56.2862	56.2862	65.5322	65.5322	58.4805	63.7425	67.254	46.2896	57.4144	54.952	54.952	64.2199	42.8736	53.9077	53.9093	55.0728	55.9073	55.8516	55.8516	57.3974	55.1201	55.0972	61.4458	47.9775	48.1797	48.1797	40.313	40.313	52.8732	48.0195	49.4111	55.1309	57.4469	59.8018	59.8018	59.532	45.649	51.5453	54.0022
45.4049	56.132	53.8312	53.8312	NaN	54.869	60.6712	58.6615	48.9673	58.6516	58.6516	53.9565	50.5366	56.2799	57.4337	54.8588	54.8588	47.2656	47.2656	40.3434	50.7583	50.4216	50.4611	40.9663	65.7355	65.7355	67.0976	67.0745	53.703	55.0002	29.0258	50.4421	49.5219	54.0208	54.0208	39.6685	40.3178	51.7409	50.5617	55.1578	51.7198	45.6334	49.0365	44.6664	48.2211	50.6056	50.6056	59.5824	50.4308	52.6952
51.4587	59.756	59.756	58.5594	45.8726	45.8726	63.3383	48.8688	64.9865	45.3278	62.8238	56.1698	60.7749	62.1944	58.5215	54.0059	58.508	58.508	54.9148	57.2455	60.7711	51.3154	52.8317	53.8369	51.415	43.6384	43.6384	61.9995	50.7393	47.2312	59.8029	38.723	48.1012	48.1012	51.7416	49.2896	34.0971	54.9651	52.6713	50.3901	50.01	50.01	54.0344	51.6708	50.468	52.3172	57.2735	50.8895	48.0209	53.8885
51.5624	59.388	68.3613	50.4534	62.7697	48.7824	48.7824	60.6945	50.623	65.0186	49.5781	47.1718	62.0327	62.0327	62.0213	56.3398	57.3642	60.8984	58.6463	48.0777	52.9142	54.0085	60.8451	56.3146	38.2029	38.2029	43.6725	58.4858	40.2458	48.0456	47.9836	48.789	55.0324	49.2057	51.4106	52.6979	53.8305	53.8305	64.9965	58.6564	53.8799	60.6722	58.5261	55.0531	44.4582	51.6035	51.6035	61.8532	43.6492	52.8157
61.7641	60.7522	60.7522	57.2631	57.251	48.594	57.3275	48.6897	55.9088	48.8337	48.8337	35.3086	45.1349	54.8885	58.5936	46.331	58.5227	58.5227	57.321	60.771	53.8279	57.3288	53.8923	47.9664	51.3176	47.9727	47.9727	59.693	58.5436	57.2801	43.7788	53.8949	54.9361	46.3859	46.3859	58.5827	46.4553	45.3276	34.0867	43.7134	54.9549	54.9549	56.1307	51.3918	49.4137	38.7037	45.4839	47.799	51.1284	57.0856
56.1501	59.5714	61.9441	57.2519	56.1296	53.7478	53.7478	51.4959	56.1686	53.6705	56.0765	48.9355	60.8673	60.8673	51.5144	49.7755	66.4208	39.4147	40.0679	38.7618	56.1887	57.2842	48.0246	44.4346	51.3619	53.6911	50.2568	52.1626	57.235	51.348	51.348	55.0679	52.6888	51.3555	50.1733	52.774	53.7127	58.3378	48.6502	51.241	41.5588	44.307	44.307	43.6903	42.693	52.5723	51.3801	47.7999	50.2574	50.2574
59.6645	46.2774	57.3471	58.3298	58.3298	43.6754	46.1587	52.2946	53.8523	56.1703	56.1703	62.9143	64.3291	58.5768	58.5238	53.9438	35.9304	35.9304	50.2142	50.2142	48.8415	57.2027	51.3539	57.2241	53.7376	47.8751	47.8751	56.0164	53.1385	51.271	44.3811	47.7419	47.8455	36.6991	44.4183	45.3304	49.6861	55.8471	55.8471	53.5985	52.4413	47.6782	39.3083	50.0687	41.9362	38.4614	41.5557	41.5557	53.5537	39.9527
61.914	53.2696	60.7962	60.7962	49.8251	59.5181	47.0719	58.3982	60.712	57.226	57.226	56.1643	56.2472	52.7496	50.3759	58.4877	39.4711	49.8394	49.8394	46.3384	51.2556	60.638	58.3236	58.2512	59.5305	48.7523	56.1442	56.1442	52.5863	54.8845	58.4365	64.8439	46.2455	46.0969	46.0969	48.6797	54.4725	52.0511	58.2092	40.0951	41.819	53.5802	53.5802	47.6617	47.6698	46.1406	43.6352	51.2566	42.8129	44.5144
53.0923	47.9817	55.1484	58.5119	58.5119	45.5098	60.8994	61.6202	65.6666	61.7473	61.7473	50.7669	46.3677	41.095	41.095	57.1649	52.2715	49.3939	50.4806	48.1697	55.0705	51.4119	51.4119	48.0763	52.7481	50.4468	40.2599	60.6195	31.8913	46.9989	51.6217	51.6217	52.6476	47.8842	47.951	50.3842	47.2204	47.8708	47.8708	45.3819	55.0169	51.3786	46.1973	43.6458	34.1132	43.3259	45.2644	45.2644	45.2409	49.7408
51.4179	49.0485	43.0214	47.2343	54.9477	41.6301	57.3166	47.8773	47.256	51.388	57.3302	57.3302	59.7037	55.1823	49.007	50.3134	52.36	54.7861	54.7861	53.8264	50.3476	52.2843	40.9169	58.4247	54.9499	49.3161	49.3511	49.3511	61.5385	50.3509	57.2727	46.9112	50.2644	54.7947	51.1627	64.093	46.1502	54.662	40.1453	40.1453	48.8274	43.6298	40.874	39.3658	36.7497	39.3155	39.2517	39.2517	43.3966	46.7981
63.8028	42.949	67.15	60.803	38.8636	48.0492	49.7137	49.7137	52.764	55.0284	56.1836	47.0109	54.8739	51.4532	57.2622	67.6369	67.6369	59.6641	51.346	52.6803	46.3558	59.6015	54.9854	44.5095	52.5221	50.3461	56.1089	51.5329	51.5329	52.4805	58.5355	51.4331	47.1549	57.0749	58.3704	58.3704	53.79	53.8825	60.6764	52.588	45.0778	43.6472	50.2117	50.2117	50.2062	50.2013	44.4495	51.4455	46.7291	42.7339
34.8284	57.4711	58.6262	58.6262	44.3572	60.7523	52.8534	47.2584	47.2263	53.8486	53.8073	53.8073	43.6239	55.0268	48.8453	43.6602	50.3105	46.2685	46.308	46.3734	42.8578	43.6531	51.6879	51.6879	38.7097	52.7374	47.9919	53.2654	51.5147	53.8339	53.8339	51.3969	51.3969	50.3255	58.2694	47.8349	52.5999	53.6213	52.4376	49.0564	41.812	46.7154	46.7154	31.1932	52.3574	50.049	52.4847	51.2926	51.3262	47.8508
58.4313	59.8064	62.163	59.245	59.245	57.327	64.1949	61.9993	53.8963	56.194	56.194	52.7072	52.7072	41.0946	50.4545	47.1007	56.4128	38.8748	NaN	NaN	48.1254	37.5952	47.112	47.1741	52.2217	46.2382	53.6791	51.3369	52.6511	49.2735	51.3826	51.3826	49.19	46.841	46.8568	46.8568	50.228	48.819	52.633	45.4048	45.2333	41.8704	47.7296	52.5267	40.9241	41.7894	49.073	49.073	40.9985	44.4065
58.636	69.1625	63.0413	54.8139	56.2945	61.9973	58.5356	46.4121	46.4121	52.3845	55.1776	51.4241	47.9393	45.547	48.9467	48.9467	53.8907	54.9211	56.3022	34.8037	56.312	50.5033	65.5673	65.5673	47.2865	51.4646	56.1872	52.3569	56.0688	50.3964	54.8806	54.8806	45.309	40.2163	46.765	54.8656	46.8471	43.5175	43.3679	43.3679	33.9552	45.2756	43.5591	34.0746	35.9846	47.9578	37.4694	37.4694	49.0198	51.4195
39.5653	68.5173	61.9793	59.6779	59.6779	60.797	59.6915	61.6668	67.1532	62.1143	54.0922	61.014	61.014	54.099	51.5093	51.7736	40.2812	58.6458	59.6225	59.6225	56.3655	52.9945	48.1178	55.265	55.265	52.9775	46.069	56.2992	50.3869	49.2995	49.2279	49.2279	45.3915	50.3591	46.9503	44.5371	36.0592	38.7341	34.1741	44.4338	49.1123	53.7017	50.3096	50.3096	45.7251	38.5221	41.0023	49.0373	35.9093	51.2793
45.4471	58.5507	53.9116	53.9116	51.4396	50.3094	59.5867	50.7946	48.8628	47.1606	41.1553	41.1553	55.2184	48.0862	48.0386	55.9771	54.936	52.8455	56.1374	47.0015	47.0015	53.7406	53.7793	59.4866	57.3334	42.0544	47.9765	47.9765	48.0339	48.0339	53.8532	49.4573	52.756	51.6029	50.3674	50.3674	41.0012	52.2777	44.3355	46.8723	37.7758	45.3493	46.768	46.665	46.665	35.3149	38.4331	48.0624	45.6896	41.9276
58.7816	65.1719	65.6965	44.6504	59.8159	58.5416	65.5298	62.0084	55.195	57.4063	47.1534	57.2955	57.2955	53.9335	60.714	60.7549	43.7192	56.3178	48.1111	48.1111	47.988	47.988	41.0475	47.9428	51.4535	62.9101	44.4961	48.0987	48.0987	50.3857	52.704	40.2266	49.3644	49.2995	45.3778	53.7139	53.7139	50.169	46.5832	44.4123	41.8685	52.4479	54.7112	54.7112	43.4739	43.4739	40.1189	51.3296	42.8013	54.8534
57.5386	55.0388	54.0523	47.2057	48.0296	48.0296	51.5017	53.8806	52.8643	56.3546	45.2861	45.2861	45.5242	50.7061	45.5345	46.3466	34.1421	50.4188	51.7842	49.5542	49.5542	57.4901	54.0672	46.4041	47.0854	55.2027	50.5094	44.5132	56.1425	56.1425	52.7773	50.3495	34.7064	47.832	58.3261	58.3261	58.3353	54.7525	49.0599	44.3029	41.8259	34.0464	46.6334	43.5808	43.5808	46.7399	40.1113	49.0535	48.1494	51.5129
55.3741	53.0426	53.0426	50.5612	54.0034	52.4023	49.4709	41.1751	50.4519	63.034	50.8215	39.4832	39.4832	53.883	56.4333	43.7811	55.2246	56.3206	67.4435	52.9459	56.2954	56.2954	48.0732	56.472	50.5811	43.692	46.9843	48.3013	48.3013	42.917	45.6193	49.4481	48.3116	54.9931	47.3183	58.4377	58.4377	50.2992	45.2685	49.078	49.078	39.3058	49.1568	49.1573	41.0177	44.4337	46.9541	49.2013	44.5356	41.146
47.0863	50.6693	47.225	48.0689	50.5955	55.0381	53.9292	53.9225	53.9225	59.4429	47.9799	49.3556	51.7579	52.9307	50.5163	42.9054	55.1431	55.1431	52.7632	42.8688	52.8227	47.3105	51.3812	51.3812	34.7033	34.7033	63.2188	44.6211	57.2852	50.4073	55.1139	58.6351	58.6351	52.7506	57.2079	54.886	44.3985	49.2371	33.9922	47.8835	49.1565	49.1565	49.1271	52.4347	45.3844	47.8024	47.1804	53.7473	56.0531	56.0531
55.4338	61.0178	61.0178	41.8543	NaN	49.0463	38.2531	53.4298	51.4848	55.1121	51.793	56.1383	56.1383	49.5152	63.0932	50.5243	44.8028	58.5811	49.9774	50.3656	46.1617	46.1617	59.826	57.3106	52.8097	49.7992	54.8961	53.8456	47.934	47.934	51.2256	41.6048	46.5644	41.554	54.6929	53.965	53.965	54.8831	30.6526	46.1296	52.4695	52.4695	40.965	40.2184	44.5074	51.4377	43.6204	54.8065	54.8065	46.8764
55.36	58.7969	55.2476	57.5275	69.0594	47.0851	44.5518	50.7218	50.7218	52.9265	52.9265	56.4095	45.5163	56.3297	59.716	40.3238	52.2583	52.2583	48.9031	51.3547	40.2343	48.8725	49.8808	59.4516	55.0635	55.0635	41.1341	46.365	60.5813	53.7399	41.9051	45.3032	45.3032	61.8131	61.8131	45.2356	52.572	53.7161	51.2754	51.3355	46.7483	46.7483	42.6579	42.7106	31.8501	46.7434	46.6881	36.8032	48.8834	48.8834
62.2411	53.8985	53.8985	53.3753	66.4181	65.5795	55.2221	48.053	47.3131	47.3131	51.4445	68.481	47.9683	64.2812	59.6115	49.5297	40.9407	46.5202	49.053	50.4048	60.6447	60.6447	53.8538	59.5807	48.0456	54.9729	58.615	48.0152	51.4502	51.4502	41.6448	45.3698	48.0729	50.4005	49.308	50.2148	50.2148	53.6276	51.4113	50.1571	50.3405	53.8185	47.8002	45.5233	49.2463	49.2463	36.9551	43.6577	38.6788	44.4881
51.4709	40.9908	40.9908	53.834	61.4936	50.6712	62.9237	48.8699	55.2479	50.4599	50.4599	44.5092	50.4649	48.9597	59.6277	58.6116	48.0302	48.0302	50.3295	35.3966	41.6688	52.7722	52.7723	50.7307	38.1971	38.1971	56.2619	57.1976	46.8362	54.9057	47.7772	55.923	44.3095	43.5255	43.5255	50.1336	51.355	46.7196	48.9793	52.4722	34.0406	34.0406	44.4003	46.7727	44.4224	45.3434	44.4894	44.5855	41.0621	41.0621
40.3298	56.3428	45.7221	47.1775	54.0698	54.0698	54.028	58.6564	51.7856	44.6662	52.9728	56.1983	41.1282	50.519	50.519	50.573	51.8218	51.7846	49.718	42.1802	44.6491	44.6491	43.6605	54.9238	48.8299	53.7607	54.973	53.6924	50.1942	50.1942	52.591	47.7118	51.3213	54.6338	52.5444	52.5318	42.7786	47.9976	47.9976	41.1155	54.969	47.8411	42.6525	38.5312	44.8469	44.8469	40.2943	46.7401	41.9435	46.9737
52.9889	49.6159	51.8801	46.2276	50.6463	55.331	55.331	59.6045	36.9596	58.2657	55.045	59.5686	51.6107	51.6107	49.3612	50.5418	42.2065	59.4775	59.817	51.7279	48.1109	43.0113	43.0113	51.842	54.0225	56.4562	52.9834	52.8835	52.7953	56.2304	56.2304	49.4089	47.0194	38.6842	43.5508	56.2815	46.3365	46.3365	53.699	44.4152	48.8371	54.9641	51.5214	41.0779	46.8901	43.6048	43.6048	39.5571	45.8953	52.5847
41.4984	54.1702	41.0582	49.5372	60.8301	60.8301	49.4971	40.3632	61.7679	55.2815	54.0658	45.1523	45.1583	48.1936	48.1936	54.1499	63.79	63.0421	50.1002	52.8586	57.5077	44.5857	52.8411	51.4666	48.0024	48.0343	48.0343	33.5042	40.3244	47.9059	33.5229	51.5957	52.636	52.636	47.0098	47.0098	49.4236	43.7249	46.3244	30.2079	37.9534	53.9649	53.9649	43.0061	39.5284	43.759	53.8864	50.4997	51.6003	46.8268
60.5081	55.2832	59.752	57.6351	52.4313	56.4699	56.4699	35.5118	40.9797	52.9408	51.6404	52.5351	52.8514	52.8514	46.4769	41.8144	58.6061	47.0943	58.5972	60.9124	57.3598	43.7236	51.855	51.8714	43.8473	43.8473	38.3018	38.3018	57.2719	60.7454	56.1403	53.8071	52.7473	49.3659	49.3659	41.1616	42.7249	43.6812	49.3582	46.9696	43.7897	37.6922	37.6922	47.0354	41.0904	49.4399	50.4408	45.5281	44.5379	44.5379
50.9875	39.0081	39.0081	55.4308	52.8993	42.3427	55.218	39.7502	57.3558	50.6294	55.2631	55.2631	31.4238	43.0531	57.4395	63.4622	46.6288	46.6288	60.1977	60.1977	53.9937	51.6096	51.8042	45.5069	44.5941	41.0531	50.2028	50.262	44.4758	44.4758	51.5712	56.198	58.3092	37.4924	44.4616	49.2495	54.9559	47.9031	47.9031	47.8861	55.859	47.0674	39.4375	45.9213	41.771	40.8648	42.7895	42.7895	49.1886	53.7435
49.7631	54.0072	39.7367	53.0096	50.6709	49.5346	44.6309	49.5144	54.0363	60.1403	60.1403	47.1804	48.1107	55.1878	49.4264	45.6307	50.4917	48.9137	48.9137	47.0019	51.5132	NaN	38.8415	49.6614	47.1654	58.4406	58.2382	58.2382	49.1852	51.3646	45.3876	34.657	44.3675	37.4496	37.4496	53.5289	58.1637	57.1207	47.6974	53.7523	54.7979	52.6399	52.6399	57.1122	50.7119	51.5406	43.6712	44.3903	49.1937	39.462
48.3182	49.634	47.2475	44.6606	52.82	42.2743	36.9233	36.9233	59.6384	38.8151	45.6718	50.5267	48.9264	45.6227	45.6227	51.9292	49.6169	52.9197	58.2663	57.3759	44.751	49.5028	37.5631	37.5631	51.6886	48.8642	50.2703	38.6976	50.1958	52.5197	53.7373	53.7373	52.2992	53.7602	41.886	44.3649	53.6242	46.2556	53.2069	49.1561	47.2585	47.9995	45.9454	45.9454	36.2274	46.969	53.6912	44.509	46.1684	42.7379
56.3663	54.8042	41.4325	41.4325	45.7507	50.6341	56.293	57.4425	58.5375	50.9175	56.106	56.106	41.1154	52.9566	40.3761	47.1905	51.6695	47.9283	47.9283	37.5262	50.4999	47.9296	52.8647	45.4423	40.9769	51.445	48.7818	48.7818	58.3122	49.8346	50.4579	47.0667	47.1124	47.1114	47.1114	45.9351	45.9351	43.5972	36.8291	42.4477	49.241	41.0597	41.0597	44.4019	41.1015	39.4165	40.1271	45.8798	43.6045	49.3409
57.6298	55.1932	52.8827	42.9632	42.9632	48.4813	56.2054	57.5228	55.197	54.9928	55.1155	49.3248	49.4663	44.7086	44.7086	55.1984	55.1984	52.7951	52.6466	52.6466	57.2434	58.5356	52.7269	44.5512	51.2726	60.7751	60.7751	59.6402	43.7068	51.584	45.3977	40.1105	47.2314	41.0693	40.2836	40.2836	50.6265	52.6831	45.4907	41.9966	46.9584	42.1294	45.4034	45.4034	51.4922	56.2115	44.6072	44.6072	46.3829	45.6293
46.4624	49.7031	50.878	55.1774	55.5	38.2001	38.2001	58.3461	51.5926	35.5025	47.2812	57.5527	50.6204	56.4345	56.5212	56.5212	57.4753	48.9568	56.2369	42.8405	41.5251	45.1134	59.5266	62.8488	62.8488	58.485	53.8532	54.9648	59.3539	39.4199	39.4199	47.9931	54.9466	49.7897	44.3773	54.7504	48.7666	56.6453	52.5691	52.5691	56.0964	40.2221	41.986	47.9611	54.8506	47.9918	42.8425	53.7354	53.7354	59.3922
49.7338	52.0985	43.1545	40.5272	40.5272	43.2595	51.9465	41.2523	47.169	50.5841	51.7692	51.7692	36.9549	43.0696	50.6643	55.4396	56.2228	55.4031	55.222	55.222	53.8125	57.4097	64.9086	52.8298	45.3086	49.7598	42.8053	50.2437	50.2437	52.6283	44.4275	36.0468	47.8142	45.4303	46.9581	46.9581	49.3044	47.9363	49.2424	48.9282	59.3558	41.9811	48.0251	48.0251	45.4681	58.6179	42.9509	55.988	49.347	53.8139
49.7313	41.7896	53.146	58.8681	50.7727	50.7727	55.328	55.375	56.578	54.2341	61.144	56.4156	56.4156	54.0789	63.1526	43.8123	58.587	41.8409	47.2576	52.7985	53.709	51.2922	50.3057	45.3129	45.3129	58.3425	49.7743	53.7315	43.7517	44.4825	58.3737	43.4826	43.4826	46.1575	50.2761	54.9281	47.9304	49.755	50.2205	49.2572	56.03	44.3902	41.0217	50.3013	50.3013	39.4543	49.8148	52.715	47.1674	42.7809
62.264	47.2742	55.2963	50.6027	50.6027	51.778	50.7578	60.4374	50.8273	48.6247	51.9741	57.5702	57.5702	54.0991	59.6818	55.2028	45.3316	50.6266	47.9667	47.9667	39.5401	59.688	49.815	57.4109	51.4935	41.1507	51.6572	45.3881	45.3881	45.4456	49.2562	47.8978	57.2012	54.8967	60.6459	60.6459	45.3076	54.7035	50.1954	46.7364	51.3045	40.9739	52.2235	52.2235	59.5916	58.4374	54.9042	53.7171	53.7171	52.6474
39.7197	52.1259	53.0947	62.6917	41.5569	41.5569	48.6805	44.0931	45.357	36.997	49.0525	53.9703	53.9703	58.2869	38.3124	52.9967	41.2687	46.0993	40.9597	50.3381	50.3381	40.9862	52.7175	54.9673	57.1641	59.5968	58.5026	58.5026	56.1308	60.6791	43.4988	54.9549	51.2408	48.7891	50.1	45.2788	45.2788	60.787	50.3405	58.4893	46.39	62.0747	48.0515	59.7022	59.7022	43.8283	55.1105	50.4051	47.8893	56.1586
46.5109	50.7808	52.9418	57.0627	57.0627	52.0651	64.2868	49.6953	55.1571	56.5522	55.3405	46.3394	46.3394	56.2203	54.1702	41.0272	43.7642	50.5709	51.5836	51.5836	50.5691	50.5746	55.1883	53.8574	52.6983	46.3568	50.4887	48.3498	48.3498	49.2134	36.0672	50.4123	51.4729	51.161	48.7843	46.2067	46.2067	52.7035	51.3387	46.2834	52.6233	52.3594	57.2795	57.2795	44.5551	51.328	48.8411	52.8267	49.2623	44.4147
46.402	52.084	53.1139	37.0753	54.1475	50.9577	56.4829	42.3488	42.3488	49.2547	51.9091	50.058	64.1917	43.9841	61.0527	65.772	58.7554	58.7554	52.9462	41.1783	36.953	55.1226	47.2307	53.727	53.727	45.9094	49.5676	54.9308	55.0967	55.0967	57.1835	54.9112	46.3029	43.692	61.9519	40.2536	40.2536	57.262	55.7547	47.0497	60.6691	40.9464	47.8535	56.2328	56.2328	62.9198	54.969	46.3898	56.1917	48.0511
58.5175	50.6455	50.6455	NaN	55.0297	34.8801	54.2367	58.5261	54.1859	54.1859	57.2557	57.6358	48.5443	48.5519	49.614	54.0623	54.0623	44.6811	51.4154	52.6261	64.0762	59.6828	54.8441	56.0546	56.0546	56.1766	54.8442	53.7956	NaN	47.8764	50.2947	51.2954	59.6851	59.6851	44.5184	50.3274	45.2204	47.2985	57.4994	48.0582	48.0582	58.435	63.5835	47.967	55.0703	48.9676	50.4707	55.1654	55.1654	59.8258
56.3486	59.8269	56.3789	50.8093	41.5108	54.3065	58.5682	56.5049	56.5049	53.6635	63.2831	65.3019	56.513	55.3143	52.9801	62.1903	60.9374	60.9374	51.5548	50.5437	56.2657	58.5495	56.2398	50.4366	47.9815	47.9815	57.3336	53.9166	57.438	49.013	47.067	51.769	51.769	50.6753	51.729	46.3236	45.4691	40.9635	58.4983	52.2429	45.4319	45.4319	53.8109	53.7439	54.8907	56.121	41.9981	43.7158	43.7158	52.8366
61.1621	54.3533	54.3533	56.3963	54.239	61.8586	58.7517	58.3369	64.2833	64.2833	49.8146	53.2216	57.7163	46.6633	63.8842	47.2658	47.2658	47.3927	47.3927	45.5422	56.5025	54.0576	60.9517	50.4937	50.4937	57.4998	53.9935	52.8406	53.4446	51.4562	53.9082	41.9586	55.2044	55.2044	62.1072	51.4267	58.5271	50.6564	53.7258	52.2924	52.2924	52.7985	52.7985	49.3417	50.553	38.7982	48.7503	58.5351	58.5351	53.7889
58.586	46.4732	49.86	43.1997	62.3842	57.8139	62.0295	57.6874	57.6874	63.8381	63.8381	60.3531	49.7688	56.6139	58.9753	52.756	54.3486	54.3486	45.36	58.3965	57.436	56.4111	54.0343	48.0559	47.2145	47.2145	58.6874	59.5566	53.7364	41.6721	45.3751	51.6086	51.6086	54.9884	51.2935	37.4919	50.3965	38.1141	41.6159	41.9743	52.765	35.3299	52.9374	44.4943	44.4943	46.9813	57.2848	51.3731	42.8947	40.2156
48.787	55.2735	55.2735	43.1934	58.9978	40.5019	39.7656	54.1806	52.8104	52.8104	55.5314	53.1577	53.0571	37.7935	50.6978	55.3997	43.9041	63.3554	63.3554	55.3961	49.1145	60.9473	54.0632	57.5487	57.5487	60.8126	47.2516	57.4023	58.5185	50.2566	50.5096	55.1743	52.913	52.913	60.8683	48.9966	50.4445	43.6304	42.3748	56.2601	60.7752	55.9251	55.9251	64.2455	40.2456	55.0639	51.7763	47.209	58.4248	58.4248
56.5608	52.0265	52.0265	50.8856	30.9268	49.7733	54.2506	57.6161	48.2831	48.685	48.685	44.8729	53.1084	60.5523	53.3035	47.4556	51.6638	51.6638	58.873	51.934	44.6526	50.1011	59.7365	50.6597	65.7072	65.7072	37.5573	55.2105	46.9985	50.5837	49.0843	63.1148	62.2048	62.2048	50.4734	48.1914	43.7811	62.047	53.8842	57.3136	59.6512	59.6512	53.89	55.1591	48.9665	58.5716	57.2995	58.4171	53.8065	45.1214
53.9302	48.7473	48.7473	62.7379	64.4337	57.431	57.7643	39.0187	NaN	NaN	54.2295	54.0867	47.2758	42.3142	43.8789	60.496	49.7299	43.8481	43.8481	56.4417	58.7849	52.9311	49.0407	56.3574	56.3574	54.0169	54.0169	44.5713	40.9926	57.3603	56.1966	47.205	40.3739	40.3739	57.4733	56.368	55.2087	56.3413	46.4481	47.1044	50.5828	36.9194	36.9194	47.212	41.3748	60.975	55.0312	52.9776	50.4402	50.4402
35.7011	38.2379	41.5466	41.5466	43.3024	44.9831	NaN	45.3962	39.7388	45.4813	45.4813	48.777	31.1162	31.1162	50.999	48.7848	43.0982	38.2948	44.923	41.5279	37.7605	46.2165	46.2165	34.3162	49.7204	48.1521	60.4082	56.3375	50.4685	50.4685	55.1694	54.0243	50.5299	42.3036	49.4172	57.4644	61.6938	61.6938	59.7065	43.8449	51.8434	55.1572	48.0385	37.5873	46.435	52.8423	50.3585	50.3753	51.5953	51.5953
39.9358	44.1087	44.1087	53.2008	45.0689	45.4745	41.6178	45.9342	53.0551	49.8364	62.6854	62.6854	52.1433	49.978	47.4267	50.836	34.3965	39.0108	53.1733	40.6914	54.9981	54.9981	50.8034	50.8034	54.2354	50.8867	54.231	37.6912	37.652	40.4127	40.4127	55.3299	51.9299	50.6193	52.9125	51.86	47.1399	47.0676	47.0676	55.1524	54.0141	51.7909	48.158	49.5143	41.8496	41.8496	41.0396	52.7394	56.2367	51.305
37.7817	46.3913	62.7857	62.7857	59.1041	55.0921	55.2578	54.3521	59.2806	39.1104	39.1104	57.2719	54.2724	59.2376	51.0667	51.0667	58.5894	57.7835	55.4921	44.7408	57.6448	60.4356	60.4356	56.2833	58.4858	51.8543	52.9702	56.2334	44.7805	52.973	52.973	48.4409	36.2206	31.5193	50.6508	62.2713	49.517	49.517	49.5201	52.8038	48.9127	46.3577	49.4219	54.0299	46.1152	41.3204	41.3204	48.4394	53.9371	49.4594
35.7489	48.5995	49.6973	51.9932	50.8692	37.8735	37.8735	52.1791	38.1319	60.5788	59.1892	63.9968	57.3964	60.6903	60.6903	59.2283	56.4938	60.7381	60.6574	59.2605	44.798	55.2587	38.9781	38.9781	53.6707	43.9125	44.682	41.4274	56.2502	48.1736	48.1736	38.9415	53.1179	47.2204	44.781	51.7634	55.1457	53.0563	53.0563	47.3399	55.2132	44.7439	42.1316	NaN	46.5101	46.5101	44.6495	44.6495	50.3698	47.9744
46.5242	44.0597	41.5767	43.0812	44.0094	48.418	48.418	50.9333	48.7889	38.3694	47.5504	58.5489	49.7443	40.4952	41.5879	41.5879	49.7268	55.4607	55.1931	43.1831	51.9616	48.6404	48.6404	44.7779	52.0518	56.2745	42.2526	51.9325	47.4031	59.7303	48.6458	48.6458	54.1556	53.0197	49.5428	34.2157	53.0217	57.5455	44.6581	44.6581	42.1349	54.0032	55.1501	56.3299	52.7622	52.8378	55.0752	42.7151	48.7525	48.7525
47.6306	58.4249	37.9167	41.3328	41.3328	62.8472	60.8944	59.2518	53.9343	49.823	52.2754	52.2754	55.4146	31.1169	62.7215	48.3861	53.8087	37.1276	24.8774	24.8774	57.6769	61.1057	55.4042	47.2089	50.5285	42.3243	42.3243	46.3114	50.7987	46.3717	46.306	48.1402	49.4859	51.7729	47.0696	47.0696	40.3225	52.8497	60.8026	59.6124	55.1844	48.9097	49.4239	49.4239	46.1512	47.0341	51.7127	52.8979	48.0589	56.2533
45.4766	38.3124	55.1758	55.1758	49.8899	57.5675	46.3711	43.2852	55.6283	51.8943	41.8131	44.0222	44.0222	45.3783	45.3262	47.4982	57.7123	53.2897	61.0226	51.0527	36.4469	50.9071	50.9071	57.0492	58.4696	48.3556	58.3986	61.768	61.6721	60.3764	48.4967	48.4967	39.605	51.9686	56.3717	46.2643	54.1153	55.3957	43.1802	43.1802	49.0764	50.6244	49.5251	51.8169	49.5762	45.598	45.598	49.3186	49.3186	42.9119
51.0244	50.6885	48.7551	47.5967	47.442	53.1464	48.5069	48.5069	58.5614	55.7934	60.9532	57.2768	59.1848	48.824	48.824	54.4329	48.9162	37.8781	37.9124	50.0448	NaN	48.8087	47.7508	47.7508	46.5546	49.7738	49.7794	48.46	48.46	43.044	48.6984	47.4641	37.8177	56.5018	51.6071	51.6071	44.8361	51.94	48.1348	56.1898	56.0829	62.9851	51.871	51.871	47.1744	48.0931	56.4184	51.3957	59.4381	55.095
47.5163	46.4888	53.1987	53.1987	51.8679	59.499	60.9542	38.3289	57.6729	43.3267	43.2389	55.2054	37.1621	45.4736	40.8037	40.8037	49.8366	43.2455	57.7077	49.903	55.0482	59.0577	55.432	50.7418	50.7418	43.8857	64.3343	64.2265	51.9512	55.3135	60.7303	60.7303	43.8847	54.1353	45.6272	55.276	56.1816	49.5903	54.0611	54.0611	40.3124	63.5172	42.1441	42.1441	53.9119	56.0755	39.5956	49.3819	45.419	45.9751
50.8925	49.8101	51.8075	45.4147	38.3279	38.2561	53.217	53.217	58.6928	47.5215	60.2889	54.3057	55.2527	62.6305	62.0534	56.5429	56.5429	37.2095	44.1089	62.5572	57.2893	57.1853	54.1694	54.1694	NaN	41.3659	49.7708	63.8827	61.7949	63.8502	64.2401	64.2401	60.9396	56.2846	53.1404	55.4515	55.4286	48.2156	56.5165	50.7631	50.7631	55.0622	38.9396	53.9716	56.1788	50.5521	53.9382	53.9382	44.6694	42.8678
50.8235	54.8944	52.9855	59.0015	52.1175	62.501	51.175	40.6358	40.6358	61.052	62.6274	58.5527	56.6738	63.9712	43.2514	43.2514	64.4291	62.6592	64.4888	59.2144	62.8718	46.3476	39.9392	47.513	47.513	44.1364	53.3647	56.455	65.8668	49.7562	60.5962	60.4321	60.4321	59.7726	63.1823	40.4891	48.2059	58.2357	54.2023	54.2023	49.649	44.7259	39.6402	60.0097	60.0097	51.9406	42.1706	56.2642	48.2073	44.7034
40.7612	51.7073	50.8241	56.3605	56.3605	47.3925	47.3318	57.8503	48.3767	52.0571	62.5827	52.1537	58.4892	58.4892	42.0519	48.4691	64.4168	46.4875	59.2009	59.2009	53.1315	40.8334	56.4856	57.8725	58.6817	63.4016	58.6764	49.9264	49.9264	47.4981	31.0596	37.2146	57.0189	54.3376	48.2927	53.0964	50.6334	50.6334	55.3317	56.2925	59.6894	55.2861	49.6446	49.6446	58.8056	50.5517	41.0813	34.1679	51.8231	46.4348
46.5114	30.9114	55.0363	57.1051	42.3998	42.3998	55.7226	55.0518	49.7421	41.5475	49.7975	43.2233	43.2233	37.1389	44.124	52.1371	51.9176	59.1152	37.9126	56.356	56.356	35.0843	57.2454	52.0184	56.6062	47.7024	52.101	52.101	52.0785	46.6961	45.7794	64.326	42.6812	49.6652	56.2796	38.8598	38.8598	48.5891	46.2738	41.6272	38.4229	58.3913	56.9557	53.0215	53.0215	52.8707	57.443	38.2885	37.6125	43.6562
47.4657	45.1302	45.22	37.1113	46.2781	46.4385	43.1635	43.1635	53.2168	38.5362	56.41	43.0521	39.8286	53.1998	42.3764	52.2451	52.2451	56.6019	50.8163	57.6711	52.0835	58.7104	62.8923	47.7116	47.6104	47.6104	46.3262	55.1363	55.1363	63.9824	61.9787	55.3709	59.8032	59.7853	58.7982	49.0904	42.2569	42.2569	41.241	55.0986	34.8919	55.4093	51.9723	51.9723	54.048	52.8738	44.6669	47.0343	44.5837	46.8838
59.0499	58.4079	55.168	56.5097	50.7683	50.7683	53.0771	50.7232	54.3128	54.4095	57.596	55.867	55.867	55.806	51.0835	41.6559	41.6474	45.1422	43.2251	51.0682	51.0682	49.8266	52.1547	57.8701	47.5531	59.0625	58.9571	55.4987	60.545	60.545	50.7042	54.1488	57.6392	46.6432	50.5275	52.9431	52.9431	52.9381	43.8079	52.8634	49.4175	47.1017	51.809	40.2633	40.2633	56.2003	46.376	46.9989	41.9486	50.4675
49.4947	39.649	39.649	49.581	48.7036	36.3144	43.9406	52.06	49.7651	49.7651	59.1239	58.562	58.5943	56.5703	47.3821	51.0317	51.0317	47.633	57.5913	53.0837	48.6808	42.3837	48.6445	50.8445	52.9513	52.9513	50.8443	39.7358	46.3223	33.734	54.3414	47.4207	48.2306	48.2306	51.993	47.1936	56.5498	42.2342	54.1536	47.2978	47.2978	52.938	51.6123	48.1722	60.3475	55.107	40.2977	59.7514	51.3793	51.3793
51.6023	42.8491	47.5481	43.0772	53.1844	53.1844	46.7325	51.0079	55.3704	59.2231	57.2636	58.8404	55.2624	55.2624	46.4656	39.8754	40.5572	53.1767	54.3298	56.3825	56.3825	59.1298	50.9749	44.0209	44.0449	44.109	59.1707	55.2768	61.0099	51.9385	43.2176	52.0285	52.0285	33.0686	59.4001	52.0552	62.3533	46.6074	53.0475	52.9836	41.4272	41.4272	52.9724	48.0779	37.6644	52.768	56.1639	49.3401	49.3401	42.0339
46.5058	50.8858	52.0858	55.4704	55.4704	49.8287	49.8287	44.0643	49.8988	61.1055	46.501	44.138	46.5437	46.5437	45.0667	43.1374	50.8873	55.2291	47.7381	55.2598	35.7514	35.7514	60.9497	49.8543	41.2271	44.2224	45.6008	48.6216	48.6216	57.2668	57.2668	55.1555	44.0451	41.4909	44.0302	56.4239	44.8993	44.8993	47.2004	44.8261	50.5512	49.3647	41.2212	30.8108	41.1847	41.1847	40.2792	50.3848	57.202	47.0783
53.6613	39.0038	44.8427	37.0853	42.9971	44.9032	38.4526	54.2135	54.2135	57.1776	56.4224	59.1995	53.9126	40.7989	57.7053	46.5723	48.8577	48.8577	61.0705	50.9823	40.7679	44.09	61.0123	49.7298	58.9561	58.9561	50.9156	51.0987	59.3323	50.9645	57.893	62.9566	62.9566	51.8867	51.8867	52.102	44.8393	59.7264	47.2519	55.3438	42.2944	42.2944	48.5859	51.6659	36.7777	42.0146	52.6753	52.8083	52.8724	50.4008
59.8375	53.8149	40.657	40.6499	44.9373	53.037	53.037	57.3085	57.145	44.0415	51.951	44.0215	47.2519	47.2519	44.0094	48.3714	42.4937	41.6138	60.9844	57.3244	53.1839	53.1839	62.4225	64.399	59.1589	50.7435	50.9147	59.2987	55.2312	40.6336	40.6336	51.7639	39.8883	50.9603	59.7483	55.3594	59.1045	59.1045	56.303	49.5527	46.3538	53.9213	57.44	49.3417	51.5925	51.5925	46.9247	52.6955	56.1415	56.0854
40.5846	40.7221	55.5319	46.42	36.4163	44.0739	52.0989	56.6305	56.6305	39.8074	39.8074	54.4342	53.2609	53.1503	47.4628	54.4813	41.7209	41.7209	46.5878	53.2586	48.9025	61.1719	43.1792	45.4391	54.4345	54.4345	64.4357	64.1431	60.764	53.2272	51.1187	57.7405	48.7353	55.8921	55.8921	55.1294	49.76	43.9288	44.8572	54.1093	56.3512	56.3512	51.9634	49.571	50.0207	42.9278	60.8774	55.0339	43.8298	44.7829
47.3714	41.414	41.414	30.5238	44.0985	51.7611	43.1332	38.9807	54.3068	54.3068	55.1952	55.3228	46.4121	48.6147	43.218	48.6848	52.1603	47.5321	47.5321	52.271	51.1734	51.1734	50.0715	51.2057	53.2344	56.6017	57.3732	61.1249	39.1742	51.1716	51.1716	43.3548	48.7513	54.2154	52.0528	46.1897	38.0768	47.0638	47.0638	38.8341	46.2531	54.9112	27.0105	48.5078	46.1294	46.1294	46.1562	53.9249	45.6944	43.9059
42.09	44.0076	48.771	48.771	38.8091	45.4035	40.6441	46.4791	43.1266	44.154	44.154	57.6769	44.0986	43.0255	49.7786	61.076	48.4261	47.5062	52.1521	52.1521	46.5738	55.9893	57.7768	41.42	56.6374	56.6374	50.6415	33.8502	59.5561	55.363	55.296	41.5805	43.2264	49.6452	49.6452	53.0451	46.2683	53.677	32.287	47.5164	47.6498	47.6498	48.5866	48.5866	54.2589	52.9515	43.8756	NaN	44.7175	55.2686
45.5648	42.9947	51.8919	53.719	55.7576	47.6376	47.6376	49.965	41.6988	46.5416	44.1174	41.6572	54.4435	41.5999	41.5999	47.7332	33.2145	35.8407	43.2717	46.6512	47.8391	47.8391	59.6127	59.6127	55.9846	53.2967	49.9085	59.2253	59.0836	31.0075	31.0075	47.668	53.2184	49.95	43.2079	37.136	41.5284	48.534	48.534	39.7265	52.0575	52.0727	46.3929	46.4116	49.6789	49.6789	47.3248	43.0041	51.751	46.055
46.4042	52.1263	47.3354	47.3354	52.1565	57.7285	54.9398	43.0331	38.1786	49.8654	49.8654	40.696	51.7526	43.0859	57.1657	49.7106	43.9744	44.1319	47.5304	44.1418	44.4394	40.6645	40.6645	48.8483	52.2122	47.6895	35.0741	57.832	59.5947	53.9505	57.7412	57.7412	48.873	52.1428	52.1754	52.1136	47.3023	48.6745	48.6745	52.9078	54.3088	58.5107	47.4906	42.3437	42.9577	45.2368	45.2368	46.2375	54.1097	49.6533
53.9193	51.9501	51.9501	42.3514	46.2815	39.8817	57.0607	62.0161	58.9209	53.123	55.7217	55.7217	57.5179	53.7187	46.3653	48.6753	53.0883	64.3643	64.3643	54.5132	56.7047	53.2828	52.322	46.5197	46.6086	52.2095	52.2095	48.8925	53.274	53.2676	59.3041	59.2909	60.6485	58.7026	46.4602	46.4602	49.6894	41.2669	47.6395	49.8647	57.3514	53.1159	50.9226	50.8442	53.0426	53.0426	47.2437	47.2437	45.7195	41.8687
53.0719	50.701	53.1591	53.1591	54.3057	57.5319	44.7891	54.1707	59.8574	52.0655	47.3279	54.2205	33.7316	46.2367	40.6385	40.6385	50.9894	39.9371	46.5827	51.0798	55.377	61.2729	61.2729	58.0296	53.4637	55.5588	57.4295	43.4398	62.7654	55.7721	57.9459	57.9459	57.8822	62.8606	46.569	62.8395	46.4458	48.9019	43.1234	43.1234	34.4758	40.5918	58.5564	42.396	44.0864	48.3249	48.3249	57.6143	44.806	47.2829
54.1995	48.2017	49.6666	49.6558	48.5831	45.8124	51.9527	56.3531	53.0652	59.7912	58.4956	58.4956	52.09	49.1599	59.8391	54.2492	54.3517	45.7917	53.2827	53.2827	45.4449	46.5652	53.3661	54.4114	58.7476	57.3427	57.3427	59.2742	43.3554	46.6199	48.8682	61.0763	57.8296	49.9332	55.6953	55.6953	53.2765	64.391	64.376	41.6372	50.8911	52.1081	52.1081	54.3848	41.2959	61.1958	47.2855	56.5295	30.9775	50.9332
45.3954	50.7224	42.2334	55.2787	44.8529	49.687	43.9024	43.9024	48.2285	60.2435	54.1531	51.8789	56.9338	44.833	65.6885	65.6885	56.4382	57.0391	40.6157	48.7315	44.0667	45.8407	45.8407	45.0163	45.0163	43.1427	52.1177	52.1167	57.2506	51.8427	48.8042	48.8042	51.0911	55.763	46.4862	40.6667	44.1011	45.7954	48.8653	47.4638	50.799	64.3268	50.8712	50.8712	43.1285	56.5156	50.8902	62.7459	41.4751	46.1032
38.149	38.8628	36.9877	46.2214	47.284	51.8495	57.5688	57.5688	60.9332	50.6597	53.0635	52.9674	56.4277	39.7411	39.7411	43.9782	53.2003	49.8762	55.5493	59.028	60.992	53.2684	40.6164	40.6164	44.155	66.0191	49.9384	53.3194	51.873	53.3223	56.57	55.2673	55.2673	47.5547	50.0572	46.769	46.893	56.6342	56.6342	61.2024	50.9277	56.3487	63.405	56.5672	66.1834	44.8087	48.5491	48.5491	55.1984	49.6261
33.7765	33.6392	40.366	40.366	46.1024	51.5459	41.3389	57.6122	49.6313	53.0214	47.2334	47.2514	47.2514	55.1343	48.5744	59.718	55.4051	42.3042	34.3623	34.3623	58.5921	53.1528	61.1186	54.4037	49.9116	49.7496	64.0722	64.0722	55.9819	55.2656	51.1246	50.6537	55.8712	42.5312	51.0297	59.4444	64.6685	55.345	53.201	53.201	61.0827	52.1853	48.8654	57.8466	43.1489	45.4782	48.7019	47.54	47.54	51.9474
53.0026	50.8986	50.8219	43.782	54.2282	47.2405	49.6441	49.6441	49.1161	41.801	55.2374	60.968	53.9839	49.1802	44.802	57.0967	57.0967	58.3892	51.9423	44.8617	44.7303	46.1266	62.8169	62.8169	63.813	57.1057	59.6958	37.8321	49.7772	33.7244	52.0946	44.9816	44.9816	46.634	62.4967	63.3462	55.3318	30.4237	30.4237	62.5366	44.0595	59.2951	24.8749	40.8039	40.8039	47.4016	49.8614	47.3626	59.1092	55.1677
58.8698	54.1342	37.7737	37.7737	52.0322	58.5114	53.0783	50.6895	51.9458	57.4907	56.4571	65.7726	65.7726	45.3069	54.1595	44.7493	41.4526	44.854	45.6474	45.6474	41.2051	40.5975	50.935	51.0181	51.0181	53.0937	59.9699	47.3314	62.0521	48.4448	53.35	55.7144	55.7144	43.3806	57.9603	60.1661	61.2431	59.6873	56.0648	56.0648	54.5928	66.0558	62.048	64.5272	46.4365	56.4976	57.7745	53.1398	53.1398	46.2906
30.4024	55.1979	50.6674	50.6895	50.6895	NaN	55.3461	47.2847	57.4609	50.7117	45.5969	45.5969	49.6218	51.7825	47.2173	51.6142	55.7286	42.3232	56.2045	54.1206	54.1206	58.5205	59.7088	58.5097	59.4537	60.9896	57.2575	47.4852	47.4852	50.8889	51.0804	59.6133	51.0252	44.0855	46.6743	45.1428	52.3222	52.3222	46.6889	59.3119	62.1885	52.2824	48.9525	53.3974	53.3974	40.0183	43.3364	43.3364	57.25	55.2204
49.6929	53.0333	57.1332	50.6936	49.677	55.2763	36.3366	49.6654	50.7718	56.2528	56.2263	57.5408	57.5408	55.3761	62.2107	50.5918	47.1931	52.9411	39.7775	40.6885	40.6885	49.8465	38.2855	53.1784	45.7411	22.4652	44.9505	44.9505	62.3703	58.5441	47.4723	47.4139	46.4878	39.9741	36.4715	61.3293	43.2664	57.813	46.7044	46.7044	43.2978	49.9082	59.6429	40.6439	43.2292	54.3732	41.5224	50.8665	50.8665	52.0395
37.8416	56.2838	56.1936	43.9657	43.9657	50.7845	52.087	57.1333	46.2638	49.6779	50.8265	52.9303	58.3404	58.3404	43.9712	48.3972	51.0064	55.4625	57.6601	49.7249	49.7249	44.8939	52.0556	46.4975	39.113	48.8712	54.2626	49.8544	49.8544	53.1736	48.7587	52.3701	47.4686	62.8019	49.8977	48.4145	46.4632	46.4632	52.3987	51.3324	59.6875	59.3853	57.4124	55.8493	55.8493	53.1773	30.996	43.9118	48.6939	54.2371
57.2226	53.2051	49.6372	49.6004	43.0053	43.0053	46.1934	55.0495	53.7093	36.4207	55.268	41.2767	41.2767	50.7946	60.7966	40.4211	51.6841	34.9984	40.5999	47.2205	47.2205	58.4257	55.3918	50.8607	50.8607	43.0435	56.3997	50.7705	49.7761	53.3238	49.9288	55.7427	55.7427	50.0821	59.6545	55.9877	57.8257	47.8047	56.5077	56.486	61.4389	61.4389	61.3309	52.2999	49.918	52.2052	46.4437	62.7953	62.7953	37.7457
39.7127	49.8051	49.71	54.3142	54.3388	34.311	49.6592	49.8091	51.9892	51.9892	41.1604	48.6455	43.176	49.7217	37.0057	36.3119	36.3119	46.5994	42.9389	50.6552	47.239	48.5074	42.0055	51.9753	40.73	40.73	48.79	49.8809	55.117	44.2267	60.6903	38.5015	53.2855	53.2855	42.5773	41.7791	52.0286	39.9678	44.2587	57.4247	57.4247	52.2379	63.0796	66.272	63.9237	58.7712	50.9034	NaN	39.2651	39.2651
48.7566	57.7386	57.7386	49.7332	54.3248	50.762	52.0625	41.2136	41.2136	58.9598	55.0203	43.9092	58.3901	54.2895	52.0036	47.2412	57.191	49.7607	55.3219	34.3617	34.3617	50.8137	44.9615	48.7748	49.8785	53.1069	51.0303	54.5022	55.8518	55.8518	53.4736	51.1981	54.003	53.3818	62.9767	61.2358	59.3576	61.4796	61.4796	47.861	57.793	38.3654	58.7106	55.468	55.468	62.74	48.3894	40.6172	NaN	57.9511
49.8273	57.0761	57.0761	52.1031	55.4556	55.3753	55.3477	55.3946	51.9106	42.9879	47.6616	61.0068	54.2407	54.2407	60.4224	52.1072	47.3645	59.0377	47.2975	52.0052	34.3859	34.3859	47.5609	41.6734	46.5808	43.2573	46.6001	31.8863	31.8863	47.5661	47.5661	55.6299	53.4136	61.1337	38.3184	40.7757	46.6872	46.6872	45.5311	46.5484	44.9758	52.3191	51.0872	32.5149	48.7687	48.7687	53.2098	56.6018	45.8612	59.3581
45.8414	54.0441	57.6514	54.3268	43.9752	43.9752	52.0818	53.0817	44.8256	45.4398	36.4674	58.9961	56.3534	56.2374	56.2374	51.9069	50.8311	52.147	45.4398	53.1318	53.1318	48.8833	44.0662	53.2301	57.3106	40.7154	48.735	43.1693	48.7149	48.7149	48.4513	37.5392	54.565	30.5124	49.8746	37.5233	37.1512	43.317	43.317	46.4828	55.4219	56.6999	55.4543	60.1535	60.1535	58.8127	64.2089	58.7416	64.6461	56.6951
44.9335	41.1602	41.1602	47.1776	50.6537	52.0115	45.6858	60.4938	44.493	44.493	57.7009	53.5627	55.3978	48.59	54.3226	54.2534	54.2534	48.1724	48.1724	55.4849	54.2196	57.2752	53.9153	52.1813	55.7622	55.7622	45.4351	62.9901	55.999	49.864	39.1507	56.8384	55.3419	55.3419	46.5138	47.5908	34.3999	55.3806	53.3593	60.6102	59.8801	60.7335	60.7335	62.9811	61.1822	42.0966	54.5069	52.2734	44.7786	43.9826
43.2072	37.7252	58.7688	48.8071	49.9916	49.9916	47.2488	57.6781	55.5371	43.8312	43.1301	53.0585	49.6816	42.9925	44.7451	58.4153	50.7811	50.7811	52.043	43.1529	55.1466	51.0806	46.4099	52.1116	60.5121	58.5612	57.7447	56.5201	64.0166	64.0166	64.2034	42.7288	42.7288	29.9092	29.9092	49.8581	58.5641	51.8092	60.4717	61.9723	52.2293	52.2293	51.0877	60.3165	53.277	58.7071	58.7071	48.7702	59.2587	37.1169
48.2945	49.4492	44.5351	43.0809	50.6324	52.0252	52.0252	48.5912	54.2194	46.2369	48.4919	55.4017	58.7837	50.8195	41.4131	57.5551	54.2108	61.8808	61.8808	56.3933	49.7546	54.2836	37.0999	53.1336	53.2023	53.2023	46.4852	57.1518	48.3573	54.7013	56.8516	51.1496	62.6377	62.6377	46.6142	51.2639	52.0701	56.4326	54.5546	51.0722	50.9527	48.8324	48.8324	45.4871	46.5472	47.5282	49.1676	59.3301	53.2004	53.2766
37.7694	55.2775	50.7196	42.8651	47.3383	47.3383	43.2117	43.2117	50.8673	50.7724	54.2602	58.8848	59.8277	44.069	44.069	37.1032	37.6735	55.1465	50.6796	52.0817	NaN	51.9323	51.9323	47.3746	56.4941	49.8689	52.1478	55.3201	60.5999	60.5999	60.8109	57.2587	53.2659	57.4646	55.9344	57.6849	47.5647	47.5873	47.5873	58.6423	35.1433	55.9469	48.8749	53.2399	52.1554	60.6874	60.6874	50.9904	51.0956	52.1678
57.8407	47.3442	50.666	54.1856	41.8027	49.9627	49.9627	42.3528	49.6993	56.5785	50.7671	38.3324	45.3759	42.4516	42.4516	59.8792	62.335	62.3732	57.7207	59.2737	56.3853	56.3853	55.528	54.3775	57.8248	59.161	52.1994	48.8443	58.5098	57.2161	57.2161	58.6626	66.3677	44.0742	44.0021	43.2655	52.0263	53.2454	57.6415	52.1199	61.885	50.9427	50.9427	53.2053	52.1552	56.5166	62.715	58.6167	55.4786	46.6119
50.7437	56.4578	53.2342	53.2342	54.3226	49.7812	40.4199	40.4199	44.8481	58.6604	54.0383	55.3964	46.7287	44.9942	44.9942	54.4136	37.8757	46.6446	49.6692	57.127	47.6717	55.3903	59.2246	49.8643	57.8856	55.2512	55.2512	55.2931	61.0367	44.1157	60.6116	50.7946	57.2079	39.8569	39.8569	45.4185	43.2113	50.9822	46.3982	59.2419	53.9784	45.5857	53.215	53.215	48.8574	48.8664	52.2511	53.3873	41.4329	49.841
55.4754	43.9024	43.9024	44.7426	41.1308	50.5406	42.3231	50.6181	47.3111	41.6413	34.3776	34.3776	52.0619	49.8906	56.4951	46.3841	55.1103	51.8488	51.8488	39.8688	49.2291	52.1044	52.0143	49.7956	59.4726	46.3376	41.5673	41.5673	33.7055	48.6618	43.847	49.7845	48.3353	48.3353	45.429	43.9575	40.6507	47.6404	44.1367	56.7151	64.4392	57.2158	57.2158	57.8137	51.9144	57.8479	51.3696	61.3213	53.3168	61.124
57.6229	64.3625	53.1119	53.1119	48.8875	54.0708	55.3101	62.5304	58.5025	43.9548	43.9548	36.9966	57.4563	51.8898	48.5796	44.9298	43.0694	69.6455	48.267	48.267	55.4723	54.165	47.4178	55.5889	57.6204	53.1513	56.4883	56.4883	53.1484	58.6771	57.8252	66.2576	48.7733	59.1989	59.1989	33.184	59.3485	40.8585	57.325	61.1774	61.3143	57.955	62.9999	62.9999	56.0617	56.6794	66.2298	60.6939	55.5386	54.4585
42.4146	55.435	55.435	60.0223	60.0209	46.6728	40.6869	56.4535	58.5154	53.1293	61.204	56.7105	56.4519	44.0652	44.0652	44.7042	37.8317	48.6259	56.5161	56.5343	60.6699	39.0042	62.8842	62.8842	56.5667	53.338	53.2062	57.7629	56.6159	52.056	52.056	40.6973	40.6973	57.6922	47.4445	55.294	61.0501	55.3609	44.1808	44.1808	46.4931	55.7483	55.7483	40.6645	40.6645	42.5169	57.8703	55.5111	58.6508	49.8001
49.7703	53.0341	43.1968	43.1968	46.3304	57.6757	55.5624	48.8278	42.5418	52.0026	52.0026	50.88	39.7923	43.0632	51.0782	50.8819	58.7256	57.8936	56.567	56.567	62.6698	49.7896	47.4578	46.3925	49.8629	42.7178	60.8445	57.3303	59.5581	47.7347	46.499	46.499	46.843	47.6141	45.0729	NaN	41.7642	47.593	49.4306	67.962	47.5887	39.9323	43.221	43.221	42.2765	40.801	44.2117	37.2214	45.071	50.0109
42.4859	54.1298	67.7353	43.2291	43.2291	47.2859	53.1024	51.7386	54.2047	64.2345	55.2684	55.2684	54.257	41.5226	49.675	53.0727	67.5112	53.2999	64.6823	52.1256	52.1256	39.6958	41.2105	48.2826	53.2146	56.4583	44.6016	44.6016	52.0447	48.2899	44.8604	53.2154	37.5584	54.543	44.0275	44.0275	50.9061	45.0867	57.1641	50.8908	57.1736	50.9956	51.0225	46.5208	46.5208	53.898	52.0412	53.2565	54.47	56.7071
66.1836	50.6387	45.6388	45.6388	50.6517	48.1573	49.5534	55.4087	47.3421	48.6903	51.8959	44.6896	44.6896	39.7057	60.0254	48.1281	57.7089	54.247	55.2239	55.2239	56.5744	61.0089	53.1591	50.6406	39.8993	49.741	50.8076	50.8076	55.5127	41.2923	60.6823	49.3228	55.5581	46.45	46.45	46.5809	46.5809	41.81	49.9341	56.5285	55.373	45.0076	56.6099	39.7998	42.1684	67.9854	67.9854	61.1571	61.1571	51.9757
56.2568	49.0859	52.9225	57.6084	43.89	64.135	56.323	43.9729	43.9729	44.7878	48.4079	46.5175	50.5495	55.2711	55.2943	55.2943	52.9811	56.3197	54.3093	56.3931	64.444	54.4797	54.406	54.406	52.2195	49.8256	61.339	56.5547	40.5303	47.6031	49.7966	41.5068	41.5068	45.4662	49.7903	48.8019	49.8178	42.397	39.0306	54.4651	54.4651	62.7132	57.4207	57.8632	47.5376	56.7005	45.0112	45.0112	43.205	51.1157
54.1921	51.7003	48.0727	54.2496	52.0604	56.3329	37.6365	37.6365	55.2739	49.5072	49.5693	53.0205	43.0932	43.8573	48.5652	48.5652	41.9049	37.8118	39.8058	48.5218	48.4302	43.2903	52.1484	38.1785	38.1785	58.6774	57.7942	55.2688	37.7822	61.2474	59.1852	59.1852	60.0477	60.0477	46.7609	55.696	49.9316	56.69	41.3416	41.3416	46.812	62.5162	58.6937	52.2753	49.8426	61.0188	46.4456	57.3251	57.3251	55.351
42.3109	49.6375	56.4081	59.8691	59.8691	47.2227	65.879	43.9236	39.6365	60.8963	58.6244	58.6244	50.6559	48.2093	54.1241	61.0233	59.7676	49.2534	52.1209	62.1138	62.1138	62.019	59.8718	61.2288	57.1827	54.3447	54.1897	40.4694	40.4694	40.4676	41.261	50.7936	48.6264	55.4488	55.421	55.421	54.2055	40.4784	39.7034	40.6362	44.141	59.1352	60.5495	62.4795	43.174	57.2162	49.8875	49.8875	58.7746	56.6205
44.0322	43.8771	51.9735	51.9735	49.9737	59.7009	43.1045	47.2615	46.3309	46.41	58.9026	61.1648	61.1648	55.4361	56.379	55.4109	49.7545	61.1925	39.7939	55.4706	52.0233	52.0233	49.5989	54.2931	50.7695	55.3249	44.0557	44.0557	56.6293	55.5171	62.5584	64.0665	62.1712	45.7633	60.755	57.3534	57.3534	53.3295	62.1457	55.3317	44.0303	65.9745	64.4968	51.2289	59.3924	59.3924	52.2544	46.861	56.6497	56.6776
49.6937	52.5786	54.0119	54.0836	54.0836	61.7877	58.6755	53.0604	62.3817	63.933	50.7005	65.2028	43.0919	43.0919	41.2826	51.967	71.1346	56.4974	58.8684	61.1233	61.1233	62.2971	56.5868	56.545	37.1707	49.9604	55.5912	53.2952	53.2952	66.3207	NaN	46.6466	60.1127	41.1756	52.1091	47.6678	59.3189	59.3189	44.8394	47.5359	55.3285	59.6461	60.654	49.9397	49.9397	44.1381	52.2368	46.6673	54.4577	58.025
57.6801	42.3117	42.3117	50.5994	55.3081	53.0416	41.2461	57.6817	57.6409	57.6409	43.8502	48.6263	38.896	62.3931	51.9713	51.9713	42.3068	42.3068	56.6669	63.2267	67.3527	58.9685	44.8836	46.5217	46.5217	51.0954	47.6391	61.0835	41.614	55.744	56.7625	60.7769	54.4317	54.4317	49.8034	41.3424	64.8184	59.4914	63.07	63.07	62.6732	62.6732	46.5489	57.9161	45.0998	60.7546	60.7663	53.4001	53.4001	52.8978
52.0766	50.6311	40.4441	45.6353	60.3788	53.0592	50.6346	47.3257	47.3257	51.8974	50.7248	53.003	56.5185	54.2773	44.7493	47.2902	47.2902	58.5614	62.6186	52.0511	55.5096	46.5679	66.2699	35.7134	54.4025	54.4025	56.7065	64.7865	60.2206	56.7339	64.5633	64.7787	64.2069	64.2069	62.9699	60.8782	52.1455	43.3388	56.8794	58.8919	61.5287	49.0801	41.688	48.9193	47.5374	55.6669	57.3792	61.2458	55.5628	55.5628
68.0619	55.1684	53.0417	39.7697	50.8463	50.8463	55.0552	55.1475	53.2072	51.0486	53.2843	54.5226	54.5226	52.1618	52.1618	60.0305	57.8186	60.0917	42.0161	55.5641	56.5134	56.5134	62.5876	60.0587	65.4953	60.6729	55.4154	54.2975	55.1811	55.1811	61.0828	51.9364	44.1875	62.6336	49.8984	59.8507	59.8507	66.1173	56.6122	48.7518	45.4884	52.3234	51.2297	52.2984	59.1476	59.1476	59.2317	55.8248	51.0785	47.5238
52.1326	47.5373	43.4157	43.4157	37.6074	57.354	54.4063	54.5441	61.1087	61.1087	48.4403	42.0349	54.5057	49.8421	54.4803	53.1892	53.1892	55.5371	64.4575	53.2335	55.6865	61.2015	41.7085	27.7441	38.2452	38.2452	49.8278	47.3618	28.7266	48.6893	46.4498	38.3362	41.5778	41.5778	57.2737	58.79	55.3677	57.3592	61.276	59.9817	59.9817	59.347	53.3999	53.2841	59.2839	55.3302	62.765	55.3146	55.9536	55.9536
49.8471	49.6964	42.5184	54.4461	55.6009	53.1029	54.3677	48.3211	49.3037	49.3037	45.4503	57.2662	55.5793	57.3151	51.0272	55.53	55.5976	64.3589	61.1057	60.6214	57.8536	57.8536	31.0718	46.506	56.5634	49.7474	45.5034	45.4056	46.3604	46.3604	59.9137	55.5437	47.7257	48.7332	33.0834	50.9181	36.46	41.3924	41.3924	60.1054	61.1735	53.9685	58.7342	56.6301	48.8843	48.8843	49.9019	60.0253	60.6728	66.246
41.7485	60.7479	52.0315	52.0315	50.7678	51.9836	51.0135	39.6404	55.1658	55.1658	43.2174	46.4554	47.6645	47.6645	39.8215	37.8598	37.1147	43.9089	34.3007	56.3371	47.1503	47.1503	48.1788	56.3801	37.8776	44.7496	57.7732	54.3367	47.2968	55.3602	48.6725	34.3706	57.7187	57.7187	38.1669	52.2329	42.4133	62.6758	53.1626	57.9102	57.9102	50.2375	43.1328	44.0506	55.2472	59.2542	53.242	55.3936	60.6288	60.6288
50.9386	48.6378	48.6378	36.3771	49.7972	46.4258	50.8217	38.9654	41.4574	41.4574	55.467	54.3956	44.1109	51.0608	56.4651	49.766	39.8212	39.8212	49.7932	37.8529	28.7058	51.8908	60.5231	54.2504	49.7681	47.4612	47.4612	53.7768	54.3573	51.9228	51.9273	47.2348	49.6362	49.6362	43.9892	52.1459	56.554	53.3208	58.5278	53.2493	46.4835	46.4835	45.0906	51.1189	46.623	61.2258	59.7591	60.747	57.4015	47.5543
50.8799	46.3666	49.7835	49.7835	45.0069	55.1483	55.1483	47.4192	57.1654	50.9418	48.8297	48.6575	59.1148	59.1148	49.6602	49.6602	49.6155	56.4733	44.0766	29.7694	45.4095	45.4095	48.7703	46.3767	50.955	46.3722	51.9891	54.254	54.3856	54.3813	54.3813	50.8754	47.3615	48.7246	54.2484	53.9378	36.4021	36.4021	51.9345	55.448	33.8646	52.7484	63.013	52.2482	61.1865	60.6915	60.6915	53.2783	56.6122	54.1483
37.1553	44.9924	44.9924	57.2932	61.292	36.4223	44.029	48.6443	46.4342	48.421	48.421	49.8429	48.6342	45.7878	47.6287	45.604	55.5705	55.5705	41.5915	48.4642	53.3299	50.8825	64.6334	45.0285	48.3772	48.6607	48.6607	57.0346	50.9899	29.8108	51.9354	40.8261	36.5347	35.684	35.684	59.4828	44.5127	57.9101	55.2726	52.3014	61.0694	61.0694	52.2233	55.3725	59.3855	40.8745	48.9965	39.8831	33.9502	43.4118
43.1764	37.2155	37.1778	37.1778	44.8584	31.0414	48.6325	47.3609	48.8226	48.8226	47.6908	46.4236	44.0435	46.3745	41.4755	51.9421	48.6865	33.0807	33.0807	35.694	57.2504	58.6984	51.0337	49.8179	27.757	46.5194	49.9431	51.758	42.561	50.957	50.957	49.7765	61.3135	51.0179	34.5111	55.3519	63.1068	56.7669	60.116	60.116	41.5876	56.6749	39.1995	61.265	52.3759	61.4236	61.4236	36.6015	57.2618	46.5971
52.1608	50.8807	49.7794	37.2391	41.2421	42.0597	34.4392	34.4392	37.7286	47.3022	52.9865	46.1789	51.9657	52.8935	52.8935	45.7378	50.638	42.3457	51.0445	46.5245	54.2586	55.3825	55.3825	NaN	49.7595	54.3256	54.4267	55.3328	47.6674	46.4448	59.371	59.371	49.8881	54.5293	44.7497	45.9612	54.4143	64.0848	64.0848	57.2735	NaN	36.4884	53.3262	56.1039	56.6374	55.5765	55.5765	55.6214	52.2143	55.5148
50.9872	53.04	56.425	56.425	55.4402	45.7289	50.7919	37.8227	38.9381	38.9381	46.3935	46.3935	33.7686	50.7717	46.3095	58.8494	53.1078	37.837	37.837	54.1627	65.3496	57.8639	51.0224	54.3721	37.1233	40.6239	54.4477	54.4477	47.4757	47.5116	48.4393	49.8106	53.0734	62.7837	62.7837	50.9594	62.4506	55.4723	53.1989	49.7446	61.1359	53.2013	53.2013	45.9833	54.5083	41.3194	60.6931	47.7069	55.3642	45.6474
61.1117	41.616	47.6517	53.041	54.3064	44.7534	37.7831	37.7831	31.5313	48.5957	55.4669	51.7827	60.3754	46.0575	46.0575	53.285	54.3443	47.4544	40.5422	33.0259	50.88	51.0216	51.0216	53.0479	45.5521	42.4675	54.5618	49.986	57.396	59.3274	53.3127	53.3127	67.4805	59.3804	56.6493	58.6116	43.2827	36.4246	36.4246	64.6345	64.6345	53.3681	46.4508	41.6401	37.8599	62.6681	62.6681	45.805	43.3432	48.8059
44.0519	51.7897	69.5204	69.5204	41.1164	34.9788	44.077	37.0868	50.7588	48.5216	54.2052	54.2052	54.2083	57.676	46.3519	46.3093	48.547	54.1878	54.1878	47.3227	49.7352	62.4482	60.6947	56.7123	36.5112	56.6747	42.7333	42.7333	47.4424	52.1809	54.4663	58.6479	54.4326	53.4111	58.8071	58.8071	59.3835	59.4776	60.8568	64.6365	54.5624	46.6403	46.6403	65.6493	62.1745	58.0223	38.4376	33.7465	47.5595	57.4375
54.4982	45.4709	37.9284	37.9284	37.9702	55.2041	52.0245	49.7905	43.8857	54.1239	54.1239	54.1457	55.3098	55.3803	52.009	44.8379	52.0369	36.3747	57.2339	57.2339	42.4077	56.4487	59.878	55.2975	49.7944	45.7978	44.0716	50.7688	50.7688	43.9606	52.1612	54.4253	31.7346	41.6277	41.6277	59.3277	60.6692	64.3921	68.0289	69.7576	52.3243	61.2898	58.1017	58.1017	58.0137	62.2457	61.3534	56.3947	53.5558	59.334
54.2272	40.6619	46.2655	46.2655	55.5544	56.596	60.575	53.1442	64.5128	49.7589	51.9941	51.9941	51.9595	50.1051	59.6419	47.24	45.4335	54.2328	45.7455	53.1341	53.1341	50.704	55.5376	53.1842	46.3822	41.5065	43.9626	43.9626	53.0875	55.1964	53.1364	56.6317	56.688	58.7797	50.9489	50.9489	52.1237	57.4598	39.8642	60.7367	52.1358	37.2428	54.0789	57.8457	57.8457	43.1881	60.7311	52.9859	31.1116	56.8018
41.4484	40.5568	28.6687	28.6687	27.6727	40.6484	43.9993	66.1935	50.6659	59.8103	59.8103	54.0489	52.9187	55.4673	55.4859	48.7655	36.3822	43.8848	45.9296	45.9296	52.0472	37.3685	56.5513	54.4336	53.2796	59.274	48.8254	41.6271	55.3805	57.3276	37.8908	37.8908	48.3791	56.6601	52.3334	46.6321	41.7348	57.342	63.0352	63.5157	64.4227	58.7926	56.7849	48.4171	63.0377	64.1298	64.1298	58.8645	58.8645	53.4538
50.8981	50.8092	50.907	50.981	57.1564	48.699	49.7629	56.5543	56.5543	44.8356	53.0948	43.9564	49.628	47.2643	41.1241	41.1241	44.6899	43.875	56.2948	44.6774	48.5869	57.0122	41.4573	41.4573	49.9091	47.3991	40.5364	48.3933	46.5792	47.354	46.4662	46.5577	46.5577	51.0798	56.5318	57.7541	49.8286	54.3233	34.3869	66.4035	35.0413	55.5573	57.9505	52.8659	52.8659	66.3648	65.609	62.6978	69.8865	62.7858
48.7514	58.9654	47.5356	48.7306	49.7314	55.3468	NaN	NaN	34.9592	37.8069	47.3372	52.0808	47.387	49.6773	41.1558	47.4108	47.4108	56.3105	52.0373	36.3753	60.5309	59.0541	53.1211	NaN	55.4858	58.7178	58.7567	55.5383	55.5383	58.9576	57.6634	33.7365	52.1809	49.6985	46.4115	39.8456	39.8456	47.3461	59.8585	34.4237	58.7555	38.3286	59.165	59.165	53.3254	54.385	60.1891	56.7675	41.4388	51.1953
61.9977	51.9596	62.3564	44.7602	49.6906	41.2798	53.0073	41.8514	41.8514	53.1178	40.5261	40.5261	38.3081	52.9302	49.1409	47.1746	37.0487	48.5926	50.75	49.6462	49.6462	50.8195	38.0923	46.4921	30.9539	63.0371	54.4681	64.4182	64.4182	44.0075	51.1306	56.4737	49.7153	49.3444	64.5025	64.5025	54.3937	58.7665	59.2875	54.4242	49.9047	53.3263	56.6016	59.1662	59.1662	51.2033	57.3414	57.4705	56.7574	39.8855
53.0159	48.5182	54.1963	50.6608	50.6608	50.7275	54.0692	54.2009	41.8976	56.5038	44.0315	40.4284	40.4284	47.0449	47.2742	42.8732	47.3107	50.8071	40.5499	40.5499	45.551	48.7641	43.9329	45.7455	64.3475	52.0637	49.8014	53.1551	53.1551	58.5835	38.4375	46.3118	37.0423	62.4104	48.1788	52.0193	52.0193	52.014	58.5768	49.8699	55.2758	54.4308	53.3487	49.9777	49.9369	54.5231	56.5845	55.8782	57.3173	53.3182
54.1658	44.7881	50.8988	48.2286	48.2286	48.2517	58.7977	49.1082	49.1082	47.3155	47.2853	48.4992	38.1235	44.0315	49.2347	48.3786	48.3786	54.1064	37.7381	49.7746	40.6612	62.4269	57.7763	57.7763	54.2958	40.6164	55.2206	46.4844	67.7118	51.8121	54.1818	40.6675	40.6675	34.3575	34.4314	43.2687	54.352	NaN	47.6155	40.6128	40.6128	52.1929	50.4878	64.5313	56.6159	61.1522	61.3795	61.3795	51.9857	51.9857
49.4365	58.7045	58.7045	44.697	50.5352	43.6964	38.9926	38.3354	34.986	34.986	45.4318	51.8274	47.3931	49.118	56.4545	39.7246	39.7246	50.7994	55.0583	60.3778	47.2905	58.5284	43.9667	56.45	56.45	39.7259	54.2525	46.3249	41.377	49.6779	40.6134	55.4056	51.9531	51.9531	53.0699	58.5449	60.5525	54.3652	54.4099	57.2714	57.2714	50.8758	61.9784	44.9859	54.021	56.0427	48.5338	52.0708	52.0708	59.5619
51.9512	59.7218	46.1317	35.4429	35.4429	54.0689	36.8584	60.3189	37.6932	37.6506	55.3707	56.2669	54.2052	54.2052	46.6922	55.4143	50.781	55.0576	58.4817	56.4898	56.4898	54.3789	54.4594	64.255	42.9308	51.0389	40.8064	54.2462	54.2462	55.1913	52.1146	41.3538	55.1544	56.384	49.7798	56.4726	54.3448	54.3448	57.2016	38.5136	54.3482	65.9903	42.4799	53.3347	53.3347	53.3521	41.5785	60.7679	62.7865	52.0217
30.817	57.419	57.419	56.1717	65.1105	55.3038	44.5235	58.7815	56.2784	56.2784	52.9611	56.4713	58.5651	57.6362	56.2345	54.2417	37.083	37.083	37.1158	54.9971	57.1102	54.3263	44.9336	47.5257	47.5257	48.7262	50.9834	47.5548	46.2976	58.6005	48.3915	53.0914	53.1004	53.1004	34.9981	55.1563	50.958	48.7937	39.8808	52.1719	58.6743	58.6743	58.7179	50.292	44.221	44.2283	43.3766	51.1753	51.1753	52.0216
58.6781	61.7145	43.8017	43.0417	44.7202	NaN	47.2437	58.7595	57.5776	51.7882	51.7882	53.0097	39.7403	46.6212	50.774	52.0518	52.0518	52.0106	50.9838	44.8994	55.1182	53.0028	50.9535	45.0371	46.569	46.569	57.9182	51.082	59.5476	41.6797	62.5375	49.9204	35.7896	39.1942	39.1942	48.4209	45.0379	50.9272	54.3772	40.6653	40.6653	48.4577	46.7085	48.3948	53.3099	48.9002	48.6069	59.5614	46.9059	46.9059
41.1794	50.5433	50.5433	56.2909	47.0669	52.9024	55.2577	52.967	56.4281	41.1665	56.2903	59.7057	51.9707	52.9439	52.9439	43.9348	54.3236	57.6791	62.503	61.9191	53.042	53.042	40.5778	41.4821	51.8926	59.0936	57.2991	37.124	49.7494	49.7494	53.1261	49.7461	52.9446	50.851	33.7604	56.5992	56.5992	42.3496	42.3496	44.0449	52.2297	45.0414	55.299	51.0254	53.2296	53.2296	49.9048	41.6769	55.8677	56.0347
51.6177	51.3319	53.933	60.7816	60.7816	58.425	43.8748	41.0875	41.1587	55.4154	55.4154	56.1806	56.2446	47.107	36.9815	51.7958	51.7958	52.0176	52.0176	50.8733	43.994	45.3688	47.445	48.7208	58.6261	58.6261	60.5988	59.1843	48.8616	55.7967	45.4605	48.8089	46.534	46.4419	46.4419	41.4631	52.1886	37.9193	49.9081	35.7787	32.6353	32.6353	56.0243	56.3985	57.831	40.8657	55.3226	45.6328	55.8938	55.8938
67.3202	45.173	45.173	65.2175	51.5208	48.2174	67.7008	49.0109	43.8052	43.8052	47.2072	57.6308	54.197	49.5567	43.8097	46.1373	34.3732	34.3732	44.9075	45.8331	56.4954	52.0163	49.7709	62.7763	51.811	46.5671	46.5671	57.1422	44.0797	55.8028	57.2032	46.6229	45.776	45.776	60.2129	46.5279	44.0846	55.2756	44.1695	55.2274	44.3435	44.3435	45.524	43.0963	46.3372	43.1743	47.4427	57.6133	51.8602	53.253
58.7065	53.9527	69.1847	69.1847	50.2915	52.4102	56.2592	41.7477	65.7348	56.4707	59.7091	49.1509	43.912	43.912	42.2387	54.118	44.8512	35.1045	38.2609	54.3049	44.0445	55.0967	43.2034	54.2727	47.3608	47.3608	53.7751	32.4502	53.9098	40.7298	48.5516	39.9694	48.8419	41.8218	41.8218	42.177	49.0466	37.6558	57.2352	55.4272	52.0725	52.1027	52.1027	31.1531	54.0383	55.9956	42.3254	47.9078	49.9276	51.1011
60.9786	56.3956	56.3956	48.0749	63.1262	65.8874	41.8368	47.1537	47.2357	39.6249	39.6249	46.3093	46.3634	46.2878	58.9313	53.1125	44.8698	44.8698	56.5513	61.9975	53.1065	36.4397	43.1007	60.3891	46.7591	55.5158	55.5158	53.2528	54.2191	44.967	45.8754	60.1787	48.8112	44.1072	49.8697	49.8697	53.1595	43.2028	51.0152	52.1611	40.7653	40.7653	44.355	51.9756	46.6981	41.4027	48.8197	38.2569	49.8913	44.1893
52.8822	70.991	48.9083	53.8531	50.3843	49.8794	49.8794	63.7814	63.6814	42.8823	40.3254	53.8643	37.4954	53.9562	52.8212	52.8212	54.1967	44.0714	55.4092	54.1979	57.6394	50.7186	50.7186	47.2106	59.7036	58.6933	39.7484	55.4908	56.4489	46.4757	46.4757	57.1313	62.4009	49.7318	43.0854	39.8002	48.7886	48.7886	38.3035	38.3035	40.8702	59.3011	57.3133	45.1179	55.7543	55.7679	55.7679	53.2794	53.2811	64.6226
42.9007	43.6755	47.1592	60.8079	47.9471	47.9471	47.878	47.878	65.0291	53.9935	49.4771	41.3404	39.5184	NaN	NaN	55.035	47.2577	47.2577	64.2234	64.2234	47.2717	51.9109	57.6682	60.0051	46.4566	51.8773	51.8773	41.4186	39.6854	54.0119	58.495	40.6022	52.0716	40.8656	44.3374	44.3374	46.7319	45.1863	47.494	51.0957	52.5788	52.5788	55.4337	55.4337	41.9067	44.3029	62.9243	47.9276	37.2861	37.282
58.6407	65.5363	60.8334	60.8334	60.8561	63.3038	48.0607	52.4614	56.5187	37.5614	46.9924	40.4409	51.8625	50.6646	42.0104	42.0104	38.9609	49.6977	44.0431	53.8878	60.5003	56.4803	56.4803	44.9927	54.3078	54.1589	59.7765	49.7369	55.5219	50.7379	50.7379	53.078	48.4997	40.7797	39.6809	42.0899	48.6801	39.135	46.4411	46.4411	48.9168	56.6086	43.2954	52.2138	53.2811	45.0692	45.0692	48.81	43.2826	50.6492
63.2919	63.7311	69.3096	48.1313	48.1313	50.5368	53.9733	51.9843	40.3896	50.5296	50.5296	47.2539	49.643	54.9004	49.6632	60.7737	46.3763	50.8956	56.4717	56.4717	53.1055	49.8246	44.0536	58.4683	47.2384	57.0888	57.0888	58.4651	46.3976	45.0006	52.0491	41.5875	48.4695	48.6051	44.145	44.145	56.3468	52.0111	47.5084	47.6809	49.8719	53.1059	40.7025	40.7025	53.0339	41.7116	50.8794	51.8441	55.9344	53.2435
40.3502	43.7744	41.0587	41.0587	51.708	55.1978	49.5091	56.3417	59.9253	51.7044	46.4674	46.4674	51.3963	49.4859	39.6061	52.9103	45.7652	40.5076	40.5076	45.1296	50.7882	48.6217	49.7415	40.581	43.9752	44.8728	48.4825	48.4825	43.9855	48.5855	40.5547	46.3648	37.1433	47.5702	47.5747	47.5747	47.6134	42.5339	51.8933	46.6003	41.7066	42.1066	42.1066	48.8288	45.4358	44.2653	44.9768	48.8619	46.5926	53.2691
56.4	47.1112	41.8722	42.9758	42.9758	49.07	43.0195	55.3599	54.1314	43.9449	43.9449	51.9213	47.2433	50.5935	44.72	58.7496	49.4293	59.6545	48.2331	48.2331	46.2631	49.6209	50.6629	50.6629	43.0495	49.5459	46.2608	56.1917	59.6984	45.8691	36.4133	36.4133	44.8796	48.5658	47.3122	41.5462	41.6129	49.7576	43.2004	37.9955	37.9955	NaN	40.8657	43.3938	46.5751	50.6139	46.5545	46.5545	47.9091	44.629
45.5256	47.2132	51.3181	51.3181	53.7647	58.6867	51.5699	53.9224	56.2251	67.6499	50.5309	50.5309	51.8703	42.175	51.4451	55.2221	50.7511	46.1276	46.1276	41.2108	41.2108	51.796	49.0143	55.1549	39.6671	50.5539	46.1368	46.1368	51.7285	56.4267	58.4721	48.5851	48.6044	33.7771	37.8355	52.0092	56.4164	47.3144	45.9305	44.118	44.2293	37.4972	37.4972	46.6338	46.6338	42.3246	48.862	47.866	48.9728	45.5567
41.7389	63.0959	53.9281	38.082	35.3197	50.461	60.9478	60.9478	57.5186	52.8994	70.9793	59.6575	50.7489	62.2265	48.4941	46.2544	46.2544	48.5505	46.2268	56.9383	37.8147	47.154	48.2758	48.2758	43.9316	40.5317	47.1835	54.0971	33.0803	39.6226	44.8326	44.8326	54.2135	52.9161	47.2488	39.9117	45.469	47.7177	42.2107	38.1736	38.1736	37.4378	41.7362	53.2344	49.7566	45.6155	43.3391	43.3391	52.3517	56.8235
47.2564	58.5659	72.8752	57.3458	34.1666	34.1666	50.5477	51.8819	55.3432	50.4067	45.1936	45.1936	58.691	46.4669	48.2106	55.3055	52.937	49.6681	30.9448	43.1597	43.1597	43.0605	49.5376	43.0144	47.1133	43.1064	51.8133	51.8133	50.7892	55.3234	52.0155	53.1616	46.2332	49.8612	37.8728	37.8728	46.3589	30.9908	36.4621	55.8021	41.6357	43.1029	54.3482	51.0174	51.0174	49.1964	40.7636	37.2968	48.8886	48.7972
54.0598	47.0006	44.676	49.706	41.0762	37.026	55.3237	55.3237	56.5442	44.5692	55.2624	54.1191	51.828	50.6329	58.6732	49.0118	49.0118	58.2971	40.9781	59.5854	54.0431	54.11	48.1883	56.2916	56.2916	44.8568	46.2444	34.8452	47.3105	46.8113	53.1976	53.1976	46.4019	55.7437	48.7622	40.6851	47.7001	48.6046	33.1896	43.1068	43.1068	48.8688	44.5183	40.0754	42.3365	42.2623	47.869	50.8002	50.8002	62.5596
45.9867	50.4775	52.7145	61.6206	36.7743	49.6536	51.8297	50.5778	50.5778	42.9564	47.2505	34.2776	36.2374	43.7171	38.7727	45.6236	57.7103	57.7103	51.8509	40.5039	49.5895	43.798	31.4594	31.4594	48.5769	38.0491	54.9656	51.9965	50.8584	55.0112	52.0992	36.3789	36.3789	65.7526	55.177	49.7707	44.9521	56.726	47.5011	47.5011	44.966	44.966	37.5444	46.5222	46.5708	35.0165	48.6689	48.6689	48.4494	44.1526
44.5508	48.4262	51.8704	52.9667	52.9667	49.6539	49.658	41.4165	49.5997	42.295	50.505	41.7832	41.7832	49.4741	46.2931	41.3858	43.787	58.2828	45.6124	45.6124	49.4775	47.2156	56.1292	41.4339	50.6521	51.9246	48.5254	47.3609	47.3609	46.1435	48.4994	49.6286	43.9496	56.3315	48.6306	45.3132	45.3132	38.8907	42.0381	43.1834	35.119	39.8527	43.1158	43.1158	40.7703	40.7703	46.4518	39.0583	48.6229	53.0391
51.7355	56.3322	55.1825	43.9886	48.2171	49.4728	47.31	37.0388	37.0388	55.322	49.5077	37.6571	48.9992	48.2255	49.6105	44.7181	51.5727	51.5727	57.4833	56.6008	50.6661	40.4003	50.6848	50.6848	48.4396	40.3453	46.104	41.4746	39.8102	44.1359	50.8051	50.7647	50.7647	55.5428	56.3315	44.8993	48.6732	50.779	48.6584	39.7762	46.3784	46.3784	45.4843	45.4404	53.3039	45.9049	39.9591	53.1457	50.9476	47.7026
46.8601	39.6136	39.6136	52.7653	61.9642	49.3429	51.7472	51.7472	52.9309	52.9309	58.2709	48.4758	48.1933	52.8531	50.6179	48.1913	48.1913	49.5294	55.2014	50.5567	49.7421	53.1309	47.3278	38.9798	38.9798	54.9787	49.5072	53.6241	46.3455	50.9289	52.0187	48.2582	48.2076	56.2903	38.0824	46.364	46.364	51.9368	59.1784	46.2933	54.1608	56.3628	57.1973	53.1808	57.1877	57.1877	57.1595	46.3557	51.7464	35.0391
40.9176	42.1644	55.1161	51.8189	49.4398	49.4398	51.5548	48.1452	48.398	40.4871	48.6451	47.4501	43.8819	43.8819	41.4296	44.7512	48.4673	48.4673	49.494	47.2009	40.458	47.2	47.263	39.6904	46.2602	46.2602	40.5479	47.2712	46.2462	43.8964	43.9845	39.7007	39.7007	43.8904	47.2114	46.2896	42.0001	45.2344	41.0551	55.1013	49.8238	49.8238	46.3975	38.3178	38.3178	46.4299	42.99	45.2908	50.9197	39.9172
44.7178	48.9393	48.9393	47.0217	52.8336	46.0209	55.1647	50.7278	50.5575	50.5575	52.8375	41.1361	55.2682	35.4871	NaN	40.3538	56.4175	56.4175	44.6994	41.3627	40.4044	48.3918	48.1511	53.9947	53.9947	43.8526	48.616	49.6454	44.8999	55.1281	55.2153	52.9564	44.8644	44.8644	52.9747	49.7383	45.525	49.8641	44.9948	48.6885	33.0612	33.0612	48.6213	49.6422	39.8125	54.235	55.7624	47.5539	47.5539	50.8373
55.0724	43.06	46.1249	47.1417	57.4861	43.8376	49.7067	46.2188	46.2188	42.9572	42.9572	39.6289	49.6451	46.7093	38.9861	40.7483	55.1614	55.1614	49.7886	46.4104	52.1455	44.9106	49.7074	42.4363	40.6832	40.6832	49.7497	43.0881	NaN	37.4433	38.2834	46.4931	46.4931	57.0619	57.0619	48.8061	46.4479	38.3959	44.2296	38.4459	41.7132	41.7132	44.0831	48.8079	59.2263	35.8609	51.0881	47.5965	50.0038	50.0038
51.8451	47.167	58.5579	57.3028	58.6421	58.6421	56.1171	50.5409	51.4838	55.2115	54.0329	48.1575	48.1575	49.6027	33.7091	52.0929	53.0634	43.9055	52.9429	53.1557	60.484	60.484	53.0424	43.8846	36.4075	52.1345	41.5503	45.053	50.9705	50.9705	54.19	55.251	53.0177	47.2592	46.2891	46.4154	46.4154	54.255	54.255	38.9904	45.4879	39.066	56.4258	44.8792	51.0415	51.0415	38.5812	44.4748	44.0033	47.6614
41.295	53.943	53.943	55.1144	56.3413	51.6058	55.3593	34.2783	41.7357	43.9249	43.9249	42.9955	63.894	57.5546	61.6921	63.7548	49.6931	44.8731	52.0289	43.984	52.0043	55.6264	55.6264	62.3862	49.7291	48.6824	64.3601	55.0744	48.6249	48.6249	37.6631	54.1401	52.8453	54.0849	52.9948	61.2091	54.2925	54.2925	57.7427	57.1497	49.9455	44.0311	46.4288	46.5795	43.1514	52.1809	52.1809	53.2968	54.365	42.256
51.9401	47.2514	49.6321	41.4199	55.3086	55.3086	53.1638	48.3038	49.6818	56.4112	43.9262	40.5619	48.6552	51.0477	51.0477	41.5573	37.4123	NaN	30.3818	39.6899	55.0478	55.0478	63.1946	47.2902	53.7781	42.9086	45.4105	53.0871	39.0971	39.0971	59.1672	56.4307	43.94	41.6091	45.6375	48.9608	50.1107	48.8216	48.8216	40.7899	42.1474	44.9002	40.7555	40.7929	45.4882	45.4882	47.7991	46.5372	40.8232	49.8076
50.6778	49.6487	49.6749	49.6749	54.1823	54.3052	48.7177	50.7785	52.9739	48.2813	48.2813	47.3145	43.9587	43.9587	33.8335	38.2242	55.2034	50.9821	41.6431	48.7815	45.346	37.4421	37.4421	48.8027	40.7404	40.7556	45.4617	46.6494	48.8558	60.6139	60.6139	44.9943	41.7197	46.5805	46.5713	48.7457	64.3838	64.3838	56.5033	53.1713	46.5261	49.897	43.3979	48.6514	34.4488	51.0981	51.0981	42.2903	43.3257	41.6867
43.8006	46.247	46.247	58.3122	55.278	43.1433	59.6446	49.6676	45.3907	46.4006	48.6712	58.4202	62.5302	46.4377	46.4377	46.5078	37.1971	40.7752	48.5933	46.4967	41.7615	NaN	41.6378	41.6378	44.107	53.0827	44.1334	54.4497	47.4049	39.8089	39.8089	51.0682	40.5065	48.6293	42.4077	37.7949	48.6719	45.3789	45.3789	48.7619	42.1985	48.8143	48.7705	51.8592	43.2008	38.3235	40.7463	43.1525	46.4878	46.528
48.661	45.5906	51.8291	51.8291	65.7332	53.0818	53.0818	61.0092	42.3592	47.2774	51.9076	41.6164	39.7644	39.7644	50.821	50.821	37.0757	37.2699	33.0285	49.6892	55.7949	47.6294	47.6294	38.3366	49.8596	53.2138	31.8422	44.0865	47.5635	41.5692	41.5692	47.5591	49.6212	51.7142	55.7987	44.1361	49.7963	49.7963	52.0108	53.2851	38.3805	48.5256	47.627	44.2851	37.4837	47.4976	47.4976	43.0646	52.3858	43.0919
39.5599	44.5795	44.5795	49.8334	53.0723	69.2146	55.9108	48.1956	56.349	44.7405	52.8662	52.8662	51.9339	40.5566	41.2013	50.4661	48.4579	44.1106	57.1671	49.72	55.29	39.8398	45.5596	48.8559	39.0651	48.7342	48.7342	58.4178	62.3455	57.4905	41.5172	50.8014	47.332	49.6569	40.7038	40.7038	41.5217	40.631	46.3913	40.8304	39.22	40.7868	50.9141	39.8528	51.0594	31.0917	48.7325	48.7325	41.7508	40.8357
50.6081	48.4229	46.0862	43.0722	48.5961	50.616	50.616	48.6878	53.1615	42.2219	45.1965	41.4746	51.0289	52.967	60.4651	60.4651	60.4358	48.6956	54.0417	47.744	55.328	48.8349	48.8349	52.6267	44.0894	48.6702	39.0821	53.2149	55.9043	57.3024	57.3024	34.215	40.752	39.0105	50.987	40.7869	37.7931	44.1973	41.7904	41.7904	51.19	47.5538	49.7907	54.5062	53.352	46.459	46.459	53.7976	45.5332	47.6484
60.3734	51.6769	51.6769	37.6544	51.8294	56.1908	57.6814	56.5454	55.2888	55.3143	49.7014	49.7014	46.3325	55.1574	42.941	37.1696	50.9179	47.4202	48.6389	48.6389	43.9471	60.8451	46.4763	47.5915	34.496	45.5	45.5	39.8347	46.5014	45.392	59.1927	34.5388	41.5842	47.3194	48.7201	48.7201	46.4687	46.6062	53.9054	46.6184	56.0849	55.8432	50.0447	50.0447	36.6001	57.9537	46.6272	44.1078	43.13	46.5684
50.6297	44.635	39.0655	39.0655	67.6996	46.4024	47.1436	41.315	50.5522	49.4595	49.4595	51.8361	56.3193	52.8057	44.7178	54.2475	54.266	56.4351	56.4351	57.1972	47.3744	56.5517	56.5517	53.3102	53.3102	59.3482	48.8673	49.8968	48.3748	44.0546	44.0546	57.7188	55.895	51.1183	42.4636	39.8494	52.2594	55.1895	62.0723	62.0723	58.5361	54.3825	57.3218	55.8419	53.9975	48.6693	48.6693	59.1817	59.1817	47.6223
44.7256	50.6944	51.3838	56.3482	52.9372	51.7983	54.1277	54.1277	58.3644	55.7332	43.0262	59.1897	53.9116	53.1324	53.1324	48.7485	40.716	43.1386	51.8806	57.3405	58.572	47.3925	49.8449	49.8449	52.9871	43.1275	51.8327	55.1792	43.2738	39.8394	35.7729	35.7729	47.6063	43.1174	46.5172	62.4914	39.8787	51.9723	51.9723	51.0654	51.0654	54.0362	55.912	53.3922	50.9765	43.2306	27.7857	27.7857	45.4703	37.4799
56.3832	62.9353	53.8269	50.4213	53.9772	48.0859	48.0859	49.4402	52.8769	47.3089	43.969	41.6884	47.5801	43.3029	33.8772	33.8772	44.0705	42.2696	43.2487	44.2859	46.0609	40.912	41.6259	45.0447	45.0447	47.4479	41.7629	49.9559	48.5252	54.346	54.346	36.5908	36.5908	52.0614	46.6143	43.3126	51.2633	54.5954	51.1912	51.1912	46.8041	47.564	55.9516	39.9463	44.3334	51.2313	50.2231	51.1702	51.1702	59.2703
61.0033	48.0495	57.5664	58.54	58.54	49.5846	34.8969	54.0431	40.3842	47.2491	51.6584	51.6584	36.3641	47.334	55.0553	48.8424	46.0687	57.9168	62.4849	62.4849	51.8496	53.0939	46.4506	57.7185	58.6604	47.6534	47.6936	46.5309	46.5309	52.6374	54.4976	51.1973	51.9173	53.9868	48.7569	48.7569	51.0576	47.7061	46.8831	60.7856	40.7027	46.6306	44.1309	44.1309	44.245	60.7827	50.0806	51.2744	46.7266	45.6855
59.5811	52.855	63.6678	49.438	42.9734	51.5297	56.3693	44.8974	44.8974	49.6864	43.2416	50.8107	54.2388	44.88	37.9352	37.9352	49.8848	48.3859	55.5274	54.4629	57.9958	57.5253	30.5129	52.6999	52.6999	48.9464	41.6943	41.5841	42.2822	56.7642	56.7642	57.9064	57.9064	37.3272	54.605	43.1888	47.5443	57.3791	57.3328	57.3328	53.4262	54.2081	55.3664	39.9628	53.2755	52.7734	59.7534	54.5299	54.5299	45.1634
51.5653	57.4727	48.7755	48.0086	42.2939	31.3708	49.5849	49.5849	40.2976	45.6604	51.8619	55.3975	49.7673	38.254	48.6979	46.3153	46.3153	60.974	54.3718	58.7105	60.6373	54.4595	52.1648	59.2156	59.2156	47.7077	50.9532	59.2711	49.9953	48.8626	40.0462	40.0462	48.8621	43.3408	53.2349	49.8828	57.3261	56.4551	48.9441	52.241	52.241	52.2511	56.0316	59.6377	56.1489	45.6073	53.3947	49.0458	49.0458	56.1291
50.6625	53.0117	48.1039	52.903	47.1751	47.1751	47.1591	32.0149	47.1675	43.0862	42.3113	52.8233	52.8233	52.9397	45.4406	50.9177	46.4904	51.7732	40.4938	40.6018	40.6018	49.8942	51.1371	49.8876	59.3365	59.2808	52.1344	52.1344	54.5047	54.5047	41.6577	52.1912	53.2724	55.3708	55.991	44.2255	44.2255	57.3508	55.9415	49.9781	54.1528	48.7464	59.7313	35.8386	35.8386	45.5996	57.8431	30.5119	54.0021	54.531
36.9279	45.5416	53.8835	58.7454	59.718	43.9314	48.7303	48.7303	43.9633	40.5764	41.3132	48.4584	41.4872	47.4194	45.478	46.3787	46.3787	57.1342	47.6076	48.7146	51.0229	56.5123	49.7496	64.5872	52.0937	45.9132	51.8555	46.4591	46.4591	50.9977	57.7405	53.2048	47.8191	54.0303	57.823	53.1726	53.1726	46.375	58.5579	43.0847	37.8986	47.8959	54.1458	54.1458	46.6096	54.0897	37.2498	54.4583	55.256	53.3282
46.1657	61.7512	63.8802	60.4769	57.7023	57.7023	55.4204	47.4211	37.8247	48.6056	44.0952	57.7096	57.7096	43.055	52.0173	37.8422	40.6265	48.6188	40.5928	46.5454	46.5454	45.3878	53.0865	53.1784	51.7883	54.4006	55.2568	53.2903	52.219	52.219	54.4834	57.8239	48.6812	55.2885	54.3566	NaN	NaN	67.8017	57.7709	53.0094	39.8677	56.6504	38.0161	40.9269	40.9269	44.2288	27.8783	45.723	61.5457	62.8281
42.9675	54.1689	54.1689	32.9858	46.1022	39.7251	49.7123	51.8674	48.7478	48.7478	54.384	46.3807	38.1043	49.7476	55.2337	55.1162	55.1162	52.1542	47.7106	52.9789	45.4388	40.7005	43.2406	39.853	39.853	49.8491	46.4533	46.3589	45.557	48.8722	42.6003	55.3997	59.3837	59.3837	41.6826	55.2962	35.6852	55.7921	45.5548	53.317	53.317	51.1789	46.797	48.9362	57.8852	59.4242	58.9177	66.3268	66.3268	64.8806
44.7624	47.332	46.5299	57.5129	56.4291	56.4291	53.039	51.9932	50.967	40.6449	33.7718	50.9577	59.1452	59.1452	48.6985	49.7011	58.9375	31.0194	37.0953	55.4331	55.4331	55.3103	47.311	43.9359	50.9217	44.9484	55.2334	64.5267	NaN	NaN	52.1649	46.392	31.1099	52.3337	55.9429	43.2787	56.4225	56.4225	46.7674	57.4723	46.5635	57.7644	41.855	46.7009	46.7009	56.5383	45.8064	50.3502	44.8256	40.2156
56.2976	58.3395	58.3395	58.35	39.7868	43.1616	43.9782	47.588	51.878	51.878	43.2062	39.0661	47.1624	42.0013	38.3809	57.6163	57.6163	53.1313	53.1313	53.0556	53.1457	55.3012	49.4905	49.5986	49.5986	51.8894	57.5564	54.3807	46.4135	44.0639	52.0972	43.9745	59.2046	59.2046	59.2583	57.4094	62.6311	44.1797	35.0922	56.6622	56.6622	59.1699	57.2274	57.852	54.0117	57.8938	55.6634	44.3625	37.9454	37.9454
54.2023	47.1651	47.1518	48.6143	59.0455	43.0597	59.3727	44.1099	44.1099	40.5921	46.44	31.6736	34.9962	48.4133	51.1054	49.7824	50.9715	50.9715	44.03	50.9539	40.6435	53.2219	58.5334	48.6925	46.3494	46.3494	44.9098	34.4865	38.2136	66.1055	49.7407	55.1741	55.1741	51.1856	45.6126	39.9942	53.9516	55.8762	39.0439	47.5414	38.3194	38.3194	43.2104	56.1565	57.9864	56.7534	59.3216	47.7602	44.4649	44.4649
49.8973	58.4111	58.4111	43.3444	48.6593	46.4539	37.6197	NaN	44.4107	44.4107	38.4052	41.8191	47.652	44.177	47.6901	42.9604	44.3131	55.2266	55.2266	48.6289	51.9075	49.8655	27.6785	39.0842	39.0842	44.9476	53.1319	31.6663	40.649	53.8565	44.9585	56.6595	44.1038	44.1038	55.8663	36.5001	29.9092	52.2855	45.5453	45.5615	43.3424	48.9834	55.8085	64.2766	63.1222	63.1222	38.6651	57.4538	56.3959	39.9823
56.4761	47.2354	52.0762	48.6553	52.0904	61.9378	46.557	53.1107	43.2706	NaN	NaN	43.2289	50.8506	40.6977	44.0976	39.8511	43.0852	43.0852	43.0933	31.0539	50.8831	44.0285	46.1919	48.6641	45.465	45.465	37.4384	40.7891	45.4989	49.7894	39.8214	57.2751	57.2751	46.6499	46.6499	26.6497	28.2987	34.5408	51.1725	44.3331	52.1011	52.1011	46.6274	44.1888	36.5469	44.1584	57.8632	40.9905	50.0706	50.0706
45.3773	41.3911	41.3911	46.3541	41.5386	41.638	46.4198	39.7308	41.6093	41.6093	47.502	40.6601	52.1069	50.9773	57.3117	57.7446	46.5257	49.8078	49.8078	53.9499	53.824	55.9399	39.7152	57.0995	57.0995	44.0106	44.0106	60.5205	52.9356	39.8847	60.4754	57.1917	53.2415	53.2415	46.4815	57.8153	44.1518	42.3884	49.3223	54.1611	53.2172	49.8592	49.8592	61.0645	54.0548	54.467	44.8963	31.1668	57.7744	43.2795
43.2975	40.784	55.7454	41.8079	38.4103	47.646	47.646	46.5119	48.7798	44.1709	35.8112	45.524	55.9632	55.9632	45.547	40.803	45.404	51.0049	54.3763	54.4197	47.6996	48.7559	48.7559	54.2888	43.8913	50.8176	48.609	46.3083	49.6511	49.6511	54.2372	54.2372	57.1724	44.0651	56.5856	54.5305	41.4634	41.4634	56.771	53.2889	52.2436	57.3659	49.848	56.6865	48.9482	52.0767	52.0767	39.8336	39.8871	39.0577
54.5725	45.2843	45.2843	49.6474	43.076	45.5507	48.8084	29.9845	34.3869	34.3869	46.5308	46.5308	47.4571	40.6235	44.1253	49.8462	56.4718	49.6878	49.6878	43.2884	50.8764	46.3971	48.6821	57.2069	43.8809	49.7439	49.7439	53.0836	45.2704	49.59	51.9736	50.9075	53.0417	59.1113	52.1432	57.7963	53.0908	50.0047	50.0047	42.4185	53.2954	51.1632	55.4385	58.8232	55.4349	55.4349	51.0924	59.3458	59.4339	59.3868
[truncated: 206 more columns]

## Sheet: Map_NP2
59.1371	52.1188	53.812	42.506	47.7725	57.9799	48.59	48.59	53.9017	57.9339	44.3229	56.19	50.8676	50.8508	62.0553	51.8079	51.8483	51.8483	48.6568	48.6568	57.0364	66.0076	66.0076	53.6586	61.0959	67.2897	65.8864	62.9024	56.7621	56.7621	65.9166	65.9166	64.1107	64.078	73.2721	70.0445	63.7729	66.7708	66.7708	60.7421	66.1236	74.2149	71.3706	75.5594	72.1395	77.3528	77.3528	78.589	83.5279	66.5027
47.2711	54.2577	51.0262	54.8456	66.2327	54.7947	54.7947	51.7674	44.5829	52.1576	44.6721	55.1856	43.6465	50.8787	46.5854	46.5854	60.7434	64.9708	64.9716	58.0677	66.0566	66.0566	56.7843	71.6048	49.4325	62.0114	61.5667	62.8575	60.0102	59.829	59.829	58.7574	60.9449	57.776	60.8997	61.7934	78.5248	69.1671	72.2759	72.2759	75.3865	72.2908	61.422	69.9155	65.5278	65.5278	81.3272	73.8806	70.4556	75.6258
44.2377	55.127	NaN	45.5559	41.1067	54.6289	55.9482	55.9482	54.8582	55.0077	50.7874	50.8174	56.6685	56.7903	56.7903	50.8718	60.3947	63.3674	49.6472	55.9163	60.0538	66.0215	66.0215	63.1599	70.1675	60.9281	64.1853	64.1094	65.2114	69.4025	68.355	68.355	71.4176	65.3545	63.9921	58.5799	66.1568	66.8357	66.8357	72.673	64.8283	63.7677	68.9342	64.5693	66.5264	71.5749	71.5749	80.1621	78.0738	67.1242
47.1071	44.7129	47.819	44.5213	53.787	53.4917	53.4917	47.4827	51.6813	50.706	55.1478	61.0282	55.1073	50.8041	48.9555	48.9555	51.972	50.8601	57.8574	57.733	55.9579	71.8893	60.1297	60.1297	60.1222	67.3258	67.2678	66.0058	66.1045	67.3182	67.3182	60.0437	63.1323	70.3887	63.1148	53.4157	54.2309	70.9095	71.0849	71.0849	72.2991	72.3065	72.1875	66.4199	80.2102	80.2102	73.7672	73.7672	79.2025	84.3775
49.0299	47.9618	47.8681	60.7836	63.6183	53.738	44.6486	44.6486	50.8218	44.7988	52.0915	53.7034	47.7306	53.8133	51.9361	51.9361	48.8087	53.0265	52.9928	57.1407	64.4636	65.6738	65.6738	70.2357	70.2586	62.1535	70.1749	64.0808	66.989	68.2925	64.9779	64.9779	62.0117	57.6608	60.8549	63.8204	72.2618	64.6832	61.4793	61.4793	61.5024	62.521	71.8312	71.8312	75.9572	80.4355	77.196	76.992	72.4982	70.4208
55.7754	43.8441	43.5583	44.5867	52.0075	47.8223	47.8223	58.0288	58.0288	52.1563	62.3956	59.4486	44.786	52.0356	60.535	60.535	54.8848	63.3757	58.5303	53.9195	61.3981	60.1797	57.0069	57.0069	54.7916	56.8268	67.5367	64.3013	67.4507	68.6766	68.6766	58.0611	58.0611	64.2968	70.1583	71.4018	72.4237	70.2691	70.3979	70.3979	64.9322	64.8391	58.2654	66.7417	77.5652	75.2339	76.1088	76.1088	70.6568	82.4692
52.9531	50.7764	57.7324	57.7324	57.8318	57.9585	56.4796	47.7756	54.8661	54.9208	54.9208	54.8945	53.6243	44.4214	54.9283	54.7919	65.5982	51.6237	45.4236	45.4236	58.9319	52.6519	57.9587	70.3812	70.3068	62.9384	50.4106	50.4106	67.3924	66.0524	65.3285	78.857	70.3281	62.0658	62.0658	77.2802	77.2802	73.7229	83.8358	71.3672	71.4711	79.4298	79.1948	79.1948	65.5562	62.8554	76.9763	65.8812	71.0108	74.424
54.16	50.9331	53.7674	53.6349	53.6349	47.5804	51.7308	49.6741	54.1642	51.0071	55.0919	55.0919	50.7422	51.9384	59.1281	63.2754	58.896	63.1756	60.3642	60.0992	60.0992	55.949	63.3424	63.2118	52.8537	63.1138	57.0006	67.6586	68.6126	63.2827	50.4839	50.4839	61.2003	75.9985	71.4182	69.5884	68.2873	60.6577	64.7809	64.7809	63.606	67.695	75.4297	70.9685	77.2766	87.5077	82.4964	82.4964	74.6538	64.2995
46.8837	42.2235	51.7996	51.7996	47.9179	47.7763	50.9259	43.8063	55.1674	48.7957	48.8593	57.86	57.86	54.6919	48.7361	47.5443	55.9802	55.8494	59.9731	59.9731	63.0859	63.0859	65.9312	61.9213	51.5322	62.9771	69.0599	69.0599	66.1893	70.4541	74.644	58.9037	70.1496	66.5099	56.5929	74.1546	74.1546	65.0354	62.7096	75.4391	73.4747	73.4185	78.0905	78.0905	77.44	81.3824	75.7519	85.6587	74.6642	69.1567
46.2386	54.7887	41.2885	48.4723	48.4723	47.7547	46.6458	55.1986	50.9371	51.0195	61.1564	61.1564	47.9946	53.8218	54.9308	59.2412	51.8098	60.2838	62.0837	54.7408	54.7408	48.596	54.8934	60.196	68.9768	70.0434	63.3429	61.2286	61.2286	66.3678	61.9898	63.0449	54.4049	68.9235	61.1369	61.1369	65.2051	61.8862	60.7677	58.3776	74.1222	79.6141	78.2994	76.4345	66.5396	70.7151	72.4994	72.4994	79.8685	76.7215
46.9932	49.6018	51.8717	51.8717	54.8088	47.5897	53.695	57.9439	55.1975	55.298	54.2385	44.7559	44.7559	47.7313	50.7666	57.6604	60.1519	52.8446	49.5086	51.5688	48.6275	48.6275	53.7482	68.8741	60.143	55.8164	66.0665	66.0665	64.8621	57.1217	67.6477	71.7462	65.8888	71.6521	64.1374	65.0332	65.0332	68.1427	72.221	76.708	70.1534	79.1436	80.4529	80.4529	73.0669	66.622	76.1143	68.458	62.7175	70.5016
40.857	59.3824	62.1931	50.705	44.5003	57.2093	49.7702	44.7203	44.7203	47.8288	NaN	46.7227	52.0451	55.7823	55.7454	55.8942	55.8942	55.9364	55.9085	48.4082	61.636	55.5658	56.7777	56.7777	64.135	64.135	53.9255	53.7411	73.0683	74.6486	71.5939	65.2799	65.2799	61.1198	71.2058	69.9945	56.5029	62.8168	69.2526	74.6321	74.6321	68.9676	80.5165	70.7281	81.4342	77.0768	81.3928	81.3928	80.2089	76.9478
56.7336	60.643	60.643	47.6623	48.8223	49.6586	52.5014	53.7622	47.6724	47.6724	47.8361	50.9289	50.7681	50.59	59.0625	59.0625	58.7715	52.7669	60.2285	58.8695	50.4701	52.4838	55.6975	55.7326	55.7326	52.5853	61.1191	68.9592	70.4339	65.6228	57.9819	67.3329	68.5271	68.5271	71.5808	70.484	66.9271	64.7913	60.3193	63.5139	63.5139	72.0305	71.9414	74.2385	66.5762	76.1123	78.7607	73.7769	73.7769	70.4288
51.0929	47.5776	45.555	47.5145	47.5145	47.6086	52.7938	50.8756	44.6939	53.8427	53.2027	51.9926	54.7253	54.7253	59.0744	61.775	55.7852	51.7648	55.7447	52.6848	52.6848	52.7232	46.192	60.0381	58.9462	63.1447	60.0578	58.9857	58.9857	65.4928	63.3818	73.1983	67.2139	68.7521	75.5611	72.5389	74.1645	74.1645	70.9198	73.3004	65.7362	64.5733	65.6394	72.9951	72.9951	68.5963	63.9079	66.2592	81.6591	70.2719
51.238	48.7931	48.7931	53.6483	58.0747	53.6352	53.7507	47.7734	44.6066	44.6066	55.1004	50.887	47.676	38.7356	48.5326	48.427	45.3984	45.3984	55.825	52.608	58.6137	59.8964	62.9927	66.1807	66.1807	66.0401	64.1693	57.9653	62.2907	69.6739	67.3381	62.8867	68.2606	68.2606	68.1238	69.2489	71.3795	79.5091	68.9972	65.6626	68.7778	68.7778	65.6633	75.4101	85.9761	84.6034	86.0948	79.979	79.979	72.482
47.7493	57.6747	57.6747	62.1845	51.7599	44.5587	41.4472	50.7321	50.7321	50.7811	44.621	47.761	42.1778	50.6514	58.9126	57.5345	57.5345	61.8308	46.3984	59.0211	52.8483	58.8181	49.4748	61.7143	63.1748	63.1748	61.2099	58.981	58.9405	52.6617	61.293	70.424	71.5471	66.3782	66.3782	68.1419	72.5776	78.3044	72.1177	70.8397	70.8397	72.141	65.68	62.3137	70.7945	84.4853	72.5724	72.6279	75.7211	75.7211
50.038	41.2939	41.2939	49.6256	47.4738	50.7723	55.027	54.8163	41.2686	41.2686	50.6584	44.4431	55.9186	48.4816	61.6755	58.9343	57.6944	57.6944	57.3147	56.7138	65.843	55.8926	63.2084	60.1076	61.4584	59.023	59.023	67.3116	56.9393	64.3208	67.2998	68.4887	67.1163	67.1163	65.1688	63.8954	66.0809	74.0546	67.8431	68.9454	72.1584	72.1584	65.8362	66.5848	74.8707	80.254	48.25	66.4218	66.4218	58.6842
54.1686	47.7433	44.584	44.584	44.5361	41.3337	47.7061	54.8969	57.9385	57.9385	44.6316	50.7858	47.6959	47.8314	53.6596	60.7283	60.7283	55.9546	55.9546	58.8683	50.4834	59.9396	55.982	56.1016	63.3957	63.3957	60.0895	68.8585	65.9914	63.057	51.5717	62.7928	65.6031	61.97	61.97	68.2259	69.7555	66.6991	64.8242	68.0858	68.0858	69.113	73.1879	69.8663	74.0609	69.6348	69.5807	73.9636	74.0186	74.0186
48.0445	48.6688	51.6329	51.807	58.8071	58.8071	54.7994	54.7394	55.9755	51.7859	54.8652	59.032	57.7142	53.5214	53.5214	57.784	57.7046	57.5828	56.0243	57.7193	57.8248	57.1393	57.1393	65.9561	65.8909	75.0894	62.052	71.7277	69.8918	69.8918	69.6933	63.3246	70.0248	73.0281	69.9481	79.9755	72.4975	75.3355	75.3355	67.9358	72.209	76.2218	61.3948	64.5342	71.7862	71.7862	80.4204	74.1279	65.5083	66.3682
44.9214	52.0794	50.6801	50.7305	57.9167	53.6851	53.6851	50.6201	54.7625	63.2146	45.3721	61.8059	44.5431	44.5431	57.4933	45.1575	54.5181	52.6277	52.579	62.9683	49.5028	60.1797	60.1797	60.6518	62.0599	57.9528	53.5998	57.9013	72.8313	65.3913	65.3913	68.5194	65.4499	70.1731	57.7599	81.4246	75.3597	75.3597	79.4719	82.4694	76.1697	74.8736	65.6299	80.4679	73.0932	69.5935	69.5935	69.6438	74.0005	74.0705
51.4159	50.7748	47.8162	47.9565	50.9111	50.9111	57.8153	50.664	54.9294	50.7632	57.9091	57.9944	56.057	54.9927	54.9927	52.893	64.461	63.2875	53.8233	49.5153	58.137	57.0202	57.0202	61.985	56.047	60.3318	63.1608	75.8087	67.4096	67.4096	61.8597	64.208	61.051	72.7967	63.9639	74.3187	66.3548	75.4112	75.4112	75.3822	75.3487	78.2623	68.9161	68.7695	76.1642	76.1642	69.9746	71.0154	70.9502	68.6801
54.0281	50.8581	41.358	50.8648	59.2863	52.0887	52.0887	48.7604	55.0714	59.2014	59.2488	63.4386	56.1131	76.41	61.9982	61.9982	59.0878	52.7614	52.6498	55.6215	61.7972	62.1029	62.1029	52.9609	66.1935	57.2087	60.125	68.9302	67.4393	71.4472	71.4472	73.1082	61.9981	61.0137	71.4542	68.5375	78.4446	75.2833	77.8119	77.8119	66.9308	63.5513	70.0607	72.0486	80.4746	78.7201	78.7201	71.7136	77.2	74.7431
44.9766	43.5888	41.3869	41.3869	44.6559	54.9373	59.2477	55.0326	53.2397	52.9663	52.9663	55.1465	56.1323	59.1237	58.89	49.6724	58.9312	58.9312	61.9101	64.769	55.9821	52.8806	58.8674	56.1497	61.3678	67.3925	67.3925	60.2805	57.0421	73.2305	58.0854	67.4539	70.2222	67.0609	67.0609	70.0901	66.9115	67.9807	64.8187	67.9654	77.6253	77.6253	81.8553	78.6021	72.9725	71.8752	70.6439	79.2378	71.904	70.8488
41.6343	47.7149	53.7817	53.7817	50.7889	51.7991	47.6795	50.7299	60.7995	54.9907	54.9907	56.0878	54.8027	61.4146	52.9747	57.0178	55.8048	54.6722	54.6722	42.0837	59.0005	62.0293	60.9506	57.9665	60.217	72.0843	74.7119	74.7119	70.5429	70.5545	67.6606	70.4075	70.301	71.4316	71.4316	74.3434	68.2998	72.6582	71.3032	75.3707	65.9556	64.8266	64.8266	73.841	70.0604	79.2739	76.4669	68.8158	68.8907	63.5231
47.0584	55.7572	51.5579	54.7522	51.9411	41.3172	53.5499	53.5499	54.8558	59.1405	54.9287	49.6932	55.954	57.5104	57.5104	61.6901	58.7211	49.379	55.7726	60.186	61.8632	60.1292	60.1292	66.3939	62.0936	63.3579	53.9705	70.618	70.468	71.6937	67.3605	67.3605	70.2229	66.0081	62.0718	68.3632	73.8623	73.8492	73.8492	75.2026	70.1432	71.2719	68.9662	71.9214	76.0139	74.8296	74.8296	73.0703	73.0872	69.7272
49.7871	50.5098	50.4555	50.4555	54.6741	53.4438	44.4185	54.6853	49.5463	66.2106	55.8324	52.8214	55.994	53.9133	65.7381	65.7381	63.057	63.0195	62.894	67.1929	63.0949	59.0439	59.1951	59.1951	69.0783	62.0194	48.813	66.37	60.1079	68.7483	68.7483	70.4331	64.334	70.3551	71.4781	71.2764	72.2853	72.1479	72.1915	72.1915	65.7659	76.3563	66.6974	69.9357	75.0705	68.8565	72.9816	72.9816	82.1676	73.1472
53.3383	54.6939	51.4317	55.9104	63.3191	67.5961	64.3799	64.3799	59.0921	54.8737	59.0513	59.1169	51.861	58.9964	63.0676	70.435	70.435	51.8223	57.6168	57.5402	64.6049	62.0151	62.0151	63.5303	66.5517	62.1774	69.1135	60.169	70.4814	67.4301	74.3828	74.3828	70.2859	67.1461	68.6623	66.9218	69.1469	78.246	75.1624	67.9141	69.1658	67.8803	67.9233	67.9233	72.015	71.9438	62.3235	74.8464	76.0586	68.7444
44.7153	49.4764	52.6867	57.1521	54.7859	58.9688	58.9688	63.2826	63.2826	66.4371	63.5169	62.1371	59.0095	49.4785	55.9596	55.9596	49.5953	57.852	58.9878	63.26	62.1106	62.092	60.7591	60.7591	59.2505	70.7306	74.9092	64.5388	59.1083	63.3362	63.3362	80.3238	80.3238	72.6507	71.3045	69.8523	71.1458	74.0153	75.3548	75.3548	68.9487	73.3354	73.144	82.4362	75.0725	80.4287	71.0709	71.0709	72.0041	77.7355
48.8657	48.7911	59.2394	49.0423	47.5096	45.5097	49.7692	49.7692	55.0042	52.9384	51.896	45.4193	47.5315	53.6703	50.6877	47.5604	47.5604	51.9004	53.9475	62.0099	59.1462	60.3747	60.3747	60.8376	49.7227	69.245	66.4323	74.7884	71.3169	63.4509	66.4354	66.4354	75.0163	75.907	68.2823	71.1676	76.5397	69.0375	70.872	73.4548	73.4548	79.7214	72.3103	78.1488	73.6824	57.2336	57.2336	70.7506	74.9709	75.4519
50.997	59.078	56.0465	51.8024	51.8024	50.7419	46.6458	43.623	58.0381	58.1089	59.2458	59.2458	57.7617	59.1241	59.172	51.7801	54.8649	54.881	53.0117	58.8742	58.8742	61.8288	63.4621	63.4751	60.2897	73.1375	66.0621	66.0621	61.2412	66.0331	78.826	69.7047	57.7152	75.4851	76.7451	76.7451	67.9589	75.2524	75.3997	65.9012	64.8171	64.7727	70.8905	67.7592	67.7592	70.1307	73.2536	69.9985	66.8065	77.8116
49.0436	54.9683	48.8786	57.7449	56.5024	56.1079	55.0053	55.0053	59.254	50.8096	54.7646	50.6509	48.5995	49.7284	62.0098	66.0387	66.0387	69.0406	64.7856	56.125	69.2653	62.2039	64.9119	61.9614	61.9614	67.5127	63.3187	70.5004	66.2094	60.2487	66.2537	66.2537	68.9246	65.8486	75.4745	69.4727	71.2009	70.9181	66.0159	70.2131	70.2131	72.2413	73.8902	75.5757	82.0508	79.4131	71.9584	73.182	73.182	71.9513
47.0173	50.7148	52.0062	56.3954	53.8724	54.8046	56.8089	55.0152	55.0152	47.9265	57.8548	57.8427	51.9375	56.1244	64.7437	NaN	NaN	54.858	61.8847	63.5549	53.9894	57.2921	69.3017	69.3017	59.2929	64.6169	67.429	66.346	58.8585	66.2342	68.6561	68.9729	68.9729	70.302	67.1962	72.5199	69.4894	71.1222	69.4719	68.1637	68.1637	56.3679	54.2851	73.865	63.4461	68.9126	75.0376	75.0376	70.7847	70.61
54.2685	50.9608	50.9608	56.189	50.5636	54.8098	53.054	54.7333	53.6648	53.6648	57.8512	57.892	56.014	54.7072	69.2031	57.9947	57.9947	59.2754	64.8368	65.0261	69.253	67.7974	63.4652	63.2887	63.2887	70.484	60.1815	70.5208	65.5271	71.7094	70.275	70.275	69.5312	69.5312	74.3509	78.391	77.8861	68.0462	65.039	79.576	79.576	64.9224	66.1087	62.7334	61.7346	78.0782	78.0141	68.9751	68.9751	83.6894
50.3938	65.0821	57.9671	51.9079	51.9079	57.8582	53.869	60.796	52.0644	60.3997	59.1523	59.1523	49.873	49.873	52.1567	57.4399	60.7557	67.9695	63.8236	49.033	49.033	65.1366	45.5609	48.7038	59.2523	48.6951	56.0121	68.74	68.74	66.06	52.71	63.0757	71.5864	61.1891	69.953	69.953	67.2939	67.2939	71.1854	71.3188	78.3768	77.9187	70.9727	74.1644	74.1644	69.1233	66.5918	57.4852	70.3431	72.0916
61.3348	53.782	53.782	53.9477	53.8247	52.0652	54.2776	56.2085	58.0897	58.0897	59.2878	64.9665	62.0687	63.4774	67.7981	49.8487	49.8487	60.8138	63.7279	58.0695	57.9541	62.1336	63.3095	63.5145	63.5145	63.4423	50.433	61.4518	59.0837	63.1624	61.2892	61.0962	79.485	79.485	66.3921	71.342	77.1751	75.409	75.5571	75.5488	69.3926	69.3926	66.8956	71.1852	71.0297	75.3	67.8652	75.3913	75.3913	62.7993
41.1288	49.0367	52.213	45.8688	45.8688	53.8956	41.4944	61.2037	55.0828	48.835	45.6383	60.6091	59.0292	59.0292	64.7172	49.693	63.3044	54.1785	52.0694	52.1522	52.1522	59.3799	62.4173	56.3516	57.9201	66.308	68.8269	66.3267	66.3267	63.3173	52.7586	68.763	53.6472	56.8954	73.0758	74.4511	71.371	71.371	74.0532	74.0631	72.1488	78.2989	68.119	75.4728	75.4728	78.1325	78.1325	68.9857	61.6653	75.8236
52.9473	53.3213	53.3213	44.6894	58.0837	48.9975	62.3615	60.7422	47.76	45.7216	56.1804	51.9204	51.9204	60.4652	66.4971	66.4767	62.111	56.0881	62.1392	64.8573	77.7674	77.7674	57.3693	63.4001	70.5678	77.5566	67.5754	67.5298	56.0063	56.0063	74.7604	62.8621	66.4704	71.3441	65.126	75.5769	75.5769	71.2221	71.2221	69.9622	70.9698	67.8543	72.1188	69.12	78.3367	78.3367	85.503	78.1114	74.9038	72.0839
53.2111	58.0589	49.7413	56.7524	56.7524	55.0528	55.079	45.7318	51.9895	57.938	62.1805	59.2101	51.8575	51.8575	51.9602	56.2267	56.2533	55.1309	53.1328	51.9314	53.2558	55.1067	55.1721	65.0459	63.4665	63.4665	61.9985	59.1015	61.7925	63.1691	66.1699	71.8572	61.0528	69.9999	69.9999	71.0965	66.9875	63.8257	63.8886	87.1282	73.9866	73.9866	70.4976	71.0616	69.131	57.2526	65.9595	77.9772	82.0088	82.0088
54.5649	50.9493	55.107	60.8706	60.9257	60.9257	50.9938	58.3313	55.3861	56.3553	52.0563	57.7286	57.7286	52.8076	57.9463	73.4507	60.4423	57.3208	62.322	67.8204	65.0491	65.0491	52.0845	63.7244	67.7872	66.4503	60.4544	63.5018	61.4501	61.4501	64.6018	66.3144	71.7307	71.7734	74.4941	72.8546	69.9455	74.2373	74.2373	65.0698	66.2305	75.3548	71.1407	71.0054	75.3462	75.3462	76.882	71.4155	70.1481	75.561
48.9639	51.7117	53.9573	48.9691	48.9691	60.8534	54.03	51.0152	58.0416	55.2269	55.0678	53.1261	62.0417	62.0417	60.6328	53.0366	60.5084	59.2858	62.4102	59.4908	56.5899	62.2509	62.2509	62.1955	73.4705	65.2294	66.5582	60.2688	67.4685	67.4685	66.1529	70.5735	57.0432	78.9291	75.6978	77.1791	74.3005	74.3005	69.4296	72.4712	69.2347	76.6634	67.9221	71.0413	70.3311	79.6897	79.6897	61.7194	67.931	67.9955
41.0422	55.0329	55.0329	58.0853	51.1181	54.0591	52.1898	59.5642	54.0143	54.0143	51.2594	63.6084	61.9401	59.3859	58.5686	55.3444	65.1119	65.1119	62.22	66.6326	66.7038	62.4783	63.7027	60.6035	55.0663	60.5822	61.6137	61.6105	61.5572	61.5572	64.7552	64.7377	70.5381	76.0759	68.628	72.8208	75.4617	60.836	60.836	58.7462	76.7028	65.0565	64.0164	68.0841	73.7126	73.7126	60.7445	60.7445	74.4781	74.4515
54.5372	61.5981	52.1525	59.3259	56.553	47.8736	47.8736	58.2777	56.9	48.0836	56.5025	69.4056	53.5064	53.5064	59.3618	57.916	59.4007	65.1686	63.7394	61.0353	54.0024	55.2757	55.2757	59.2422	69.3841	66.4175	70.7883	70.8906	69.3596	73.5024	73.5024	60.3367	72.0416	61.2903	68.5381	72.4793	69.6223	69.6223	62.9529	65.3491	66.3771	68.3736	61.993	78.3772	65.0026	66.7454	66.7454	75.3723	70.8185	69.4272
NaN	55.0579	47.9583	63.71	59.737	58.1587	55.1718	55.1766	55.4326	55.4326	48.2419	55.4089	62.44	60.6684	63.8017	57.0476	62.648	62.648	59.7971	56.7611	55.5253	58.3977	65.3454	61.9116	69.1608	72.0263	72.0263	73.6437	63.5435	66.5796	60.6218	64.6682	60.1208	67.4376	70.2266	70.2266	53.6481	65.3204	79.4135	71.5251	70.7535	70.7535	78.4183	69.3711	69.2978	64.9706	74.0144	68.1352	73.5971	73.5279
47.4025	53.9972	48.0534	45.1533	44.2642	54.3068	54.3068	46.0034	55.3316	54.0443	58.3776	58.4885	62.6323	62.5295	55.4541	55.4541	48.1942	54.3518	55.4513	61.325	57.1112	55.5591	55.5591	62.5718	65.3705	69.4421	78.1065	72.1835	73.7082	66.5295	66.5295	72.0509	70.0332	68.6951	73.2263	68.5462	71.532	72.6999	68.3318	68.3318	54.4679	73.9288	65.1649	63.8009	69.8419	68.2355	68.2355	72.4127	73.643	78.2179
NaN	43.7516	43.7516	55.2218	58.2772	58.2861	59.5625	65.3286	49.1194	54.2025	56.9269	56.9269	55.5734	52.2754	55.3808	59.8097	58.2971	58.2971	53.4087	53.4087	64.0703	65.3206	63.8563	63.9003	61.1927	62.5007	62.5007	69.396	75.1875	57.4926	62.1506	63.4219	68.9073	73.4022	65.5456	65.5456	65.7984	66.4238	67.5374	64.1592	68.3043	68.3043	65.0612	65.0612	77.0116	71.246	76.8431	69.4075	71.175	75.6127
60.1518	48.1198	54.2472	61.2487	59.8267	52.4195	52.4195	53.3982	49.2212	55.4514	55.4229	63.92	48.1678	60.9351	54.1658	54.1658	48.1706	57.2448	58.3649	64.1433	68.1847	62.5031	62.5031	65.484	62.4303	61.0096	62.321	65.2977	59.4208	72.0003	72.0003	67.7564	67.6263	76.0014	77.3665	65.4833	64.1925	67.3476	65.7739	65.7739	67.1302	67.0388	78.1883	72.5933	69.5831	68.2446	68.2446	69.4696	65.1329	69.7862
53.1157	57.9834	58.1536	57.9772	56.885	54.2545	44.9519	44.9519	59.4838	58.2146	62.7093	64.0168	55.3752	59.5332	59.5332	55.4802	52.4839	51.0726	59.7288	63.8937	61.4878	63.9926	62.5796	62.5796	65.2746	65.2301	63.5259	54.9997	59.257	59.2174	66.3095	66.3095	73.3163	65.7376	61.3883	70.2036	62.3066	71.4963	71.4963	64.0121	65.209	69.4786	74.3454	65.1277	65.2735	74.184	66.0741	66.0741	71.2261	60.8556
43.1065	48.0536	61.1421	61.1467	48.2523	47.1979	47.1979	54.4431	58.4427	50.9802	48.1436	48.1436	61.0338	55.5399	56.6553	48.1841	55.5464	66.9677	66.9677	65.5914	58.6421	59.9131	58.4641	54.2026	65.5109	65.1704	59.3114	59.3114	70.6618	62.3395	58.0668	70.5473	62.7181	62.5134	73.4517	73.4517	81.6998	72.6829	61.94	65.2365	70.7537	59.7602	59.7602	61.9182	61.8826	71.2074	73.8334	75.598	81.39	81.2655
59.8588	58.1674	61.2809	65.351	65.351	65.3837	54.0253	55.3376	57.0295	57.0003	58.2516	58.2516	61.2698	58.2756	62.5815	70.7405	58.8292	63.8753	55.3333	55.3333	55.3769	54.2959	65.3736	63.9122	63.6972	62.3749	65.1269	65.1269	67.6759	60.3373	63.5071	55.9988	74.718	71.8916	61.237	61.237	67.2677	74.5115	68.6833	69.8828	64.2097	72.8328	57.9104	57.9104	68.4014	59.9847	62.0071	71.2552	72.42	61.8145
58.7818	61.0088	53.8879	53.8879	58.4578	62.5095	62.5095	51.1566	51.1566	61.2649	61.0716	51.1556	58.2378	71.0633	52.4415	52.4415	56.9212	52.0596	63.7811	61.1631	51.219	65.108	66.824	66.824	65.3782	63.8723	58.023	65.0026	63.7017	64.8935	64.8935	63.503	63.503	70.5029	69.0941	61.4709	65.8728	65.8889	70.06	70.06	68.5855	70.1379	65.8637	53.5179	59.8787	69.6907	69.4867	69.4867	69.4542	65.0971
50.2849	57.8481	59.3219	55.1023	55.1023	59.6448	52.2723	62.3114	55.2843	51.2462	57.2043	57.2043	54.2708	49.3299	58.3137	58.4403	55.4537	55.2556	50.2073	50.2073	66.92	57.8	56.589	62.3634	60.5732	72.1692	76.4138	75.0611	75.0611	60.4617	57.9828	55.0311	63.3037	57.2085	70.5505	70.5505	67.4911	68.6516	75.899	67.2681	71.5568	68.455	68.1863	68.1863	69.5256	64.1034	71.2963	72.7277	62.0558	75.6902
51.2298	55.067	59.3183	58.0067	58.0012	56.8437	58.2445	58.1878	58.1878	49.196	58.2788	52.1717	63.7948	68.1223	52.367	52.367	59.5344	66.8315	57.7304	59.7079	59.7079	58.3451	63.8717	69.7157	72.3823	71.057	70.9135	70.9135	72.186	72.186	79.0066	59.2422	57.0663	60.1096	63.0179	63.0179	71.6734	57.9974	75.8593	71.293	71.4897	63.0552	68.5058	68.3105	68.3105	69.9539	71.2858	53.3953	65.1695	63.9284
58.3954	52.2242	56.3455	59.5018	59.5018	57.5833	58.146	54.0457	61.3075	69.8083	57.0553	56.7381	56.7381	56.8771	56.9578	53.0373	48.2027	61.2859	49.2858	49.2858	51.1635	51.1635	68.2581	56.6493	68.346	69.7074	67.8875	67.9705	67.9705	74.9625	66.3568	63.389	63.2033	74.6493	73.1374	71.6913	71.6913	73.0596	71.4986	62.1523	74.4843	62.1797	57.9071	57.9071	67.2955	62.2873	73.9169	78.3143	79.3187	75.5132
54.2247	54.043	62.47	49.1688	58.7091	58.7091	57.6044	55.3355	61.1624	61.2659	63.8633	63.8633	61.084	59.5093	48.1414	51.0619	48.0823	53.4659	59.6335	61.4896	56.6483	65.505	62.6444	65.3528	65.1942	65.158	67.9467	65.0807	65.0747	65.0747	62.1187	64.7946	58.9693	63.5735	57.0386	57.0386	67.3517	67.2851	68.8597	72.8262	75.7313	76.8965	73.7506	72.5649	72.5649	65.1317	63.9404	71.3928	75.6407	74.3026
44.9803	58.0732	62.2701	63.6696	63.6696	56.9076	53.9363	61.0133	51.058	62.4087	61.0024	55.2461	55.2461	58.2055	54.1808	55.2512	61.071	53.9989	55.2631	60.9737	58.2276	58.2276	49.999	61.7317	65.9736	57.3841	62.2748	63.467	63.467	65.2656	69.347	63.4418	64.5144	55.9591	52.748	74.56	74.56	70.0907	70.8674	69.6015	70.6857	69.9636	61.9221	69.9213	77.1141	77.1141	66.9508	75.5251	69.7806	61.9076
51.7275	56.8275	56.8654	58.2462	58.1057	58.1057	60.9646	61.0195	55.0299	66.4613	64.7934	64.7934	66.7017	53.272	55.3543	54.26	52.4241	60.8257	65.3245	63.9974	63.9974	62.6643	68.1786	61.1	63.7365	62.3074	65.3048	59.3699	66.6145	66.6145	62.189	63.4328	82.2453	74.8167	67.5021	67.5021	63.3	63.3	73.1452	71.5194	69.5736	61.0847	57.9247	59.8415	59.8415	67.3192	61.1734	53.4923	62.1511	71.7801
47.2265	58.0753	58.0753	50.9713	53.9016	53.8018	50.0117	54.2474	52.0023	52.0023	66.4489	58.208	53.3702	66.4929	68.2326	69.6921	69.6921	61.1172	59.5013	57.473	59.2215	57.9834	67.5382	61.9385	61.9385	63.4625	65.0322	70.6494	73.4696	66.3182	66.2457	64.5384	64.3206	64.3206	54.8555	74.6345	66.5714	77.3006	67.1183	70.0053	70.0053	69.9168	69.9168	67.0756	66.9803	66.3717	71.4031	69.8982	69.8982	74.2111
52.724	53.8241	56.38	53.2416	55.1546	55.2509	52.0269	48.8988	48.8988	53.0457	59.3231	62.2162	62.0659	62.3629	53.2536	53.2626	51.9683	51.9683	57.967	60.4038	51.8701	63.4812	67.6447	67.6447	66.4662	66.4662	69.0866	70.7054	73.5806	68.9757	62.5423	64.5456	64.5456	64.3843	61.1325	70.1101	71.5861	60.9224	59.8967	53.5786	65.2174	65.2174	68.2784	67.002	72.7763	71.2305	68.2002	61.7483	70.943	70.943
58.5297	55.0916	55.0916	58.1472	55.3704	58.335	58.2822	62.5136	55.2688	55.2688	53.7499	65.2636	62.4795	61.0428	65.3271	62.4719	59.3987	59.3987	59.251	72.3472	56.3493	63.6868	70.9647	71.0358	71.0358	62.3698	63.8283	66.5735	63.7318	60.6192	63.6594	60.6226	65.7559	65.7559	70.3824	61.306	66.6305	64.1751	65.5678	67.0125	68.3773	58.7845	58.7845	64.0138	65.6683	62.1218	74.067	68.0871	68.0871	74.2901
58.3046	51.1473	51.1473	53.9969	60.801	57.7986	59.1398	59.4918	59.4918	59.2839	54.9895	62.3404	55.0379	60.7271	67.858	59.289	66.5643	66.5643	66.5343	59.2873	67.7831	69.05	54.0478	66.3796	63.5787	63.5787	66.5882	73.1896	63.4928	65.2623	71.9634	62.5298	66.1463	73.109	73.109	66.6233	71.7109	70.3677	61.2386	62.9422	68.4333	68.4333	60.9666	72.4619	65.3536	65.5018	70.8857	66.3564	66.3564	66.2851
57.0274	60.4551	51.9868	55.1444	53.163	53.163	47.9178	53.7096	62.1395	61.7021	62.1696	66.4922	63.3839	60.598	59.4627	59.4481	62.2284	62.2284	66.5048	56.4337	66.4051	50.7508	63.3849	63.4032	66.3655	67.8508	67.8508	61.6322	72.1768	60.5339	64.7189	63.3327	53.8669	53.8669	73.1288	64.3554	67.2404	66.4962	62.363	58.7792	62.1313	72.7782	70.7434	69.6015	69.4352	69.4352	69.6416	74.197	72.4206	63.9928
57.2653	49.0435	49.0435	53.9065	46.877	52.2333	65.0047	62.3109	53.3144	55.0699	55.0699	58.1797	55.038	60.7064	63.5911	62.4613	63.9459	59.5189	59.5189	61.0933	63.6047	61.6945	62.2511	67.5151	66.1632	66.1632	56.1507	59.3308	63.6803	60.5899	60.3103	62.0846	70.4768	73.206	73.206	68.6892	60.0344	57.8308	71.4903	59.8692	65.315	65.315	70.2517	57.9427	70.0821	68.0603	69.8852	73.7943	75.418	75.418
54.4795	59.3835	57.4473	55.07	56.3321	56.3321	55.3025	63.4515	65.1551	65.2252	66.7062	63.6027	63.5999	58.2461	58.2461	70.8404	60.7067	67.9897	65.3924	66.7833	63.7281	63.7281	65.2358	65.2358	52.1112	65.1366	55.1631	59.3001	67.6832	66.3141	66.3141	59.105	60.4829	61.548	62.0149	53.8915	62.0873	80.3531	80.3531	62.2194	65.7513	51.2619	70.2158	57.8459	67.2796	67.2796	71.2628	68.2194	66.8972	74.278
58.3053	65.1634	63.5819	63.5819	55.113	47.7486	53.0413	55.1286	59.4582	56.492	56.492	55.3388	54.1246	58.2505	53.9992	63.7219	66.7336	62.2786	62.2786	66.2174	62.336	61.7475	67.9682	63.5997	62.3046	62.3046	59.4501	66.6473	62.2476	72.0074	68.8893	70.5916	66.0541	66.3522	66.3522	70.1862	65.3399	58.0054	70.0776	65.4476	62.8931	77.2719	77.2719	81.2273	68.2351	75.5466	74.9977	60.7563	73.6985	73.6985
48.0996	60.7885	60.7885	59.2502	53.1043	56.2737	55.0392	56.1807	64.8132	64.8132	62.3765	60.9	65.327	66.5604	66.7414	66.5421	66.6387	61.6632	61.6632	60.4714	56.1292	57.1898	59.2068	58.0555	65.0827	63.39	63.39	61.497	69.1298	61.5441	48.676	55.9449	64.2093	65.5382	67.2077	67.2077	67.2838	67.1973	65.2358	73.932	71.4422	71.7971	71.7971	65.1871	58.8326	56.7827	50.1453	71.4063	65.1888	71.3452
51.145	56.765	55.1476	55.1476	60.472	56.3737	59.2026	56.2192	63.7464	63.6451	63.6451	69.3784	59.5281	58.1792	60.9361	61.2562	62.339	52.1112	52.1112	63.6437	60.4773	56.2764	64.8088	67.7659	66.4236	59.2926	70.6898	70.6898	73.1591	79.1314	68.6574	80.1956	62.2522	63.0268	63.0268	65.3763	64.0988	70.1886	68.5787	66.3375	65.5744	64.1214	64.1214	65.0104	74.1286	68.2035	78.5755	71.3847	77.1081	68.355
61.4073	55.0948	48.8268	56.1775	62.2733	55.1552	55.1552	59.2483	59.3401	59.3853	62.4006	60.9983	60.941	62.3408	62.3408	57.3891	64.854	59.4961	59.4006	53.0736	66.4873	72.0257	67.8142	67.8142	65.0834	45.8206	62.092	63.4049	59.0058	60.2168	73.2482	73.2482	64.3466	65.9154	64.2198	65.8627	61.8226	69.5617	69.5617	69.4671	71.1827	74.1947	65.2205	78.5657	65.1806	65.1288	67.0865	67.0865	64.2327	61.0014
45.1538	62.382	60.6063	60.6063	66.6689	57.2985	54.9459	61.0813	55.1513	65.192	65.192	61.9231	50.9814	65.2457	66.8211	58.2183	58.179	61.0849	61.0849	58.156	60.6308	63.561	56.228	63.5198	63.5189	65.0976	65.12	65.12	66.4189	60.2686	74.7734	59.1215	71.6908	68.9348	68.9348	69.7935	62.2009	77.0887	69.9742	70.1209	70.5719	65.6576	65.6576	70.11	70.2051	72.8668	65.2431	65.1197	53.5025	53.5025
54.0018	55.1267	57.8332	61.9516	61.9516	56.5924	59.1675	56.1985	60.897	58.4064	65.4312	65.4312	62.4641	66.6175	60.7517	61.7727	65.0736	64.9618	62.3452	62.3452	59.392	52.1947	56.2627	65.1215	62.3865	59.2271	59.2271	64.5906	70.5426	59.0638	56.9771	55.7774	64.1768	59.8063	68.4432	68.4432	64.0793	65.3938	59.8783	65.4094	68.3227	57.7902	57.7902	74.5791	65.7274	64.0879	57.6178	60.8302	71.144	60.7628
49.2318	58.1117	56.4514	56.4514	66.5421	58.3973	63.332	60.6329	65.1169	66.4833	66.4833	59.311	59.311	59.4625	62.1325	63.5291	63.458	67.9744	67.9744	75.1279	65.2748	62.2529	67.8032	62.1028	64.6329	67.7108	60.316	60.316	63.2775	64.3057	71.5862	67.1651	71.374	71.3564	67.2364	70.3024	70.3024	72.874	70.8	69.4996	61.1241	57.7832	57.7832	61.0686	67.1615	67.2201	57.5224	61.9318	73.8423	69.7494
54.2414	65.11	50.7192	56.4662	57.9054	62.293	62.1907	62.1907	62.199	61.0506	61.1855	54.1322	62.3878	56.4771	56.4771	58.1822	53.8882	60.9324	58.1244	58.1244	63.6175	66.4623	60.4769	65.9842	63.6429	73.7069	78.8687	74.9979	74.9979	67.3957	66.0365	67.3295	65.334	67.1558	54.6078	54.6078	73.8586	67.0145	67.0145	64.045	74.3333	67.1924	70.1811	69.6439	68.2755	67.1006	68.5795	68.5795	74.2671	68.2747
55.358	52.1062	59.4759	59.4759	62.4261	59.3861	58.5309	61.1981	58.4365	63.5028	64.7612	57.4859	57.4859	70.8907	62.3626	58.2479	69.5432	63.6408	62.5627	62.4666	59.4594	78.0979	67.9979	59.2623	59.2623	59.1397	60.3653	62.1033	55.9458	56.9194	56.9194	63.3265	63.3265	74.434	70.2418	67.1541	66.542	71.3649	61.9335	61.9335	72.8502	73.8576	69.6455	61.9971	69.2887	66.8686	64.8646	66.7573	62.8707	71.0834
54.2819	58.0741	52.2223	55.3363	55.3363	58.1859	59.4679	55.198	61.0289	69.5821	69.6723	52.2277	52.2277	44.9083	63.9277	63.6121	70.8612	69.517	66.7766	66.7766	70.896	66.7642	66.686	64.8311	78.1092	68.9357	60.5738	66.2307	66.2307	63.1626	67.3617	66.0225	65.2574	62.8865	67.2164	67.2164	66.5402	64.0731	54.513	74.0905	65.319	66.8597	72.5171	72.5171	68.3527	71.1566	72.578	60.8572	69.822	72.4041
49.3565	59.4765	48.9447	48.9447	49.0922	52.1612	53.1123	62.3419	53.3371	55.2004	60.769	66.6872	66.6872	63.7747	54.3838	60.7302	59.4962	57.4313	70.9064	66.5856	66.5856	66.671	64.7232	69.484	63.4946	73.3722	73.421	73.421	62.3966	67.3035	72.8913	71.0389	69.7843	65.4324	65.4067	68.4185	68.4185	66.4015	64.1944	74.3302	70.1635	65.303	65.303	74.2171	65.1094	69.4122	66.9227	71.3153	67.0889	66.9701
51.2186	56.1954	63.468	60.8413	60.8413	52.0547	62.0914	65.084	65.0886	61.0822	58.6195	64.9694	64.9694	59.6571	56.4203	58.1958	66.6118	64.9991	70.8647	70.8647	66.7396	65.2768	58.1148	63.9743	57.4759	66.0374	69.2257	63.5009	63.5009	62.0844	66.3445	59.1436	70.178	70.3157	60.1521	60.1521	62.9569	67.1812	70.2156	56.782	65.407	62.2925	56.6969	56.6969	70.035	75.7187	64.1597	74.2666	72.6128	77.0188
58.2041	47.9532	58.1423	57.9963	51.9066	51.9066	55.0159	53.0635	57.5012	50.8743	49.0538	62.2836	62.2836	56.4823	61.1758	62.5086	59.6635	63.6685	63.6118	62.3024	62.3024	58.0296	57.9887	59.1738	61.5567	70.475	70.4514	67.2656	75.9047	75.9047	67.113	73.8999	78.7576	71.4517	64.0994	66.9524	66.9524	68.2101	67.0373	74.054	67.2193	71.217	65.1286	68.4986	68.4986	65.2517	70.0563	68.1676	72.679	61.9233
51.1757	63.643	63.643	60.4727	72.1857	63.5943	56.1336	56.1336	69.5253	69.5253	61.1225	63.7757	59.4765	66.5655	60.5523	68.0479	68.0479	60.422	56.1513	61.0077	56.2629	63.6584	58.0532	57.2851	64.8747	69.067	64.602	77.1708	77.1708	70.2218	68.3451	71.4036	68.4263	69.5645	66.2084	61.9861	61.9861	78.1549	74.2752	66.0541	75.4207	75.5767	69.791	69.791	66.9553	63.9926	64.1304	73.8369	76.0259	70.4532
49.8901	55.2451	58.0622	60.6837	56.0085	62.0325	57.9773	54.8959	54.8959	61.9519	57.201	59.1127	60.8477	52.1117	58.2741	61.8856	64.9588	64.9588	60.6051	56.2021	60.6126	64.9239	70.7649	50.6927	50.6927	60.3812	60.4436	73.403	79.0243	71.7688	68.4607	68.5526	68.5526	64.0532	67.2476	76.898	75.5595	74.1145	68.2228	71.2822	60.7058	60.7058	71.187	68.0565	74.0473	69.2549	72.3209	70.8594	70.8594	71.1065
52.8362	58.1395	58.1395	58.2276	55.1001	59.5582	59.3399	60.4513	54.8247	54.8247	57.9901	62.2223	48.9903	58.0752	59.2939	65.8198	65.8198	67.859	67.859	63.6953	61.7944	67.8	62.3345	68.8975	68.8975	70.62	73.3065	70.361	76.031	66.4646	65.2688	65.2688	64.2792	64.2792	71.3251	74.2564	78.3913	72.3772	65.0099	61.949	61.949	68.0838	72.6084	78.5821	71.4471	69.9643	72.4061	71.1017	82.4829	82.4829
55.4432	62.2123	61.6939	63.5829	59.2666	59.2666	56.2268	57.5316	56.0731	54.8368	60.3487	58.0705	63.4599	63.4599	62.304	57.4155	59.3498	57.2953	69.5035	63.7343	63.7343	60.2717	66.3045	69.1489	57.1662	59.0413	66.1194	63.0252	71.5432	71.5432	62.0461	71.2543	68.2519	73.7829	71.317	69.5411	69.5411	63.982	66.869	74.2034	75.5096	72.3698	66.1363	57.7487	57.7487	67.0706	63.137	71.3588	68.1544	66.8188
55.3187	58.0394	58.0394	70.6346	62.2835	54.3652	62.0806	60.8789	62.1679	62.1679	70.7141	66.3297	57.9473	50.9175	62.3827	70.7644	55.2303	63.6232	63.6232	63.5711	72.1216	69.2239	65.8111	67.5885	65.7896	66.3444	68.956	71.5875	71.5875	70.0082	70.0082	70.0043	66.8911	66.93	66.8723	64.9395	71.1688	71.1688	71.2665	74.2805	64.0627	59.7389	74.2218	60.8524	69.7472	69.7472	73.984	81.2008	68.1413	73.9934
37.569	65.1551	66.4248	59.3495	60.8451	60.8451	63.7231	60.4623	66.4039	59.0867	62.1107	66.4822	56.2763	56.2763	66.4055	56.1845	67.8393	60.9275	58.3254	67.7816	60.4027	57.2962	57.2962	62.1231	70.8308	71.8335	77.3847	71.7794	64.1277	64.1277	61.1498	67.3391	69.5897	56.6717	63.9819	65.1081	72.5489	72.5489	69.4039	71.3063	75.448	75.448	76.9323	70.5759	71.2767	74.2075	72.5945	75.1208	74.1458	74.1458
58.3628	62.0781	59.2799	69.1448	57.438	65.099	65.099	59.2488	56.0359	62.2195	54.9168	53.0194	53.0194	52.9642	52.9642	63.5843	69.0645	66.3499	59.3182	69.1966	67.8784	67.8784	76.2431	57.1482	58.1024	71.7227	67.3779	71.6612	63.004	62.9196	62.9196	62.0259	65.1585	61.9168	66.9325	71.1504	71.1797	71.1797	71.2329	69.7658	70.6586	66.999	62.8611	68.0981	74.0969	74.0969	69.3855	69.9748	69.3761	72.3529
55.4093	55.19	69.4337	67.7685	53.1641	53.1641	59.5919	59.2615	59.2116	54.9631	57.7071	54.7186	62.1571	62.1571	60.5169	60.4767	62.3699	56.3129	57.4388	60.8539	61.5951	74.6726	74.6726	75.9956	73.077	70.9299	68.6108	67.4031	57.8622	57.8622	70.0117	67.0162	68.1841	69.3992	82.8133	59.6435	63.6158	63.6158	62.7864	63.5908	67.9947	70.9518	67.9677	60.5041	60.5041	70.9235	70.9235	71.0469	67.8032	65.8096
58.0608	59.2847	63.6167	67.9189	59.2288	66.481	66.481	62.0708	67.7237	67.6981	67.5337	66.2914	57.2079	70.7068	70.7068	63.3793	70.8109	61.7064	70.6161	60.3613	69.1782	69.1782	70.4439	66.2791	71.9903	69.1989	58.2008	64.5336	62.0321	64.07	64.07	67.125	65.0995	71.3161	65.1723	65.1661	68.2016	68.2016	63.9566	69.5589	75.5024	71.0686	64.9177	63.6246	68.0481	68.0481	68.0789	63.5468	61.8214	63.6869
53.9228	59.3857	59.2281	56.1161	58.3243	56.197	56.197	61.5827	67.7383	66.299	67.6384	66.6254	53.2913	53.2913	63.6332	63.5097	64.8696	61.0195	52.2299	65.0038	69.2496	66.2647	66.2647	73.0159	71.5587	64.3047	75.9061	60.9038	62.8203	62.8203	71.2705	65.1985	64.067	60.7687	69.8313	66.3643	57.6613	57.6613	70.0708	69.8082	54.2314	69.774	65.0895	75.4136	69.7442	63.9796	70.0642	74.0318	62.8665	62.8665
53.8552	52.1211	62.1817	56.3318	49.0216	59.2966	59.2966	67.6315	53.0562	56.0916	59.2113	62.1676	70.8483	67.7749	67.7749	62.1508	58.4022	72.1935	76.313	73.3299	64.4509	69.1931	64.6447	61.3033	66.1443	79.023	79.023	74.5229	77.2786	71.3902	68.4167	62.8386	67.0975	67.0975	74.1329	67.0269	66.9946	61.9525	75.5033	69.2368	69.5301	75.4554	75.4554	69.7105	69.7983	74.1073	61.8287	73.9705	68.1659	72.1788
59.3237	59.0135	49.7054	49.7054	61.5276	55.0333	59.3233	63.3234	72.0001	65.0628	65.0628	54.1316	60.8278	48.9728	59.2409	64.7882	76.4326	61.5772	60.2729	60.2729	72.2508	66.3424	66.2517	66.0794	67.3941	67.3941	70.5417	79.1399	71.6569	78.8956	70.0034	71.3802	71.1964	71.2407	71.2407	64.9411	71.2091	68.1383	71.1208	78.5979	69.8692	69.8177	57.5908	57.5908	76.8977	79.7379	64.8903	76.7785	71.1001	71.1001
56.3959	51.8871	54.8006	57.0199	52.9562	64.611	65.585	65.585	61.1925	63.1165	66.1823	66.269	70.5015	60.4187	60.4187	60.3683	61.3911	64.9491	73.5963	73.4314	73.392	70.4661	73.1938	73.1938	70.1576	71.5583	75.8385	81.4867	62.0597	71.3481	71.3481	59.7234	61.8306	71.1727	60.7752	68.228	66.9394	68.2257	68.2257	69.8329	62.7376	68.1454	74.0733	67.0413	67.0521	67.0521	72.6398	72.6398	60.8545	64.9553
59.2307	59.04	52.8173	64.8215	71.814	65.7647	61.1086	61.1086	63.0357	63.206	60.2418	70.3542	57.1945	68.8498	64.609	64.609	69.2092	67.6825	59.1158	65.7059	71.6519	71.7238	71.7238	75.82	67.1071	65.2594	71.353	71.3966	72.7132	62.6888	70.6211	70.6211	70.6775	78.5182	66.7641	71.0393	69.3491	69.3491	72.4836	79.8118	66.7547	71.0372	69.7845	57.4616	66.8029	79.6991	79.6991	64.9553	71.2059	72.2409
58.1808	53.0489	62.0778	52.7342	56.9109	63.1912	55.8911	55.8911	67.4629	61.9331	55.8757	67.5126	69.2595	63.2564	63.2564	66.3605	60.4176	64.7642	73.1419	57.209	74.7844	65.9924	67.5131	67.5131	63.0546	64.1236	77.239	74.22	68.7177	74.4229	74.4229	71.2711	70.1293	68.3962	65.1767	74.3706	65.2721	65.16	65.16	71.2885	71.2208	72.5011	71.086	71.0809	65.0216	69.8858	63.9061	63.9061	71.199	66.8503
56.1365	61.3816	54.9412	54.8133	52.9137	66.1728	55.9819	55.9819	61.2393	63.1777	57.0705	67.4964	64.5446	68.8746	58.3763	58.3763	66.3617	69.0669	62.3964	79.0119	73.078	81.8371	81.8371	72.694	71.3366	67.2516	64.0489	64.1789	71.4098	71.5486	64.1526	68.3586	68.2959	67.1754	67.1754	77.1051	69.4282	72.4412	67.0714	71.1125	66.9958	69.8283	74.0339	74.0339	74.2493	73.7005	71.2085	71.2329	72.7341	72.7341
52.9682	55.8661	66.1604	58.8658	60.0867	65.5397	68.6298	68.6298	67.2156	70	70.2108	70.2108	63.3604	64.5443	67.5452	61.2714	61.2272	68.9869	63.0516	63.0516	70.3695	67.4387	71.5833	68.4447	74.3618	67.1171	67.1171	65.2129	64.1601	71.5732	72.7497	66.9859	69.9803	74.2662	75.6638	75.6638	63.878	60.7819	66.9397	72.4706	66.9236	63.778	63.778	53.0611	63.743	71.0746	69.3761	75.3351	69.1251	68.035
55.9223	49.3652	52.6484	56.9007	55.792	65.8542	66.6406	66.6406	70.2166	62.9741	57.9686	67.4458	64.4411	67.6335	53.8577	53.8577	63.1952	64.3925	70.4448	68.3777	71.737	68.3502	68.4066	71.5246	71.5246	78.5989	72.7684	71.5724	75.6628	68.303	59.8146	59.8146	67.3092	64.1481	68.3066	71.4234	66.9613	67.1026	66.9255	66.9255	59.6118	66.9709	60.7551	63.6877	71.1233	63.8763	65.0204	64.9054	64.9054	73.6057
53.0066	60.0508	55.8025	61.931	61.931	61.9296	53.7088	56.9237	53.6836	69.0056	71.9796	71.9796	61.8872	63.0737	55.7283	67.2592	71.593	77.2404	78.4908	78.4908	74.3707	60.9747	72.961	71.4127	61.7582	61.1046	61.1046	64.1364	64.1364	68.4111	78.0398	72.6838	75.6467	72.537	69.4607	69.4607	62.0354	70.1792	69.4557	68.0943	64.0189	63.9653	72.5618	72.5618	75.4712	60.734	65.1375	69.396	78.3928	71.1349
48.5798	65.416	56.7545	56.7545	64.2992	67.3157	68.5006	62.0596	69.9813	65.9926	60.1321	68.5399	68.5399	65.2724	74.3914	72.7978	71.6356	72.8055	71.4786	71.4786	68.2114	71.22	65.8436	71.497	68.3344	72.6973	71.2729	71.2729	64.1028	61.0534	67.2316	71.4457	71.4585	68.2428	75.7226	71.2971	71.2971	66.9334	66.303	72.4191	60.722	74.2132	66.3667	66.3667	65.3135	64.1324	64.0568	65.1621	75.6	75.6023
52.9002	58.5739	63.0328	50.4332	56.9086	56.8829	74.6142	74.6142	74.3583	70.0098	70.0231	65.4215	64.1507	66.0397	63.8752	70.0749	70.0749	71.4205	68.3782	74.9532	69.6727	67.1111	64.0997	64.0997	68.2848	73.9098	61.9762	66.3525	57.7568	68.1959	68.1304	68.1304	69.468	54.3935	73.0132	66.0321	75.7941	67.1067	77.2965	59.6534	59.6534	57.5194	61.9417	76.9833	68.1694	63.8428	77.0169	77.0169	72.4406	65.134
55.8703	54.4236	61.1706	66.0424	62.83	62.83	61.0357	62.0545	62.0475	64.1774	64.1098	72.7785	72.7785	71.5533	72.9142	74.3921	62.7761	67.1123	74.3216	65.178	65.178	68.4515	69.442	80.3218	72.6696	65.1487	68.4747	68.4747	62.0768	81.6603	69.5685	67.0115	68.2501	68.2696	72.5349	78.4063	78.4063	72.6207	72.6357	72.6471	72.5227	61.9477	65.2794	68.3024	68.3024	75.6741	75.554	69.4372	75.6529	69.5019
66.1834	64.0561	64.0561	62.9776	72.6845	74.0861	67.1491	67.1491	59.8717	68.7476	65.8483	67.1333	71.4012	68.419	67.2905	75.995	75.995	69.6803	75.6568	71.3798	74.378	64.139	78.6481	75.0401	65.409	65.409	66.2676	64.1205	66.2981	68.2045	74.3331	74.3331	68.4058	68.4336	60.7532	60.81	65.3668	78.7557	71.5045	70.0905	72.9311	74.4192	73.0652	70.1454	70.1454	62.8665	68.3241	74.4457	74.4131	74.4131
65.8811	67.0971	74.4084	68.4695	66.5797	66.5797	56.8455	53.6541	72.9681	65.7709	61.6676	65.8055	65.8055	64.1165	66.9608	75.918	71.4372	74.4278	62.084	67.1534	67.1534	77.2663	70.17	70.0708	66.3086	72.6055	56.7227	56.7227	64.0518	67.2256	61.9907	69.9576	62.859	73.0541	71.4192	72.787	70.0345	60.9769	68.3651	68.568	68.3285	68.3285	63.9999	71.2211	78.5702	67.0918	67.1168	64.1151	64.1151	67.1803
64.5623	62.8235	64.1758	55.4882	55.4882	68.4048	62.8505	67.1089	64.125	79.888	62.1207	68.3452	68.2173	68.2173	65.5304	58.6446	64.0801	68.3728	60.9387	60.9387	69.5265	70.0607	65.3048	71.4904	69.7526	64.1688	69.4993	66.2256	66.2256	65.4056	66.3714	63.0111	75.8664	65.0741	62.0202	70.0535	79.9406	79.9406	72.7504	68.3582	71.549	61.9835	80.1987	66.526	66.526	71.6133	68.4001	74.0645	76.9847	68.3814
66.0378	65.3406	56.9218	59.9728	65.6705	65.6705	55.4645	64.2092	67.1386	70.0842	66.9967	71.5097	71.5097	68.3299	77.1789	70.1743	70.156	67.0717	67.087	64.0011	64.0011	75.569	61.7593	69.9888	65.1378	69.4764	75.4614	71.2011	66.1683	66.1683	74.2062	76.7913	65.1191	76.8371	71.3464	81.3996	81.3996	64.0678	64.0583	62.9405	67.0505	77.1872	71.3229	69.4187	69.4187	77.2077	60.8657	65.2922	68.524	74.6058
67.2988	59.8279	59.8279	56.7311	59.6735	62.7807	66.411	74.3002	68.2605	74.3094	74.3549	67.1153	62.8759	62.8759	67.1394	61.0302	60.9468	70.1841	56.849	68.5208	68.5156	68.5156	72.6895	71.5677	78.6304	65.1556	70.2657	68.4483	68.4483	68.3178	68.2263	67.0193	64.0538	64.0644	71.3959	64.0041	52.4061	52.4061	70.0881	65.2738	68.3537	65.4025	53.7249	61.1336	71.6116	71.6116	71.5977	72.8057	75.7618	70.1248
56.9772	65.8176	59.7816	70.6134	63.8661	63.8661	59.9143	62.8207	62.9227	58.6507	69.5593	66.2463	67.0595	67.0595	71.4723	64.2484	64.2045	71.5733	65.828	75.8558	75.8558	68.583	65.4033	65.2802	68.4828	62.866	58.583	58.6542	60.8342	60.8342	67.1386	68.1192	62.7402	77.0726	69.5128	74.3609	62.1504	61.1073	61.1073	67.2601	65.3862	54.5487	63.9409	68.3158	68.3158	71.2082	71.6146	68.5421	61.0417	66.5759
70.0636	68.1882	68.1882	63.7678	65.1055	52.4065	63.9529	61.9847	72.665	72.665	66.9566	72.639	66.9646	71.3253	69.4204	65.1291	62.0254	69.445	69.445	69.4981	60.7568	70.0139	68.2338	75.7163	82.8427	82.8427	74.2592	77.1378	57.61	75.4806	78.3017	70.784	68.45	68.45	61.0042	65.3491	68.5381	65.3258	61.016	71.468	71.468	72.7835	72.7835	74.5877	71.6577	74.7072	67.4874	67.3453	68.6725	68.6725
41.9775	63.8568	63.8568	62.7965	70.0952	71.4897	66.8229	63.7438	68.0632	60.7023	60.7023	60.8666	71.3865	67.0558	66.9681	67.0707	60.7892	60.7892	68.3568	66.8981	68.2853	73.9989	70.7654	77.0456	66.1669	70.4649	70.4649	78.4858	72.5935	68.5505	68.4089	75.5683	75.5683	69.4251	72.6654	65.2831	75.9105	68.6328	68.5668	72.6025	70.6572	70.6572	66.1955	65.2427	68.4202	67.1792	68.4492	71.5345	67.2818	68.4612
68.5002	54.4945	59.7565	57.7534	63.2335	67.0999	67.0999	62.7692	71.1865	60.9301	68.1156	63.9589	63.8931	59.7756	59.7756	70.0026	67.1529	71.5038	65.0326	68.2769	72.4871	72.4871	64.0748	64.0533	61.9113	69.5334	69.4621	62.1217	68.412	65.8952	65.8952	64.1762	65.2357	77.2502	62.1416	65.4932	68.4354	68.4354	65.4013	71.6328	74.5942	72.7892	68.6161	68.4611	74.5219	74.5219	74.5961	70.2999	70.2002	75.7776
59.9324	59.6519	65.8932	65.8932	67.3182	62.7013	63.8913	62.7048	67.0042	67.0282	67.0282	68.2807	72.5586	73.828	73.828	72.8041	78.7061	77.426	68.3799	74.6536	70.4866	75.8903	75.8903	65.9276	53.4059	66.0808	61.9821	66.1852	54.4598	54.4598	68.5265	68.5178	62.2101	69.5612	68.2853	66.4223	74.3502	74.4686	74.4686	68.5996	70.3214	71.5986	74.523	71.5573	71.5573	71.6153	71.6153	67.3578	68.4726	64.2214
67.0858	67.157	67.157	67.1444	66.9521	68.5337	64.0791	66.9116	67.1493	67.1493	69.8875	69.8875	71.3792	74.3242	77.0098	57.8034	62.9561	68.603	68.603	71.7598	67.2747	68.3389	72.8305	67.1863	57.7854	57.7854	57.6983	74.4853	77.1101	65.1188	66.3049	58.938	69.8785	69.8785	74.0213	69.5972	73.8916	69.5501	66.3904	50.1657	62.9518	65.1099	65.1099	62.9802	60.9996	67.1398	65.9512	64.1709	64.2759	71.7781
68.9432	68.1936	61.0141	67.0923	74.3475	59.7428	57.6332	57.6332	68.3674	71.2279	67.142	58.7424	69.4319	67.296	67.296	54.6868	78.8329	67.1228	68.4696	66.6364	68.7179	70.2403	70.2403	64.2875	71.446	60.8857	64.164	68.3155	66.3695	65.913	57.8035	57.8035	63.2009	77.4937	77.4937	62.2016	71.5471	73.1546	68.4501	64.2302	68.4581	68.4581	70.3269	70.3269	72.9487	67.2954	71.5456	75.907	61.9504	70.2729
50.377	63.9633	65.8889	67.1695	74.4838	71.345	71.345	74.287	67.1754	69.9028	72.7962	66.9168	75.6508	71.5063	71.5063	67.1436	67.3409	65.9269	65.3312	62.2296	73.027	73.027	61.1328	61.1328	65.9102	65.8802	74.4811	68.5557	72.7597	73.9948	73.9948	78.7682	69.6131	66.5149	69.9229	68.4803	69.6175	62.1389	62.1389	70.194	72.6572	77.3443	70.3295	67.3139	71.6922	71.6922	65.3164	65.3164	61.0318	76.0056
70.1914	67.1125	69.8876	69.8876	60.8731	64.0756	64.0176	65.2015	70.1376	65.8269	65.8269	64.1893	73.1244	71.7064	71.5114	69.7239	69.6861	68.3633	71.4804	71.4804	67.2565	74.0129	71.6662	79.43	68.4567	74.3779	74.3779	65.1608	70.2079	69.5397	72.6535	71.2722	75.5412	74.1378	74.1378	72.8529	71.2555	71.4284	64.2794	70.2472	67.3424	69.5479	65.2216	65.2216	67.2034	75.9271	66.4486	84.2935	74.0272	70.2504
70.4106	74.218	74.218	67.2071	64.0906	68.1515	62.8477	67.0829	69.6154	71.553	69.624	69.624	71.5368	61.0666	70.1635	67.4934	71.7935	74.6438	74.6438	68.6182	71.7049	62.162	70.3094	60.0772	65.4679	78.9427	78.9427	70.1392	73.0863	65.3191	66.4879	69.7154	74.0437	62.1778	77.4279	77.4279	69.8077	68.4712	68.4712	64.3434	67.2861	81.9497	77.4761	74.6849	71.5809	67.3734	65.4762	65.4762	71.6776	64.4327
49.5112	58.9936	70.242	70.242	68.4124	62.9896	58.7384	61.6749	64.0665	70.2554	70.2554	59.8012	57.9208	62.1973	62.3403	56.8937	67.2539	57.8464	66.0969	66.0969	65.4509	53.6468	71.7339	50.2176	63.0958	69.6781	70.6827	70.6827	64.0756	61.0254	73.0618	71.4377	70.3193	71.5432	71.5432	62.1398	66.4073	64.2709	64.3288	64.262	73.0049	73.032	71.6897	71.6897	67.3265	71.7157	70.3249	67.5297	76.0596	76.0811
63.1271	70.2416	67.2955	67.1503	59.8211	62.8966	74.4481	62.1353	62.1353	71.4603	53.5454	70.1618	74.5311	63.1475	63.1475	67.2825	60.0544	58.8577	57.0876	56.9219	67.4262	73.0038	66.0154	66.0154	70.2244	67.2998	67.1113	59.8721	67.277	70.2753	67.3531	71.643	71.643	56.8342	62.0715	70.2439	68.608	70.2845	70.2845	68.9161	71.8354	72.8798	61.109	65.4201	65.4364	76.0908	61.2199	61.2199	56.9675	68.7225
66.0986	57.0148	55.8422	52.6888	66.0284	57.8348	75.8335	75.8335	77.1862	81.6588	70.1956	66.0743	63.0179	70.3564	64.3223	64.3223	70.307	71.6842	70.3327	59.9851	63.0686	62.2353	62.2353	64.2542	64.2542	67.3863	63.0281	67.1562	71.609	67.5515	75.9776	75.9776	68.615	56.789	72.9094	65.4061	74.5102	58.0176	60.2246	60.2246	68.6921	71.8465	71.857	63.1932	64.2483	70.4974	70.4974	67.525	71.7186	65.4771
65.6052	76.1351	67.4347	64.3013	67.4792	65.8703	67.2089	67.2959	67.2959	67.3064	71.5881	64.0148	68.3792	64.1822	64.1822	65.9179	67.3452	66.2793	67.4775	63.0992	66.0085	55.9046	70.3143	70.3143	67.1963	69.9987	58.5218	75.5038	66.9792	72.8148	74.313	68.7309	68.7309	77.4242	72.874	78.8622	74.4582	74.4317	74.4317	74.727	68.7632	80.4122	60.056	53.8579	69.9294	62.3445	68.6108	68.6108	71.7222	64.512
52.812	60.08	67.381	67.381	60.086	58.825	58.8732	67.2184	67.2211	71.5566	71.5197	59.8229	59.8229	67.2349	66.0949	63.0964	67.3126	71.5938	63.1632	63.1632	64.3853	68.5727	75.7873	72.8181	68.239	66.4481	71.3564	71.3564	65.2187	78.7389	68.5622	56.8363	66.3551	74.4689	65.4402	76.0184	76.0184	74.0404	81.8138	63.3426	79.0357	77.7691	71.7689	71.7689	67.5501	73.4067	74.9029	67.5687	77.7315	70.4972
64.9925	63.11	67.4995	70.1313	70.1313	56.8213	64.1652	65.1657	64.2012	57.8121	71.3482	71.3482	74.4869	74.5757	65.9713	66.008	70.1576	67.2718	64.265	70.2116	70.2116	67.2913	73.0522	74.4116	68.2756	58.7896	57.8108	77.4193	77.4193	74.264	72.9081	74.28	64.1592	61.1181	62.0479	62.0479	65.3999	66.4456	69.6172	58.943	73.3089	79.1382	71.6789	76.1731	76.1731	68.7133	66.1717	64.536	76.27	85.8764
49.817	68.942	68.942	61.4945	67.4625	66.1473	65.936	67.3346	67.3346	69.7455	65.5712	70.3944	71.8036	67.2905	66.0637	66.0637	74.6523	67.383	62.9872	71.569	77.0973	70.2613	58.0503	66.5628	66.5628	57.8733	74.5124	74.4597	75.9472	62.03	74.5426	61.981	61.981	75.7531	65.2806	69.6489	63.1517	80.2463	74.1048	74.1048	62.2551	63.1963	64.3779	73.3199	69.0195	69.1623	59.9675	67.6419	67.6419	66.2484
63.3324	70.7687	66.1471	67.5952	64.3649	65.4595	70.2305	76.0929	76.0929	67.2778	59.8566	61.1059	64.3287	63.1486	73.1321	67.4826	67.4826	62.9723	71.657	72.931	68.7254	69.6909	64.3137	71.649	75.7933	75.7933	72.6945	77.2908	77.2952	74.9341	69.7001	74.3622	74.3622	71.544	75.9054	60.9749	80.3813	71.8312	67.4741	70.4371	77.3566	74.8914	74.8765	69.8983	69.8983	81.71	77.7724	76.0596	68.8669	65.7718
60.42	69.8336	63.1488	63.1292	60.0515	60.0515	53.7009	61.0402	67.363	71.6507	65.9875	71.3934	71.3934	74.2536	65.9502	73.0896	71.5675	70.2824	62.8726	71.4948	68.4815	68.4554	65.7794	60.9913	60.9913	61.0029	68.3598	57.8086	74.3057	71.2447	72.9555	74.2135	66.2055	66.2055	75.6202	65.402	82.8986	68.4173	65.2519	65.2519	69.8171	69.9386	77.6154	73.2858	64.4083	63.165	74.7197	74.6733	74.6733	76.2479
64.7835	57.9578	66.2658	66.1963	66.1963	69.0621	63.0492	70.3589	70.1648	67.3784	67.3386	67.2914	71.476	71.476	72.8146	68.2678	71.6126	70.2109	61.6928	73.1594	73.1594	63.0706	67.3511	62.1172	65.2433	65.2433	68.3897	77.2274	74.2521	78.5609	67.1661	74.462	74.462	71.512	68.4298	68.6536	68.6162	77.3325	64.4046	70.4598	70.4598	74.7313	73.4476	61.3412	61.3389	74.877	67.7212	71.7508	65.691	65.691
69.167	64.6284	64.6284	74.8546	72.0667	67.7774	67.6922	72.0692	72.0692	64.3941	67.523	70.5681	63.1665	74.7935	73.3586	64.4421	73.2736	73.2736	68.7626	73.0496	68.7789	67.3275	67.3838	63.1315	63.1315	55.8494	75.9053	74.4393	71.3365	80.1373	66.3408	65.3211	67.364	67.364	64.324	64.4648	58.1215	74.6664	64.313	77.5513	73.3243	73.3243	67.5998	68.774	76.13	76.2655	73.4786	69.2453	69.2453	74.8426
56.3355	67.8692	56.296	70.6783	70.6783	73.4493	69.1387	62.4092	71.6445	63.2598	76.0435	70.4313	67.5221	63.0734	64.4283	73.1291	73.1291	70.2918	74.7233	74.6585	70.394	64.3913	67.5458	64.2991	61.0167	70.3618	71.89	77.5858	77.5858	75.83	71.5228	65.3895	58.778	70.3839	80.2752	67.3928	68.983	68.983	62.321	64.3858	63.3065	61.4132	61.4335	67.763	70.5894	70.5894	69.2697	61.4971	74.9269	60.4623
66.4258	53.9737	53.9737	63.5443	70.7639	69.278	72.0791	69.9639	69.9639	70.4806	70.3128	66.0196	71.7903	76.0171	81.8378	60.0268	71.642	71.642	67.2786	65.9994	55.8471	70.3262	77.0353	68.3544	68.3544	62.0973	64.2007	71.6203	68.4249	69.6208	74.3868	72.5582	78.6898	78.6898	78.7114	74.3938	65.2032	62.0866	80.1631	68.5127	65.469	65.469	63.2464	66.1902	74.7957	79.3359	70.0413	58.2647	73.5181	70.6742
69.4547	61.4202	67.654	69.1626	67.7994	69.2338	69.2338	72.0522	67.706	73.4013	66.8106	71.6247	75.9358	75.9358	70.1943	65.9467	71.5509	64.3174	65.416	57.9642	64.3711	64.3711	73.1958	65.3672	68.8402	59.7579	65.2492	51.1395	51.1395	67.3145	67.3145	68.305	65.4857	67.5701	75.9202	68.4409	73.1603	73.1603	69.1182	63.2633	66.3407	57.0065	58.198	67.5047	67.5047	78.9658	66.4076	64.6256	63.364	76.6913
70.8513	57.3626	65.3114	56.3295	57.2794	57.2794	64.8543	72.2213	57.1126	57.2001	62.2664	73.2486	66.2081	67.4697	67.4697	62.3094	74.6503	53.7067	56.8991	65.4386	70.3495	70.3495	72.9701	58.0179	62.1246	74.5689	58.9093	71.3573	62.0271	62.0271	62.0714	69.6753	75.6479	71.3241	68.4271	72.6227	77.467	75.9123	72.9132	64.2006	67.3654	67.3654	73.1256	66.2033	64.4008	70.667	66.2141	77.4667	77.4667	69.3347
60.5553	67.7473	67.7473	73.7212	79.2618	69.4243	73.5541	87.829	74.9489	74.9489	66.4624	72.1335	70.4708	73.4326	74.5701	65.4927	62.9248	62.9568	62.9568	74.7111	66.1582	68.6303	74.2159	71.796	60.0265	60.0265	70.287	67.2388	75.7652	65.1529	69.6213	65.4583	66.3137	66.3137	78.748	74.3709	68.2947	71.4884	67.1963	73.2113	77.6427	63.3785	63.3785	67.7158	77.4131	73.5946	64.8833	67.8283	72.1547	72.1547
63.9107	73.2939	63.4903	72.0994	70.6481	70.6481	67.7417	70.6325	62.2218	66.3197	61.684	69.3256	73.4156	70.4417	61.1267	73.1776	66.0917	66.0917	66.1662	63.197	67.4053	77.4972	74.6582	68.401	62.1871	67.3311	67.3311	65.3607	74.4726	81.5956	81.5439	70.51	67.0077	72.4811	72.4811	77.2471	62.0674	68.507	66.4318	62.1757	66.5888	66.5888	68.6522	56.9504	54.7301	63.3298	73.6318	66.5738	70.4905	60.3614
61.2456	63.6192	63.6192	60.6542	59.447	60.6518	63.7173	66.3765	70.7205	70.7205	72.1633	68.1527	69.5797	69.2811	66.3858	66.2805	70.6181	72.0615	72.0615	64.5976	73.5618	68.6642	69.0389	60.0668	68.8954	68.8954	73.0324	64.1739	72.7148	65.3835	65.3835	67.2539	65.343	66.3806	60.9111	64.1587	64.173	64.173	65.3928	65.3928	69.8199	74.6272	66.1268	67.5901	78.9747	78.9747	65.6384	71.9411	76.1891	73.5359
66.693	77.808	64.5512	64.5512	66.3971	69.4074	68.0352	63.9051	69.5271	63.6757	63.6757	63.6084	70.7896	75.1641	73.6607	76.4309	69.2497	69.2497	73.5567	49.5812	55.9532	61.3029	70.4751	67.3613	68.5204	67.506	67.506	68.7334	77.2123	73.1308	60.9933	65.275	68.5719	58.7675	58.7675	62.9745	61.0992	70.1695	57.8841	73.1108	74.7948	74.7948	87.8892	76.2627	88.8819	74.3795	83.6656	67.7189	68.8417	77.8902
61.8957	71.9697	67.8442	67.8442	60.693	59.499	56.3476	64.7706	59.2276	59.2276	77.8068	72.0739	75.2576	66.6434	70.7614	60.3785	67.7418	59.1028	59.1028	62.0983	66.4473	64.9249	60.2613	71.9627	70.5425	70.5732	69.0003	66.1463	66.541	70.3956	70.3956	70.2658	57.9585	71.6194	69.6888	68.4876	74.6153	65.435	77.2763	77.2763	74.1506	70.4379	64.5829	63.4794	67.8486	67.8486	63.579	70.7043	72.1854	69.2674
60.8003	62.042	65.1433	65.1433	69.2928	61.6798	69.6078	67.8548	73.7707	72.1888	72.1888	70.9924	74.0957	72.3936	69.6293	72.0844	76.5321	72.0115	69.3968	69.3968	63.5388	69.4699	63.3377	70.5486	76.1167	69.805	69.805	63.3326	54.7492	67.8043	74.8611	73.2708	69.1863	74.7752	74.7752	69.1056	78.9656	68.8771	73.3701	76.3871	66.1893	74.7312	67.7856	67.7856	65.1046	68.0981	70.93	70.8195	75.1924	73.4006
70.9924	56.1428	60.562	66.5911	68.0289	66.7954	66.7954	69.5398	60.7703	69.7094	76.9577	68.1984	72.4322	69.5364	62.2226	62.2226	66.6478	67.9958	64.6723	70.7893	69.3905	70.7571	76.46	76.46	71.9203	74.735	76.0564	65.4161	73.263	68.6495	68.6495	70.4232	58.1521	71.8874	67.5463	73.4813	68.7897	74.8829	80.5382	80.5382	73.4105	66.4431	76.4405	73.7314	66.5464	73.5888	70.938	70.938	76.4337	64.7623
63.8065	60.5549	66.6131	62.5789	65.2121	66.9088	59.6543	59.6543	65.2551	67.328	68.306	76.9803	72.6799	69.6639	65.3104	65.3104	59.6411	74.0081	66.7177	70.8635	72.2911	70.8508	70.8508	66.5317	81.6941	64.5975	74.7827	63.3518	64.3385	64.3554	76.1591	76.1591	66.178	77.605	60.3077	76.394	70.7997	69.3495	69.3495	56.1561	72.0844	73.6156	72.2244	69.4348	70.1623	66.4884	66.4884	63.6139	72.218	69.0247
72.3329	70.7009	68.1064	62.4722	60.6957	65.2469	65.2469	62.4898	62.4898	63.8549	63.7463	72.4725	69.7522	70.847	71.0427	71.0427	68.4161	65.5958	63.6774	67.7457	65.9972	73.5454	65.9344	65.9344	69.3564	66.4422	66.5455	70.9169	59.3357	70.9188	70.9188	77.7221	77.7221	76.3292	67.8847	79.1577	75.0671	61.5225	73.6563	73.6563	60.3547	46.5618	63.613	62.6449	63.5253	70.8814	73.817	73.817	64.9951	75.3184
55.3397	61.1753	68.1331	68.1331	68.1021	63.8124	75.0612	72.2882	63.6788	62.453	62.453	52.3945	64.0968	75.3807	69.6656	72.497	75.409	75.3714	75.5335	75.5335	66.5094	62.4031	62.7262	73.3865	69.2506	67.6897	69.0183	69.0183	68.9543	77.7386	77.7697	64.4343	80.5503	70.6061	70.6061	64.6929	74.9922	65.9129	60.4706	63.4168	69.5698	66.0454	70.9466	70.9466	72.3351	69.2006	61.0687	61.2417	66.6988	65.4087
69.8246	58.3798	58.4285	65.5217	59.6505	62.3697	67.9619	69.2326	69.2326	72.3969	69.6536	62.5331	66.7176	77.8987	69.9644	69.9644	67.0127	71.1965	72.4732	66.6804	75.0525	72.3457	63.6731	63.6731	72.1213	66.655	72.3178	59.3078	65.2996	60.5589	57.2914	63.596	63.596	69.4224	69.5085	67.619	69.272	63.4143	63.541	63.541	63.6218	59.2429	76.7252	79.717	62.5738	69.6527	63.7414	63.7414	73.9215	77.853
62.723	55.4328	58.5291	67.0115	68.4569	70.9476	59.601	68.3326	56.6532	65.1343	66.9792	65.333	65.333	64.1146	71.1155	68.4116	67.0518	64.059	61.4029	61.4029	63.9706	75.5335	60.8226	65.406	63.739	69.2046	59.3679	59.3679	64.8237	67.8395	62.2251	65.2196	65.256	66.5487	66.5487	80.6466	80.6466	70.8231	70.1621	72.317	72.1386	62.7999	71.0401	70.935	65.1535	75.5156	71.2034	63.955	63.955	59.6905
68.6033	66.7708	61.1169	62.5784	62.5784	69.8016	62.9235	63.8868	65.5576	68.2082	69.4644	69.4644	69.8112	66.9254	67.0035	70.9523	82.2312	74.2125	69.93	72.6929	72.6929	67.0161	76.9583	68.1419	66.7047	66.6794	64.7525	82.034	82.034	80.6907	70.6341	67.8523	69.214	66.9591	76.6377	76.6377	67.744	64.722	63.6575	72.5858	60.6976	68.2341	57.5232	77.9197	77.9197	76.6824	78.0712	69.7524	57.7119	66.9643
60.1167	67.1193	67.1193	58.5816	56.8428	65.2695	65.7061	65.7061	56.4853	56.4853	59.7213	65.5379	69.9783	72.7054	72.7544	72.7544	74.2353	76.8868	73.784	64.1319	70.0341	59.8725	62.8091	65.5973	65.5973	66.8623	63.8045	72.0539	66.5469	63.8495	61.7031	61.7031	69.5827	69.5827	72.3712	77.9351	69.4717	70.8405	73.9487	61.7175	61.7175	68.1588	65.6038	63.7897	72.2155	76.4451	59.7797	69.92	69.92	68.4857
64.0639	62.7454	64.0381	65.3094	65.3094	54.3747	71.1482	68.3849	58.599	64.2457	65.6875	65.6875	59.9156	59.9156	59.8276	59.8107	60.9184	73.8254	71.0445	69.6962	69.6962	72.3242	65.327	65.4367	60.8585	62.6877	69.3249	70.9824	70.9824	63.7045	57.2932	76.564	73.7182	69.1308	82.1488	82.1488	60.4571	62.342	67.8676	67.7565	78.5019	76.6982	76.5932	75.2381	75.2381	76.3688	50.1746	69.7455	65.1228	66.9184
64.4914	71.2013	71.2013	65.6541	78.4816	68.4692	67.0257	61.4844	65.4924	65.4924	68.458	64.0478	70.0885	64.391	70.8375	70.8375	62.804	62.804	59.8685	68.4423	68.5366	65.6198	72.7154	68.3659	68.3659	69.5674	68.0099	62.6487	71.1224	71.0005	73.7784	73.847	63.8435	61.7808	61.6444	63.6047	63.6047	75.2468	76.6187	75.1754	69.2073	66.7445	68.0882	72.4464	63.7978	63.7978	63.7411	59.6957	68.3165	66.7405
63.0249	68.6855	66.9568	64.1628	64.1628	58.5146	65.7228	68.5297	71.2584	68.5684	67.2649	67.239	55.7748	55.7748	56.8681	72.3445	65.7548	62.9069	71.2531	69.8834	69.8834	69.8447	68.2975	62.62	69.7532	69.7532	69.6815	75.3149	64.7837	72.4671	77.9456	68.0427	68.0427	72.3412	72.3412	74.1173	73.6048	70.9388	64.9748	73.8485	73.8485	76.681	71.0726	83.0091	73.7597	74.2006	74.096	74.096	62.5437	58.1664
70.8508	74.9882	74.9882	65.8342	71.4622	65.8763	64.3692	65.8265	70.03	70.03	74.2315	67.0112	58.5369	60.8445	65.8373	59.8121	66.9177	64.4105	58.683	65.7832	75.4678	75.4678	62.6373	66.9632	71.0039	69.6521	65.3387	59.5443	65.488	65.488	59.3746	59.5728	64.9168	67.9199	69.0534	69.5486	69.5486	57.3012	66.5753	73.6172	78.0408	79.2874	84.7104	72.4032	71.2684	62.018	75.8001	72.6309	72.6309	66.9968
64.8599	66.0338	66.0338	70.1664	68.4667	63.0325	61.5724	68.5686	67.1407	75.5983	64.1998	65.6492	72.5549	72.5549	68.8871	68.6887	70.2327	63.0409	69.7493	76.6039	69.8734	68.5756	68.5756	73.9118	72.1201	66.9377	72.6251	68.2709	68.2709	69.8518	69.5651	66.7393	54.2724	66.7779	70.4105	66.1893	59.5956	59.5956	69.6483	63.7772	66.9159	65.4949	56.407	55.4655	55.4655	68.619	68.619	72.7233	64.1721	68.358
63.3133	64.7661	59.0058	67.3178	67.1747	67.1747	62.861	65.6146	60.3723	64.5093	63.1341	61.7989	61.7989	67.4637	67.4637	65.9347	81.4013	68.4939	77.2591	67.2154	65.8588	65.8588	64.1948	57.7585	75.5243	80.5591	68.3357	65.6541	62.6205	62.6205	69.6434	57.5081	53.2739	66.7106	62.4434	66.6399	66.6399	60.5968	60.5968	68.0153	68.0993	68.1108	72.6905	69.847	65.4714	65.4714	71.0042	73.8349	73.9538	69.9699
60.6745	58.9986	68.8822	68.8822	67.2746	61.923	64.6325	64.5247	63.1912	63.1912	64.7151	68.7813	67.0888	71.3741	70.8707	69.9398	69.9398	68.7727	68.7727	65.836	61.7345	62.9692	58.8136	62.8149	66.984	66.984	76.3498	72.6964	73.5982	68.3182	55.5202	71.2567	62.5776	63.6821	63.6821	71.0842	58.4188	75.2522	73.9824	62.7025	62.7025	65.4743	65.592	69.8773	73.6953	69.5987	69.7216	76.5591	69.9994	69.9994
60.7327	63.1516	67.4241	56.331	61.8464	61.8464	71.6243	75.7115	71.7613	64.6429	57.519	64.6663	54.8649	60.3578	60.3578	61.9599	63.1843	65.7893	68.927	71.3694	72.8209	72.8209	83.2537	67.0635	69.7779	73.712	59.6475	68.138	75.1295	75.1295	79.8358	62.5261	69.8304	53.3789	81.3153	69.8679	59.5885	63.8728	63.8728	63.928	68.3329	66.9992	69.7876	71.1652	71.0646	71.0646	71.1938	71.2434	68.5863	62.9425
63.4536	67.6759	67.5398	70.0771	67.4397	62.0449	62.0449	64.8372	66.0108	68.5744	69.9189	68.7381	65.9915	65.9915	64.4243	61.7788	64.5443	69.9072	56.9863	63.1492	71.349	59.8987	59.8987	75.6283	73.8697	61.3707	61.467	68.4172	68.2371	69.815	69.815	66.838	80.6217	73.9541	75.3017	75.4192	76.8662	76.8662	83.8558	73.8361	69.5972	72.5202	65.5113	58.3846	75.4551	76.9445	76.9445	75.4564	78.5723	75.5807
62.3849	60.6412	60.6412	63.3949	59.1698	67.4453	65.701	68.5264	64.8159	72.6486	72.6486	67.5897	63.3628	63.2505	61.9221	61.9303	60.4163	60.4163	61.8076	65.9745	71.4449	64.2059	75.6274	62.6884	71.4617	68.5944	68.5944	72.7644	63.9516	66.8951	74.0359	59.689	65.4797	59.5271	59.5271	72.1525	65.7328	65.4701	69.7914	76.7133	73.8872	73.8872	80.3943	71.2311	74.1685	68.4583	69.5554	65.5925	70.0163	67.107
66.2607	66.1312	63.501	63.501	56.3796	62.0792	57.9554	65.9741	57.9334	64.425	64.425	60.6087	71.9317	77.5722	64.6609	63.2371	56.0076	60.4246	60.4246	55.8471	63.0673	56.8825	67.0702	71.1429	72.6969	74.1419	69.7568	69.7568	59.6634	66.8979	59.5486	57.422	62.8386	72.3448	72.3448	73.8531	63.7065	66.7559	57.348	59.4664	66.7718	75.2124	75.2124	69.6604	66.8477	62.6625	60.8096	62.964	68.7213	68.7213
57.9606	63.6473	60.8873	67.8841	67.8841	59.1902	60.3345	69.9766	65.6945	61.7865	61.7865	63.2634	66.1798	73.2322	67.3889	64.5461	58.8784	58.8784	61.8394	61.8394	57.449	74.8888	59.9699	72.0608	73.8969	65.6297	68.4389	66.9403	72.54	72.54	83.6842	82.1932	80.5867	53.2827	72.3411	67.9767	58.4754	66.7098	66.7098	65.2739	63.6712	70.9668	68.2815	62.5848	64.0706	69.8752	69.8752	69.8087	55.6623	65.8512
58.0693	66.5783	68.5622	68.5622	67.6411	55.1463	68.6832	72.6512	66.0094	57.8537	57.7417	57.7417	63.3122	60.172	63.0363	74.9771	77.4747	64.6147	64.6147	60.1646	69.8507	67.054	72.3469	70.1276	72.7348	72.6932	72.6582	72.6582	73.6924	80.6607	63.9652	60.8078	73.6403	64.9912	64.9912	73.8193	83.0573	61.6298	70.8155	65.4749	55.4539	76.1253	76.1253	68.0242	73.3003	68.2535	65.7675	65.8267	65.6427	55.6478
64.9688	52.8877	62.5331	67.3776	66.1624	62.3868	51.0873	51.0873	59.5242	62.2602	64.9391	63.5389	71.8114	67.6483	67.6483	66.1706	67.6075	70.5194	59.0221	63.1897	67.4655	69.9489	69.9489	71.4286	69.8589	67.2675	69.9127	68.5113	68.537	78.9531	59.5985	59.5985	68.2524	76.3808	77.126	59.6849	68.2956	75.4242	75.4242	71.08	65.4523	65.5583	73.7294	61.461	68.5216	75.4627	75.4627	76.6018	56.7249	78.1643
64.9721	60.9458	62.2954	62.2954	58.2649	62.4498	68.884	59.475	68.728	66.0186	65.0271	65.0271	70.3352	67.5656	67.468	67.468	67.4685	69.0057	68.6691	74.5975	79.1994	78.9675	72.778	72.778	73.053	65.9903	74.2377	74.0451	61.5533	68.4385	68.4385	73.7893	69.8335	76.4337	66.948	51.2076	61.3283	69.7131	71.227	71.227	69.6902	72.6062	71.309	64.1653	62.7164	65.8197	68.4468	68.4468	64.0739	78.2899
65.5427	67.2258	67.0284	69.5729	69.5729	67.1954	65.2538	59.4865	72.1813	69.3905	69.3905	69.163	71.9389	72.087	67.7641	56.2888	71.7886	66.029	65.8926	65.8926	60.6969	71.5924	66.1881	66.0406	68.6605	69.6266	68.5282	65.8754	65.8754	64.4203	75.4335	72.6882	68.4466	69.9299	69.9299	75.4997	72.6195	71.3107	66.9742	69.7496	68.4084	71.0361	68.3815	68.3815	67.0267	64.1772	73.9519	74.0459	72.3885	78.262
62.3926	62.296	63.7867	66.4059	66.4059	64.8481	58.3121	59.5225	60.8062	64.6373	66.1519	66.1519	63.4912	68.4306	63.2982	60.6358	70.3913	70.4387	66.1079	59.1008	64.746	61.9673	63.2101	63.2101	73.192	74.2195	71.4929	67.266	70.0055	67.2107	67.2107	74.1002	76.6715	72.4154	68.652	68.652	68.5082	59.7327	62.8251	62.7323	65.6411	66.687	66.687	75.3346	73.8445	71.1553	68.2698	68.5379	75.6311	72.7606
65.6846	68.1879	64.8176	64.7029	64.7029	63.8256	56.6945	59.34	66.4351	64.7202	64.7202	68.7577	68.7577	64.8679	71.16	68.7199	66.0881	64.8827	67.4038	67.4038	61.8862	67.4802	75.1452	72.4906	79.162	69.6868	68.6321	78.2622	78.2622	73.0778	75.6815	70.0768	65.6654	73.8889	73.8889	58.4609	62.5766	62.7329	55.4163	72.5893	75.4269	75.3775	68.4206	68.4206	72.6781	76.9999	83.026	75.5063	79.0505	78.1166
57.1376	67.2374	61.2606	58.9243	58.9243	63.1352	52.8905	58.2169	63.757	65.0423	71.0671	71.0671	62.1839	72.7994	75.1595	69.1171	66.2942	63.4274	68.9642	64.8522	64.8522	72.9461	70.9961	67.3508	61.6551	60.0653	69.8625	69.8625	81.6118	76.6771	78.2189	58.5183	67.1041	62.9126	59.7223	59.7223	69.7353	62.5534	69.6588	73.7929	75.2911	77.9421	76.2865	66.6715	66.6715	73.6256	69.8367	68.4924	77.0626	77.0716
53.4611	59.3449	67.4985	66.7084	60.6251	52.7491	52.1877	52.1877	58.1605	58.1605	73.3268	63.7808	68.9202	63.6111	56.5593	70.1766	70.1766	63.437	64.3783	64.8512	64.9518	72.8367	58.9808	61.7797	61.7797	57.5828	72.5249	76.6201	74.089	71.3586	79.2598	79.2598	71.3913	76.6037	68.5827	63.9797	65.5631	70.0046	62.6723	73.8368	73.8368	74.7979	72.608	75.2756	70.9665	73.7951	77.8472	77.8472	72.3818	71.1011
69.9687	57.1072	59.7584	54.2128	54.2128	59.5642	65.1454	55.3355	55.1471	63.8657	64.7935	64.7935	68.8079	65.2082	61.9112	61.9987	62.2086	57.8772	64.8385	62.0299	62.0299	64.4122	77.5473	67.3041	51.5392	67.2587	67.2803	67.2803	70.1955	73.9662	76.5107	73.8095	69.6973	76.3455	66.9255	66.9255	68.3453	69.8019	67.068	74.3005	66.9601	65.4631	65.3673	69.8116	69.8116	76.9679	75.4063	79.6231	79.6594	62.7201
60.1019	57.1917	57.1917	55.4354	57.0907	65.661	71.978	65.3408	63.584	63.584	71.1962	64.6047	57.9683	63.4535	69.0375	74.3077	74.3077	65.9828	75.0804	66.2095	67.5321	72.5393	72.4279	70.3341	70.3341	61.6544	72.3242	60.0941	71.7945	76.6099	73.954	73.954	76.4943	59.9481	69.9611	67.0206	72.8559	69.5801	71.1173	65.5574	65.5574	71	64.8069	78.2638	76.7726	80.4628	80.6606	80.6606	82.1123	73.7498
65.2351	63.431	63.5044	65.1588	61.3521	65.5346	68.2819	65.5952	65.5952	57.0532	66.2237	62.4	69.3809	66.1062	66.0474	67.685	67.685	62.1316	59.1446	60.6576	57.9316	70.0393	72.5547	72.5547	67.3279	68.8378	77.4246	68.7905	63.014	72.979	68.6089	79.1278	79.1278	70.1762	74.1969	70.8529	74.128	68.7489	72.876	79.8829	72.7506	72.7506	75.3953	79.4835	75.4322	69.5958	80.4398	80.4398	73.4745	76.1642
63.6874	65.2042	65.1107	68.4579	68.272	68.272	69.8364	66.9659	63.7734	68.9566	59.5422	79.7487	79.7487	64.9728	67.1727	66.9482	59.2953	64.5075	66.0136	52.0159	63.2907	63.2907	61.8052	65.9605	61.7641	63.2091	61.9859	73.3079	73.3079	73.2804	74.1755	68.7981	71.2709	58.8214	74.8717	74.15	74.15	79.0832	75.4817	71.2632	76.9391	62.638	68.5925	73.8554	72.6505	72.6505	78.0364	68.2727	78.7947	82.1744
64.522	66.9472	67.6261	61.1041	61.1041	61.0922	66.794	73.4338	65.4623	62.657	72.0787	59.5852	70.5341	70.5341	63.8376	71.2591	74.697	69.1725	90.8958	67.5575	67.5575	63.1026	70.9631	67.5804	71.7017	72.6946	69.2101	70.9265	68.9517	68.9517	73.2108	68.4812	78.7876	70.0309	74.2488	77.1223	71.3267	71.3267	71.3277	76.4816	68.3762	78.1416	78.0997	65.581	65.581	72.4723	78.0659	71.1083	73.9916	75.4329
65.7916	61.252	58.7053	59.969	68.2885	68.2885	65.1089	55.4817	45.0938	51.2779	59.6482	54.3356	54.3356	68.878	58.0469	62.9246	63.5878	63.5315	70.3604	65.0997	67.055	67.055	64.5019	67.3405	61.943	66.246	75.9326	70.4872	74.984	74.984	68.802	70.0534	72.6145	64.6229	76.668	72.9414	72.9414	70.2374	72.8863	80.7088	72.7898	65.6915	66.8347	76.9953	82.3844	82.3844	79.6545	68.3389	68.2472	66.7951
63.6093	62.6669	63.5265	63.5438	63.5438	69.2819	64.0489	61.3334	62.5433	54.1923	69.518	65.3022	61.0294	61.0294	58.1627	71.0646	74.535	70.3165	72.775	64.8511	64.8511	67.5012	67.5012	65.9892	67.5343	67.4611	68.4133	68.4425	67.523	67.523	61.9584	67.3611	71.5071	64.7643	64.5809	63.1073	67.3924	67.3924	70.1026	72.6988	81.3403	75.3214	72.6673	71.3505	71.3505	69.5755	69.5755	77.8617	79.4637	70.9853
64.0282	67.6529	65.8362	71.4725	70.0389	70.0389	82.0984	63.1995	60.0356	68.1783	66.3622	62.4648	62.4648	66.3134	66.3134	66.3115	66.2994	64.7321	68.6878	71.0501	66.0256	66.0256	67.437	67.2159	66.4791	64.1158	65.8133	63.2402	71.6886	71.6886	75.7466	61.6529	68.6088	72.4954	75.0273	76.5966	76.5966	78.0654	80.7133	72.7229	75.3974	77.0705	68.3052	68.5126	72.2492	72.2492	77.0639	72.591	71.0696	68.3477
62.2045	62.7646	58.482	57.2274	64.996	67.3107	67.3107	62.5782	65.0267	66.7379	63.3534	64.9779	64.6775	64.6775	60.5088	55.2107	57.9972	56.5995	63.4388	63.3811	74.354	71.6912	71.6912	79.4324	70.1636	72.7402	69.9117	61.8196	66.0993	66.0993	64.5953	61.6123	81.278	74.7913	83.256	79.0706	79.8544	79.8544	68.6572	72.3442	71.2184	80.4207	72.4586	65.3934	61.7736	72.3442	66.7974	73.5764	76.7746	76.7746
59.9657	61.1156	61.1156	65.9039	67.5144	62.4958	60.8181	62.4809	69.2637	69.2637	67.2006	66.7836	61.1138	72.1871	73.5496	59.3823	64.9842	64.9842	67.6152	62.0846	64.3764	66.3008	66.3322	70.5405	64.7887	70.8182	70.8182	77.4602	70.0067	68.2584	65.8063	68.3808	64.6523	64.6523	79.1203	81.4925	78.9968	85.794	76.5	78.8908	83.8748	83.8748	71.0929	70.9148	71.0824	71.1061	75.3376	83.1111	83.1111	70.8682
60.4964	66.0585	63.6116	61.1205	56.9421	61.0397	61.0397	64.9455	72.1623	65.6193	59.7398	60.6262	65.3174	65.3174	63.7599	66.2156	65.1832	63.7424	55.1678	62.0838	50.7776	66.4109	66.4109	64.7926	73.3	67.3971	64.7236	65.7222	64.5463	69.6509	69.6509	61.6573	62.9062	71.4891	58.7453	76.369	76.4241	76.4241	64.2342	69.484	73.7189	76.4484	75.3814	76.3501	76.2264	73.5728	73.5728	70.8741	75.9868	72.4379
62.0799	58.903	63.9055	62.9571	62.6856	62.6856	64.0875	62.6065	53.193	68.4341	67.6307	67.3887	71.0601	70.5418	70.5418	70.5092	83.7688	71.0527	79.5851	60.5665	62.1192	59.2188	67.587	74.8469	75.0732	61.611	61.611	60.4229	54.6968	70.1786	78.1795	72.448	67.2501	67.2501	70.6171	72.2013	77.1895	65.684	78.1282	72.7897	68.3827	59.4803	71.825	69.6801	76.1427	76.1427	77.781	77.781	77.7713	80.3362
53.5001	64.4316	63.6631	63.6631	62.6092	66.8576	62.4867	64.0164	62.367	66.5589	66.5589	83.6632	66.9304	61.2617	59.6498	62.1303	56.7309	62.1657	62.1657	65.3222	60.8927	60.8442	66.1225	60.2436	66.2154	66.2154	64.6134	74.884	59.0885	72.5862	67.4013	71.3327	67.2777	71.5574	71.5574	71.3474	58.7267	61.6567	59.8974	61.4739	71.1774	69.795	69.795	82.2069	68.1005	74.6619	60.7599	77.7648	62.556	62.556
61.2686	64.2488	63.5461	63.5169	65.1508	65.1508	65.0232	66.5893	58.4337	61.0937	59.7029	61.2047	59.7044	58.2935	58.2935	62.4584	67.2235	59.5779	67.0593	67.8394	60.7989	59.2433	72.8063	72.8063	72.6247	57.6413	70.7766	66.1531	61.994	67.3995	67.3237	70.8743	68.8867	68.8867	67.3602	67.3602	71.5237	65.7797	61.5106	68.5188	71.0714	71.0714	74.0833	66.8556	56.5713	62.7111	68.3438	66.7652	72.2698	71.0256
63.8255	70.3637	73.9567	73.9567	65.0284	59.9514	62.4441	69.1961	57.269	57.2194	57.2194	63.9638	57.0162	58.3401	63.9457	59.6436	75.4117	64.9102	64.9102	69.3895	68.6576	65.9569	57.9739	68.4483	59.1696	59.2111	61.9214	61.9214	63.1411	65.6658	67.237	61.7452	67.3154	68.8342	68.8342	68.721	67.163	68.5399	79.1399	77.2921	61.5241	59.7975	59.7975	74.1751	75.3197	62.6308	71.1944	78.3257	71.0336	72.4824
62.0283	65.9912	57.4551	65.3759	65.3759	62.8291	58.2525	69.1933	70.0276	56.7367	61.081	61.081	61.0634	69.476	62.5135	62.232	69.6049	66.3242	66.3803	66.3803	61.0672	63.8709	64.6877	62.1669	70.8323	64.6514	64.6514	60.5379	67.4979	64.6535	68.467	57.2134	73.0198	67.2544	73.1636	73.1636	73.9615	68.613	68.5025	65.827	71.2809	71.2809	65.7253	65.7253	71.1726	64.9673	66.6341	65.4068	72.3374	72.1114
62.2293	64.4858	61.1491	50.4108	69.9518	65.0406	65.0406	65.0307	65.6733	69.0603	64.8157	69.7369	57.0083	56.5781	56.8987	59.7049	63.8239	62.3141	62.3141	58.1403	67.8966	64.5206	64.564	64.5529	56.6917	66.4486	70.7524	70.7524	64.7957	65.0517	64.8086	68.3235	68.1395	71.4152	66.9955	66.9955	68.5819	73.8417	72.0763	71.3469	67.18	68.5967	68.5967	65.7753	72.5658	73.8756	76.7716	71.0974	72.5226	66.8908
66.264	63.5897	65.7541	63.5585	58.3464	58.5747	63.2823	63.2823	63.1673	58.908	60.5881	59.6665	62.187	62.221	60.689	62.2589	62.2589	58.1907	58.0919	67.8404	67.6081	71.166	68.5963	68.5963	58.0452	66.0013	71.8364	67.5733	70.0096	70.0327	74.0352	74.0352	72.8949	68.148	65.9599	69.9067	67.1601	72.3701	72.3701	65.6776	65.6776	59.7959	67.0972	76.3011	68.1985	66.7282	65.4268	65.4268	62.5974	68.1911
63.9474	62.7429	70.0564	61.6764	59.3226	60.9274	60.9274	59.1783	67.4957	60.8532	60.7254	58.1746	64.9511	60.8653	59.6515	59.6515	66.5004	62.2736	64.0001	68.9498	62.0737	59.4575	66.8872	66.8872	66.4289	63.5	59.2243	63.4054	63.4149	59.0978	70.0453	69.0426	76.8139	78.9867	70.058	78.8391	70.0071	71.4364	72.9082	72.9082	72.9599	72.9449	79.7194	70.0151	71.4582	74.2489	61.432	69.8309	69.8309	63.9038
59.5847	61.1931	59.4071	65.7065	65.7065	58.35	63.3615	67.342	67.4098	59.3392	58.2723	58.2723	60.7682	69.6518	59.6867	59.65	56.9691	66.2808	66.3236	66.3236	65.1864	66.2641	68.6641	63.5945	68.693	66.2389	66.4429	60.6877	60.6877	60.2991	60.6853	68.8447	67.5026	68.3533	72.4461	72.4461	79.1867	80.9848	65.3872	76.382	68.156	67.1176	56.8357	56.8357	69.741	74.6581	65.2578	66.8533	68.3187	73.5413
57.0664	56.9516	49.0381	53.2617	51.659	51.659	64.0154	67.5361	63.3439	62.5318	68.372	68.372	59.667	74.0311	67.3703	67.41	62.5209	67.9874	56.9213	64.5547	64.5547	68.7349	56.6682	64.4233	68.6566	59.4631	66.1307	66.1307	67.5959	68.397	67.5778	59.1585	74.8944	63.2192	72.3584	72.3584	74.8952	64.5959	76.4111	68.7097	75.4024	69.362	68.4596	76.7607	65.5399	73.663	60.8754	73.7862	73.7862	71.1547
59.692	59.4362	50.58	57.3718	57.3718	64.9653	60.8292	65.8508	62.6552	62.9086	62.4127	60.6634	60.6634	57.1655	58.2442	55.5081	55.5081	59.7063	59.5103	65.2484	64.7461	64.631	67.8428	67.8428	72.7032	67.6944	66.8779	64.4863	66.1831	69.2051	77.4274	77.4274	64.7708	63.3725	63.0862	68.1687	70.1806	74.03	72.3293	72.3275	72.3275	67.9193	66.9139	71.1138	68.2579	69.8329	71.1683	71.1683	72.663	69.8245
56.1411	59.4596	64.287	59.5718	65.2373	65.2373	70.9254	77.8088	59.8825	69.2078	62.373	62.373	66.6763	63.3593	65.1248	63.1364	64.7987	66.5252	60.6946	61.1887	61.1887	67.1587	67.7507	68.6708	70.3099	66.0993	68.6702	56.6838	67.8738	66.057	71.1191	70.9901	70.9901	85.9521	73.0773	64.6957	75.1582	76.5174	64.4383	64.4383	71.1189	71.1189	62.8474	66.7991	68.4654	64.1995	64.0384	64.2099	64.2099	72.5356
66.27	58.7327	58.7327	82.4722	64.2704	65.8634	59.8665	59.8665	62.5694	62.5694	55.8394	67.4137	64.844	64.8787	56.9605	59.6649	59.6649	63.8704	65.276	65.276	62.0919	64.703	66.322	66.9722	60.8485	66.197	61.7305	61.8045	61.8045	63.4041	59.0552	70.4605	68.7689	69.8036	68.6503	72.3906	72.1921	69.8584	72.3852	74.0322	74.0322	85.1855	64.088	71.2979	69.9165	78.8297	65.5603	62.6712	62.6712	61.3702
59.6331	72.0484	70.2448	56.1444	57.0313	61.8171	59.595	62.7398	62.7398	58.3401	55.768	60.8272	64.9479	61.2413	59.8113	69.1387	62.7608	62.7608	57.9742	60.5149	70.7762	64.6908	58.1765	58.1765	62.2376	61.9548	63.2789	59.2344	67.5184	67.5184	63.2644	75.1467	64.633	64.5929	67.3585	63.0813	63.0813	65.4471	69.749	72.2062	74.7388	71.1219	66.8896	71.2736	71.2736	66.884	72.432	69.6649	69.6243	65.4594
64.3205	58.5695	56.9011	66.8444	66.8444	60.9727	62.6893	57.3175	57.3234	59.8724	65.6146	61.4844	61.4844	58.3514	55.6124	63.2248	65.3457	63.6967	64.7347	66.068	63.5539	63.5539	63.6554	66.1968	51.0518	62.0393	66.0689	65.8758	65.8758	74.9994	71.5583	75.9342	66.1306	61.9889	72.4177	76.6515	76.6515	72.8574	73.0839	68.6118	64.2932	58.7175	67.0469	67.0469	70.9492	70.9492	68.3249	71.0447	70.8463	63.9748
62.0261	74.6086	59.5804	67.9238	64.0462	64.0462	61.6821	61.2794	65.8751	80.4287	61.7302	66.6279	62.3531	59.8001	61.2166	59.8753	65.4139	65.4139	59.6256	65.3561	66.3092	62.0033	60.4458	60.902	64.4965	64.4965	66.1234	66.0484	63.392	60.5884	61.8833	69.0378	69.0378	60.5058	59.1087	65.7802	68.8592	65.9765	62.841	68.458	67.1416	67.1416	68.6842	64.1075	73.8095	71.2233	71.2702	69.6342	69.6342	62.7955
59.7863	61.3809	61.3116	61.1685	54.374	54.374	61.7591	61.2945	55.9523	53.0949	66.7376	65.6075	65.6075	68.9888	62.9395	63.9179	64.8602	64.0504	62.4148	56.5703	76.4666	76.4666	59.3087	64.3499	56.6267	61.9094	67.5244	56.5602	56.5602	57.7064	57.7064	68.8329	67.3184	68.9169	55.7616	61.8265	61.8265	74.4959	69.9825	66.9101	68.3307	73.6676	66.8298	70.7904	69.3517	69.3517	65.386	60.7038	74.017	63.9204
57.6214	59.6491	61.9649	61.288	56.9688	56.9688	61.1247	60.1204	61.1609	56.0071	65.4032	65.1962	61.5379	61.5379	60.9835	61.3889	54.3282	62.215	62.3877	70.3649	70.3649	62.0645	62.0645	57.6329	46.7531	63.2572	59.2209	56.544	58.9751	58.9751	73.2482	56.3272	56.4566	64.6797	64.7411	61.9062	67.4491	67.4491	70.2664	68.1316	65.9858	76.5617	68.6376	71.4114	71.4114	67.0078	69.447	69.4163	59.786	66.9258
63.8574	59.5261	59.5261	58.8268	63.6785	61.1022	62.4467	55.6614	60.0085	60.0085	59.76	67.3933	62.2588	58.2523	58.0483	58.1047	64.5694	54.0868	54.0868	55.3493	61.7783	61.7783	60.8396	55.2605	62.0487	65.7519	64.0781	67.2353	68.0305	68.9235	68.9235	65.6417	63.0184	58.9517	60.3254	64.5046	64.5046	67.1881	64.2625	64.1699	67.1832	69.4415	62.5863	62.5404	59.597	59.597	61.2737	58.4845	68.0789	65.3195
62.2537	49.4548	49.4548	54.7775	54.7345	51.9151	62.7523	60.3431	62.8167	59.4276	59.4276	62.7201	56.9692	60.9437	58.3477	56.5886	56.6381	56.6381	64.9697	54.2214	58.1414	60.985	60.985	69.3494	59.2872	59.2915	64.2396	60.5784	56.2847	56.2847	65.722	63.1437	63.203	63.2241	63.1462	61.882	68.0939	68.0939	72.3334	67.0035	58.765	64.3333	55.4881	62.7477	61.368	55.4616	55.4616	68.2842	63.9878	61.3217
59.9324	60.5503	54.8018	58.8101	67.9405	67.9405	61.3953	63.7085	63.4686	62.813	55.8909	54.433	62.678	69.3635	69.3635	66.773	69.1992	58.1579	62.1823	60.4034	64.4202	64.4202	55.0147	57.9478	63.2967	61.7423	53.6813	66.0703	66.1882	57.7527	64.114	54.9139	61.5845	61.5845	64.4583	67.2539	63.129	68.8353	64.5442	63.0588	61.6294	61.6415	61.6415	65.8367	65.2733	73.7746	68.3497	58.4832	58.4832	62.6218
64.9679	62.4923	58.209	63.9139	64.0439	62.1524	62.1524	60.3351	66.2836	61.3915	65.8465	67.5041	55.7172	62.3545	62.3906	57.08	64.9052	64.9052	62.1464	57.0556	58.1186	62.3043	60.9343	56.5815	59.217	63.3805	63.1786	61.7701	62.783	62.783	64.4144	69.7056	59.105	63.1068	67.2387	65.4831	70.0881	70.0881	58.8115	65.9338	59.9489	61.5759	72.0326	64.3636	65.7685	65.7016	65.7016	69.8203	67.0176	64.0491
64.116	65.6585	65.6585	58.1753	55.8013	57.9649	63.7615	57.8498	63.5461	63.7175	65.3698	65.3698	63.5071	61.4502	69.0777	66.4974	62.2986	61.2285	61.2285	63.6732	65.9828	63.2235	70.5492	67.4099	63.1758	56.1628	56.1628	58.9404	64.5002	65.4766	64.4489	53.438	56.0112	56.0112	65.3244	65.3244	64.3292	60.2443	67.8839	68.4802	62.8352	66.9582	66.9582	72.7343	72.7598	65.5101	70.8757	59.6639	70.9512	58.3533
60.6752	57.618	58.5889	55.9538	62.2973	62.245	62.245	63.9293	61.7529	61.6677	68.1326	58.3788	58.4736	58.4736	60.9439	65.0524	54.095	63.0012	76.3848	63.6708	59.5172	64.5424	64.5424	68.575	63.4419	54.9529	57.8235	54.9164	50.8249	58.9493	58.9493	62.9988	69.7467	62.991	67.1505	65.5108	65.9905	65.9905	67.3206	68.7123	65.7166	64.4839	60.0818	68.3991	65.6269	66.8907	66.8907	71.0744	64.0102	61.4793
69.0087	62.1589	56.6718	60.0619	61.6377	61.4151	61.4151	61.3368	67.0814	58.6428	64.2797	63.5482	59.3363	56.8221	56.8221	51.2718	60.4888	54.0331	56.744	56.8666	59.5432	57.8339	63.5143	63.5143	64.8608	60.6235	59.0961	57.5105	60.4212	60.3819	65.6037	62.8999	64.6295	65.6689	58.9011	58.9011	62.9318	67.0769	64.2861	65.7608	61.6622	55.8781	55.8781	68.4489	73.679	67.0671	71.3608	58.4782	69.3913	65.6543
62.1318	57.714	63.0074	63.0074	57.6004	68.5321	65.3278	63.678	62.8304	61.1541	61.1541	65.3362	65.0944	54.4357	60.1051	55.5504	59.6256	66.3408	66.3408	67.057	59.5264	61.0341	62.306	65.9888	62.0211	59.0818	61.5774	61.5774	63.1667	57.4983	60.3672	62.906	67.6986	60.4443	60.4443	62.8124	60.3949	63.0649	67.2235	71.4076	68.5943	70.1964	70.1964	64.2452	71.8374	61.2815	61.2653	68.3906	63.9558	63.9558
62.6187	60.3572	64.8353	66.5251	61.4576	63.8536	54.6253	54.6253	70.1821	54.5719	59.6467	63.5954	58.658	58.1566	58.1566	63.2425	64.9645	67.294	65.445	70.6112	73.2091	68.1051	63.6672	63.6672	63.5351	76.1594	76.1594	63.3574	63.1736	61.4874	63.1404	60.6415	56.3844	60.7397	50.7806	50.7806	60.5153	60.3431	60.4817	64.3844	62.9292	55.6904	55.6904	72.7308	65.7129	64.3177	58.6887	57.2999	62.733	74.1827
57.7046	57.8743	60.3274	62.6125	57.6004	56.3136	56.3136	62.1542	68.4137	65.3773	71.3711	61.0003	61.5564	62.4107	59.1519	59.1519	58.1266	67.2722	63.931	63.6934	56.8071	62.1054	66.115	55.2088	54.9898	61.6945	60.7228	60.7228	60.5802	63.1358	54.8543	57.5559	60.2677	53.4924	53.4924	60.4191	60.4285	60.3456	60.2053	67.1448	65.887	64.3164	64.3164	61.2887	56.7462	74.2744	68.5485	71.1393	72.7381	61.4519
65.0671	65.0037	64.4182	64.3792	64.3792	63.2443	59.0753	66.5836	59.1278	65.6017	58.5344	58.5344	65.2096	69.2553	66.6234	66.5655	78.0941	73.8484	68.8564	68.8564	66.9524	66.2166	63.6299	62.132	63.483	60.816	60.816	64.8798	64.8962	62.1805	60.5808	62.0739	57.904	60.3158	57.5681	57.5681	67.0474	64.4277	62.795	61.4721	57.2181	62.7184	61.4866	61.4866	62.8971	67.1296	61.4836	66.7377	65.5385	72.6748
56.8924	60.8027	69.2761	69.2761	61.795	64.3296	63.3282	57.8084	63.9731	62.1988	68.3657	65.1103	65.1103	75.8736	66.7097	70.7396	58.2587	61.0132	61.0132	63.7706	62.3229	62.4942	58.1952	63.8804	63.6648	64.3742	53.2601	53.2601	56.4891	56.6122	57.9533	57.9803	63.216	59.0278	66.1465	61.7251	61.7251	65.9385	60.3985	67.223	72.8919	52.7706	52.7706	64.2416	59.8057	62.8111	68.3218	64.1542	66.9574	66.9801
65.0371	57.8419	53.8089	64.8785	64.8785	57.9613	64.1281	62.9936	63.0509	58.9327	65.603	65.603	61.2453	62.6489	65.2025	65.0634	58.3889	62.4329	61.3346	61.3346	64.6306	67.8839	73.7226	67.7911	60.9903	67.9432	63.6179	59.4525	58.0422	49.5354	57.7323	57.7323	65.9576	57.8527	63.2106	58.9078	63.0184	61.5894	61.5894	54.5004	54.5004	55.6468	59.9996	66.9377	61.5371	64.1106	68.48	68.48	51.5104	54.4478
61.0111	66.8586	68.614	68.8711	70.8677	70.8677	64.8524	60.0339	53.5891	65.5368	61.3666	69.4513	69.4513	64.332	63.5354	64.0657	66.5606	67.1674	67.1674	61.9809	61.9809	62.0149	59.271	60.9159	56.7452	60.8977	60.891	60.891	65.9023	65.8924	67.588	61.6594	67.4298	53.7061	56.2022	63.0591	67.251	61.9178	67.3133	67.3133	57.7352	61.9075	62.8592	64.25	75.8319	67.0702	71.3337	60.1232	60.1232	59.8961
66.0451	66.7991	77.4502	62.504	64.6985	64.0314	60.017	60.017	66.2943	69.7839	63.0404	65.9937	66.9068	66.7035	67.3231	64.9463	64.9463	58.2642	59.4222	65.1598	66.6021	66.4442	59.405	59.405	65.0046	70.7063	59.0764	63.465	46.9127	61.952	63.6203	63.6203	60.6902	70.0606	65.977	55.0593	56.1696	65.8478	67.2429	67.0761	67.0761	67.1734	65.4744	58.7955	51.6301	58.7682	61.4391	58.7039	64.3442	61.6611
57.6569	67.7064	66.8292	61.8236	61.45	61.45	59.9067	57.3769	58.9078	63.9729	67.8754	65.3479	65.3479	64.2251	73.4687	62.309	68.9567	69.4697	56.9671	58.2416	58.2416	63.5785	53.981	52.6511	52.6511	60.9051	65.2082	66.185	66.2852	70.1684	63.3625	67.5299	67.5299	56.4126	67.2299	54.7099	60.3029	62.8584	64.4683	64.4683	65.8794	72.3975	68.6238	71.2214	65.8666	61.4941	66.7917	57.2174	57.2174	57.3674
56.3545	62.7381	62.7381	66.5628	63.2365	58.9486	63.8299	63.8299	53.3624	53.3624	65.9834	55.9943	58.6624	52.9189	50.153	62.4073	62.4073	62.6064	69.5476	63.7475	56.8806	51.029	58.1312	60.9044	60.9044	66.376	63.5454	63.5171	59.2475	57.5311	59.3374	59.3374	64.4402	62.0323	69.8739	63.0332	64.7521	65.6307	68.8469	63.1446	63.1446	64.463	64.2274	61.5565	57.1949	53.0409	64.0733	61.4315	64.1072	64.1072
66.028	58.4903	66.6312	66.5157	67.5857	64.7115	64.1027	68.4573	68.4573	61.2462	57.2417	61.2275	61.2275	70.2267	64.0676	63.231	58.1079	58.1544	62.3047	62.2314	62.2314	51.1536	62.3571	60.9783	59.5289	59.4116	56.9232	55.3458	56.7946	56.7946	65.0352	63.4809	66.7775	67.5515	62.0664	57.6507	57.6507	60.3584	63.0391	61.4954	57.562	69.6898	68.8479	60.4202	60.4202	57.5695	61.7846	64.3201	61.5922	65.7087
64.3184	66.4339	61.5143	65.7896	65.7896	57.6108	61.4753	63.9751	63.8699	61.9586	60.9855	54.6061	54.6061	62.7435	64.0107	69.6254	60.8539	65.5165	61.252	61.252	73.7096	73.7096	73.7359	65.3125	60.7182	59.31	62.4778	63.6566	63.6566	64.9989	60.7261	57.8625	60.2081	57.9784	66.0563	72.5489	63.2477	63.2477	51.7631	54.8153	66.1614	61.8048	57.5991	57.5991	57.2982	60.054	60.0222	65.6354	68.3487	65.5439
69.0374	66.0074	62.4257	64.6991	68.1689	68.1689	58.7157	61.24	58.6554	57.3403	65.7485	71.5651	68.9393	68.9393	63.1276	66.8827	65.0373	58.1865	63.0394	67.2243	67.2243	63.7729	66.1842	64.5563	63.5899	55.0515	53.9024	53.7206	62.8345	62.8345	66.9126	59.4001	61.6938	64.6853	61.6827	57.7086	57.7086	48.7323	64.8152	52.8127	60.1162	55.8915	58.9191	63.016	65.9349	64.4131	70.1604	65.8169	65.8169	64.2824
71.0708	68.815	68.815	66.4345	62.1436	64.7243	54.8734	63.9699	61.3466	61.3466	58.7547	60.2964	63.5828	60.0131	58.5637	57.0091	57.0091	58.2052	59.7309	56.9444	58.1485	58.1485	62.4889	66.1341	63.7119	64.9026	60.6788	66.1559	66.1559	56.8959	56.8959	56.7535	57.8571	59.1059	59.0874	57.4575	56.2875	56.2875	60.3214	57.7101	60.3838	55.9829	60.5315	63.2205	65.9304	65.9304	60.2298	54.555	60.0319	68.6356
67.1712	68.8608	64.6089	53.4954	63.0372	60.3634	61.2937	65.6466	65.6466	63.7825	63.7825	64.2826	65.2166	66.7974	62.6684	63.8684	63.2871	63.2871	69.7883	62.3318	62.6565	69.6659	63.886	67.0925	62.2357	62.2357	56.6875	52.2057	68.6721	69.3288	63.5678	60.8551	60.8551	60.9959	65.093	67.6198	64.7435	60.5808	64.2565	67.3849	60.4084	60.4084	69.9317	65.5821	65.4574	64.4496	64.3812	68.5184	68.5184	62.8135
64.8124	68.3777	64.1503	68.7817	62.2585	66.6192	66.6192	67.0981	73.9644	61.9581	67.1594	65.9861	53.2364	53.2364	57.2654	62.7965	58.5016	55.6748	64.8772	59.827	55.7939	55.7939	55.6803	59.6772	64.7928	61.2061	63.8619	63.7037	63.7664	60.8782	60.8782	84.8629	65.1455	63.6468	67.8119	60.7329	63.2599	63.2599	64.8117	63.1354	61.8925	59.0121	65.5285	61.8084	61.6609	61.6609	62.9924	61.6032	61.3741	59.9421
66.8518	66.3394	66.395	64.5415	70.6993	68.5676	77.3677	58.961	59.797	61.352	61.352	54.6491	57.4992	70.313	67.8157	66.7407	60.8451	60.8451	62.7386	59.9354	69.6984	62.5014	69.0092	70.8372	70.4167	70.4167	66.9307	52.2477	58.1399	58.1606	62.0728	59.3535	59.3535	57.8138	57.8138	73.0894	60.5208	61.9462	63.2897	80.9628	63.189	63.189	63.1296	65.551	58.8019	70.4593	58.749	61.7802	67.2938	67.2938
63.1369	63.7468	63.7468	58.8944	62.9903	66.1386	61.4284	65.4918	61.3011	61.3011	60.3108	64.2346	63.5722	63.596	64.2596	61.3522	61.1975	62.4827	62.4827	69.6062	68.1634	69.4565	71.3041	55.2567	68.8441	68.8441	58.1223	54.0749	71.2062	69.3708	70.3896	56.8451	59.4307	59.4307	58.1037	59.3617	56.6434	59.0408	63.3145	51.7089	57.4495	71.3174	71.3174	61.6257	67.1905	59.0448	65.5442	61.6132	61.7275	61.7275
68.7158	66.3181	57.9852	57.9852	66.0743	65.4899	57.5505	62.8614	58.6302	61.1023	61.1023	65.8278	70.162	58.5912	50.2014	55.3977	64.824	62.7023	67.465	66.8587	64.7545	63.6988	63.6988	69.2196	63.4926	60.7378	66.4495	64.6199	66.2596	66.2596	63.614	63.614	71.9738	60.769	58.2037	62.0151	68.4252	68.4252	63.2625	51.7623	65.7637	65.7708	65.7158	66.1897	58.8676	64.453	64.453	64.4042	67.2233	70.1076
62.9709	68.7309	68.7309	61.5019	71.5075	66.2374	66.1576	63.0284	62.0783	62.0783	65.521	65.521	67.8895	68.6913	65.9236	54.4105	64.9968	64.7672	64.7672	73.1662	72.2325	71.2446	68.9358	58.1986	63.5779	57.9253	57.9253	63.5723	59.4484	62.3273	56.8085	70.3797	66.126	66.126	60.4067	61.785	68.4559	63.2499	67.3414	54.7691	67.3184	58.8264	58.8264	69.4956	61.659	65.8705	58.7279	67.8369	57.3401	66.9101
66.1779	63.8901	64.4258	63.6113	66.1019	78.8626	74.5041	74.5041	66.9524	64.415	73.7514	61.1511	66.8944	66.8944	65.9465	62.6107	62.6449	59.7789	63.9959	61.1188	68.8459	66.0727	66.0727	61.9293	64.4604	71.5369	60.8962	62.2797	55.1671	69.2779	66.9841	66.9841	64.3367	51.95	57.7163	54.9974	65.8503	65.8503	64.8255	60.5984	68.8419	66.1001	64.446	64.446	68.7452	66.0106	65.929	63.1471	62.9388	62.9388
66.5351	59.8652	59.8652	68.6434	68.5117	56.264	58.8971	69.8714	65.6266	65.6266	68.6551	68.6551	61.5469	70.0722	70.0722	64.2805	68.1583	67.5138	63.6385	66.3396	71.4398	71.4398	70.496	70.496	67.7979	61.8072	60.686	66.0808	61.8506	66.0428	66.0428	67.7844	60.769	63.2515	67.5437	60.4339	64.3354	64.2111	64.2111	67.1211	69.7722	65.4122	65.979	70.1666	65.9517	65.9517	55.7865	55.7865	72.0615	64.4584
63.0352	65.5777	70.625	70.625	82.4814	69.8387	60.507	61.5338	53.4727	68.0227	63.0234	68.3749	59.5688	55.9275	66.0338	66.0338	62.6865	69.8698	67.582	67.3965	73.774	66.4133	66.4133	64.7234	62.247	59.5985	59.2876	59.2876	59.3799	63.5581	66.1012	68.6652	64.5632	65.9865	65.9865	57.8318	57.8537	59.2605	76.2066	59.1257	60.2224	55.9319	63.0815	63.0815	60.1268	62.9468	55.9628	63.0019	60.3562	60.3562
58.7629	66.0287	61.9087	57.3117	69.6105	63.0132	61.6422	64.3643	63.7989	57.5911	65.3709	65.3709	62.9819	65.6495	68.5051	65.8418	62.7272	73.9809	73.9809	73.8777	75.7306	69.7894	57.1458	62.3025	68.8645	68.7582	68.7582	66.1552	53.8522	64.5201	62.2829	68.9485	66.4336	66.1929	67.7638	67.7638	64.9331	72.6401	67.6787	64.7311	64.7146	68.9795	68.9795	68.9519	67.5624	59.091	57.7325	64.601	63.1411	66.1913
63.6587	62.867	62.7174	54.4938	61.1844	61.3337	67.8699	67.8699	67.9474	78.6478	69.7742	82.3176	68.1582	67.6934	63.5179	63.5179	72.2704	61.2375	64.734	63.5884	64.8005	69.5434	69.5434	55.2122	55.2122	68.7215	64.5634	67.0042	69.533	58.0085	53.8575	53.8575	63.3851	66.1126	68.6527	60.7624	68.7256	55.1112	59.2083	59.2083	66.1352	60.6606	58.9147	60.2682	55.997	66.1667	66.1667	56.207	67.3624	68.8364
68.0285	63.5882	65.305	65.4639	65.4639	63.5508	69.3508	70.2033	68.4028	68.5761	65.2276	65.2276	74.1975	69.9322	65.6085	63.3799	66.5627	63.1267	63.9299	63.9299	71.1713	68.7079	72.7823	71.0277	57.8843	66.1412	66.1412	63.4887	71.9862	63.6319	70.8814	70.4138	70.2681	71.2335	68.4645	68.4645	63.5901	71.8957	66.3936	66.2268	78.894	74.5769	62.9193	62.9193	61.4803	65.495	58.9111	61.6229	64.5772	67.4805
65.8211	65.2688	68.7181	68.1784	62.5039	65.3289	61.311	61.311	61.3285	74.8727	66.0326	72.4673	72.4673	72.4315	66.1928	65.1933	77.6086	73.4902	71.423	71.423	56.6873	63.5899	64.9427	69.3145	60.7143	65.0485	68.6826	68.6826	68.7	66.158	71.2854	77.8105	69.1534	67.652	72.7869	68.589	68.589	63.5094	56.3622	61.6416	68.2078	59.2174	70.0617	70.0617	69.8747	55.9864	68.0072	67.9457	57.5644	60.0377
66.7759	63.3179	65.6761	70.0028	63.5559	65.8552	69.5491	69.5491	65.4171	65.3751	69.5398	72.1324	68.3951	68.2927	68.1962	68.2766	68.2766	69.241	60.7398	71.9399	72.8515	72.8642	68.5979	68.5979	70.3099	75.3183	70.3961	68.8769	73.168	63.5992	66.827	66.827	71.2685	77.3523	67.0294	71.1995	71.0572	70.9358	70.9358	68.3831	68.3831	71.696	67.4109	71.4054	73.9785	71.5219	68.9333	68.9333	65.9496	74.9087
67.581	67.3446	62.5094	62.5094	56.9534	58.562	67.778	67.6602	74.4166	68.1728	64.1413	68.1728	68.1728	69.4068	74.2326	69.9923	63.7856	63.8136	61.0635	61.0635	66.397	63.6115	68.8786	63.8187	65.2978	67.762	66.2454	66.2454	68.6929	71.1717	66.3695	67.2282	71.252	65.1604	66.3379	67.5526	72.6326	70.2514	62.0578	62.0578	70.5936	55.9337	54.9463	50.6978	51.8445	54.8961	54.9179	65.7074	65.7074	68.3146
63.4513	62.3526	67.4612	61.3096	61.3096	61.1218	64.9283	58.2984	65.0352	67.5736	69.9209	69.9209	84.8584	76.3339	74.4797	69.1635	63.8513	58.2394	57.9951	57.9951	78.0949	70.298	67.7126	67.7025	63.558	56.284	62.1464	67.8396	67.8396	67.818	71.9407	77.2942	72.9298	68.993	67.7432	67.7432	69.1622	68.4981	60.4877	64.7715	75.8125	66.0004	69.7795	64.5281	64.5281	68.1317	63.1532	68.8627	64.5911	69.916
58.4268	61.2233	66.6257	66.6163	64.7584	66.6379	61.5007	67.2126	67.2126	57.3144	65.8998	65.8422	68.327	70.2144	68.1727	68.1727	69.8654	71.9895	67.2331	65.0748	50.8857	66.4013	66.0681	62.2007	62.2007	63.6783	64.5976	60.6623	59.2094	63.5976	60.7916	64.998	64.998	70.3225	70.4441	73.0493	66.2831	63.2442	61.847	61.847	64.3053	59.0174	65.8866	75.8659	68.7872	67.3076	64.6488	65.8329	65.8329	67.3278
60.7445	65.4833	58.4142	64.8149	64.8149	60.8608	60.6699	62.5518	64.1584	71.704	74.2258	66.8301	57.1088	57.1088	84.2454	73.8074	69.5949	68.9148	70.4453	70.4453	64.8736	67.753	72.8273	67.7776	62.1237	67.669	70.2762	65.9237	65.9237	67.7234	68.7115	64.8336	64.948	65.0284	71.0352	64.763	67.4926	67.4926	60.5346	61.9965	64.7349	67.411	72.3989	76.7255	76.7255	68.88	72.9707	65.78	63.2369	70.3566
60.9465	64.0395	55.7012	65.6982	65.0639	65.2196	65.0128	69.2319	69.2319	67.4041	67.6083	65.9632	70.1047	69.9519	73.9745	72.1846	68.9075	68.9075	64.8486	60.5364	66.35	60.6822	67.7774	71.9753	71.9753	69.394	70.4845	62.1996	60.8803	62.3506	65.2537	66.3592	66.3592	67.6631	66.2357	71.8574	67.4693	70.5548	61.9643	70.945	67.4151	67.4151	72.571	69.9726	65.9322	67.2581	61.7993	63.1894	63.1894	70.031
55.7106	58.1306	58.1306	64.9676	64.7724	62.194	67.3192	67.3192	66.6678	66.6678	65.5953	59.7204	70.026	73.9847	63.6795	69.1742	69.1742	70.6618	62.2564	73.6809	72.0036	64.8941	56.0142	71.1678	71.0902	71.0902	77.8175	77.7173	70.417	80.0764	60.7759	70.3072	70.3072	70.1902	67.4193	67.4863	66.1766	63.2797	77.2218	65.9715	65.9715	66.0684	71.5271	78.939	70.2137	65.9192	66.0271	68.8563	65.9863	65.9863
64.8154	58.296	60.801	58.319	65.0797	61.3411	63.9544	59.8089	59.8089	65.5353	58.3421	69.6459	63.8416	64.8351	71.5568	68.8873	68.9919	68.9919	71.2998	60.8025	67.6059	64.9827	70.2265	63.4269	63.4269	64.9481	64.9481	56.3417	63.4041	66.0742	67.5476	64.9747	64.9747	70.2498	63.3424	64.7859	71.8189	67.4979	68.8796	68.8796	73.188	73.188	68.7802	63.0786	67.3081	71.6969	64.6011	70.0233	70.0233	65.8036
56.9757	64.9335	64.9335	65.388	71.5529	66.5264	66.6975	58.3901	63.8378	62.4339	62.5189	63.1427	63.1418	63.1418	69.6272	66.3739	73.7989	67.22	73.7142	71.3249	60.7259	60.7259	68.6029	60.4656	60.3913	66.3989	69.1235	72.9083	72.9083	70.2011	59.3254	60.8965	67.7501	66.3046	59.1223	75.3	71.7228	71.7228	68.3363	75.7935	71.4844	65.9757	65.9544	66.1045	64.8199	64.8199	67.5865	58.8998	64.6371	66.0541
58.1924	64.5854	61.9033	59.6404	59.5327	54.1703	63.9176	66.282	66.282	60.9263	73.7779	73.1643	68.94	73.9351	69.0545	66.3921	69.4658	69.4658	55.2029	56.7112	62.1875	76.1773	72.7161	57.8881	67.7576	67.6726	67.6726	69.1959	67.808	70.2037	66.3466	66.392	66.392	59.1444	74.562	67.5264	66.1014	57.7708	65.7387	61.645	61.6098	61.6098	64.372	64.4599	75.691	72.9808	70.1793	63.0733	65.8877	67.2195
58.1906	63.7397	63.7397	62.9854	62.307	66.5279	66.5279	62.1666	72.2916	65.3338	64.7409	71.414	71.1811	71.1811	69.6526	67.2968	66.333	73.0523	74.9376	76.0231	73.0897	73.0897	71.2586	69.3423	66.4052	73.4757	65.0048	50.717	59.0273	67.5868	67.5868	63.2903	59.1397	66.2521	66.2855	75.2241	75.2412	75.2412	64.8596	68.4456	72.5829	74.1597	75.7995	66.0387	66.0768	66.0768	69.9729	62.9471	75.6292	71.5523
61.2668	65.3423	66.442	62.3652	68.0571	68.0571	61.1689	59.6005	65.3147	58.305	64.8631	64.86	59.7453	69.6784	69.6784	70.5018	65.0706	58.141	65.0089	55.0644	55.0644	66.2815	63.4035	60.7571	69.2047	67.5416	66.4943	62.187	73.7294	73.7294	71.1929	62.0707	59.1733	67.7322	75.3382	75.3506	73.5271	60.2328	60.2328	64.7739	63.2079	64.6289	72.3587	72.373	72.373	69.9897	70.3052	68.7254	79.3197	62.0958
59.6772	62.5276	58.1045	56.7644	64.7037	64.5954	64.5954	66.4155	66.6828	59.5324	70.8533	68.9111	68.8967	68.8967	68.9359	63.7123	64.7571	71.4299	66.7013	55.1444	71.1577	73.5342	67.597	72.7501	70.9818	70.9818	66.3214	72.9868	69.2268	71.8135	75.3384	75.4796	71.2715	71.2715	75.3904	75.2543	77.6381	77.7294	67.2673	68.6595	72.3188	75.1673	75.1673	71.763	81.6177	73.0936	70.1902	65.8451	65.9997	65.9997
65.4896	63.8161	63.8161	57.8249	62.4155	55.443	62.2407	60.6167	62.3886	68.9586	68.9586	71.3722	72.0295	69.5514	63.8017	68.0231	66.3844	66.3844	68.7555	59.1581	71.1374	62.1301	68.7043	56.2605	72.8128	74.6044	74.6044	67.7653	69.098	72.8412	75.2095	70.2349	70.2349	73.6017	73.6017	77.7213	67.5326	75.1198	75.1374	72.5935	58.8033	58.8033	74.9641	70.2046	76.6898	72.4109	74.8921	76.747	79.164	86.0598
59.4064	64.3712	64.4889	63.5949	66.0251	73.4436	73.4436	67.6123	59.5924	58.2676	64.6762	66.9589	64.6567	69.0191	68.8175	65.0487	64.9923	61.9561	61.9561	69.4606	60.7651	60.7738	62.0667	64.9358	73.0179	73.7534	73.7534	71.2749	75.8224	59.2342	75.3702	77.8078	72.9194	72.9194	75.4057	71.0786	71.8352	72.7109	71.6606	74.3442	74.4447	67.3945	67.3945	81.0814	70.3458	70.0186	70.1676	81.0151	71.5561	74.1625
58.1577	60.9586	61.9759	61.9759	58.1683	62.1959	69.5121	68.8728	63.8031	63.8604	63.8604	66.4777	56.9014	66.4926	73.5861	69.2008	62.1841	62.1841	60.9185	60.9185	52.2463	59.2887	71.2103	62.1358	65.1044	66.3521	66.3521	62.1378	64.8334	72.9799	77.2198	71.7963	70.5579	77.7921	77.7921	72.8157	77.4395	58.9074	68.372	71.683	83.4816	67.1717	69.7002	69.7175	55.7147	69.7661	69.7661	68.2628	63.0291	74.1084
59.8183	63.7358	66.5895	61.1209	60.3944	62.174	62.174	61.1027	60.9446	55.3802	64.7874	61.1401	69.5403	67.2	67.9175	62.3748	66.3445	65.0814	62.1	72.9552	66.0974	69.0936	62.0767	69.0106	79.5206	77.6156	77.6156	75.1835	68.816	75.4448	77.7208	76.9181	70.1668	71.7118	79.4625	85.9087	72.5547	75.0669	75.0669	67.3103	74.0939	72.9644	78.1953	83.3669	61.1787	61.1787	64.1578	81.4657	71.4261	62.8046
61.1806	77.838	65.0406	65.0406	70.12	69.174	66.1284	67.6909	58.0013	67.0462	67.0462	68.6844	66.1629	70.4642	67.8519	62.3225	69.3131	63.5073	59.4344	59.4344	60.6868	66.3168	64.5668	75.2798	70.293	71.8164	71.8164	76.9724	81.9723	75.8304	71.6346	72.665	76.962	79.3095	79.3095	71.5222	71.547	74.4808	68.7632	74.0653	80.8537	78.352	79.9531	79.9531	71.3509	70.0453	71.5502	72.9751	74.9635	65.9596
62.9827	66.971	66.971	65.1726	66.1603	68.5998	66.0901	69.3252	65.0941	71.1914	55.2576	55.2576	68.851	63.847	63.6596	63.7472	62.2455	75.9363	75.9363	68.6783	60.5233	73.6338	71.1787	59.1905	72.8528	66.3509	66.3509	71.8859	70.2665	68.5893	66.1426	65.9883	74.3654	90.073	71.7882	71.7882	67.2756	85.3209	73.1377	80.1072	76.7793	72.738	76.7237	77.1535	65.8552	65.8552	71.3155	71.3155	71.5523	68.8469
69.1498	61.8132	60.728	66.0144	67.5368	66.1612	63.5396	63.5396	66.2857	67.5974	72.8267	68.5955	72.9002	66.393	64.6087	64.6087	70.5195	59.3715	55.0018	71.2749	67.6052	69.0677	62.0406	66.133	73.0472	68.9183	75.9537	75.9537	67.4379	68.9678	70.242	74.3392	67.4437	70.9422	70.9422	68.8238	78.4783	67.2849	92.2589	75.978	76.8635	70.0829	78.1067	78.1067	65.7784	75.4898	75.4898	70.0365	62.7116	72.6872
60.7123	61.0004	59.3737	59.3512	65.9762	62.1184	66.4372	60.4837	60.4837	63.5149	67.8791	63.7249	70.3525	64.6081	64.6081	69.012	68.9832	66.3424	72.7243	64.8637	59.0482	72.8734	64.8525	64.8525	74.3727	74.2657	74.449	71.6972	61.7965	76.8998	78.9483	70.3368	70.3368	62.8694	68.8039	70.0401	75.6592	74.1126	74.1126	75.7003	79.8588	81.5032	80.853	68.3425	79.7719	74.0488	72.6102	72.6102	68.2755	80.736
59.4935	56.4693	64.9021	62.126	66.0178	69.0394	65.9573	65.9573	70.1595	71.0269	55.0893	71.912	67.64	68.6525	70.2823	70.2823	72.017	67.7124	63.4262	73.5042	67.7151	70.5673	72.7981	67.4134	63.3535	70.1466	70.9237	70.9237	71.5937	77.4079	71.4874	74.1095	74.0664	79.8967	80.9395	80.9394	79.2851	83.36	71.3373	71.3373	77.2338	72.7863	69.853	73.9506	76.6936	81.4035	81.4035	72.7916	72.7916	66.8996
61.89	63.6186	63.3967	63.5089	63.4596	57.8842	66.1659	71.9667	71.9667	71.0533	66.1734	71.3403	77.2158	68.7366	68.7366	67.7574	67.9206	69.1816	66.0871	72.9597	72.7355	67.3566	67.3959	67.3959	67.4937	75.1611	59.9726	64.1827	63.1006	76.7853	74.1245	83.3966	83.3966	80.0321	78.3473	71.2813	74.1281	64.5395	74.0541	74.0541	75.4098	84.9607	79.749	82.2999	84.9844	78.2472	78.0619	78.0619	67.0587	78.2285
56.5954	67.5894	67.4916	65.8532	64.811	62.1162	74.9027	74.9027	74.3175	63.5689	62.1046	66.9608	66.301	64.6178	69.5227	69.5227	66.2207	66.2846	70.4363	71.05	62.0519	77.7098	72.7723	74.4066	74.4066	67.6156	71.6791	75.1306	71.7679	59.9949	62.9812	62.9812	71.7076	61.6643	68.7	68.6596	75.8366	76.7128	75.0338	75.0338	71.5473	75.8007	71.3689	72.7116	75.4614	68.3795	75.3976	74.1213	74.1213	73.8062
60.9376	60.6655	70.0568	69.0595	69.0595	64.6587	66.2459	75.0284	70.8203	69.9461	68.5522	68.5522	72.7398	74.5496	68.6449	65.1322	70.4716	67.6649	70.1958	86.2939	86.2939	76.0223	62.0422	72.6251	70.4329	67.5202	67.5202	70.3457	70.3457	71.5723	71.461	70.1207	78.3939	67.2182	77.3778	77.3778	71.4619	75.8003	85.1174	80.8014	84.1503	72.8748	79.8088	78.5411	78.5411	82.3311	76.8884	69.9086	70.0858	81.3506
56.1951	69.0093	69.0093	63.3887	69.0535	67.4457	65.8326	66.0982	66.0982	63.298	66.3125	62.0632	68.4513	68.5344	71.1215	72.8101	69.1174	69.1219	70.5739	69.2797	69.2797	66.3738	74.6259	77.0266	78.8925	68.7248	70.2058	70.2058	64.7761	68.8722	75.7516	74.1527	75.6703	80.9854	79.2697	75.569	75.569	76.7959	71.5674	67.0874	70.0559	78.3833	72.8272	75.5194	72.8936	72.9392	76.6121	73.9804	73.9804	68.5946
57.8308	71.6274	67.3448	66.4536	66.4536	68.9125	70.5911	82.137	62.2008	64.9034	62.0245	62.0245	71.1876	71.1876	70.3484	73.4816	75.4281	63.3614	72.7641	70.2682	70.2682	69.11	67.4808	70.233	73.5739	77.0853	79.3002	76.9094	76.9094	74.2746	75.6751	77.5176	76.8701	71.4194	71.6341	71.6341	78.7338	79.9943	82.8389	68.4993	81.3987	72.7017	74.2997	74.1301	75.3844	71.1865	72.6352	72.6352	68.3199	76.4281
63.1676	54.8386	63.2143	74.8001	67.4262	67.4262	65.8435	66.1591	65.9889	72.7289	72.9545	70.3934	70.3934	73.0052	62.3808	68.7458	59.4527	67.104	73.6632	76.163	76.163	60.9783	79.5925	67.7345	74.52	77.003	70.186	70.186	65.9219	68.8064	71.5276	64.4226	72.937	79.8413	64.2069	72.9083	72.9083	68.5741	71.2425	68.3172	70.0946	72.9523	74.4301	72.8169	77.0907	77.0907	78.1956	84.9072	71.3242	76.5628
64.712	62.0301	61.9658	64.5685	64.5685	70.3993	66.112	64.5974	67.3744	60.3985	61.7667	61.7667	70.2083	70.2083	68.5906	71.1339	77.0457	57.8271	54.874	77.6906	77.6906	73.5416	72.7906	79.4798	80.0144	75.7823	70.0241	72.6345	72.6345	70.0013	62.9434	61.7269	67.2872	76.6614	70.1466	65.8188	68.5613	68.5613	70.1178	62.9245	65.8327	72.1971	68.7324	76.359	76.359	75.662	76.5817	71.2017	59.911	76.5206
61.9837	63.1304	60.6357	57.8925	69.1572	69.1572	54.9943	68.87	61.964	57.244	66.2876	75.0447	75.0447	66.0484	75.2226	70.2931	66.0826	66.1184	74.7862	70.4539	60.2071	60.2071	74.3332	66.0117	71.619	82.7882	71.5525	72.4772	74.9873	74.9873	71.476	76.5733	83.3242	75.4353	67.1145	68.7171	68.7171	71.3846	80.8781	71.4442	78.2754	66.8713	66.912	68.4951	71.1512	71.1512	75.413	79.7211	84.914	77.981
61.9903	63.2276	63.2276	66.1283	70.3173	61.8386	77.622	60.5598	60.5598	62.0869	63.2951	53.6611	66.9127	67.5841	71.8257	83.0483	83.0483	76.2056	77.7011	73.33	69.0861	69.1195	71.8775	75.4994	71.8362	71.8362	64.7551	72.9209	72.8118	70.2962	72.7556	77.5774	70.2773	70.2773	82.5504	72.4119	67.2721	68.7247	71.3493	68.4852	68.4852	74.1794	66.8313	72.6846	72.5016	76.8569	82.2201	70.0362	73.8587	73.8587
[truncated: 206 more columns]

## Sheet: Map_NP5
57.6005	65.7799	65.7799	60.8383	57.4618	52.7213	54.6679	59.0794	56.6123	56.6123	64.0374	51.7902	53.4752	57.6788	52.6875	40.3134	57.2623	57.2623	31.8363	59.9445	52.1604	55.4039	59.8338	50.6879	52.3387	57.0698	57.0698	48.2904	46.449	44.6389	42.8142	44.5371	43.7754	43.7754	47.4055	41.1281	50.1598	48.1805	51.7097	44.0715	43.5811	43.5811	50.2613	47.0853	43.7009	48.7454	37.8142	41.2274	45.9772	37.533
64.403	56.6371	71.6398	68.7232	62.0107	62.0107	70.9786	55.3647	71.3328	54.6738	65.7347	61.3438	52.9541	52.9541	60.9524	52.4649	56.5321	57.7243	52.7662	56.988	55.0616	56.9382	56.9382	50.9732	55.6899	46.5214	55.5524	52.9114	46.349	46.349	42.1011	48.1847	48.5919	46.574	48.3866	42.9458	41.1119	41.1119	48.0679	42.1312	46.7581	50.4628	47.0139	47.1158	50.2805	40.4138	40.4138	48.9794	48.8117	40.3033
62.98	62.5921	62.5921	68.7011	64.1775	55.4586	59.1846	57.8789	62.273	62.273	59.4952	48.9665	61.1201	47.7764	51.7417	54.1459	62.5632	62.5632	59.5413	55.2003	58.3825	55.1959	46.3192	42.7589	42.7589	55.8484	55.8484	46.5055	57.1463	55.6864	50.8878	54.4022	51.0272	51.0272	44.8056	44.8468	49.3118	52.7882	49.7158	47.6495	53.2924	53.2924	46.6504	46.9626	48.6685	50.431	47.0583	44.3008	44.3008	44.2739
68.7897	70.1572	70.1572	58.6878	39.0718	54.6323	65.6058	68.4956	60.6604	65.2904	65.2904	51.4071	44.2983	67.1006	47.7097	51.7265	47.8327	47.8327	53.3328	59.8458	56.9955	57.2229	60.0672	59.9972	57.0723	57.0723	49.8168	39.9708	42.9504	42.1063	45.6366	46.9672	46.9672	42.1298	42.1298	44.9159	42.0945	47.3202	49.0101	41.1381	50.2618	50.2618	50.2483	42.3273	41.2408	40.2413	39.703	43.7035	42.3666	42.3666
57.4969	68.8448	68.8448	65.7658	68.5039	68.4955	48.605	64.1445	62.4192	62.4192	62.7805	57.9117	57.3318	66.8155	48.4715	52.8501	48.0707	48.0707	56.5874	53.4412	50.7271	51.1357	46.4485	56.9573	34.4858	54.2982	52.9805	49.9901	43.9575	43.9575	44.7364	51.3515	51.5822	53.1058	47.9053	44.1394	44.1394	49.2645	50.5858	39.6316	48.6758	42.177	40.6075	47.7899	36.8922	36.8922	42.4308	47.6519	44.5104	42.4478
66.8846	65.9397	65.9397	62.5613	68.4577	71.103	68.3118	63.5985	63.5985	50.7634	62.5741	52.75	50.7253	53.4631	54.2951	50.6787	56.5811	56.5811	48.2904	47.2164	47.0827	55.0776	44.5295	56.9849	48.2974	48.2974	53.7098	47.2478	50.9062	51.2542	54.385	45.9798	45.9798	41.3099	48.1603	44.8082	48.5001	43.1182	48.6816	50.1656	53.0275	53.0275	48.5137	38.5872	37.5863	44.4092	42.2462	39.5489	41.2368	41.2368
62.9395	67.1761	67.1761	65.6585	65.644	65.4453	53.8306	53.8306	66.9235	57.3399	60.7008	59.3279	52.7695	54.468	54.6712	50.0698	50.0698	38.4143	55.3431	53.3528	53.5402	51.8143	58.513	41.6617	41.6617	47.3913	51.1778	55.7397	50.4819	47.7159	48.6268	48.3288	43.0116	43.0116	51.5272	45.9251	48.7308	43.0505	43.1474	38.7692	38.7692	46.7056	41.3331	44.4644	43.3797	42.9933	37.9497	40.1986	40.1986	41.4309
64.527	64.1037	70.0075	66.9252	57.336	57.336	71.2655	53.5385	48.9959	41.203	47.7305	47.7305	51.6233	51.6233	55.3562	52.6757	52.7664	52.8501	53.8431	59.0548	59.0548	44.6812	50.996	54.5949	45.5191	57.1318	52.8772	40.9356	53.2621	53.2621	39.9893	54.3551	51.5228	54.5161	53.1304	53.1304	50.2957	48.909	47.4225	49.0227	46.7079	41.2856	40.6435	45.7337	45.7337	47.5953	39.4424	40.6358	49.0475	46.2729
63.7339	71.5072	71.5072	71.3674	46.8941	62.4224	64.0664	65.488	68.2609	68.2609	52.5753	43.061	41.8371	49.0809	52.94	56.6533	56.6533	45.2149	48.3021	55.0421	51.6802	55.4297	47.1241	47.3525	47.3525	57.171	46.7035	57.1604	55.8241	48.3883	54.2448	54.2448	49.3659	49.3659	57.0689	54.4901	51.6208	53.1819	57.2826	48.6217	52.4347	38.1604	44.8497	55.6786	40.2973	40.2973	47.5913	47.6407	39.6662	48.9319
70.2142	60.931	71.497	64.7353	64.7353	62.9325	69.6142	62.8597	57.3858	55.4802	51.2984	51.2984	57.3018	42.7398	53.2724	56.1827	48.2112	45.2172	53.554	53.0003	53.0003	53.3819	63.6705	48.9354	47.3409	51.4416	42.9533	37.9584	47.3143	47.3143	54.423	52.8674	51.595	51.8578	51.8187	51.8187	50.6553	48.6849	52.9812	52.9812	45.0618	45.0618	51.6139	54.4304	47.7962	50.4392	43.2864	43.2864	41.4239	49.0905
64.7749	68.2384	71.5764	63.6553	63.6553	56.2561	68.1924	69.5476	64.3838	60.8506	65.0189	58.4476	58.4476	53.5607	49.3047	45.8249	57.7857	60.8468	43.9661	43.9661	52.1116	53.9151	45.8253	50.9637	46.3988	50.9481	48.2247	52.4084	52.4084	55.7909	55.6415	55.3503	47.4644	52.9971	42.0485	49.2772	49.2772	51.3134	51.4373	47.3299	42.2956	43.2974	36.8933	36.8933	42.3349	42.3349	46.1516	37.8457	49.0701	47.8383
56.4543	68.1288	68.455	71.1825	71.1825	69.796	69.9061	60.0407	63.4312	48.4008	54.3409	54.3409	51.9145	49.0142	49.8443	60.9593	54.6679	49.9474	45.3912	56.0184	56.0184	52.9837	59.5394	51.7731	51.6881	51.1361	58.1648	58.1648	48.6233	48.6233	47.5814	52.7193	51.4802	56.1085	51.4263	51.4263	51.0982	53.2584	51.2396	49.1581	55.9666	54.4495	50.2351	52.9042	52.9042	47.4164	50.2174	42.2205	36.2282	46.0823
50.5864	60.1209	62.3333	62.1222	62.1222	56.3932	69.7145	52.4583	65.1753	65.2833	65.2833	51.8392	51.8392	60.9474	56.129	52.1907	54.8443	46.5818	52.4402	52.4402	53.5336	53.0525	51.2495	46.473	57.2478	59.9653	49.3675	55.3598	55.3598	55.9409	51.3292	47.6662	54.6505	51.2965	53.2007	53.2007	44.0792	45.9891	51.8219	47.2424	45.015	47.2492	51.66	51.66	48.764	42.8726	42.2745	50.3653	47.6133	47.8033
63.9036	42.9018	57.318	62.1578	62.1578	69.5055	65.0422	59.1759	52.7535	38.1385	55.2467	55.2467	44.338	48.1198	49.181	49.1146	52.1665	52.1353	49.3879	56.7307	56.7307	61.2481	53.218	58.8188	50.5253	61.4243	55.6537	55.6537	51.5282	54.2211	44.7071	50.3132	45.83	54.2732	46.8942	46.8942	42.142	46.7732	50.2285	45.7395	48.9586	47.8795	47.8795	49.1908	49.1908	47.3425	50.387	40.5356	39.4288	48.8273
57.3653	64.4514	60.4557	66.8217	64.1939	57.1899	61.8028	61.8028	56.1404	53.3276	52.5414	54.4045	52.6497	57.7237	57.7237	47.5681	47.5681	44.4968	54.8683	55.6148	51.0265	44.7372	51.9488	51.9488	55.267	61.3565	49.958	54.4444	59.9286	50.5503	60.29	60.29	57.4898	44.8666	48.4128	43.3194	50.3442	51.9565	52.0408	47.7331	47.7331	48.2408	49.3566	49.4078	50.6132	43.0083	46.1893	46.1893	44.8491	46.3177
45.8054	62.8119	59.7892	59.7892	68.3468	60.382	67.8401	60.844	64.0229	51.8577	53.6966	53.6966	53.4983	41.0962	49.1732	49.1732	56.6173	50.2463	59.6725	50.226	45.3284	56.266	61.2387	61.2387	55.2302	50.1944	54.3049	50.4671	55.4234	55.7271	55.7271	54.1328	52.8055	54.2708	52.8057	52.8267	49.3528	55.9459	48.8044	48.8044	48.6749	48.9464	53.1391	51.7715	49.1864	44.6202	44.6202	46.4309	39.5721	47.6317
36.3922	68.1791	64.0654	58.0545	58.0545	62.191	65.4379	65.4285	61.0803	61.0397	61.0397	57.286	56.4559	59.5494	60.9423	44.5322	59.8461	58.5873	49.5269	49.5269	57.1644	62.8101	62.8788	58.1536	53.12	57.0886	57.0886	47.3141	62.8513	52.13	55.9209	58.7549	58.7772	45.9022	51.8006	51.8006	56.0267	52.9276	53.1631	53.0491	48.8797	47.8126	43.2442	49.2269	47.5805	44.6405	50.4414	50.4414	53.0969	50.3975
68.394	68.3397	64.0816	64.0816	58.7702	52.6494	60.1693	55.4711	56.4609	47.99	55.5411	55.5411	59.834	46.4027	51.843	50.2251	53.5383	55.4728	55.4728	60.1046	55.9802	56.9145	64.2629	61.542	59.5486	56.8695	42.7936	42.7936	52.3338	57.0647	57.573	59.0156	49.4272	57.4282	57.4282	48.6224	45.8657	52.897	52.9248	51.9891	46.7483	43.2308	43.2308	50.3697	43.9842	49.0503	43.9119	41.1287	43.8529	48.6214
54.6061	57.3733	49.8146	54.2976	68.3861	55.4967	59.0651	59.0651	44.8565	59.6195	51.8954	49.1234	61.1748	56.2482	56.2482	56.7595	47	50.2699	53.4026	54.1031	59.9796	61.1304	61.1304	58.0691	62.773	54.5804	61.2114	50.3256	47.4265	47.4265	51.4085	58.583	55.5843	55.0428	57.3982	56.2049	54.812	56.0472	56.0472	61.4756	56.169	47.7039	54.5909	51.8012	36.2511	44.4132	48.8894	48.8894	45.0917	51.7258
59.7379	49.7529	62.391	62.391	57.9082	52.8432	50.7183	65.5447	55.1429	48.7069	48.7069	59.1069	57.5304	38.314	53.1009	58.4628	53.7764	51.2362	51.2362	56.891	57.6835	55.997	56.4841	54.7677	55.775	55.0321	52.5639	53.2303	50.3437	43.8577	43.8577	40.0783	49.6437	43.2146	53.2728	48.6718	51.6351	56.0703	51.0728	51.0728	44.022	42.1508	56.0583	50.1862	43.9147	41.8388	41.8388	34.5506	42.0966	39.4314
62.2948	47.8556	47.8556	68.1394	38.9767	60.4523	68.1264	57.0638	62.3825	58.7966	58.7966	51.8472	47.9081	52.7707	51.7393	59.7424	67.0599	67.0599	66.7005	62.5631	50.28	56.0508	65.3512	62.7327	54.9873	57.8847	57.8847	62.744	60.146	46.5139	50.8296	57.2636	52.7001	55.9613	55.9613	53.0998	60.084	57.4201	55.2566	54.4553	54.5194	54.5194	51.2129	42.9767	53.1706	51.9232	43.1609	40.3113	43.2592	46.138
49.0541	49.3426	43.7682	47.8727	67.0223	62.9334	62.9334	52.9188	66.9659	63.9004	50.8054	49.0943	59.7526	59.7526	51.9632	51.9632	59.9386	58.5268	64.2451	48.989	48.9265	54.9432	59.8675	50.3042	58.1505	58.1505	49.4938	39.7333	53.7971	42.7624	48.5492	51.5596	46.7264	48.6034	60.2379	51.6874	53.2355	53.2355	52.5625	52.8858	48.7714	52.0032	52.0032	53.3466	39.6498	47.0139	51.65	47.8529	50.326	50.326
55.7055	64.1525	64.1525	50.9729	57.296	53.6748	53.6244	60.7099	51.8391	51.8391	37.4642	50.7656	49.8119	40.8642	43.1377	59.7816	55.3437	55.3437	58.3786	54.7189	61.3895	50.3585	48.2194	53.3176	56.7297	60.2016	60.2016	58.5126	55.3773	59.9249	53.7852	61.4034	56.5106	56.5106	49.5135	54.3998	57.2363	50.7096	44.1282	53.1335	50.3562	50.3562	43.1188	50.3955	44.2394	44.9994	45.0552	47.5519	42.4242	53.1294
47.8938	66.6718	66.8547	66.8547	69.7134	62.2536	61.1993	65.5495	68.0162	52.6516	52.6516	61.0565	56.9152	55.1783	62.6902	64.2861	64.2861	57.1127	57.0034	55.819	57.6355	64.262	63.0113	61.4936	62.9438	62.9438	55.4701	61.5258	58.2185	59.9763	56.9077	41.8467	55.6177	53.9771	53.9771	49.3739	58.9486	47.0001	54.6245	54.7877	54.7877	45.8309	45.8309	49.4936	49.3732	53.4006	51.7135	55.9125	54.6	54.6
61.5867	63.144	63.144	65.624	54.4455	45.7659	47.683	63.8297	62.7703	51.0402	57.9852	49.2215	61.4904	63.9734	63.9734	60.3808	54.0887	61.6239	49.4984	62.5889	42.4426	42.4426	67.041	58.8838	53.2829	48.2863	58.5841	51.3529	42.793	42.793	57.5032	61.5439	60.2496	52.1541	49.1691	54.2908	54.2908	55.897	55.897	48.6353	46.6578	54.5814	55.5539	49.236	45.7079	45.7079	47.3169	39.4248	39.3775	46.4612
49.939	50.6777	55.6134	59.2671	59.2671	49.9371	48.6986	62.6878	47.0913	54.668	56.5851	60.8641	59.8904	59.8904	59.8839	64.0879	61.1785	58.0567	57.5834	58.6431	65.2419	61.3956	61.3956	59.7067	60.0066	60.0353	59.6935	67.057	67.057	51.2645	60.1555	61.5628	61.6154	57.5482	58.8877	60.4828	57.4483	57.4483	56.0162	55.7041	50.4709	48.7021	55.896	48.9972	51.9847	54.5061	54.5061	54.6924	47.8722	50.0684
60.1095	59.7283	55.0011	53.5539	50.9074	50.9074	48.0278	59.9535	55.3215	51.7587	54.4189	51.7712	51.7712	58.4784	51.1852	57.3035	49.7147	58.6805	55.4574	59.2766	51.3737	51.3737	54.8538	60.036	60.355	61.9487	49.6668	48.6844	48.6841	48.6841	57.5891	49.4269	57.3983	44.8776	52.9312	58.899	51.8274	54.5128	48.5862	39.5018	56.2186	56.2186	54.7107	51.6813	53.2255	51.8617	54.7169	54.6696	54.6696	51.9124
55.2565	61.445	51.9336	46.0212	46.0212	52.8513	41.0122	64.0783	46.6934	52.8715	52.9527	57.5676	62.6274	62.6274	59.5177	57.8499	61.0398	60.3669	49.35	54.1402	54.1402	62.9855	62.9855	61.8185	54.9494	65.5518	59.4555	60.1881	60.1881	55.8452	58.9675	55.9896	58.8693	60.2117	55.9344	58.9625	49.3645	49.3645	53.2763	54.6672	54.6356	51.9013	54.8565	50.319	50.319	49.2383	49.2383	48.822	51.6573	48.9866
58.4349	51.495	51.495	60.0222	53.537	48.9346	53.6791	60.7312	55.3964	55.3964	50.6999	61.2701	55.8511	43.9901	58.0432	53.8731	53.8731	55.8004	59.7908	64.1582	63.0122	63.1421	61.8399	55.9218	55.9218	67.1554	56.9316	46.8175	62.8891	58.7626	61.7484	55.6355	57.0393	57.0393	53.9873	52.5833	48.4401	57.4388	55.115	54.4698	54.4698	54.4582	50.3239	48.8579	51.6659	49.9866	48.8092	45.0499	45.0499	50.1624
52.0649	62.7691	62.7691	61.5785	62.7635	54.5952	55.6846	52.7279	52.7279	57.3035	47.8173	60.1471	56.463	62.3384	57.4808	52.9109	52.9109	56.7465	52.1875	64.1451	64.3827	66.0512	60.5579	60.5579	60.6144	68.4258	57.6604	53.8285	54.6349	59.9499	53.0496	50.2226	50.2226	54.1854	53.1639	59.816	55.8755	49.2588	54.2231	55.8458	55.8458	44.7228	52.9515	54.5192	51.2948	42.9404	48.3011	47.647	53.0846	53.0846
46.4164	61.1549	63.8732	50.1289	54.5943	54.5943	65.5967	51.8573	56.2873	62.6213	53.8503	59.621	59.621	40.5383	57.6394	54.7003	56.324	52.8944	56.5095	62.7782	54.9898	54.9898	61.6198	59.9675	49.5719	66.925	56.6851	56.7273	56.7273	62.9684	58.7835	53.0402	58.6272	48.48	56.8229	56.9286	56.9286	52.9212	53.1526	47.7862	48.4038	47.9329	52.8548	50.4984	51.4587	49.7393	51.5796	54.774	54.774	51.7831
59.8808	55.3001	56.9291	52.4987	54.9155	46.4631	53.8061	58.3456	58.3456	59.3319	60.0234	60.0461	54.1086	56.3927	60.2032	54.9729	54.9729	61.0816	64.2071	64.1956	62.7958	60.04	56.5826	56.5826	56.4054	57.5413	61.5413	52.2621	57.6923	51.9209	51.1564	50.2369	50.2369	56.0637	50.6038	47.0198	58.6767	57.4923	50.4361	54.1936	54.1936	54.6983	49.6547	57.44	55.9328	51.1321	41.0905	41.0905	49.2292	51.2218
47.1641	56.8896	56.8896	58.6736	55.6342	50.9187	53.673	65.6314	52.9781	52.9781	62.4782	65.8054	56.6686	53.668	53.1399	65.6927	65.6927	50.1157	60.1413	62.704	54.0671	45.5256	63.1109	63.1656	57.289	53.8347	60.1721	65.6361	65.6361	52.2338	57.6235	57.4895	54.6717	58.753	49.689	51.5927	51.5927	54.5051	54.6315	46.7323	46.7323	54.6683	51.7739	51.6932	50.1394	52.8617	54.6516	47.9428	47.9428	54.043
52.4015	57.0011	51.6716	50.0145	50.1196	54.1018	56.7603	55.692	55.692	58.4607	52.6971	61.47	54.8355	58.4126	53.514	49.3139	49.3139	58.7885	61.6904	59.8732	58.4113	59.6838	60.2821	60.2821	61.6667	61.7036	50.2363	50.2412	57.44	58.8845	55.6143	58.8252	58.8252	56.1967	55.8923	51.7552	56.0095	59.9829	47.675	47.675	54.3829	55.9102	54.5271	52.0696	48.7978	51.7583	44.1604	44.1604	50.3526	46.8705
47.1582	54.3439	54.3439	55.9304	57.2748	50.9808	48.4997	48.4997	54.6607	64.2924	60.8527	63.9435	57.9933	59.7435	50.3225	50.3225	55.9797	45.6848	64.2943	63.14	57.79	58.8621	58.8621	65.8286	65.8286	60.0738	63.0682	60.2867	50.5253	60.2568	62.8408	62.8408	58.6185	57.1256	57.0268	52.6513	52.0357	47.6136	58.4776	52.7285	52.7285	51.0682	44.8493	47.8249	55.9951	56.0211	56.0211	54.6264	54.6264	53.3771
55.6609	58.6711	41.6776	58.4333	58.4333	45.5658	58.8158	59.9669	62.9381	61.1012	52.139	52.139	54.583	59.5912	51.3207	58.3477	58.3003	61.3224	62.7651	58.3957	58.3957	61.4632	63.0618	62.9532	61.5819	47.5366	56.9959	56.9959	57.6401	60.0653	55.2925	60.0638	50.2669	58.6356	60.1814	60.1814	53.097	56.5141	50.2706	52.2005	59.9745	52.1892	55.3149	50.3808	50.3808	54.3384	48.4292	52.0221	46.8745	53.4393
44.6924	57.1536	55.649	55.649	48.4963	55.7794	58.4735	54.6099	50.1383	58.4503	58.4503	51.8011	53.4168	51.8753	53.768	52.1225	53.2394	58.006	59.8274	59.8274	53.0224	50.3849	55.7337	62.9684	45.5965	58.607	59.0749	60.4455	60.4455	57.2314	60.3711	58.8694	49.4842	57.2574	57.2574	49.5642	48.4056	48.3029	51.9412	55.7029	55.9909	57.1689	58.7738	58.7738	49.4716	58.7076	54.5242	49.3652	54.5331	54.6544
51.8944	54.7746	45.3529	51.1235	50.9299	62.7852	49.9969	47.4394	47.4394	55.3271	55.295	51.9596	58.6364	61.6925	61.6979	61.6979	61.7457	51.307	52.3151	55.6373	52.2359	65.8724	65.9747	65.9747	65.7802	64.3365	64.4825	65.8855	62.7625	64.4892	64.4892	59.9179	57.063	58.9042	53.3198	52.2847	54.8086	60.0127	49.4365	49.4365	57.0065	55.4352	52.2198	44.6888	44.8039	53.2112	46.8053	46.8053	49.9505	54.6213
58.5872	50.0562	48.1479	48.1479	56.1623	49.9014	54.6512	51.8056	53.7721	59.9143	59.9143	48.3936	58.131	58.7101	52.1641	58.6048	50.1044	61.3184	61.2525	61.2525	65.7208	61.5867	61.8054	60.2386	55.0053	59.6938	59.6938	65.8576	62.5302	61.1913	50.5399	60.1555	60.3317	57.2173	57.2173	47.3958	51.2146	53.7156	50.4651	52.0475	53.7553	55.9507	49.4685	49.4685	53.6221	50.5435	55.6639	60.0511	48.6671	42.8617
51.1285	49.6123	50.8539	58.6159	45.6598	47.3156	47.3156	52.257	55.8444	60.4354	58.8049	52.1548	60.0405	58.4185	55.5572	55.5572	53.9115	52.2846	51.137	61.3823	58.7276	58.7276	53.115	53.115	55.5449	47.5576	56.0682	53.2667	54.1239	63.1334	63.1334	63.0751	53.2911	60.3083	61.8337	57.7461	56.7023	51.87	49.0485	49.0485	55.3671	60.0572	53.836	53.7876	49.3233	53.9473	50.9365	50.9365	57.4539	49.4572
55.8974	62.8591	58.442	50.6766	46.2963	45.4084	50.191	50.191	58.8539	60.4567	61.8791	61.5882	49.5216	62.929	62.929	56.886	60.255	56.8482	64.4773	64.4497	62.8371	63.0912	63.0912	62.9438	55.2645	60.175	63.1494	64.5349	58.1238	51.6443	63.2863	63.2863	61.7181	52.607	55.024	61.3892	62.7346	58.4195	58.4195	44.7948	51.4624	50.2965	59.9747	55.3667	47.6277	52.6175	52.6175	54.5267	52.8758	52.1951
60.0244	47.2683	62.7317	62.7317	56.8604	51.9131	57.2256	58.8131	57.306	57.306	59.8881	62.8517	58.8293	50.4401	56.9892	59.6222	61.6651	63.2083	60.432	58.577	58.4081	58.4081	57.1016	58.6198	56.1543	63.0447	61.4281	59.8121	61.7825	63.3742	63.3742	54.5962	58.7328	59.0414	57.3966	57.2573	56.0667	52.0538	45.5609	45.5609	54.3327	55.8003	54.3051	42.7448	54.4721	54.5574	54.5574	51.6629	51.3493	54.7808
50.2351	49.0959	62.6712	62.6712	58.2825	58.441	56.5909	55.7525	51.1564	58.9432	58.9432	47.7099	57.6277	54.6381	60.26	53.4072	56.0895	56.0895	60.2751	60.2751	60.0422	61.3531	54.3284	58.3243	55.5873	54.3572	54.3572	60.354	54.4307	52.3667	57.4583	58.8518	58.733	48.3984	48.3984	52.2288	55.0007	60.1202	53.8507	50.2289	42.6242	42.6242	52.2944	52.2944	47.7708	53.8376	51.9686	57.1718	46.9687	53.3156
50.8579	63.0319	61.1112	58.5747	61.4727	54.0235	54.0235	49.6127	57.6276	56.1064	48.6578	56.1716	58.9196	58.9196	52.3815	52.2365	60.4448	63.131	61.4691	54.8866	53.7309	60.0721	58.7502	52.8075	48.8543	48.8543	61.769	61.769	57.298	56.9544	61.186	56.388	63.173	67.1172	61.6765	63.1831	61.7003	61.7003	58.732	57.3219	57.2612	61.3529	55.8767	48.6031	55.9943	51.2378	54.408	56.0163	43.349	43.349
61.828	58.7721	54.3773	57.4252	61.5333	61.5333	43.9833	49.6002	53.269	53.269	53.4306	57.4824	43.725	53.3818	45.1447	54.2291	57.3836	57.3836	48.8132	57.5912	54.7051	52.529	50.9149	50.4549	58.9858	55.3632	55.3632	60.306	51.406	60.5422	56.2793	58.822	61.7691	56.3192	55.1194	56.9853	57.3774	51.5185	51.5185	57.4135	52.9955	54.7181	53.395	57.3784	46.6763	54.3977	54.3977	50.0042	54.3855	57.4308
63.1055	43.3166	56.9338	56.9338	43.872	49.4361	53.2089	51.7331	50.273	50.273	60.2193	59.152	57.0991	55.7606	56.2932	53.4367	59.0312	55.018	55.018	50.2494	58.876	55.9832	58.8273	49.7863	57.4338	57.4338	61.7902	60.3306	61.6731	61.7616	59.1362	60.2275	59.7206	59.7206	63.3199	52.2716	64.4661	62.9143	60.3728	53.2225	56.8362	60.0848	60.0848	48.6107	57.2074	54.3362	58.6964	58.735	56.0638	56.0638
41.7112	53.7362	53.6634	58.7523	60.1638	60.1638	58.7941	60.3084	53.0159	41.94	53.069	46.798	48.7004	50.6032	50.6032	45.5644	43.6529	63.0911	53.4124	58.9842	56.2686	56.2686	55.1474	56.9082	58.9444	55.2037	58.8522	60.0935	60.2241	60.2241	61.8194	61.3479	59.7661	53.3609	53.2597	58.6268	51.4857	50.7161	50.7161	50.5249	50.5169	58.9258	56.0675	56.975	58.6205	58.6205	49.6316	49.9565	51.846	54.7086
55.9037	57.0654	41.8884	41.8884	44.7221	46.6879	58.7273	53.2202	58.9225	58.9225	55.9009	54.5752	46.7224	44.997	53.4462	60.0962	60.0962	61.8738	50.5413	52.4047	59.13	50.6604	57.6399	61.6886	63.3425	63.3425	61.8584	61.8584	56.1912	57.1429	60.3835	63.0507	60.09	60.09	56.2897	56.9314	57.6896	57.6839	57.6875	50.698	50.698	54.0717	45.8721	55.744	56.0312	46.1897	54.6423	50.2934	50.239	50.239
54.2411	53.9302	53.9302	48.6021	48.5536	61.5031	51.0236	40.6492	53.351	53.351	48.5371	60.4068	49.6689	58.8359	53.4355	57.2459	61.5779	60.3208	61.7298	58.8798	52.3981	52.3981	61.7954	55.336	58.6664	58.9562	47.8998	55.7951	45.8748	45.8748	55.3381	51.531	42.4067	47.8469	56.9366	62.0309	62.0309	49.688	49.688	44.9644	56.1374	54.7519	54.9574	40.1504	43.1665	43.1665	55.8989	54.5552	53.1203	54.6635
51.0528	61.5262	61.5147	61.5147	50.2891	52.9724	55.4398	48.1144	48.6982	48.6982	51.2468	54.7784	60.4123	47.1545	44.9442	57.4582	57.4582	63.4154	52.5913	61.8012	61.7898	60.5411	57.0832	60.2582	61.5837	61.5837	58.7678	46.7783	56.0502	57.5077	52.1781	60.2869	57.384	57.384	53.3899	62.896	51.4989	49.5212	53.2039	45.062	45.062	47.1108	51.6459	50.6762	57.5665	54.5551	57.506	54.9752	53.3184	53.3184
50.8455	53.7421	40.5271	50.8391	55.83	55.83	35.5138	52.3733	33.3221	53.8994	57.3781	50.9971	50.9971	48.6076	50.5476	51.4986	54.5574	57.5035	61.4717	57.3379	54.4307	54.4307	59.1418	61.9119	51.5831	57.1679	54.6786	53.2217	50.6095	54.0553	55.8233	55.2177	61.6989	61.6989	61.606	53.3589	57.312	56.0746	52.9218	56.0976	53.1483	53.1483	53.3418	51.958	50.8353	54.6767	56.1667	56.2208	56.2208	50.8074
57.3067	61.5332	59.6746	52.018	52.018	59.9208	47.3735	49.1508	52.7795	47.4786	58.804	47.5066	46.7823	46.7823	44.8648	59.0319	52.4441	60.469	58.8727	53.9994	53.9994	63.0371	59.9015	53.2008	53.2179	48.3686	52.8647	52.282	52.282	54.3017	54.3512	47.8914	54.4701	60.4534	58.9712	58.9174	53.2266	53.2266	58.7626	55.8399	53.1241	50.1437	47.8026	53.1924	53.1924	54.6347	50.4001	54.8387	54.7291	58.8656
42.8613	47.1491	47.1491	47.132	46.1246	56.6082	50.8456	58.5178	46.4383	46.4383	45.6819	52.4727	46.7124	54.8105	54.4756	53.9578	57.3398	56.988	61.6268	51.358	54.7591	56.4988	57.2285	53.177	53.177	54.2451	55.3827	53.0608	55.4958	58.5358	59.5711	57.4103	53.9482	53.9482	58.3868	53.1342	56.7806	57.3677	48.6517	48.6517	54.6201	53.0905	55.7991	51.4708	47.795	55.7875	53.2024	54.952	54.952	50.7348
57.1235	52.8546	52.8546	58.6173	43.5241	43.3203	41.9003	43.7184	43.7184	54.3781	44.9356	40.3711	51.7101	55.9536	51.49	57.4867	57.4867	63.0079	58.9153	55.8385	60.2648	61.3855	58.6526	58.6526	51.4095	51.4095	58.759	61.4234	57.3228	51.5763	53.2407	50.4283	50.4283	55.6368	54.1157	49.3892	52.2153	54.3534	44.0435	47.7244	47.7244	57.2203	55.8098	51.6906	51.7065	49.8583	49.7121	49.7121	45.7145	54.6189
55.8241	47.9794	47.9794	48.1704	50.0398	49.1621	53.687	53.6036	53.6036	57.2243	46.546	45.7665	55.913	52.2385	55.5115	55.5115	57.1711	63.0256	52.3326	57.0486	58.9104	58.6544	58.3377	57.0439	57.0439	53.1632	61.3343	49.8613	48.3098	59.9622	53.7916	57.2105	60.1105	60.1105	51.3875	53.2404	53.8693	46.8877	55.4918	55.4918	55.6667	57.1846	40.795	50.2123	55.9418	55.8669	51.1294	48.8228	48.8228	53.0143
53.2725	43.2472	57.1251	40.4616	40.4616	49.0094	53.5653	56.9498	59.9396	50.7569	54.2159	54.2159	52.525	57.4009	57.3947	50.1755	65.4989	58.4432	51.8678	47.1326	47.1326	58.5157	57.049	49.5235	55.3652	52.9392	46.705	53.1555	53.1555	60.1123	62.826	47.4959	56.577	59.8735	54.9657	54.9657	55.8701	49.4992	55.8299	52.7954	50.4753	52.568	52.1238	45.9464	45.9464	43.8753	54.1835	52.3343	44.9823	53.139
48.0048	47.3315	47.3315	42.3152	52.593	55.8069	57.1027	57.1027	50.1104	52.2407	56.9958	50.3034	52.0669	59.7252	59.7898	59.7898	60.0677	53.7753	41.9677	57.1543	55.6758	56.4738	50.2164	54.3335	54.3335	44.831	59.9999	55.2905	54.1297	52.1305	53.384	53.384	52.8333	54.6106	58.4642	55.5428	50.2731	46.6986	52.1449	52.1449	49.8982	50.3332	40.161	37.546	40.2754	47.6378	50.4189	51.6034	51.6034	51.0353
50.345	50.1502	55.3084	58.2081	58.2081	50.2739	54.1322	58.5151	53.4659	53.9127	56.8691	56.8691	55.7962	50.2175	51.3351	55.7142	55.7907	57.2849	61.3553	47.423	47.423	50.907	49.3053	46.5673	47.676	61.2843	53.6568	53.6568	50.9436	54.0223	58.097	51.9181	56.9444	50.2602	53.6322	53.6322	45.7163	51.2719	54.0639	51.4167	50.2269	45.7843	52.8456	51.1091	51.1091	50.2685	49.6026	48.6959	54.4334	42.2546
55.4426	45.4159	47.2851	47.2851	50.6526	46.2565	46.0385	53.7913	47.9407	34.3173	51.3785	53.8057	51.0082	40.5399	50.8935	50.8935	49.0954	50.5916	54.9543	55.2486	51.943	55.574	55.574	53.589	55.5598	55.7724	58.602	47.5391	48.4899	46.2983	52.5414	52.5414	52.4096	49.6715	44.4821	55.5152	45.371	50.1262	55.5544	55.5544	47.4361	51.0766	47.3391	44.6453	49.2084	54.1321	54.1321	48.3515	51.3816	45.3603
44.6314	51.8614	47.3094	49.5895	49.5895	47.2079	55.559	52.8819	42.4011	44.4304	47.3328	47.3328	51.8845	56.9808	48.3092	50.2376	47.2094	43.3213	58.3573	55.3645	55.3645	48.257	47.3547	49.1838	46.7923	52.8102	52.8102	57.1454	56.8375	56.9366	54.5105	40.3937	53.5165	49.0498	49.0978	49.0978	58.1001	51.1838	45.5071	49.1042	52.0264	44.5211	44.5211	46.9428	44.7391	42.9739	48.7707	47.1581	51.5566	52.8103
60.1413	55.3134	56.7269	56.7269	55.4828	53.8226	46.2656	60.9388	51.5499	58.1783	58.1783	48.1285	49.1352	51.0355	40.6208	58.4291	43.2755	51.959	56.2068	56.2068	51.1193	52.4323	55.7285	49.2209	57.2765	49.3651	52.0173	52.0173	52.8589	49.2634	52.7714	47.1708	51.6679	58.2498	58.2498	56.9308	54.9613	49.4982	44.6576	43.6128	50.6797	44.6311	40.112	40.112	49.183	46.3326	50.0006	43.6005	43.1031	47.6929
54.9669	50.9934	45.9617	58.2483	52.6138	58.0895	58.0895	49.8576	55.4327	55.6077	55.2204	45.1415	53.3785	43.5195	43.5195	46.2582	65.096	56.1604	53.9534	48.195	57.9302	58.3604	55.6293	55.6293	55.5462	61.0835	51.0481	43.4583	51.8085	51.7533	51.7533	47.1571	51.7853	48.9122	47.0499	50.6229	47.1775	45.4423	50.9707	50.9707	50.0044	47.7531	51.3278	52.6519	54.0989	54.0989	43.7628	43.7628	40.9442	52.4167
50.5937	54.7212	56.6533	55.5344	56.495	45.088	54.9301	54.9301	54.8844	53.4328	47.8593	55.5735	57.7912	52.753	52.753	58.0689	49.2255	65.5447	56.4788	46.2498	54.4676	54.7014	54.7014	51.2624	58.2418	55.7263	59.696	50.1323	40.4093	51.2608	50.2229	50.2229	56.7086	50.9791	58.156	52.4593	46.1809	47.8764	47.8764	47.8228	47.3042	49.0165	50.3525	52.3696	49.3839	51.0841	51.0841	52.5252	50.0789	49.8937
55.2097	49.1653	49.1653	61.369	53.9244	55.1519	53.8173	44.4357	56.5327	56.5327	54.8449	55.3543	62.2854	53.7526	47.0247	57.9897	58.0878	58.257	58.257	48.9903	53.5866	46.0793	51.9089	44.5581	53.3692	50.8603	50.8603	50.133	46.2327	44.407	53.7059	48.0614	48.7917	48.7917	55.2703	55.2703	41.6325	39.8024	46.1873	43.529	40.0684	44.6724	44.6724	46.2782	41.9338	41.8597	44.7536	43.1152	47.0222	45.0163
41.1678	58.0654	51.8856	60.1275	55.1609	53.3848	58.0695	58.0695	53.7721	46.9855	53.8571	55.1548	57.9821	51.6628	51.6628	59.7665	45.0778	51.5866	51.7119	44.1121	53.6348	55.3742	55.3742	42.4392	27.1822	39.6185	39.6185	44.3061	44.3449	45.9309	51.5896	48.9097	47.1403	48.8695	48.8695	54.0438	53.8111	51.256	41.845	44.6652	44.49	44.49	44.3998	44.3998	48.1288	38.6314	46.9113	38.339	38.5403	42.0738
46.4803	53.6701	53.6701	46.3369	30.1353	32.2124	56.8594	55.2484	55.0201	55.0201	44.1647	44.1647	56.7398	56.84	53.3148	58.1068	55.0077	48.9867	48.9867	45.2005	39.1903	40.1304	45.8878	46.2035	43.4721	43.4717	43.4717	31.6121	59.6837	53.3271	44.1858	36.343	47.2862	47.2862	54.2307	54.0449	39.0566	42.6344	41.6521	38.3179	41.8058	45.4098	45.4098	46.1318	44.3559	42.8726	46.2088	47.9722	44.7962	49.2764
56.5031	59.8113	45.2386	45.2386	54.7777	51.9709	56.2779	56.7711	56.7711	47.3005	47.3005	49.2408	61.2682	59.731	60.9623	62.594	58.2932	58.2932	52.5354	56.4349	56.8719	53.814	51.559	50.6144	55.4363	56.74	56.74	51.585	51.5646	50.4876	48.7443	41.1627	41.1627	48.818	48.818	45.4126	52.5133	38.9481	44.9933	48.7114	49.3089	49.3089	46.1689	46.1689	40.0715	41.0127	40.9649	43.3709	44.0344	40.775
50.662	48.2594	50.9258	61.1262	53.563	56.6605	56.6605	47.0587	57.9851	54.3617	56.1608	54.956	51.6497	51.6497	48.0716	50.4989	42.3479	46.9544	44.0508	53.6204	53.5942	53.5942	53.3653	47.1993	54.9528	54.7206	47.2056	45.0946	52.0636	45.2682	45.2682	43.3241	39.5796	44.1987	45.9586	36.7868	37.3639	37.3639	40.6689	44.1484	49.7289	46.969	47.5239	39.6431	49.7512	49.7512	47.0835	39.3518	42.6644	44.173
50.0852	52.9482	52.9482	49.3874	58.3169	47.997	54.2912	60.9557	60.9557	59.3312	52.7302	51.9421	52.6729	53.5198	49.841	47.1084	58.2779	58.2779	47.7981	55.1165	51.4567	50.4714	54.928	56.489	50.494	40.9411	40.9411	45.1894	46.3477	42.3497	50.432	50.6988	45.2926	55.4031	55.4031	43.4706	44.4351	32.7627	32.7627	51.2236	41.6443	44.2491	46.098	41.5568	41.5568	50.9982	44.5031	41.8844	42.8669	43.5808
47.7874	54.4799	54.4799	50.8037	56.1415	60.5386	61.0978	62.2199	56.0178	56.0178	59.4602	55.149	52.6164	59.5934	49.7768	48.1059	55.1225	48.9229	55.301	62.5067	50.5967	50.5967	62.2894	44.1981	56.4346	56.6849	47.1196	56.6803	56.6803	54.6648	54.6648	50	39.6889	51.0919	50.9471	48.2377	45.2781	45.2781	45.4077	46.041	50.4727	47.2407	50.6689	46.2138	44.3702	44.3702	47.9321	45.5742	47.0202	39.3832
57.9477	58.4169	58.4169	49.039	49.792	55.9906	49.8496	58.0782	58.0782	51.9844	37.098	52.055	55.2547	55.2103	48.29	59.7335	59.7073	59.7073	53.8888	55.3286	37.7812	52.3353	47.092	53.8258	55.3298	48.1259	48.1259	45.4662	55.459	52.5849	44.4472	38.774	38.774	34.9098	40.6895	42.4965	44.3614	40.5157	47.5639	44.1886	49.7061	49.7061	49.8815	40.3417	42.7681	39.0562	42.0247	43.5489	41.7725	43.5451
59.6273	49.9899	50.4179	56.3136	56.3136	54.1242	52.3323	50.7076	50.7344	55.2652	60.8121	46.3719	46.208	46.208	49.0292	48.0182	49.7794	57.8568	50.7342	54.8951	55.2976	55.2976	53.9925	37.6036	50.564	48.113	36.9357	53.6567	53.6567	40.5618	37.766	41.7434	45.9913	39.7692	42.5937	46.0774	37.5296	37.5296	45.8803	49.0601	44.0702	38.8759	37.8552	40.0876	41.4771	41.4771	46.5109	40.9237	40.7936	44.0664
43.4894	53.0843	58.1781	51.829	54.9258	56.9242	57.9926	45.1135	45.1135	56.4305	42.4428	43.8146	45.4367	55.3945	48.4093	55.4126	53.877	53.877	46.2953	52.1184	41.6076	53.2708	54.3532	56.4582	56.4582	53.8294	48.7724	53.803	48.8533	46.2384	42.651	32.7698	32.7698	43.3736	54.0723	35.7208	43.5716	48.2493	53.5438	47.0672	44.2576	44.2576	47.573	42.7902	38.2763	42.7678	45.6156	44.0983	44.0983	NaN
53.5044	52.2146	52.2146	30.0462	50.9277	59.705	51.7316	58.1276	58.1276	57.0716	43.5763	48.289	52.3285	52.5221	46.4789	43.2964	43.2964	48.9986	45.4013	46.3302	54.9658	50.6736	51.8551	47.415	47.496	47.496	47.2019	43.7225	42.7535	51.5572	51.3141	52.7609	52.7609	52.3619	42.5798	40.4732	34.8501	46.4591	46.0669	46.9308	46.9308	39.7405	39.0398	41.6933	42.2448	36.4189	37.3512	43.4721	40.1435	40.1435
55.5917	45.1058	57.0721	47.2288	50.7744	56.761	58.2102	58.1425	58.1425	53.2948	52.404	56.7754	56.8238	49.2491	51.1104	51.1104	50.6482	59.5453	46.3228	38.2231	34.9973	56.617	48.7565	46.2979	46.2979	45.3084	52.6157	45.5546	45.3734	50.47	43.4218	49.1318	49.1318	53.754	55.1372	44.2189	39.5446	40.4989	32.457	32.457	41.43	41.43	32.2986	35.3023	38.9177	34.3717	37.1883	40.0255	40.0255	43.7554
50.1295	48.9923	48.9923	42.4315	45.0774	48.8883	50.862	50.862	47.0161	52.2236	49.1433	50.5537	54.1761	51.9086	48.1565	56.6898	56.6898	48.2433	48.3612	52.1773	55.6116	45.388	40.3606	40.3606	60.8113	60.8113	47.1256	49.0064	47.8832	53.8506	56.6184	53.6271	53.6271	38.7509	45.687	47.4961	44.2722	41.5909	46.9381	40.5593	40.5593	43.6288	43.5605	36.9511	33.4807	37.3115	31.704	31.704	33.5155	33.5155
53.5676	56.7702	56.354	51.9282	32.8841	51.7535	48.3169	50.9909	50.9909	53.3412	47.2396	53.8145	51.1708	51.0119	41.8084	41.8084	50.1431	53.9974	50.4326	51.9337	48.8644	45.5399	58.4892	55.0207	55.0207	53.8006	47.4405	42.5632	39.6229	42.6778	45.4404	58.1965	58.1965	43.2924	34.5113	40.4674	44.9276	37.1698	50.3694	50.3694	NaN	NaN	35.9627	38.9055	42.5993	44.7679	44.8385	43.624	43.624	38.032
48.1058	57.7921	56.4967	61.3285	59.7426	59.684	57.0772	57.0772	52.0077	48.99	47.2694	50.7391	55.4045	52.681	48.2428	41.6631	41.6631	55.229	55.2338	47.4353	44.4234	50.6159	58.252	58.252	58.2759	39.6897	39.7304	43.5408	55.3261	55.5545	44.3048	38.8362	38.8362	56.6758	52.2152	39.6735	48.5438	47.4596	40.541	41.5716	41.5716	41.4573	45.9851	41.6752	43.2636	33.7269	40.8242	40.8242	42.5386	34.4758
58.2916	51.0483	35.7173	48.83	53.6909	60.9584	56.5713	56.5713	58.2566	60.9024	59.3074	57.9539	62.4664	55.3687	47.1942	47.1942	52.2964	50.6638	55.4763	42.3657	52.1327	47.9796	51.556	46.2685	46.2685	40.2703	50.406	50.5943	49.7414	40.314	48.6473	48.6473	37.2808	24.49	39.5725	45.1128	47.5757	44.0463	40.3738	40.3738	45.9099	48.7149	41.2371	42.0741	38.6368	40.4463	34.8222	37.6765	37.6765	44.0759
53.7656	48.8758	51.8849	43.8711	54.6573	53.2218	45.9431	45.9431	42.8426	54.9287	39.577	58.3418	53.5402	56.8868	56.8868	55.5677	55.5677	50.7889	46.3505	50.9804	48.8646	48.1338	50.9506	50.9506	47.1017	48.0671	43.4755	50.4924	41.6337	44.4722	51.9822	50.788	50.788	37.5767	50.687	37.6185	44.6369	44.0923	44.0923	38.1976	48.02	35.0078	36.1444	43.6574	43.6574	38.9244	45.1577	36.0964	40.1985	40.277
56.1661	58.1123	52.3665	52.3665	50.6961	62.0387	58.1942	44.9329	48.4983	45.2765	45.2765	47.2517	47.2517	51.7456	48.0549	50.7336	55.2195	46.4568	54.3886	54.3886	45.5643	58.2918	50.7893	53.7306	48.8755	35.46	52.4774	52.4774	55.0628	40.3866	58.2191	50.9445	43.1396	35.4258	35.4258	44.4249	44.4249	47.0692	45.8891	35.5269	46.2009	47.7056	39.5304	39.5304	43.0931	41.5632	35.9296	39.6633	39.6886	37.8788
54.7621	57.4098	55.7618	59.9467	60.4883	54.6745	55.9154	55.9154	45.71	50.5693	52.3211	51.58	51.7368	43.5691	43.5691	52.5226	57.7387	53.4707	53.6343	46.0591	42.2648	56.1167	57.8306	57.8306	51.2726	55.1679	58.9116	46.886	56.2919	56.1233	50.9394	56.0025	56.0025	42.6819	49.8776	47.1637	35.9969	45.4738	45.4738	42.9978	48.0504	40.1743	40.9869	42.0849	39.2644	37.406	35.3784	35.3784	40.8582	45.4111
56.7054	40.0581	59.6124	55.7192	34.7598	49.8554	58.2083	58.2083	58.2611	54.9718	51.022	52.8872	56.5949	43.116	59.5833	59.5833	52.1115	48.9324	49.9563	49.9646	57.0505	56.6331	56.6331	44.2154	55.1587	55.0861	49.6804	47.7121	44.2595	45.3201	55.2472	55.2472	44.1953	47.4833	43.9953	40.3529	44.0973	38.6624	31.9262	31.9262	36.5398	40.556	40.3857	45.7263	42.3355	34.9104	34.9104	31.9364	37.6594	43.037
53.9659	54.6128	53.5844	52.6648	56.5129	50.9331	50.9331	48.005	57.6894	54.7925	56.4383	47.0407	51.0234	41.4948	41.4948	45.4741	52.5491	44.5748	55.5087	54.1479	50.9261	48.8677	50.8626	50.8626	50.1695	38.255	58.0272	57.9539	46.9298	55.0335	55.0335	42.2936	53.6674	39.5886	45.8675	41.3873	49.4778	50.8909	50.8909	40.5645	41.3148	34.8	37.8869	42.4852	40.4038	40.2185	43.0861	43.0861	45.3126	39.5655
56.9158	60.0213	54.0689	52.0286	47.3613	59.7149	46.3011	46.3011	47.3331	48.35	58.254	46.33	56.9812	56.9812	52.3898	48.3672	50.1903	41.4021	57.0572	39.9162	49.7182	46.3702	46.3702	46.3254	47.3112	47.2013	44.4857	47.3206	46.0915	51.2601	34.1357	34.1357	45.499	46.2436	46.63	41.6552	30.7328	30.7328	38.9775	38.9775	44.8203	32.8015	45.3612	41.6018	38.7705	39.7089	39.8269	37.8071	46.3962	33.3228
52.6134	55.4824	50.2064	51.1178	61.3863	53.7546	53.7546	52.7524	54.3399	38.8706	54.9737	48.1029	48.7485	55.3581	55.3581	57.0322	46.3817	44.725	44.725	50.06	54.0091	43.8426	46.6444	54.0306	39.7387	38.1594	38.1594	36.8971	39.877	38.0756	52.5811	46.0891	38.4642	38.4642	45.0026	45.0026	34.1228	39.6902	40.8284	37.9486	41.3817	42.8908	41.4684	42.4852	42.6109	42.6109	37.0626	37.0626	38.7967	41.7015
52.5489	58.5529	55.7863	53.8865	52.4545	55.4019	45.1382	45.1382	60.9633	55.3592	43.2361	52.2423	48.3733	48.3733	46.1737	51.3291	55.2692	49.6399	50.1351	41.9085	43.489	43.8524	43.8524	41.0286	47.8752	40.7793	51.2323	41.82	50.9719	50.9719	41.5919	44.3567	50.964	41.6112	48.2221	35.2475	48.3285	48.3285	36.3764	43.3242	43.2642	38.8155	35.0576	36.4633	42.3003	40.1171	40.1171	36.2841	37.9039	37.1344
54.268	56.5384	51.1109	58.3793	56.9981	35.1296	35.1296	53.7903	58.3525	51.2851	52.4285	52.4722	49.2829	39.9764	39.9764	49.0664	55.153	43.7748	47.9189	52.8112	51.311	51.311	48.4177	48.4177	52.818	54.2222	49.1166	50.9864	45.4748	51.0142	51.0142	41.6123	35.7719	38.8888	33.9966	46.8034	34.8971	32.1318	32.1318	32.2034	44.85	36.1513	39.082	39.1089	49.9517	43.3691	41.7154	43.3712	48.1975	38.9958
51.7397	49.4127	39.9834	55.4611	49.2538	51.9245	58.087	58.087	57.8889	60.7401	50.6083	50.526	42.5773	41.2862	41.7342	51.8484	43.6097	43.6097	44.3771	38.9319	47.9012	42.7182	46.2479	44.4428	42.4737	42.4737	42.5404	42.5931	44.3254	42.6806	44.3806	46.2161	45.4036	45.9831	45.9831	42.5412	44.8316	37.1563	43.1461	41.5161	35.1941	35.1941	38.8814	38.8814	37.8065	41.3982	42.345	41.3973	37.9256	37.9256
45.5825	46.539	50.1848	51.8182	53.8635	50.8672	50.8672	48.1274	51.8363	50.1233	52.8398	43.4028	50.8136	52.6563	50.7181	46.275	44.3558	51.1961	51.1961	46.5466	42.9796	52.6934	54.065	49.2283	56.957	59.7356	59.7356	52.8111	52.6777	40.9151	45.4783	51.063	47.2238	47.2238	42.6751	47.025	38.3064	41.9793	34.1971	37.0162	44.426	41.8212	41.8212	38.8986	38.8333	41.6181	39.9497	40.4656	39.8956	39.8956
43.9339	59.921	59.921	55.3632	55.2701	44.3957	58.2229	49.9806	49.9806	56.2395	56.2395	45.5268	45.6424	48.4871	46.3035	51.1586	54.3287	54.3287	49.655	42.8586	51.2115	47.057	54.2411	49.7194	54.3739	44.8102	54.1942	48.0152	52.7338	52.7338	44.5298	46.8063	45.1669	42.8042	39.3176	41.1258	48.4459	48.4459	38.2313	40.1713	34.3739	45.5146	38.1205	43.3693	35.3061	37.3293	37.3293	34.2686	47.022	29.4565
57.0652	51.3303	49.539	50.9918	52.1191	56.733	55.2615	51.183	55.3879	55.3879	53.3273	52.3001	47.4033	53.3584	51.8148	47.2246	49.0903	48.1315	48.1315	48.1319	54.2386	51.1908	50.034	54.292	38.0764	38.0764	50.1163	49.6689	50.0751	52.7658	44.6344	48.517	49.7834	49.7834	52.5531	42.8958	46.5577	40.9804	46.8846	45.1377	37.2111	35.3686	35.3686	41.7891	43.9248	41.7032	41.7788	42.8496	37.9371	37.9371
52.964	56.8252	56.8252	61.0984	52.8202	52.8609	52.9671	50.6409	50.6409	44.6059	53.5628	51.7693	52.6814	54.0297	52.7292	50.9001	56.8223	56.8223	53.194	54.167	47.5289	51.9614	55.5367	51.3627	44.6065	44.6065	51.5352	47.1166	49.9323	41.2186	43.6586	49.8513	49.8513	39.2714	42.8856	50.0195	49.7467	42.869	38.9111	45.0932	44.7912	44.7912	47.3227	52.5145	44.4838	41.7081	42.9443	41.1472	44.6238	44.6238
55.5885	58.1766	49.9931	51.7059	42.5864	53.3954	53.3954	50.1786	50.9283	49.8939	52.8223	44.461	42.5325	42.5325	47.3586	54.1631	48.3756	51.2795	54.0506	51.2202	50.6015	50.6015	55.4584	54.3324	51.4548	50.9394	55.4634	50.8836	50.8836	51.0922	53.9633	52.7148	52.58	54.0099	51.4338	45.1746	49.8173	49.8173	41.7541	45.3452	45.5094	49.7419	48.0646	51.1819	45.5719	45.5719	52.6345	41.5747	42.7247	42.6083
47.3657	50.9364	48.3928	59.6034	55.069	50.7489	48.9832	54.2811	54.2811	42.6547	43.8142	45.6102	44.6147	48.2578	45.7661	49.1544	55.6309	55.6309	50.9108	53.8985	54.2114	54.2794	51.1654	49.7546	49.7546	51.2511	47.8239	50.0012	49.794	51.4628	39.1549	49.9256	49.9256	45.0928	45.0861	48.2789	42.8752	49.8443	49.9591	47.0993	37.2209	37.2209	42.6805	36.1467	49.4545	37.4201	45.4428	42.9012	43.5237	43.5237
53.854	50.0761	50.0761	59.614	59.614	50.1451	54.0872	50.156	41.8841	49.1826	48.4478	43.8418	54.1792	54.1792	55.3276	52.3523	56.9625	52.9346	57.0436	57.0436	51.3986	41.1385	52.8903	49.875	48.6112	54.3774	47.6252	48.4551	48.4551	48.4423	49.9784	40.1435	45.5461	38.2217	48.0139	51.3918	51.4715	51.4715	52.6421	51.5828	48.638	48.4249	41.1623	41.1623	42.914	42.914	42.0033	48.2727	51.0574	51.0574
58.4428	51.8981	58.2135	49.0981	41.7342	41.7342	45.4521	46.599	46.2841	46.4926	42.5923	56.756	56.756	52.5702	53.9777	52.3789	48.1506	43.8421	46.7165	42.966	42.966	51.2911	54.1339	48.6879	47.305	48.4694	45.6786	50.2522	45.6106	45.6106	44.8625	40.3098	44.9031	45.4747	43.7298	45.8186	45.8186	47.2757	39.1994	40.2367	42.0737	44.7712	34.6952	48.6091	48.6091	45.6692	51.2299	41.1508	45.6002	32.6792
46.3495	46.6001	46.6001	51.0196	54.0246	52.5277	43.4302	43.4302	45.369	48.2912	46.4373	46.4028	48.916	50.2373	47.4145	52.2027	52.2027	55.7273	39.1454	50.0587	44.8638	51.8099	45.9272	47.0516	45.9212	45.9212	51.6264	35.3626	45.6948	44.6661	50.1199	50.1199	43.9363	48.7637	52.9566	45.898	43.9307	40.075	43.5031	51.3625	51.3625	40.9445	38.2718	42.5198	38.3314	41.8786	37.4046	35.4473	40.6555	40.6555
54.0557	58.2231	42.779	52.3224	47.2154	47.2154	53.6397	47.9811	47.8029	48.9818	55.3454	45.4883	45.4883	50.4801	40.3031	48.8897	41.6839	47.1288	52.5974	46.4493	46.4493	46.5163	41.1426	41.9465	44.7703	48.5768	39.3679	43.7559	38.4741	41.2007	41.9378	51.4622	51.4622	49.773	47.1877	52.8091	44.2127	44.4214	41.0185	41.0185	50.0848	50.0848	43.7879	45.9231	42.5788	39.3007	38.4282	38.9766	38.9766	31.7748
48.3378	57.0868	57.0868	55.5644	45.6334	51.9355	48.3246	48.3246	58.1332	49.9342	48.1195	52.247	44.6854	52.1404	41.6585	47.1657	47.1657	52.5116	52.6102	53.4734	52.6743	46.4762	49.1666	49.1666	52.5902	52.5902	52.6362	48.4785	44.8089	52.7755	50.0356	50.0356	52.8742	41.8946	51.502	46.3467	48.6427	42.8216	42.4332	45.3406	45.3406	43.6852	40.9096	46.792	48.4286	46.2843	45.3738	45.3738	44.5837	44.5837
53.9986	52.6901	32.9347	45.5154	56.928	55.5785	46.638	47.931	47.931	49.0905	47.8111	46.342	55.6216	39.2257	45.519	39.8575	46.803	47.2536	47.2536	49.4918	49.4918	43.6595	55.7982	43.781	48.2186	46.4331	52.5928	52.5928	38.1901	42.1227	52.911	51.8885	43.0821	51.6948	48.6864	54.0244	54.0244	35.0744	52.6609	51.4209	41.9738	43.5592	41.9241	41.9241	41.3264	42.0291	34.8217	35.898	33.754	40.9384
43.7963	52.7721	58.3042	50.4997	47.4886	48.5198	54.073	54.073	55.5258	51.2515	47.3432	48.9789	58.2237	50.7779	50.7779	48.1227	48.1227	52.5384	29.8839	NaN	44.5352	44.5552	41.0134	41.0134	52.7228	54.043	51.4615	40.1191	48.6123	42.2194	52.8854	52.8854	47.4913	52.6399	51.5108	39.402	45.3788	46.4505	40.2375	53.0333	53.0333	39.4741	49.8657	49.9253	51.2083	45.7499	32.5577	32.5577	48.4976	39.224
45.3823	47.6462	49.0025	47.241	40.8001	52.1259	52.1259	55.3908	50.5271	50.471	47.11	39.0371	28.751	47.2396	45.5215	45.5215	53.9091	50.0123	50.9237	42.6022	48.1042	52.8041	52.8041	50.0227	50.0227	41.922	49.8911	48.7399	34.5085	46.4988	54.1728	54.1728	51.2259	48.622	46.7311	46.633	38.1464	50.1399	44.2343	44.2343	48.7111	41.3735	42.8295	42.8295	51.3	42.0973	39.37	37.5503	44.3416	42.7143
44.4919	41.8635	50.801	46.2612	53.7937	44.5462	42.0124	42.0124	50.0863	49.8872	50.9944	49.6332	49.2026	50.7552	50.7552	54.3362	51.0066	52.9918	52.4198	53.0072	49.6739	52.7628	43.6505	43.6505	43.1674	50.2035	45.7312	49.5773	51.2369	43.7973	43.7979	43.7979	42.0184	38.6314	36.7274	41.2244	44.4754	47.252	47.252	45.9909	45.9909	37.6787	40.6689	48.7586	44.9663	44.0735	44.5405	44.5405	42.6221	42.0688
43.5057	41.5586	49.4595	45.4685	55.4296	49.876	49.876	45.3159	51.8011	46.0794	49.4232	42.4812	48.2332	50.9689	49.0838	49.0838	53.9689	54.0242	56.6907	49.1456	51.2547	43.7872	43.7872	37.3181	37.3181	39.1495	51.6229	47.7368	48.6443	45.2754	54.1899	43.642	43.805	45.3547	45.3547	45.2597	48.0245	48.5526	44.667	43.0679	44.8386	43.0677	51.435	51.435	48.8242	44.3502	38.4912	38.7752	39.4449	42.6694
48.0257	48.2745	49.7677	48.5911	48.5911	42.8507	45.9114	54.0193	52.733	49.8828	46.6486	46.6486	45.6185	55.4719	55.3121	54.0551	53.8354	52.6317	50.6814	50.6814	47.367	49.8524	45.0993	44.6375	41.848	47.123	47.123	51.7528	47.156	51.7128	52.9259	50.4149	48.7258	43.9633	45.0246	45.0246	40.4925	49.7249	41.9141	42.8857	46.5912	46.8198	46.8198	44.0468	46.7845	38.5664	47.5415	47.5415	43.2824	39.7499
45.3859	48.9894	51.071	45.6882	33.6255	45.131	45.131	46.7456	43.4457	46.2319	42.7253	53.8133	45.1119	45.1119	42.2031	42.2031	53.0248	51.4314	41.9857	46.6624	52.6806	43.886	43.886	44.8416	48.5416	51.5203	54.3062	42.0605	35.8732	36.7321	36.7321	39.41	48.7407	46.1074	47.4891	47.589	47.6067	47.0198	45.4689	45.4689	47.2481	42.6847	40.4865	48.8972	45.1857	43.0022	43.0022	46.3628	46.2358	43.3317
39.9821	48.2044	48.2086	49.2443	48.0182	49.8403	49.8403	42.1308	46.3668	44.6946	48.1762	43.6107	42.7084	52.6541	52.6541	49.5372	53.8404	36.6727	40.2435	35.6428	40.7939	43.9695	47.9109	47.9109	46.8157	40.3787	38.6823	47.7432	43.0136	40.7292	40.7292	44.6172	42.8825	41.4991	46.7888	41.3424	39.5949	46.0842	46.0842	44.695	47.1641	42.9619	41.2933	44.7604	34.2042	47.3771	43.3423	43.3423	44.0347	46.0929
47.091	49.5735	49.7616	36.3879	46.5756	43.9071	46.796	46.483	48.37	40.9218	40.9218	41.9796	52.6119	39.1038	41.0238	45.0087	45.6639	45.7403	45.7403	48.1899	46.541	48.9882	45.055	54.2848	48.933	48.933	43.2601	46.083	46.3732	45.7754	51.6623	40.4867	37.5701	48.803	48.803	48.7355	45.6806	43.9842	50.3137	46.0965	45.6492	47.2944	47.2944	36.7797	41.8432	48.8143	44.2091	46.246	40.2308	40.2308
48.3932	49.7929	49.7929	38.3974	44.7323	44.0895	46.9165	42.4438	47.0181	47.0181	47.5478	47.5478	46.4921	43.9689	44.712	43.0373	43.667	46.0426	46.0426	38.1032	43.9237	39.1755	46.8004	39.3797	44.8304	41.3878	41.3878	49.098	50.372	42.4312	43.5474	43.3098	51.8131	51.8131	48.8289	48.8289	46.7774	45.9507	50.3599	41.3098	39.5379	45.8114	45.8114	47.4068	44.835	42.0694	48.0008	37.2366	40.4633	38.8109
45.8093	48.3486	36.4613	44.0998	49.1988	42.9079	42.9079	48.0094	46.5316	43.1287	43.9214	37.5259	43.3011	43.3011	48.7714	36.8058	43.4055	45.0939	43.223	50.0381	48.7017	48.5505	48.5505	47.7028	41.4226	51.4796	51.3532	53.0808	51.8336	47.7333	47.7333	34.7561	49.1635	44.6259	46.0764	44.6774	41.6251	41.6251	50.3563	38.8314	45.6664	47.5017	47.8459	47.0305	43.6086	44.9841	44.9841	40.9829	37.0428	46.4592
54.119	50.1069	50.1069	45.7175	47.0028	43.0089	41.4037	48.3688	49.9903	49.9903	42.0593	45.0249	44.8165	43.9064	33.8519	47.2234	47.3097	48.7739	48.7739	41.5248	46.0946	51.663	41.2244	38.7136	47.6486	39.4291	39.4291	42.4003	50.253	49.1037	50.3406	44.1938	50.5699	50.5699	45.7921	49.1237	50.4246	41.2886	46.0237	55.9266	53.2831	48.9759	48.9759	46.2914	44.7014	38.6298	38.6636	39.1949	43.5391	43.5664
40.8091	48.4885	45.4544	41.9237	41.9037	41.9037	38.3269	41.9955	45.9027	39.2507	38.46	46.9994	44.076	44.076	49.4858	45.9251	42.6561	47.3405	45.9102	48.814	48.814	43.269	43.269	50.2358	50.0562	50.1619	42.4626	50.4905	37.7227	37.7227	48.8578	38.6101	47.753	51.7352	41.52	46.1335	47.6107	46.343	47.9131	47.867	49.2783	49.2783	49.3224	46.6824	42.2349	42.2295	42.103	43.6413	36.97	36.97
42.4991	43.472	43.472	42.3716	46.2443	41.0003	42.9235	46.9538	46.4562	46.4562	52.8172	45.7519	48.794	46.5227	46.498	44.8995	43.1744	44.9092	44.9092	46.7524	50.0898	43.2069	47.319	47.2852	47.2852	47.5055	44.6187	44.2924	49.0784	45.8545	48.718	50.6885	51.7386	51.7386	50.6012	49.288	40.7084	42.5251	50.5935	46.3585	51.8551	49.0604	49.0604	49.079	49.0959	39.7162	44.6211	46.4335	46.4335	46.4391
44.9471	41.1017	41.1017	45.6617	47.8876	53.944	47.3267	37.5366	37.5366	47.0923	44.2661	47.0424	45.4094	48.4059	43.1153	46.8222	42.0852	42.0852	40.249	50.0402	42.2946	48.9067	44.4799	47.5495	47.6786	47.6786	44.0011	42.2398	42.3601	46.8413	46.9082	50.7371	50.7371	47.5596	47.5596	36.8941	51.8033	40.9886	48.1019	48.8812	49.198	49.198	49.2098	46.473	43.8958	46.5832	49.4664	46.4557	40.4961	40.4961
42.3741	46.627	46.627	41.831	47.3185	39.141	43.4201	47.0303	45.6873	45.6873	48.1511	45.288	51.4985	46.6427	43.073	39.646	48.945	47.2894	47.2894	44.9792	47.7606	50.0604	48.3842	44.0332	44.0332	48.4403	48.9061	45.1801	56.7688	39.5932	50.3297	53.0212	49.0438	49.0438	48.8517	47.3848	50.1391	45.7756	49.2055	44.4433	45.4124	44.5072	44.5072	49.2175	44.7597	45.0496	44.9736	45.1394	45.1394	46.2359
32.4129	NaN	43.9296	39.1909	44.5722	44.5722	41.9571	41.2926	40.2204	37.4988	44.9272	43.8759	37.5551	37.5551	43.8137	47.2855	44.1319	43.4519	45.8256	48.8716	48.8716	50.5368	49.1283	47.4052	48.9408	46.1864	48.9054	49.9497	51.677	48.4708	47.9697	51.9317	51.9317	53.1308	42.396	49.1856	40.7166	39.8098	47.894	46.0101	48.0171	48.0171	49.4441	47.9951	48.1268	45.1205	47.9694	46.9804	41.7449	41.7449
39.017	40.7845	40.7845	41.8627	44.6888	49.8453	43.6558	47.1381	44.2554	44.2554	40.1409	43.7977	41.0764	41.0587	43.8283	42.685	42.685	45.0937	43.1372	39.537	51.618	47.5047	48.8839	44.7272	44.7272	46.073	47.6273	48.8564	45.0688	40.5282	45.9818	45.9818	48.6191	48.6191	50.3051	51.7747	51.7473	50.6687	49.2645	49.301	49.301	50.941	44.5051	47.9522	49.4901	50.8434	45.26	43.9017	43.9017	45.4553
48.3171	41.0664	40.1479	42.0097	42.8691	37.1666	42.0825	44.879	44.879	45.7647	41.0077	39.8707	39.3291	38.1899	47.1154	50.2579	54.1685	54.1685	47.3459	42.891	37.7114	46.7889	48.8955	50.2648	50.2648	45.1977	50.3879	45.1881	46.1952	43.2916	45.7	47.4046	47.4046	46.7592	51.4836	49.9753	43.9839	45.7528	47.7648	39.6014	39.6235	39.6235	49.2311	44.9103	49.5685	46.763	44.0603	46.8905	46.8905	46.165
48.6	45.1603	45.1603	48.113	39.2118	41.5009	44.1407	44.1407	37.503	37.503	42.8541	34.7182	41.1431	45.809	49.8774	44.0556	37.8131	45.7955	40.4351	40.4351	45.0941	45.0941	41.302	48.7816	46.6123	46.0711	45.0061	48.984	48.984	47.2593	51.4448	50.0785	46.6565	42.2636	42.9443	48.785	48.785	44.062	51.6259	40.6123	47.7437	43.9291	45.5402	45.5402	43.3223	43.3223	47.9001	46.4679	42.5816	45.2212
42.1566	43.9629	45.4808	40.2805	48.4729	47.2728	48.5121	45.8198	38.5698	42.6957	38.681	38.681	37.7649	41.6301	41.6962	46.2277	47.5281	51.6809	42.8799	39.9288	39.9288	42.4286	49.1195	47.5566	47.2281	49.955	52.9938	52.9938	50.3038	50.3038	51.6004	47.7214	50.5464	51.444	51.5332	42.3564	42.3564	39.7359	38.7528	44.8167	45.9111	49.0134	43.1377	44.4009	44.4009	37.1698	51.8321	50.6412	43.5003	47.9981
40.3737	41.9041	46.9971	44.1518	44.1518	44.3454	40.4897	45.6101	36.8197	38.382	44.4455	38.52	38.52	38.5983	35.7515	36.9091	39.7341	42.1767	47.7769	47.7769	38.3731	45.1427	46.3979	44.5648	47.0294	50.2555	49.1645	46.24	46.24	46.3475	47.3054	46.0891	50.1786	50.2499	46.1308	44.5535	44.5535	36.2685	36.9027	41.6213	40.7373	37.3103	41.1492	45.896	39.1307	41.2011	45.3835	42.1692	42.1692	45.107
43.3031	36.4556	41.0037	36.6331	44.177	45.9123	45.9123	43.9421	43.9421	39.5251	41.5309	43.2355	39.5604	42.3766	41.9401	41.9401	44.938	43.5534	38.7695	43.6272	38.7384	47.8502	43.1964	43.1964	45.4483	50.7603	49.1653	41.7397	46.3671	44.685	46.0362	47.2951	47.2951	47.3905	50.2006	47.4633	41.791	46.2917	47.6583	47.6583	54.5411	47.5413	48.0012	47.6323	45.2708	37.3322	41.0357	44.0429	44.0429	48.3886
38.6987	37.4802	37.5561	43.3324	44.5942	47.1953	38.4206	38.4206	36.675	32.0464	39.4698	43.3685	36.7698	38.6875	40.2504	39.7044	39.7044	50.3695	44.1715	50.298	44.7432	42.0902	40.5255	40.5255	47.8614	47.6575	41.4222	47.6936	45.2876	48.8635	44.6499	47.3463	44.0968	48.82	42.311	45.9256	42.6292	47.5469	41.2138	46.1981	46.1981	46.3215	44.2661	43.8497	40.0251	37.2256	43.9598	43.9598	44.0863	46.7364
43.6995	37.3636	42.5442	42.5442	42.4805	36.378	50.0084	40.3555	52.9148	44.6196	46.0594	46.0594	40.1131	44.7587	39.8636	47.5692	42.1057	42.1598	42.1598	39.1796	39.1796	43.3774	48.881	47.7119	49.1006	46.2393	47.5414	47.5414	48.8343	47.5503	43.4978	44.4479	50.0759	41.6213	44.6954	48.935	48.935	41.4465	44.7303	47.4809	44.855	40.4442	40.4442	37.1565	37.1565	32.2822	37.245	45.2873	45.2544	44.8868
47.7928	45.8403	48.9536	37.7287	39.5311	40.0095	44.5503	44.5503	44.3311	36.5976	34.1489	44.6766	44.8051	37.5949	37.5949	41.4501	41.4501	37.9782	43.4319	39.2453	42.5171	42.4007	45.11	45.11	47.6658	46.4222	43.0393	44.4724	46.4502	45.8142	43.5049	43.5627	43.0832	39.6857	45.1675	45.1675	44.2844	46.13	43.3929	44.9449	42.1485	41.6166	39.9517	39.9517	41.7093	37.6988	39.9988	46.5747	43.9703	46.2814
42.5324	42.8092	39.4776	47.2806	42.1689	42.9394	42.9394	47.1838	44.2675	37.7213	43.0715	47.0738	42.1468	35.0539	40.9248	40.9248	37.2372	34.3439	35.2236	42.1713	44.8474	44.7334	41.9807	41.9807	43.6626	43.3769	38.0509	47.6672	47.7021	44.3584	44.3584	36.1639	40.5888	47.8207	38.9759	42.1883	36.2072	38.7632	42.0517	42.0517	40.8539	43.2863	46.5805	41.7124	43.2983	39.8752	43.6978	43.7024	43.7024	42.4754
39.5716	37.7132	43.4086	44.7658	44.7658	44.5573	35.9425	39.4054	35.7501	35.8637	40.0204	40.0204	41.3409	47.5604	46.1991	44.8355	45.0712	45.0712	41.63	41.63	39.8942	43.823	47.7492	47.7492	43.379	46.0285	41.4279	45.2155	47.9797	46.0088	42.4735	42.4735	39.7014	41.4028	45.8717	42.7047	42.0042	40.261	40.261	40.8192	42.4487	44.8302	42.1811	43.6531	47.7232	33.6299	43.2495	43.2495	43.6793	47.8716
45.6846	45.0008	39.2622	39.2622	40.2823	38.6708	38.978	38.5275	41.7356	41.4197	47.662	36.9463	45.0065	41.568	40.3532	40.3532	44.8034	43.594	42.5097	46.5817	42.6055	43.916	43.916	46.7852	39.0756	43.7086	51.8131	50.6423	41.5706	43.3543	43.3543	41.5931	47.9086	46.2187	44.6259	47.663	47.503	42.0196	36.969	36.969	41.5301	42.7439	50.5176	46.418	44.997	45.0715	45.0715	40.5297	40.5297	45.6356
38.6092	38.7145	44.8708	41.9754	41.9754	38.0923	46.3728	49.0598	42.9719	44.77	46.3519	46.3519	42.147	39.1143	39.6417	41.0727	41.2955	41.2955	41.106	40.935	44.6049	46.2377	46.5167	43.9269	43.4957	41.8806	41.8806	49.3532	50.4129	44.3546	43.6936	39.8321	46.3098	44.5503	40.9776	40.9776	42.0429	39.3124	43.4164	41.1006	39.611	39.611	46.2605	43.675	42.0477	38.976	37.0935	45.0567	42.3535	41.6046
35.8903	44.0198	37.6021	37.6021	44.5767	36.6506	44.849	34.9976	38.618	39.6921	39.6921	43.4344	43.4803	42.3346	40.9918	40.9918	39.5392	41.0695	37.7743	40.4862	35.5461	36.4314	36.4314	39.8652	42.6323	35.5487	42.5868	41.3279	41.9604	45.4016	45.4016	43.3789	43.3497	42.1416	45.2116	39.4052	35.3845	35.3845	38.79	38.79	43.6699	41.5979	42.1839	39.3682	37.7502	44.9043	44.9043	47.9757	49.1065	43.1996
38.7835	35.1625	35.1625	45.9743	34.9119	38.9606	44.7166	43.251	43.2758	43.0646	33.4068	33.4068	36.576	42.3259	47.4882	38.5195	41.7815	41.7815	40.6117	37.3022	38.9651	40.7627	37.7847	41.1508	41.2893	44.0884	44.0884	40.8871	42.8083	46.6756	46.7324	46.7203	51.9891	40.9822	40.0268	40.0268	36.3512	37.7182	35.183	40.9778	37.6519	37.6519	40.8676	47.8243	40.6561	43.8408	40.6715	45.0053	46.4729	38.8794
38.0806	44.3762	38.4564	38.4564	41.6406	34.881	41.6901	35.3382	43.4103	42.1757	42.1757	34.0632	36.9875	37.5098	42.1582	42.2887	43.7911	46.5391	46.5391	37.5613	39.4326	39.6893	39.3931	38.4315	41.0743	41.0743	36.2846	40.9999	42.4953	39.7175	42.2647	42.2446	41.6134	43.9146	43.9146	41.3095	38.0177	39.0903	41.1194	42.4119	38.8154	42.3795	42.3795	39.6456	43.7974	49.2116	40.7099	42.062	46.4967	46.4967
34.151	43.0424	41.1409	36.9613	36.6718	36.6718	35.8906	40.1346	40.1813	40.4087	42.2253	37.0713	37.0914	42.3617	42.3617	42.4333	39.7638	43.5375	43.9176	42.3285	38.0132	38.0132	42.0692	41.2371	44.0368	41.1447	42.5591	41.1642	39.6733	39.6733	33.9057	41.8121	40.7051	42.3912	42.5515	41.2299	36.2079	38.3183	38.3183	46.597	40.8029	43.9792	36.8798	42.5814	43.7967	43.7967	41.1052	41.1052	40.97	40.8606
42.1687	36.9348	44.7187	44.7187	38.596	36.9179	41.2144	34.9755	40.7874	33.3713	33.3713	39.4502	34.2943	41.0308	39.5713	41.0178	33.5092	33.5092	34.4977	39.6093	42.4641	41.1263	38.3031	41.3706	37.4847	37.4847	39.4201	39.1102	38.433	37.3674	36.5224	34.8671	42.776	38.1092	38.1092	35.491	35.5894	37.9814	41.3786	39.1447	52.1976	52.1976	40.1575	41.1874	41.2028	41.444	43.7651	45.2962	43.8573	43.8573
44.8806	40.1726	40.1802	46.4571	40.7549	40.7549	46.2532	40.8457	45.1052	36.143	35.1525	36.2809	36.2809	41.0908	41.0908	40.7126	36.5158	39.4503	40.8936	42.3998	39.86	39.86	35.2315	36.2852	38.1297	41.3017	39.5293	39.7446	39.7814	39.7814	36.5267	38.1386	34.5672	39.6893	36.4569	39.4294	39.4294	39.77	39.77	33.538	34.2691	32.6942	35.6267	36.2848	36.3024	36.3024	34.5041	40.9083	41.04	41.1436
30.2525	39.6938	47.4021	46.2078	41.8261	41.8261	29.3548	44.7698	36.9857	38.7662	31.4765	37.7566	39.8751	46.3467	34.4315	34.5616	41.387	41.387	35.2091	36.9956	41.1135	36.8561	36.9854	42.6911	36.2955	36.2955	33.6681	32.0184	36.824	37.9125	39.9488	41.2515	40.1702	39.9296	39.9296	38.3994	36.3272	42.5749	41.0417	33.8309	32.5709	32.5709	35.3769	35.8031	38.6964	38.6934	33.9888	33.8398	38.5788	38.5788
NaN	44.8299	36.9474	39.2316	42.1672	42.1274	44.9441	40.2735	40.8686	40.8686	37.0658	35.4134	40.9209	38.2353	39.478	35.2244	41.1239	41.1239	39.6582	39.4617	38.3572	39.6203	39.7001	36.2308	36.2308	33.5078	36.9394	33.5534	36.5649	38.0475	40.9679	36.891	34.8033	34.8033	42.5647	38.5075	39.4568	40.9021	39.5579	37.3763	31.9479	31.9479	29.1447	33.5657	36.7749	35.2323	38.4495	34.7499	34.7499	34.0534
37.6559	47.3511	40.3618	46.1702	46.1702	43.4307	39.2385	42.1219	34.2013	42.3673	40.816	39.5407	40.8911	40.8911	37.3236	34.6133	40.8692	41.0963	39.5698	41.1318	41.1318	35.6232	35.6232	31.7277	36.7775	41.0736	39.6013	38.2647	39.7871	39.7871	36.9836	39.7257	42.6599	38.2629	36.4092	39.9049	34.4316	34.4316	37.1514	29.1698	30.9437	41.2215	33.7042	38.4804	38.4804	39.7325	36.3145	41.1901	38.3	35.27
43.6225	42.83	42.83	46.1839	46.0982	41.264	41.8031	44.6998	42.1088	36.1339	36.293	46.3916	46.3916	35.3549	41.9248	42.2128	43.5854	36.5018	40.2663	36.0906	37.6727	37.6727	40.8456	41.0485	38.4224	39.723	46.6434	41.1815	41.1815	41.0404	41.2211	33.9311	34.0016	37.859	36.5733	39.309	39.309	39.1526	37.6652	37.8478	32.6681	34.4521	39.1332	39.2751	38.5984	38.5984	39.4269	40.728	42.4373	39.6282
42.1743	36.128	44.7826	43.3689	43.3689	40.7366	41.8092	38.0644	38.8221	42.3205	37.0254	37.0254	43.7458	43.7458	42.3628	37.1862	36.0158	39.1958	40.8377	39.255	39.255	38.1305	42.4578	32.941	39.4634	42.4798	42.4191	39.9135	39.8185	39.8185	36.9846	32.3602	33.3803	31.8265	38.3973	38.3973	38.2684	38.2684	38.5123	38.3491	38.02	36.2107	39.4524	36.9062	36.9062	35.7341	41.0811	36.5059	37.2128	43.7848
41.3839	47.5367	47.5367	44.8234	39.4758	46.178	42.9065	40.6645	41.77	41.77	46.1837	43.4718	44.9576	41.5149	43.4593	46.3616	35.3869	35.233	39.9255	39.9255	40.9299	40.9299	40.7454	40.9743	40.9842	39.9227	38.3051	41.1642	41.1642	43.842	40.9208	39.3449	40.9134	36.329	39.0435	37.914	37.914	37.9946	33.6011	36.3977	38.232	34.1746	33.4093	36.671	37.8575	37.8575	36.8835	32.7186	35.0374	38.1282
39.8198	41.7252	41.282	47.3355	50.1801	43.4119	40.8148	36.0078	36.0078	40.4046	42.2722	35.3936	35.981	42.1619	33.6431	40.7374	40.7374	46.4245	36.1261	38.1757	34.5805	41.1129	50.9019	50.9019	41.2948	41.0585	45.0958	39.4599	38.4314	36.8603	39.7705	41.0215	41.0215	38.3332	42.2808	43.8873	37.0447	35.4252	35.1825	39.6672	37.3778	37.3778	44.5537	36.5106	37.8757	37.8048	36.8409	36.8409	43.7669	32.9672
47.398	43.2731	45.0828	43.7441	43.7441	38.0233	38.6989	44.8705	46.2874	40.6401	40.9924	46.343	46.343	46.4922	42.2806	41.8589	37.2311	40.7003	37.2172	37.2172	40.9146	48.0196	34.5999	41.0718	39.7138	42.3209	37.5551	39.797	39.797	38.4684	39.9677	40.0194	52.1858	32.7127	41.1393	43.575	43.575	37.8995	42.2539	37.0077	39.7116	36.4723	37.9582	37.9582	31.9188	33.8595	41.3153	36.7648	35.1496	41.0167
47.7256	50.4019	44.7052	43.3414	43.3414	47.4561	39.6404	46.3535	46.2918	45.0727	46.1545	36.1655	46.3486	35.3569	45.0117	45.0117	47.911	38.8971	41.703	42.3753	43.4634	37.7474	40.9108	40.9108	39.2644	40.8646	39.7047	40.8381	39.7255	42.4769	50.9338	39.5983	39.5983	40.9683	47.7135	43.6964	41.1194	40.9382	34.6406	34.6406	43.667	43.667	38.3005	34.6975	42.3961	36.1653	32.8261	32.8261	35.1899	36.6552
46.2013	46.344	50.6348	46.2877	41.3903	45.0574	45.2019	45.2019	42.496	39.7766	43.6554	42.1412	41.6234	42.3254	39.7068	37.818	37.818	39.6441	39.5574	42.5427	36.9213	33.4591	33.4591	41.0658	41.0658	41.0394	33.7483	35.65	38.2133	37.2483	39.667	39.667	42.5653	38.46	40.7022	42.4484	39.5949	39.5526	40.951	42.1255	42.1255	36.233	36.1989	36.7952	33.7935	39.5844	35.0891	36.9058	36.9058	39.6601
42.3389	46.5227	45.1415	44.7163	43.3596	43.3155	47.6744	44.5712	44.5712	47.709	40.4197	44.8038	42.3127	39.3027	37.7349	37.7349	45.0743	38.7534	37.7217	34.9975	39.6027	40.4765	43.3985	43.3985	43.5997	43.6405	37.0033	37.0033	40.837	35.0259	38.9935	40.6626	41.0503	43.3749	43.4773	43.4773	39.5527	39.6054	47.5719	38.3616	39.6108	39.5761	39.7109	42.3104	42.3104	36.331	35.2387	30.9176	41.0368	34.7386
44.6867	44.888	40.4691	40.3584	38.9264	44.6452	46.4207	46.4207	39.9012	43.6825	42.2778	40.5133	37.7389	45.0694	38.2396	36.1864	36.1864	38.9832	42.3137	38.6811	40.7812	39.3116	39.3116	38.1004	38.0563	33.4354	34.4973	36.112	39.3471	37.9173	37.9289	37.9289	34.44	38.1016	40.9805	35.3793	35.1293	39.3979	39.3979	39.612	39.612	45.0786	35.4297	39.3993	35.4822	44.9979	38.1833	38.1833	37.5763	46.5018
44.8691	46.1097	39.7608	41.8234	41.836	44.7772	44.7772	39.809	39.809	50.3646	41.811	44.252	50.6266	42.1721	41.0899	41.0899	43.5622	39.0591	42.1185	38.885	44.9287	44.833	37.5495	37.5495	39.4062	32.6907	42.2339	40.9612	40.5322	36.329	36.329	37.9918	55.0125	42.2018	40.9015	35.1339	34.3998	39.0466	40.9661	40.9661	35.1298	43.7653	32.8377	37.3209	40.8745	36.8876	36.5236	36.5236	37.0464	39.2604
46.445	46.1796	41.7982	43.5586	43.5586	39.7685	39.9525	43.5503	42.1236	47.7087	47.7087	48.613	42.132	40.7405	43.1808	44.4416	40.4302	40.4198	37.9838	37.9838	42.2674	43.039	38.7452	38.8391	35.4666	42.3377	42.3377	39.6797	39.6797	37.8097	36.6567	38.3309	39.3955	38.3601	38.3601	38.5049	34.0089	42.4544	41.0574	38.2855	41.1666	38.1346	38.329	38.329	42.5254	36.3362	45.1526	38.3969	45.1253	42.3681
43.657	49.33	49.0607	44.7089	40.4195	43.1022	43.1022	41.8587	40.7754	40.392	41.6568	39.2674	39.859	40.6909	42.5705	42.5705	41.2934	42.373	41.0088	41.0532	39.4175	41.031	41.031	41.2363	34.5062	42.3437	39.9283	46.617	42.3178	37.9046	37.9046	42.0123	43.6378	41.163	47.9184	39.7944	38.5309	36.4318	37.3933	37.3933	38.2343	41.0655	35.4748	38.1301	35.1817	37.1123	37.1123	39.7888	38.577	35.8644
47.7166	48.8788	44.2572	48.694	44.8984	47.5437	48.9677	49.0581	47.7823	47.6674	47.6674	43.5574	40.5023	42.1122	42.3367	36.2407	37.8547	37.8547	35.1343	35.1343	41.016	39.9345	42.2002	38.9069	42.148	43.6116	43.6116	40.9089	44.8802	42.1669	43.6395	42.27	38.0835	39.5637	39.5637	36.6393	39.553	38.1328	40.8069	38.122	40.8073	40.8073	39.5344	39.5344	39.7109	46.3918	39.5791	39.7902	46.4098	36.8336
46.2843	46.5009	41.5673	50.5057	50.4334	48.9419	48.9419	41.3663	46.2926	47.7239	49.1132	43.2754	45.1971	42.9545	43.7101	43.7101	46.2547	39.9886	40.5439	39.027	40.7479	37.8982	37.8982	38.2734	40.7602	37.0464	32.6889	37.9372	39.7369	41.1916	41.1916	43.321	33.4228	34.5055	34.5055	41.0374	45.0834	42.41	35.5829	36.6776	39.3853	37.2264	37.2264	40.7081	37.9913	38.4104	37.5536	34.8501	42.6075	38.4737
38.4451	47.8261	42.5272	47.7553	47.7553	52.0527	41.7207	46.4787	47.5873	46.419	46.419	40.7313	44.8707	45.1015	45.1473	40.8171	37.8246	37.8246	42.2174	43.6198	43.5917	43.6003	43.761	44.9513	43.5002	46.1954	46.1954	42.7254	41.9028	42.04	41.7951	42.0648	38.2222	41.4367	41.4367	42.1293	40.8445	40.7783	33.4588	38.1414	33.5379	33.5379	37.0801	36.7514	36.7159	40.1143	39.1427	38.5575	35.074	36.9639
38.9019	53.5546	47.7151	50.7533	47.7587	47.8551	47.8551	43.382	40.5661	45.2234	43.6826	45.0847	40.8034	40.8034	42.1793	42.1793	39.0687	36.2948	36.2153	36.5876	37.7641	39.5343	39.5343	45.1987	42.453	43.763	39.7891	50.752	41.1486	40.9054	40.9054	39.0896	42.0022	37.6818	35.3558	40.7933	38.1996	38.1996	35.5992	37.8704	38.3255	32.1333	33.7398	39.716	31.9994	34.6881	39.7627	35.8909	39.9236	39.9236
41.5585	46.1881	47.2492	47.8954	50.5494	50.5494	52.1353	50.6094	50.2388	49.2655	46.5168	43.2287	41.9945	47.5226	47.5226	51.8757	44.8721	39.9188	33.4635	36.1708	43.7314	43.7314	46.2893	40.4574	43.6516	35.5017	40.9894	37.132	39.4525	39.4525	39.4479	39.5746	43.7703	39.1862	40.9773	42.2468	36.6575	35.1439	35.1439	36.1054	38.0568	39.5551	39.5456	38.2226	33.633	33.633	38.4451	45.3728	43.9616	38.3738
46.9294	51.9057	53.3211	53.2538	50.6578	43.4147	43.4147	46.6639	40.9986	50.7653	51.7235	44.8858	44.8739	44.8739	39.7785	46.4749	47.832	46.3503	44.8463	35.1999	37.1661	39.7805	39.7805	40.5459	39.1973	38.1779	43.5351	42.2408	42.2408	39.509	39.509	43.4859	42.2162	39.4315	49.1837	43.524	40.7631	40.7631	38.1523	41.0251	41.0419	38.3643	33.5099	33.695	38.1128	39.7709	39.7709	38.2998	33.8163	35.3622
49.683	47.8946	50.7639	46.3826	50.5136	50.5136	53.348	49.1344	47.6899	50.5586	45.2162	40.9949	45.1002	41.5092	41.5092	38.1969	43.1948	38.8521	40.4185	40.9118	43.73	43.73	37.1877	41.0986	43.7895	39.051	36.097	41.2942	34.6219	34.6219	41.0312	31.9878	39.7482	39.6347	39.4526	49.176	40.9486	32.5998	32.5998	38.4247	38.4434	36.8059	35.189	42.3861	35.3217	35.3217	38.251	39.579	43.4227	34.721
50.7787	52.0435	50.7205	53.3048	50.6556	49.2303	49.2303	53.6328	40.4427	49.1749	50.6355	52.0443	51.663	51.663	50.5279	40.6107	43.1878	43.7898	46.4253	42.1453	40.5426	43.4183	45.263	40.8947	44.3184	44.3184	39.8565	40.2596	39.4235	36.9483	40.4395	44.7968	44.7968	37.7988	37.7988	39.9914	40.5587	42.3291	39.3522	40.6226	40.6226	45.0764	35.4235	39.6463	42.3437	36.8283	34.3115	34.1769	38.4225	38.4225
49.4072	48.0433	48.0433	50.7191	50.7071	54.689	49.384	47.838	50.6978	50.6978	42.5521	46.1343	47.6999	46.9296	44.6402	43.6413	47.5966	47.5966	42.3265	44.9397	35.2586	39.34	41.0007	42.1082	42.1082	37.1245	39.415	36.2241	34.4695	42.382	47.9505	38.9288	42.4888	42.4888	37.9807	41.0733	39.7637	37.8893	39.5756	36.5902	39.6656	39.6656	36.7745	38.273	39.6789	41.0781	42.5565	38.4099	38.4099	36.4718
46.5605	43.2894	52.0912	49.5484	49.5484	52.2162	50.4813	50.5615	46.2357	50.5232	47.9777	39.6509	39.6247	39.6247	44.6094	49.0445	44.9351	43.4481	44.3894	45.0619	45.0619	44.7543	42.0212	45.0528	39.6055	45.0853	40.8584	42.4444	42.4444	41.0367	42.4592	37.2579	41.0747	35.3953	37.8759	42.1821	40.7275	40.7275	37.4748	42.3211	39.5794	35.0206	40.8033	39.8195	39.8195	36.9017	36.9017	35.6415	38.4894	32.0526
50.7765	54.752	54.752	52.2811	54.9524	50.3925	44.9587	44.4503	50.7422	50.7422	49.4305	52.0039	46.496	49.2435	44.7205	49.1656	49.0998	49.0998	43.5469	42.5478	53.4006	46.3641	42.1873	38.0441	38.0441	39.529	43.7551	46.405	45.1794	37.2272	41.1547	42.2832	42.3199	42.3199	42.4062	43.7028	38.2441	40.7334	40.9556	39.6491	42.3864	38.2827	38.1829	42.3165	36.7858	36.7858	36.9924	38.5048	38.7112	43.8313
52.0434	50.7973	50.7973	50.9566	53.2499	49.4406	52.1517	54.7823	54.7823	47.5296	50.3344	52.0578	49.0473	43.3857	44.8897	44.1948	44.1948	41.3721	44.7878	43.5575	43.3743	40.0521	43.6319	40.4724	40.9892	40.9892	42.393	40.6127	36.1288	40.9806	50.7994	36.8234	36.8234	37.2539	36.1146	37.8302	45.1512	39.1376	40.8825	45.1505	45.1505	38.4414	39.4631	38.9095	38.131	38.4494	35.4451	35.4451	35.9997	35.9997
52.0772	52.2275	52.2275	53.0932	51.9538	50.5522	51.5965	50.5476	48.734	48.734	46.0383	43.0718	46.2523	56.0103	51.8239	51.8239	38.9328	46.2975	40.832	43.3435	44.5083	46.2363	48.9489	43.517	40.9163	47.7639	46.3399	39.8209	39.8209	40.4429	38.7637	41.5495	40.6896	46.1183	45.2157	43.8648	43.8648	36.1385	34.3831	46.119	34.4299	39.634	35.5024	34.4904	35.3991	35.3991	36.9421	37.2525	35.9344	37.183
54.9121	51.6452	50.8074	42.3979	49.1238	53.3646	52.1509	54.5988	54.5988	51.9389	51.9117	46.8778	51.9424	47.293	51.7886	48.9725	48.9725	44.794	52.8368	44.0403	39.8115	46.0582	43.4132	43.4132	44.8741	36.885	35.9251	39.161	36.3461	36.2561	41.8803	35.443	35.443	42.2114	46.4235	48.9661	46.5049	46.2933	37.1128	42.2323	42.2323	38.2408	43.7536	36.3267	38.0585	33.894	41.1138	41.1138	33.6175	39.3811
53.4797	52.0287	52.0287	51.8753	52.0547	50.5551	57.271	50.0673	48.5663	48.5663	51.5361	54.4004	57.1712	53.0054	54.4416	54.4416	51.2477	40.3812	40.4073	43.1721	45.5909	46.7527	45.5663	42.4562	42.4562	43.4691	40.6379	49.0193	44.8498	44.9856	38.1671	38.1671	36.4229	36.3409	36.3092	43.633	40.899	40.8984	41.1444	40.6369	34.6304	42.4063	43.562	42.2582	40.9064	50.6299	42.3773	41.0431	41.0431	40.5912
50.8405	46.5147	54.63	46.1264	52.1397	54.6303	53.3235	49.2118	49.2118	50.6517	53.0884	53.0698	38.3723	40.3544	50.1748	50.5047	50.5047	45.9124	45.6783	41.2412	41.2752	37.8633	46.0171	46.0171	44.0619	42.9585	43.059	43.3183	40.2835	44.6995	52.0116	43.1404	43.1404	44.8917	46.3642	45.058	43.5795	43.441	50.2833	47.6195	47.6195	43.5491	34.5339	39.0518	38.3242	42.3355	34.4699	34.4699	39.7776	41.1794
50.7433	54.8906	49.1042	49.1042	39.822	53.3853	53.5271	57.5216	50.7429	53.5188	51.3655	51.7644	51.7644	47.0602	50.5356	52.0009	54.2719	47.7556	49.0445	49.0445	51.9771	51.8337	40.5921	47.4487	41.7032	43.3542	48.9987	48.9987	44.8197	46.1548	39.9227	46.2565	38.8325	43.5534	36.0926	37.276	37.276	41.0486	43.4541	42.3405	43.8018	39.4822	37.826	37.826	40.973	36.8843	42.313	36.8786	34.7363	37.0476
51.3944	40.7113	44.204	47.3694	52.0135	52.0172	43.0866	53.116	53.116	50.4419	46.8821	47.0787	55.8091	55.9836	53.2585	53.2585	41.9072	52.5004	51.8656	47.8173	42.9939	45.2212	41.6927	41.6927	46.1853	46.0924	46.4403	47.6252	41.8248	44.9975	45.0194	46.4988	46.4988	38.8786	42.112	41.0694	40.8784	38.7359	49.2002	49.2002	47.7491	40.5753	42.3085	34.609	39.6395	35.1498	37.0366	37.0366	39.6968	34.6705
45.7687	54.7052	46.642	50.7862	47.5548	42.3188	49.7026	49.7026	56.9764	55.9181	50.5517	48.7792	43.1598	52.7101	46.1254	46.1254	44.2571	50.7294	43.3732	41.4863	47.7459	50.349	50.349	48.9003	45.3999	44.6612	39.5699	39.5699	45.9901	43.26	47.4131	46.2768	43.2034	40.5404	40.5404	34.0607	32.4395	42.2283	43.0494	41.8432	37.6249	35.1723	40.6494	40.6494	40.0502	42.1032	35.516	37.4871	39.8386	39.8484
51.457	53.2985	47.1782	46.3756	46.3756	52.3459	47.7361	53.56	57.7272	54.893	54.8124	54.8124	53.3183	57.338	57.4131	50.1593	50.332	51.8205	51.8205	49.1762	46.2275	49.0865	50.1677	46.6355	49.0525	44.154	41.3667	41.3667	46.2168	46.2798	44.9143	43.0479	40.3613	48.9513	47.4861	47.4861	46.0856	38.2566	43.6797	35.4824	40.9727	38.2511	38.2511	39.7683	39.7683	37.491	43.7473	31.9293	38.5079	39.5001
48.9271	52.3506	54.9861	53.6216	52.3587	50.7437	52.2008	52.2008	53.4382	55.051	55.0043	50.7121	47.0325	44.2895	54.6556	54.6556	51.9756	48.1942	53.2494	53.0077	48.5253	55.2463	55.2463	48.9496	48.9247	42.3273	46.1979	37.0608	44.8861	43.3356	44.493	44.493	44.749	37.8152	46.1778	43.2219	38.876	41.5856	44.48	44.48	40.8687	41.0224	43.7145	42.6898	48.0866	42.3838	42.3838	38.4037	39.6419	39.8994
48.067	50.3251	49.5167	49.5167	51.0248	53.7658	53.7137	52.2063	57.6828	57.7068	57.4812	57.4812	52.0123	53.319	56.1463	46.2707	53.3656	54.4759	54.4759	45.1098	54.5551	44.2837	45.1981	51.5031	50.3747	47.4606	46.9578	46.9578	48.8516	44.3669	45.1041	41.7547	43.1475	43.1475	44.8961	44.8961	41.9331	38.8413	39.2038	39.2038	42.0833	38.1243	40.5709	42.5176	42.6431	36.9481	40.0873	40.0873	34.3694	38.5494
53.393	53.2506	52.0895	52.0895	53.1753	48.9005	56.2621	57.7076	57.7876	43.2049	43.2049	56.0301	55.9481	51.7624	48.952	44.2776	56.1627	44.8659	42.0812	42.0812	55.749	45.6045	51.6639	51.4879	50.1698	48.9293	48.9293	38.6603	48.7761	44.9287	47.3853	46.8289	50.0784	45.7651	45.7651	46.9868	44.2007	44.1471	41.5279	41.5413	44.6265	47.4543	40.5085	40.5085	41.781	38.7869	38.151	33.5503	37.864	38.212
53.3937	51.8678	51.6956	51.6956	53.3667	56.2397	57.4072	57.6343	57.4431	57.4431	42.1003	57.4791	55.9049	57.1713	56.9891	51.1631	54.3964	55.7552	55.7552	53.091	44.1672	54.7349	50.4748	47.7195	45.3435	47.589	46.154	46.154	45.7842	54.3207	55.6191	48.5418	48.9211	48.9211	46.1772	44.6579	44.7848	44.8832	46.3759	39.68	43.0227	40.8772	40.8772	45.0377	39.7563	40.6133	39.4484	45.0255	33.5621	39.815
50.2997	49.5722	54.5794	54.5794	55.8426	53.3074	51.4498	47.1761	58.6604	54.5264	54.5264	49.5999	54.7569	54.3232	54.8532	51.8897	54.7794	43.0595	50.0985	50.0985	51.6539	48.4215	50.4787	41.2815	42.4605	50.2783	50.2783	47.1939	47.1196	51.6455	51.4675	49.9338	48.7617	45.9437	45.9437	47.5625	46.3488	46.4449	46.352	46.0885	44.8478	44.8478	42.1445	36.2859	33.7942	40.5779	45.1989	43.7188	42.4131	39.7584
50.7226	54.3097	54.6642	54.6642	48.6903	54.8717	54.6957	51.4494	48.0201	48.0201	52.1569	53.4343	53.4324	58.8689	47.9819	49.0847	54.666	57.2633	57.2633	53.3308	49.0141	52.0859	50.3052	49.2204	52.1349	49.1703	51.7265	45.9282	45.7713	49.0722	49.0722	48.1861	50.3451	45.8333	46.3685	46.4619	45.7772	44.3564	43.6311	42.5609	42.568	39.6992	39.6992	34.5753	40.7242	45.0447	41.9892	42.452	41.2998	39.2676
50.4627	51.9387	51.9387	53.5335	53.4182	51.8801	49.2054	47.9261	48.6425	54.7809	54.7809	53.0714	57.6479	52.1258	57.7282	54.7741	53.2977	52.11	53.4509	52.0299	45.4094	45.1094	45.1094	48.9782	53.2641	50.557	51.906	47.4785	48.9429	48.9429	37.0127	43.1503	47.6764	49.0739	47.0624	47.9098	41.9906	42.1018	42.1018	39.7175	47.8643	47.824	42.3555	43.3959	38.8808	41.1464	41.1464	42.4916	40.783	48.1411
47.0652	56.231	52.0116	52.0116	53.4469	52.2369	54.7474	56.1954	56.0687	57.3714	49.8111	55.0083	50.661	50.661	49.8739	50.9011	49.2035	57.3667	54.7871	54.8657	51.9082	51.9082	47.8194	50.1972	47.5103	52.0976	50.8227	49.1426	49.1426	50.4162	50.4162	44.3721	44.5443	51.8742	47.4464	47.6718	47.7849	47.7849	42.1761	46.2405	39.7992	39.8197	38.7728	38.869	42.2979	42.2979	39.395	41.6868	43.6765	37.2051
54.8059	49.213	49.213	49.0472	49.909	58.8732	57.627	56.2002	56.3451	56.3451	57.8796	56.4249	52.0798	56.3282	54.6068	44.4949	50.9038	50.9038	56.0474	50.6676	53.3781	56.2145	53.261	50.1124	51.8429	54.6292	54.6292	47.3178	54.6289	49.0161	49.1015	49.162	44.2189	44.2189	41.3985	40.5763	37.463	44.8805	44.8805	43.6404	44.902	36.0653	42.3142	36.151	45.1138	42.1821	42.3843	34.6875	36.8052	40.7947
54.8667	52.1454	44.223	42.411	53.4948	56.0405	56.0405	50.6311	51.9174	49.3035	52.2287	47.8581	53.3824	53.3824	51.6156	54.9411	54.9737	51.899	50.383	52.0359	54.8627	54.8627	51.6053	54.7194	51.7957	51.6275	53.2357	45.9184	45.9184	49.2402	49.2402	45.1886	46.2677	44.5572	43.054	44.8953	37.882	37.882	39.8286	37.9948	45.0193	38.7772	42.7129	40.9207	42.0741	42.0741	43.4658	47.9647	54.5966	42.0676
51.8905	48.2039	48.2039	52.3137	53.7536	50.7843	56.2601	48.0917	48.0917	49.5511	52.4794	45.9809	40.6648	48.5237	54.5607	53.2997	52.083	52.083	44.2793	53.3287	53.4458	52.1867	51.9997	53.1578	53.1578	50.2548	44.2456	49.078	47.6236	42.4799	44.9293	39.7197	44.7463	44.7463	44.8248	43.5003	46.5577	43.5696	44.9777	42.8551	44.3981	44.3981	44.3336	42.2974	44.8667	41.998	44.8943	40.9924	40.9924	36.2341
51.7547	57.25	51.9415	49.2273	49.2273	53.6111	42.5939	52.0237	53.2163	46.3504	52.074	51.6608	54.9349	54.9349	54.9768	52.323	53.6268	55.025	50.9687	55.0976	54.9621	52.0529	54.7019	50.6504	50.26	50.26	48.9379	49.1503	41.8392	49.236	47.2952	47.9174	47.9174	53.1082	47.813	46.3025	45.1124	49.099	46.5216	46.5154	46.5154	43.4219	43.6478	38.9452	42.2292	40.7331	42.172	44.9773	39.3368	39.3368
52.0374	52.0797	51.9718	53.6087	50.9294	52.2874	51.7805	53.5201	50.7761	52.365	50.9288	49.3264	49.3264	49.3934	43.502	54.7521	46.9823	46.9823	51.8168	49.1355	56.1857	58.6477	44.3343	54.7008	54.7008	51.7689	53.0154	54.6042	51.8277	51.8568	53.096	37.7831	49.132	49.132	49.1103	50.4795	50.3879	45.8249	46.3006	49.0023	44.9277	44.9277	41.7705	40.5693	38.6912	43.4194	43.301	43.3659	41.0715	41.0213
50.2898	53.6249	49.5039	49.2227	49.2227	52.0429	49.0018	46.9595	50.9986	43.2229	52.2425	49.2468	51.6804	51.6804	53.2786	55.7897	44.367	52.2128	50.9799	52.0113	52.0113	54.4176	53.1896	48.7343	51.8043	50.8449	50.6599	47.791	47.791	47.9027	52.0211	45.895	47.7957	45.834	50.6834	50.3481	52.0749	52.0749	50.2915	50.5905	48.0141	41.0871	46.664	46.1519	45.0697	42.295	44.4271	43.7634	39.4326	39.4326
50.4295	50.3709	50.3709	49.4108	47.9925	49.4912	49.5157	50.7393	50.7393	56.0832	53.8506	50.9825	50.7746	52.1189	52.2127	51.916	42.5314	50.7787	46.904	52.0423	52.0423	50.4698	54.814	51.9827	50.7272	53.4498	53.2393	53.2393	51.8499	46.8813	53.3023	51.911	44.2045	44.3463	50.5185	50.4653	50.4653	47.9753	49.4088	50.7197	46.1907	47.9353	51.8952	43.6677	43.8659	43.8659	46.3638	39.7213	41.2354	43.7187
53.3328	49.0533	50.6576	47.002	47.002	45.2136	54.6912	46.8201	54.6393	51.6049	49.7413	45.7727	50.5097	50.5097	45.2569	50.5667	47.6698	55.6847	44.1324	53.3601	53.3601	54.7712	54.8461	49.5391	51.9516	51.7062	42.4173	50.6547	50.6547	50.4666	49.0365	47.5119	47.8284	49.0943	44.61	44.61	48.9892	48.9892	51.7756	51.9091	45.2133	45.2649	40.9701	45.0305	45.0305	42.1272	42.1919	39.9629	32.4806	41.9978
55.7759	46.2017	46.2017	52.0753	50.4507	53.279	45.246	46.1697	46.1697	53.4236	50.6571	49.0036	50.7347	47.5534	49.2694	49.2694	53.6514	56.3764	54.8892	54.7115	53.3937	47.5259	53.5167	50.4174	50.4174	47.604	50.3783	54.3111	50.5252	51.9422	50.483	50.5031	48.9779	48.9779	44.1411	51.9429	50.5838	47.8904	47.9597	47.9597	46.4091	47.6942	47.7512	45.2839	44.4369	45.1879	39.9911	44.9731	44.9731	41.0238
44.2489	50.5111	36.7108	53.2397	52.1096	53.2285	53.439	53.221	53.221	56.0298	51.8915	48.9988	49.1337	51.8639	52.1976	53.3555	53.3555	43.4485	49.1267	57.3127	48.7037	46.3883	50.73	53.2587	51.4375	48.3362	53.0534	53.0896	53.0896	48.9416	50.3721	51.7563	48.7382	50.3064	50.3882	50.3882	50.2813	46.3035	45.6044	45.9112	45.1762	50.6437	50.6652	49.236	49.236	41.7287	40.603	43.2268	43.2273	44.9876
54.5198	52.8677	50.2087	43.3816	52.0675	45.1443	54.7224	54.7224	54.7272	50.6037	41.528	44.4906	52.6528	56.0627	54.5359	54.5359	51.4743	50.2535	53.4195	48.6516	51.8753	53.3033	49.6903	47.8834	47.8834	53.1789	48.4297	54.308	42.1708	50.1826	51.6288	51.6288	51.468	51.5874	51.5079	48.9583	52.9871	50.5368	47.7184	47.7184	45.5173	50.5176	46.4535	50.5538	44.3547	46.5824	47.8691	42.167	42.167	45.1658
50.1436	51.7042	54.6473	54.572	54.572	53.289	50.621	53.3404	54.605	54.4333	53.5319	53.5319	53.6037	51.5354	53.1658	53.2588	47.9518	48.6467	51.4047	53.1775	50.4751	43.2776	49.0821	49.0821	50.5636	53.1092	50.3245	43.9669	49.7728	47.7645	49.4717	51.5825	45.1743	45.8093	50.2784	50.2784	50.2321	47.5921	45.4241	51.9013	50.4712	49.2137	45.0449	47.8556	47.8556	45.5535	47.3318	46.4068	43.6651	41.6268
50.3983	51.6167	43.3544	43.3544	50.3683	50.3899	44.7931	53.1638	50.37	53.2317	50.4062	47.821	47.821	51.1905	49.047	50.0815	40.3203	48.6271	48.6999	48.6999	48.9134	47.5561	47.4494	47.5523	49.1222	49.0553	51.8069	51.8069	53.0367	51.3552	47.4424	51.6319	50.4602	50.1501	50.1501	51.8461	51.8461	51.8566	50.3644	47.5319	48.8165	42.4541	44.645	44.645	47.5782	47.8013	49.112	46.4743	44.7839	42.2521
48.968	49.1441	50.3986	43.6383	43.6383	41.4199	49.227	53.018	49.136	48.946	51.919	51.919	52.0656	53.3407	53.2108	51.9264	55.9013	52.158	54.7902	48.7594	48.7709	47.7991	42.6239	42.6239	44.22	48.6159	52.0872	49.1458	50.2836	46.2662	54.3674	50.4291	50.4291	48.9914	46.954	44.7227	50.4938	48.9516	48.9516	50.6004	47.5107	50.415	50.2993	44.46	47.5077	38.8975	46.5718	46.5718	45.2458	46.1167
45.8993	44.0397	51.7508	47.2857	47.3571	48.8469	50.0172	50.0172	44.2162	49.6266	50.7514	51.358	50.4093	50.424	49.3565	49.3565	50.7844	49.1745	54.6511	48.4354	50.4037	49.1555	49.1555	49.1108	49.1108	51.7984	47.9339	54.0974	55.715	53.0114	53.0592	53.0592	55.5449	46.8604	48.4573	51.7096	51.6963	47.0477	48.9661	48.9661	51.6346	44.1182	46.3289	46.0398	46.2036	45.4152	45.4152	43.609	40.8627	45.2214
44.2503	50.0002	52.2032	51.6438	49.6722	50.2388	50.2388	51.8762	51.8762	53.159	54.4197	49.1963	54.5047	50.3782	50.3782	44.2224	50.4912	54.1541	53.3386	53.2602	54.7618	50.5427	51.9854	51.9854	47.8709	53.2426	50.0503	50.1256	52.979	53.1919	46.9063	48.6168	49.0409	51.7687	50.2771	50.2771	47.9797	50.3439	45.6245	48.4832	49.9044	52.7856	52.7856	50.2722	54.2473	50.3928	49.0628	49.07	47.6002	44.6067
49.9968	46.6607	51.5606	51.5606	48.9547	50.2375	39.5763	50.6428	50.1587	51.7098	51.7098	51.7114	49.7838	51.7105	41.5084	47.1219	51.8673	50.0124	51.7488	51.7488	52.9657	49.1573	45.3663	47.5409	48.2273	46.1679	46.1679	48.2224	50.4306	48.982	50.3618	47.4058	49.9902	52.8418	52.8418	52.8731	48.7973	43.47	44.1138	49.5108	52.5563	46.6891	48.6403	48.6403	44.0196	45.8425	49.1065	50.2379	44.7316	44.9664
47.2616	46.8323	46.8323	45.462	45.9734	44.3275	50.2137	47.8759	43.1193	43.1193	47.7863	47.7863	51.716	44.0952	53.2969	51.8194	50.4725	50.4777	50.4777	50.4856	51.8455	49.0923	50.1183	54.8135	51.7141	53.2352	53.2352	47.8451	48.6087	48.7926	50.0538	49.9554	48.3579	48.8937	48.8728	48.8728	52.9609	48.6365	43.4071	48.5581	48.8816	47.3355	47.3355	45.0982	46.3696	46.9316	43.2443	47.6582	46.4594	47.6417
53.0204	45.1993	50.178	51.7515	51.722	45.686	50.1014	50.1014	55.9856	51.7982	51.7184	51.9132	49.025	47.5038	47.5038	52.0139	44.2206	51.5991	50.0932	49.9579	51.5566	46.1813	46.1813	53.1988	53.0745	49.7293	51.7401	45.2497	50.3236	50.307	51.6736	51.6736	50.9186	50.2113	51.527	55.8788	49.6201	54.3809	54.3809	44.3007	43.1965	50.041	50.208	46.7363	50.1345	49.0298	49.0298	48.5373	43.6557	43.6308
50.2546	48.3549	40.0883	50.1497	47.9883	50.2637	50.2637	48.7331	48.7054	50.3563	48.7925	48.9764	51.96	53.2373	50.4905	47.4169	49.1547	47.5489	47.5489	49.1384	49.21	50.4184	50.2031	50.3431	48.7446	51.6346	51.6346	48.9204	47.3688	50.2936	54.3341	44.3755	49.1236	49.1236	47.5321	47.0646	43.4	50.3059	49.0712	45.764	50.1828	47.9447	47.9447	48.683	48.8494	44.3258	46.0051	47.4828	46.4006	45.1131
45.0751	50.0941	50.0941	44.5526	48.7617	50.289	49.9371	52.0899	49.0727	49.0407	49.0407	51.7757	51.5698	46.8006	46.3145	49.2376	50.2887	50.2887	53.4183	53.4183	49.1369	48.8595	49.0026	50.4957	49.1891	53.1738	53.1738	51.8253	54.6488	50.5086	52.9384	53.1339	50.3927	51.8201	51.8201	53.0903	53.0871	51.4852	49.9031	50.0288	51.6884	51.6884	50.3688	50.3688	48.9674	47.7537	48.7461	50.4166	44.9097	49.0847
42.1141	41.5469	48.8713	51.8259	47.4191	45.1474	45.1474	48.7979	50.5328	53.1967	50.2926	50.3085	44.3705	50.7055	50.7055	53.4211	53.555	50.605	54.6815	50.3307	53.3062	53.3062	53.083	49.2829	47.7755	47.4921	49.8193	48.5977	51.5692	50.6395	50.6395	50.5823	47.698	45.0356	48.9866	48.5435	47.8021	51.5876	51.5876	50.5865	48.7085	54.2898	48.78	47.7289	44.2162	44.2162	47.7678	47.7411	40.6801	40.4532
38.3603	47.2725	47.2725	50.1822	45.8323	50.6533	45.4759	45.3851	45.3851	44.5082	44.5082	49.4373	46.1345	51.8268	49.4574	48.2689	52.0395	52.0395	47.1575	48.0059	49.1717	46.1519	53.1009	50.7372	47.5124	45.8707	45.8707	50.08	48.8269	49.1212	56.1482	51.8365	48.9935	50.3585	50.3585	48.9002	48.4181	47.3324	50.1411	50.1657	47.7672	47.7672	52.7813	50.0227	51.5212	50.4427	41.7535	38.8764	45.9361	44.8643
51.6126	52.8732	52.8732	51.9659	53.7708	54.605	48.9675	54.6425	53.2827	54.8023	51.6855	51.783	52.0063	52.0063	50.5825	53.4918	49.1006	48.6842	50.4715	53.1293	53.332	53.332	53.4015	45.3095	49.0492	49.0475	51.8153	48.1089	50.407	53.4077	53.4077	50.6028	47.0356	53.0393	50.2063	47.5549	53.0634	53.0634	50.0627	44.1638	47.161	44.79	41.4476	44.0699	50.2715	50.1438	48.785	47.638	40.8751	40.8751
49.0224	52.9289	53.1172	51.7736	48.4931	51.8006	50.4067	46.9223	46.9223	51.2811	51.7631	50.5429	50.3244	52.0192	49.1442	50.6088	52.1475	52.1475	50.8474	55.8388	48.8113	49.5322	50.7062	46.4806	47.6409	51.9146	51.9146	50.4795	51.7844	51.6208	48.1713	49.0245	49.0245	49.0796	51.8813	47.5401	53.2408	53.0649	48.5513	45.148	43.4595	43.4595	43.3852	50.1428	47.4869	44.1091	43.4785	49.1275	50.4601	43.1094
50.042	46.3562	39.7505	45.8635	45.8635	48.9746	48.9746	45.1315	50.4822	50.5679	48.6325	51.9572	50.6852	50.6852	50.5807	50.6355	50.5795	44.5006	39.7016	47.2845	46.6582	46.6582	46.5254	44.2475	46.1519	50.4103	46.0307	50.5432	50.5432	46.3014	50.4599	45.8528	51.4782	48.9841	46.1313	47.7446	46.1458	46.1458	45.3139	46.1356	46.9292	47.8798	51.5885	50.1056	47.3933	47.3933	44.9887	46.2963	37.1571	42.1068
44.1042	46.0608	51.5245	50.3015	50.4685	46.7457	50.5317	48.7456	48.7456	49.1872	50.5631	45.7314	48.7995	49.079	47.2012	45.3608	50.415	50.4508	53.1976	48.0312	48.0312	50.7348	50.3444	47.6979	45.8529	43.6464	46.5274	43.1911	44.3926	44.3926	49.2055	46.536	48.993	49.2835	46.2379	48.9823	47.4479	52.9534	52.9534	50.3022	51.8586	48.7751	48.1463	45.2659	45.2659	50.2974	43.6725	49.1593	47.9488	42.7183
42.4214	48.3038	48.3038	47.2165	51.4763	45.9859	50.1685	50.1685	47.4583	45.8241	50.5307	49.6533	51.8426	50.4789	49.8677	50.3806	50.3806	47.8305	48.0358	39.8162	44.5204	54.2602	54.7897	51.9068	50.6413	50.6413	41.3802	51.7818	46.0813	43.469	39.1368	46.0895	47.7567	47.7567	49.0951	46.9968	46.1008	47.3701	44.7638	44.6258	44.6258	44.8254	44.6848	45.2216	50.2527	46.2253	47.6487	45.8395	47.8451	47.8451
48.4806	45.0972	43.9102	48.9417	49.0485	47.7385	51.1884	53.3358	53.3358	49.0686	46.0073	43.2773	49.2226	43.706	50.6119	49.3725	49.3832	49.3832	47.8588	50.433	48.5594	50.3384	50.4848	50.3077	50.3077	48.7352	54.6987	51.9466	49.2643	49.1299	47.7923	50.5317	50.5317	49.2128	47.87	47.6833	46.3708	46.9502	48.5967	48.7213	51.5497	51.5497	50.1691	45.167	52.682	45.6794	47.5231	46.0013	46.0013	47.0343
54.3196	51.0403	45.8232	54.2449	48.7869	54.5844	46.0336	46.0336	48.6018	48.7022	51.6836	49.0332	50.3121	48.9926	53.1236	43.1531	43.1531	48.9368	47.638	51.7749	53.0562	53.055	55.8372	49.8323	53.1674	53.1674	51.8224	51.82	50.4374	51.9549	48.1286	47.7298	47.7298	51.739	50.3747	53.0551	48.52	51.4665	46.8733	47.5129	47.5129	47.3913	45.9817	44.6015	46.001	44.7493	47.3668	47.4517	46.2772	46.2772
48.7292	49.9574	49.9936	50.0515	41.4428	44.6313	46.1909	47.5801	47.5801	48.9576	43.3391	48.9129	45.1151	51.5049	48.5751	48.5751	47.672	47.4448	47.4797	50.2681	50.2775	50.34	48.7689	43.3103	43.3103	49.1257	47.7137	50.2781	53.3742	53.353	50.2202	47.7748	47.7748	47.7769	46.3292	49.1364	49.0608	48.5544	45.1341	45.1341	44.6778	48.8796	45.9261	47.5622	46.1878	44.7565	44.7253	50.0092	50.0092	48.9479
48.6704	48.3306	50.0998	45.9892	43.148	48.9555	51.8564	51.8564	48.9815	46.9862	50.4491	50.4158	47.5729	50.5217	45.4157	50.4499	50.4499	49.1861	46.1783	52.9132	45.2806	45.3924	46.9665	46.9665	51.8108	51.8108	44.1109	50.4607	42.613	47.7489	45.4143	45.4143	48.8468	46.1005	48.8535	50.3397	47.775	44.7297	48.8908	49.9242	49.9242	47.8399	48.862	46.8176	45.6245	45.6976	48.8967	48.8967	51.5632	46.1796
41.9978	48.698	48.671	48.4684	46.1241	48.7837	51.8384	46.869	46.869	44.1369	47.7251	46.9503	47.3963	48.5857	45.9789	45.9789	46.4838	44.3446	47.6665	40.5725	44.4237	50.4644	47.7109	50.3769	50.3769	47.7812	51.8982	50.4947	47.0184	45.7524	47.9307	46.5669	46.5669	46.018	45.8185	47.6987	51.6883	46.0293	47.4569	47.4569	44.2411	45.7132	47.401	48.8648	46.1788	45.9621	44.2878	46.3502	38.8297	44.5116
47.1344	49.9114	50.0427	50.0427	47.1742	44.3873	47.2819	51.5037	48.8686	49.0754	50.2501	50.2501	48.7841	47.6805	49.0292	54.5425	48.9175	49.9051	45.918	45.918	41.7838	51.5468	45.3209	44.6086	42.3798	46.4714	46.4714	47.5978	47.5978	48.9483	50.5479	54.5988	47.4189	47.8141	44.6492	44.6492	45.6707	44.3365	47.2832	46.1399	46.1469	47.3901	45.8108	46.3097	46.3097	51.773	52.9969	44.6832	44.7808	44.8734
47.2298	50.1595	51.4352	45.9182	45.1353	48.9317	48.7912	48.7912	48.8541	50.3357	48.466	50.1082	52.9393	50.2692	53.3214	53.3214	44.328	52.057	47.5288	47.7621	45.2824	48.997	43.3432	46.0964	44.0931	41.7294	50.3697	50.3697	46.0943	48.9713	43.241	41.3868	44.7456	53.1544	50.3548	46.3036	46.3036	44.7225	44.8238	46.1425	45.3075	47.5465	44.62	45.7394	46.0273	42.2624	46.0219	46.2916	46.2916	47.4566
54.0831	44.7329	44.1914	45.9081	45.9081	44.6996	48.6724	47.7616	44.4982	51.7171	51.7886	51.7886	50.4884	44.12	49.1206	50.3124	50.3124	47.3576	47.616	47.7589	51.7701	47.7147	48.9425	48.9425	47.5008	50.2196	54.118	43.8173	44.9312	50.3321	50.4041	50.4041	47.4939	49.7431	49.0339	48.5474	44.738	48.9994	48.9994	50.2915	50.0516	47.5309	50.1769	50.1769	51.4569	46.9696	43.0479	48.9855	49.0882	46.524
52.7127	44.7693	52.8354	47.0333	49.4113	48.7362	40.6807	40.6807	44.6667	47.2818	51.4178	46.7989	47.8798	53.303	51.4871	51.4871	50.2	47.4942	50.3502	46.9021	47.5194	51.5238	51.5238	47.5747	47.5747	48.5074	45.1146	43.3729	46.0883	51.6622	43.3646	43.3646	45.88	48.9722	44.1206	47.1528	50.4502	49.0486	50.1607	50.1607	50.2451	48.8629	46.0213	46.2608	45.3825	46.2281	46.2281	44.2588	44.2588	45.9818
43.0273	49.9295	47.2697	46.4344	46.5041	48.2612	48.2612	45.8269	50.1128	46.0451	45.9638	53.0114	45.6764	50.0977	47.2365	40.5556	49.7393	49.0651	51.9503	51.9503	51.6741	48.9982	49.4878	44.3348	51.5132	48.6522	48.6522	43.9841	50.2392	45.1594	46.7553	54.4429	46.1818	48.9139	50.3383	50.3383	47.0438	48.9197	46.0902	44.7702	47.7701	47.4052	51.7479	51.7479	51.5779	48.7506	48.8369	45.7986	45.803	44.6151
43.4932	46.9446	42.4587	43.5839	40.208	45.6538	49.987	49.987	48.8525	51.6508	47.8132	50.2779	45.091	50.35	50.0586	50.0586	51.626	44.6339	50.2966	54.518	49.1018	50.1224	50.1224	54.1411	50.2468	48.8836	48.9171	53.0267	48.8775	50.3461	46.0303	46.0303	47.1581	46.0476	43.5558	46.3577	48.561	48.561	52.9437	52.9437	51.7411	51.8506	47.6377	50.2511	50.3531	47.6434	47.6434	47.4183	50.1811	46.1473
46.1436	51.0835	51.0835	42.7446	41.8374	51.0515	40.1264	49.8865	46.7099	48.3076	38.2788	38.2788	46.9584	46.6707	42.4457	50.446	50.0996	51.2414	51.2414	49.4142	54.3869	52.9654	52.7688	51.6561	50.4725	46.6857	46.6857	51.5707	47.265	49.4647	50.1507	49.5459	54.3441	51.7649	51.8632	51.8632	48.8608	47.4364	51.5181	47.299	46.8267	45.0072	45.0072	43.3261	47.9801	48.5179	49.052	48.6918	48.9456	47.5664
49.1638	48.6847	45.424	45.424	44.1834	45.5189	47.2309	47.3771	48.6748	44.1272	44.1272	47.0906	40.7015	44.3922	46.1384	51.8067	50.4959	51.5727	54.6584	54.6584	50.3511	50.4211	48.9164	48.5341	48.8141	48.8141	46.8449	51.4737	52.9142	51.4391	46.9482	47.6988	51.7335	54.4977	54.4977	44.947	48.8227	48.5189	48.8256	47.3071	47.3835	47.5338	47.2275	47.2275	51.466	50.0192	50.1277	47.9145	48.7979	48.7979
46.7831	46.8248	46.8248	41.1322	46.8518	49.7754	43.8892	51.2367	48.6319	48.6319	47.388	48.8191	46.8688	47.3049	41.3921	49.0349	50.1964	42.4816	42.4816	44.4506	45.9372	51.7707	53.1873	51.4543	46.821	44.0542	44.0542	46.7831	50.466	50.2459	46.3311	49.0281	47.4568	47.4568	41.4446	41.4446	48.9751	47.6221	47.513	48.7907	46.1734	48.7023	48.7023	48.8889	48.6874	48.9988	50.3869	45.8775	31.9739	39.6552
53.973	49.1849	46.6344	47.7944	49.5995	46.4597	48.6119	48.6119	43.7386	48.8409	43.8076	48.7313	45.8764	45.8764	47.3139	48.475	48.9659	48.7942	48.8271	47.5645	47.8954	51.743	51.743	51.5341	48.6678	50.2803	48.4799	43.3129	53.036	53.036	48.4152	49.9846	51.5188	44.4428	46.0967	45.2702	47.0001	47.0001	46.0527	47.5205	50.2437	44.0058	48.7451	46.0749	45.8454	49.8372	49.8372	48.5114	47.1833	43.1845
45.5249	40.6129	40.6129	42.723	35.1269	43.6598	54.0061	48.6196	48.615	48.615	39.4215	48.5948	41.9929	48.4375	45.4361	47.3003	48.7202	46.054	46.054	49.9455	43.9966	46.0723	48.7644	45.1866	48.9023	52.6586	52.6586	45.3815	46.7116	45.499	44.1113	43.7881	48.9707	48.9707	47.8894	47.2581	47.2486	48.9916	50.3482	45.2124	46.0726	42.6468	42.6468	44.1925	42.5612	43.4116	46.3497	43.126	43.0558	44.721
49.4868	55.335	53.8724	53.9541	51.1585	51.1585	52.4271	41.7189	48.2836	46.4483	48.1263	46.4322	46.9333	46.9333	42.1088	42.2267	47.1151	47.0401	50.0431	48.4016	45.8458	49.8262	49.8262	45.8696	47.2549	46.6905	48.869	48.3028	47.4587	47.4587	50.1167	46.0054	47.6381	42.1745	45.8243	40.6669	36.7605	36.7605	47.312	45.7202	43.4455	46.2737	48.605	51.784	51.784	47.5063	47.5063	44.9486	44.8111	48.6197
51.0397	42.5631	44.5436	56.0856	48.9094	40.9674	40.9674	46.2559	42.5456	46.1018	43.4128	51.1294	44.8947	44.8947	42.9345	48.3637	45.5386	44.3964	40.8855	45.8545	45.7329	45.7329	45.806	46.5194	47.456	51.3911	44.9287	46.493	46.493	48.2628	48.2628	46.9169	47.9594	44.4826	46.0275	47.3977	41.6286	41.6286	44.5034	42.4087	50.1261	48.8485	41.5102	44.7917	45.8427	45.8427	44.539	47.515	46.9035	48.9688
53.4305	51.9553	52.0629	49.8054	42.696	41.6603	48.9079	51.1832	51.1832	44.5967	49.3766	46.1909	47.8819	46.2359	49.7634	51.2208	47.3051	47.3051	51.108	43.8279	41.0119	42.2155	48.6558	47.2067	45.852	44.2104	47.0607	48.4391	43.1066	43.1066	50.1294	49.8413	50.0275	48.253	46.7161	51.8446	46.7289	46.7289	50.0028	46.7644	49.6377	45.9735	45.6901	43.2237	43.2237	44.1157	44.1157	46.0577	46.0096	47.1248
39.6039	50.4307	49.0614	45.5427	50.407	48.7272	48.7272	47.7115	40.8498	44.4626	46.2349	45.6525	45.6525	48.1272	48.3392	48.0607	43.6992	43.7839	41.1766	43.0836	55.4314	55.4314	44.1529	44.8255	46.4972	43.8717	47.5885	45.2913	45.2913	46.6691	46.6691	46.0484	43.4155	45.6623	37.7588	44.0147	46.1472	46.1472	42.274	46.8106	51.1877	45.8987	42.9475	40.6503	37.9641	37.9641	44.1765	41.4325	44.6676	44.6137
48.458	42.6243	44.365	39.7997	45.3283	39.8271	39.765	48.8487	48.8487	53.8742	39.0851	41.6819	48.194	45.2515	49.8383	48.319	44.0354	44.0354	39.2436	38.0932	36.5133	41.0167	42.7746	47.2731	47.2793	47.2793	48.3036	40.5519	46.0428	41.513	48.5603	43.8893	43.8893	44.2312	45.473	44.3606	47.2592	47.0774	45.7118	46.1778	48.9247	48.9247	44.2809	41.5857	40.3923	42.6537	47.5435	46.1078	46.1078	44.6045
48.0831	47.1427	45.3647	46.3847	46.3847	46.9072	48.1165	48.0566	46.6163	48.0688	50.9241	46.5689	46.5689	43.2369	47.0617	44.1225	47.7085	40.3117	47.1767	39.6218	47.2699	47.2699	45.737	49.9604	46.8218	36.5657	40.3624	36.478	36.478	43.8483	46.8226	48.6055	43.8772	47.3276	48.5546	44.0028	41.4437	41.4437	46.143	43.3128	47.4856	44.6548	44.4914	41.3131	50.2104	50.2104	41.4601	44.688	43.2598	47.6657
47.194	48.8326	47.0508	50.7983	44.5334	47.4099	46.1878	50.6431	50.6431	44.5699	41.5633	40.9804	48.0209	41.119	39.3795	36.6117	41.7361	41.7361	46.9526	44.8975	44.3806	45.8015	44.1852	46.9441	46.9441	42.0638	44.3779	39.5904	48.4191	43.3939	48.6946	47.3505	47.3505	51.3514	45.5965	45.9864	38.7309	52.7386	47.3598	47.3598	46.0616	46.0616	45.4618	43.1004	43.338	44.8021	45.9956	44.4947	44.4947	47.4431
51.0413	39.9259	36.7745	44.4348	44.4348	44.3455	45.1554	48.1353	49.8632	41.7362	50.9253	43.3878	43.3878	41.7029	46.2508	49.2302	41.9622	42.349	42.4997	42.4997	45.8249	48.4462	38.4932	36.3683	45.3047	46.6648	46.7024	45.5551	45.5551	38.6522	44.2102	44.3903	45.7314	52.6288	47.3398	48.5148	48.4785	48.4785	50.0444	40.3961	39.509	44.2129	47.5299	47.5299	42.3949	47.486	40.8131	42.0171	46.1235	46.0301
53.2619	51.6642	49.4154	50.0899	52.7778	48.1241	48.0761	52.945	52.945	45.9856	49.1402	49.9213	43.5766	44.1596	39.7911	39.7911	45.197	45.197	42.3217	40.9297	48.9521	48.407	45.8279	46.7378	46.7378	42.0169	42.0172	51.1136	44.8213	45.4351	45.0449	49.8304	49.8304	45.7215	42.1551	42.0595	41.0077	43.8565	43.2328	43.2328	43.076	43.076	49.7864	41.9768	47.5685	44.2072	44.0294	48.6897	48.6897	46.1537
53.374	45.1428	47.3463	47.0523	45.5769	49.2045	43.5895	43.5895	47.0552	50.4758	49.9403	46.0692	41.6391	44.4611	47.2469	54.0539	54.0539	43.596	42.8632	42.885	44.9497	41.2147	44.8059	48.4428	48.4428	43.1958	46.0213	42.7299	43.2671	44.5257	44.6235	44.6235	39.6931	45.8462	49.8824	47.2567	45.1063	43.0192	46.9177	46.9899	46.9899	45.0149	44.3628	47.1299	48.2441	42.1153	48.2484	49.9844	48.4482	48.4482
51.3486	55.0435	47.1538	50.3381	47.074	42.5445	42.5445	47.6251	47.6251	46.027	38.8931	35.7416	44.4539	46.1784	41.7357	41.7357	44.4853	46.8315	40.1168	46.5357	37.8634	40.2982	44.7313	47.0374	47.0374	46.9521	45.3653	48.2052	48.5062	45.9257	48.9804	50.1425	50.1425	48.6818	47.3306	43.3148	47.4322	47.3008	44.4246	44.4246	42.2887	45.9409	47.3914	44.2937	41.3477	51.3885	48.805	48.5745	48.5745	44.0798
45.8858	47.232	48.1399	51.992	51.992	54.997	49.1865	49.8809	49.41	45.4921	41.5354	41.5354	37.014	50.0501	40.3837	48.7481	47.4253	44.5604	48.486	48.486	47.7114	42.8032	42.9772	49.638	45.2635	48.5406	45.7356	42.5191	42.5191	45.1923	48.1562	48.3027	48.7176	49.9366	45.8528	43.1155	38.3396	44.6057	44.4309	41.189	41.189	42.1415	44.3893	40.9729	42.0716	46.761	48.7309	48.7309	50.2765	47.3057
50.2929	40.6366	42.522	42.522	48.9516	46.9606	46.9824	37.6695	51.9632	55.2061	47.1672	50.7789	50.7789	47.2424	51.9284	49.2002	42.6031	39.3348	39.3348	46.6142	46.5897	41.9108	51.1623	46.8846	41.1595	42.3148	48.5031	48.5031	45.6754	48.8768	45.9118	45.841	42.4226	39.5325	45.503	37.6819	37.6819	41.2492	48.576	47.1229	43.981	49.8749	49.8749	45.6798	42.2718	47.3797	38.9485	45.8788	45.5718	55.8098
[truncated: 20 more rows]
[truncated: 206 more columns]

## Sheet: Map_NP10
22.8638	21.2139	NaN	18.2661	21.1452	22.7384	NaN	18.6548	20.2362	18.9834	21.7962	21.8437	20.3028	20.1971	20.1971	20.3775	21.7922	21.4799	21.8548	21.7655	23.2805	27.511	27.511	28.6481	30.16	29.301	28.8965	30.0251	31.9304	33.4812	31.812	29.9113	28.0087	36.245	36.245	31.0258	34.6803	27.9707	31.4755	30.8928	31.513	32.777	32.8991	32.8991	36.4601	30.6907	30.6907	28.6251	31.7861	30.4536
[truncated: 255 more rows]
[truncated: 206 more columns]

[truncated: 1 more sheets: Map_NP20]
