# Supplementary material for: Osmotic stress and vesiculation as key mechanisms controlling bacterial sensitivity and resistance to TiO2 nanoparticles
Source: Commun Biol. 2021 Jun 3;4:678. doi: 10.1038/s42003-021-02213-y (PMC8175758; doi:10.1038/s42003-021-02213-y)
Supplement: Supplementary file 3 — Supplementary Data [file 42003_2021_2213_MOESM3_ESM.zip › Supplementary Data 16.xlsx]

## Sheet: R_NP0
R_NP0 (Elasticity, dimensionless)	Frequency %
-0.8	0
-0.6	0.0137
-0.4	1.9592
-0.2	15.2527
0	32.2784		NP=TiO2 nanoparticles
0.2	31.2378		0, 1 …, 20 refer to TiO2NP concentration in mg/L
0.4	13.826
0.6	3.6774
0.8	0.6744
1	0.0854
1.2	0.0030518
1.4	0
1.6	0
1.8	0
2	0
2.2	0
2.4	0
2.6	0
2.8	0
3	0
3.2	0
3.4	0
3.6	0
3.8	0
4	0
4.2	0
4.4	0
4.6	0
4.8	0
5	0
5.2	0
5.4	0
5.6	0
5.8	0
6	0
6.2	0
6.4	0
6.6	0
6.8	0
7	0
7.2	0
7.4	0
7.6	0
7.8	0
8	0

## Sheet: R_NP1
R_NP1 (Elasticity, dimensionless)	Frequency %
-0.8	0.0030518
-0.6	0.209
-0.4	3.1387
-0.2	12.6266
0	28.2532
0.2	28.5629		NP=TiO2 nanoparticles
0.4	16.3086		0, 1 …, 20 refer to TiO2NP concentration in mg/L
0.6	6.1783
0.8	2.24
1	0.8041
1.2	0.2945
1.4	0.0916
1.6	0.0412
1.8	0.0076294
2	0.0076294
2.2	0.0015259
2.4	0
2.6	0
2.8	0
3	0
3.2	0
3.4	0
3.6	0
3.8	0
4	0
4.2	0
4.4	0
4.6	0
4.8	0
5	0
5.2	0
5.4	0
5.6	0
5.8	0
6	0
6.2	0
6.4	0
6.6	0
6.8	0
7	0
7.2	0
7.4	0
7.6	0
7.8	0
8	0

## Sheet: R_NP2
R_NP2 (Elasticity, dimensionless)	Frequency %
-0.8	0.0015259
-0.6	13.7558
-0.4	66.3635
-0.2	16.8243
0	2.3727
0.2	0.1266		NP=TiO2 nanoparticles
0.4	0.0030518		0, 1 …, 20 refer to TiO2NP concentration in mg/L
0.6	0
0.8	0
1	0
1.2	0
1.4	0
1.6	0
1.8	0
2	0
2.2	0
2.4	0
2.6	0
2.8	0
3	0
3.2	0
3.4	0
3.6	0
3.8	0
4	0
4.2	0
4.4	0
4.6	0
4.8	0
5	0
5.2	0
5.4	0
5.6	0
5.8	0
6	0
6.2	0
6.4	0
6.6	0
6.8	0
7	0
7.2	0
7.4	0
7.6	0
7.8	0
8	0

## Sheet: R_NP5
R_NP5 (Elasticity, dimensionless)	Frequency %
-0.8	0
-0.6	0.0045776
-0.4	0.0824
-0.2	0.5188
0	1.8768
0.2	5.7281
0.4	12.1017		NP=TiO2 nanoparticles
0.6	17.4042		0, 1 …, 20 refer to TiO2NP concentration in mg/L
0.8	19.783
1	17.0929
1.2	12.1948
1.4	6.7245
1.6	3.6133
1.8	1.6724
2	0.7294
2.2	0.2213
2.4	0.0793
2.6	0.0091553
2.8	0.0045776
3	0
3.2	0
3.4	0
3.6	0
3.8	0
4	0
4.2	0
4.4	0
4.6	0
4.8	0
5	0
5.2	0
5.4	0
5.6	0
5.8	0
6	0
6.2	0
6.4	0
6.6	0
6.8	0
7	0
7.2	0
7.4	0
7.6	0
7.8	0
8	0

## Sheet: R_NP10
R_NP10 (Elasticity, dimensionless)	Frequency %
-0.8	0.0061035
-0.6	0.061
-0.4	0.0839
-0.2	0.1907
0	0.441
0.2	1.3641
0.4	3.0685
0.6	4.6234		NP=TiO2 nanoparticles
0.8	6.395		0, 1 …, 20 refer to TiO2NP concentration in mg/L
1	7.5073
1.2	7.6828
1.4	7.3181
1.6	6.1981
1.8	5.896
2	5.3207
2.2	4.953
2.4	4.6494
2.6	4.2679
2.8	4.155
3	3.5858
3.2	3.0197
3.4	2.6993
3.6	2.4307
3.8	2.1317
4	1.7822
4.2	1.4954
4.4	1.088
4.6	0.9872
4.8	0.8163
5	0.6516
5.2	0.5112
5.4	0.3799
5.6	0.3067
5.8	0.1907
6	0.1251
6.2	0.0931
6.4	0.0885
6.6	0.0671
6.8	0.0519
7	0.0305
7.2	0.0214
7.4	0.0153
7.6	0
7.8	0.0091553
8	0.0030518

## Sheet: R_NP20
R_NP20 (Elasticity, dimensionless)	Frequency %
-0.8	0
-0.6	0
-0.4	0.0030518
-0.2	0.0076294
0	0.0427
0.2	0.1099
0.4	0.264
0.6	0.4959		NP=TiO2 nanoparticles
0.8	1.0559		0, 1 …, 20 refer to TiO2NP concentration in mg/L
1	1.7105
1.2	2.8046
1.4	3.9124
1.6	5.1865
1.8	6.398
2	7.4417
2.2	7.9437
2.4	7.9056
2.6	7.7591
2.8	7.0694
3	6.3126
3.2	5.4413
3.4	4.6646
3.6	3.6911
3.8	2.8824
4	2.3743
4.2	1.825
4.4	1.3519
4.6	1.0757
4.8	0.7675
5	0.6439
5.2	0.4349
5.4	0.322
5.6	0.2411
5.8	0.1892
6	0.1526
6.2	0.1114
6.4	0.0534
6.6	0.029
6.8	0.0366
7	0.0198
7.2	0.0076294
7.4	0.0061035
7.6	0.0061035
7.8	0.0030518
8	0.0015259
