# Supplementary material for: Osmotic stress and vesiculation as key mechanisms controlling bacterial sensitivity and resistance to TiO2 nanoparticles
Source: Commun Biol. 2021 Jun 3;4:678. doi: 10.1038/s42003-021-02213-y (PMC8175758; doi:10.1038/s42003-021-02213-y)
Supplement: Supplementary file 3 — Supplementary Data [file 42003_2021_2213_MOESM3_ESM.zip › Supplementary Data 17.xlsx]

## Sheet: R_NP0
R_NP0 (kcell, dimensionless)	Frequency %
-0.92	0
-0.84	0
-0.76	0
-0.68	0
-0.6	0		NP=TiO2 nanoparticles
-0.52	0.0015259		0, 1 …, 20 refer to TiO2NP concentration in mg/L
-0.44	0.0137
-0.36	0.1221
-0.28	1.0162
-0.2	3.8483
-0.12	10.5331
-0.04	20.7306
0.04	27.4506
0.12	21.3318
0.2	8.3801
0.28	3.5309
0.36	1.5854
0.44	0.4196
0.52	0.0443
0.6	0
0.68	0
0.76	0
0.84	0
0.92	0
1	0
1.08	0
1.16	0
1.24	0
1.32	0
1.4	0
1.48	0
1.56	0
1.64	0
1.72	0
1.8	0
1.88	0
1.96	0
2.04	0
2.12	0
2.2	0
2.28	0
2.36	0
2.44	0
2.52	0
2.6	0
2.68	0
2.76	0
2.84	0
2.92	0
3	0
3.08	0
3.16	0
3.24	0
3.32	0
3.4	0
3.48	0

## Sheet: R_NP1
R_NP1 (kcell, dimensionless)	Frequency %
-0.92	0
-0.84	0
-0.76	0
-0.68	0		NP=TiO2 nanoparticles
-0.6	0		0, 1 …, 20 refer to TiO2NP concentration in mg/L
-0.52	0.0030518
-0.44	0.0030518
-0.36	0.2014
-0.28	1.7761
-0.2	5.9998
-0.12	9.4086
-0.04	11.2411
0.04	14.0533
0.12	15.918
0.2	15.1382
0.28	11.795
0.36	7.193
0.44	3.8132
0.52	1.5213
0.6	0.5417
0.68	0.1373
0.76	0.0198
0.84	0.0045776
0.92	0
1	0
1.08	0
1.16	0
1.24	0
1.32	0
1.4	0
1.48	0
1.56	0
1.64	0
1.72	0
1.8	0
1.88	0
1.96	0
2.04	0
2.12	0
2.2	0
2.28	0
2.36	0
2.44	0
2.52	0
2.6	0
2.68	0
2.76	0
2.84	0
2.92	0
3	0
3.08	0
3.16	0
3.24	0
3.32	0
3.4	0
3.48	0

## Sheet: R_NP2
R_NP2 (kcell, dimensionless)	Frequency %
-0.92	0
-0.84	0
-0.76	0
-0.68	0
-0.6	0.1617
-0.52	3.1876
-0.44	4.4525
-0.36	13.8748		NP=TiO2 nanoparticles
-0.28	31.9427		0, 1 …, 20 refer to TiO2NP concentration in mg/L
-0.2	23.3383
-0.12	12.0728
-0.04	5.3574
0.04	2.7206
0.12	1.6022
0.2	0.6271
0.28	0.1053
0.36	0.0045776
0.44	0
0.52	0
0.6	0
0.68	0
0.76	0
0.84	0
0.92	0
1	0
1.08	0
1.16	0
1.24	0
1.32	0
1.4	0
1.48	0
1.56	0
1.64	0
1.72	0
1.8	0
1.88	0
1.96	0
2.04	0
2.12	0
2.2	0
2.28	0
2.36	0
2.44	0
2.52	0
2.6	0
2.68	0
2.76	0
2.84	0
2.92	0
3	0
3.08	0
3.16	0
3.24	0
3.32	0
3.4	0
3.48	0

## Sheet: R_NP5
R_NP5 (kcell, dimensionless)	Frequency %
-0.92	0
-0.84	0
-0.76	0
-0.68	0
-0.6	0
-0.52	0
-0.44	0		NP=TiO2 nanoparticles
-0.36	0		0, 1 …, 20 refer to TiO2NP concentration in mg/L
-0.28	0.0061035
-0.2	0.029
-0.12	0.1434
-0.04	0.3418
0.04	0.6653
0.12	0.9552
0.2	1.7136
0.28	2.6337
0.36	3.7003
0.44	4.9805
0.52	6.5094
0.6	8.5693
0.68	9.5154
0.76	9.8984
0.84	9.108
0.92	8.4396
1	7.7515
1.08	7.4493
1.16	6.2439
1.24	4.8828
1.32	3.1479
1.4	1.8509
1.48	0.8713
1.56	0.3113
1.64	0.087
1.72	0.0366
1.8	0
1.88	0
1.96	0
2.04	0
2.12	0
2.2	0
2.28	0
2.36	0
2.44	0
2.52	0
2.6	0
2.68	0
2.76	0
2.84	0
2.92	0
3	0
3.08	0
3.16	0
3.24	0
3.32	0
3.4	0
3.48	0

## Sheet: R_NP10
R_NP10 (kcell, dimensionless)	Frequency %
-0.92	0
-0.84	0
-0.76	0
-0.68	0
-0.6	0
-0.52	0.0015259		NP=TiO2 nanoparticles
-0.44	0.0137		0, 1 …, 20 refer to TiO2NP concentration in mg/L
-0.36	0.058
-0.28	0.1633
-0.2	0.5798
-0.12	1.1795
-0.04	1.506
0.04	2.0676
0.12	2.8671
0.2	3.3249
0.28	3.6057
0.36	3.8605
0.44	3.8269
0.52	4.0771
0.6	4.1565
0.68	4.3106
0.76	4.3427
0.84	4.3884
0.92	4.483
1	4.4556
1.08	4.5258
1.16	4.4525
1.24	4.361
1.32	3.9307
1.4	3.8116
1.48	3.3905
1.56	3.3051
1.64	2.4689
1.72	2.6154
1.8	2.1255
1.88	1.6815
1.96	1.7471
2.04	1.1337
2.12	0.9308
2.2	0.9567
2.28	0.5264
2.36	0.4288
2.44	0.4654
2.52	0.2167
2.6	0.1434
2.68	0.1404
2.76	0.0748
2.84	0.0351
2.92	0.0168
3	0.0122
3.08	0.0030518
3.16	0
3.24	0.0015259
3.32	0
3.4	0
3.48	0

## Sheet: R_NP20
R_NP20 (kcell, dimensionless)	Frequency %
-0.92	0
-0.84	0
-0.76	0
-0.68	0
-0.6	0
-0.52	0		NP=TiO2 nanoparticles
-0.44	0		0, 1 …, 20 refer to TiO2NP concentration in mg/L
-0.36	0
-0.28	0
-0.2	0
-0.12	0.0015259
-0.04	0.0015259
0.04	0.0122
0.12	0.0458
0.2	0.116
0.28	0.2136
0.36	0.5081
0.44	1.0193
0.52	1.5747
0.6	2.5345
0.68	3.5858
0.76	4.8721
0.84	6.0425
0.92	6.8634
1	7.8186
1.08	7.8079
1.16	8.0353
1.24	7.5958
1.32	6.9214
1.4	6.0944
1.48	4.8721
1.56	3.981
1.64	3.0258
1.72	2.5604
1.8	1.9012
1.88	1.3947
1.96	1.0818
2.04	0.7843
2.12	0.5783
2.2	0.3357
2.28	0.2579
2.36	0.1312
2.44	0.0977
2.52	0.0473
2.6	0.029
2.68	0.0107
2.76	0.0030518
2.84	0.0015259
2.92	0.0030518
3	0
3.08	0
3.16	0
3.24	0
3.32	0
3.4	0
3.48	0
