# Supplementary material for: Osmotic stress and vesiculation as key mechanisms controlling bacterial sensitivity and resistance to TiO2 nanoparticles
Source: Commun Biol. 2021 Jun 3;4:678. doi: 10.1038/s42003-021-02213-y (PMC8175758; doi:10.1038/s42003-021-02213-y)
Supplement: Supplementary file 3 — Supplementary Data [file 42003_2021_2213_MOESM3_ESM.zip › Supplementary Data 19.xlsx]

## Sheet: Elasticity_3606
E_3606_NP0mg/L (kPa)	E_3606_NP1mg/L (kPa)	E_3606_NP2mg/L (kPa)	E_3606_NP5mg/L (kPa)	E_3606_NP10mg/L (kPa)	E_3606_NP20mg/L (kPa)
2478.37	3576.55	2384.87	4148.36	1873.67	4233.5
5000.2	5462.03	8573.92	3860.22	2248.48	6129.79
3544.41	5917.18	6954.19	3635.17	2264.53	8897.29
3093.29	4814.05	2291.25	4259.89	3005.84	7195.63
3013.98	3684.86	5588.16	5208.48	2705.2	6766.6
3120.9	2536.68	7589.63	3772.29	5010.28	6798.49
4057.71	2759.54	2922.3	5430.09	3351.08	7789.91
2220.7	4428.39	6980.17	3481.39	2236.31	9732.09
NP=TiO2 nanoparticles
0, 1 …, 20 refer to TiO2NP concentration in mg/L

## Sheet: Elasticity_3596
E_3596_NP0mg/L (kPa)	E_3596_NP1mg/L (kPa)	E_3596_NP2mg/L (kPa)	3596_NP5mg/L (kPa)	3596_NP10mg/L (kPa)	3596_NP20mg/L (kPa)
2047.34	1761	2476.76	2938.93	2780.53	3044.37
1706.62	1192.81	1511.32	1663.65	9347.69	5849.34
3213.91	2039.41	3302.77	1919.69	1732.41	6882.21
2749.85	2738.34	2261.75	2110.16	1563.08	6339.23
3331.37	1868.36	850.818	2773.22	8307.1	9391.14
1125.58	1665.09	822.818	827.121	7621.77	9838.13
1214.29	884.361	624.744	939.879	4630.41	5889.84
3239.41	1344.48	849.959	3967.28	3271.77	3680.52
NP=TiO2 nanoparticles
0, 1 …, 20 refer to TiO2NP concentration in mg/L
