# Supplementary material for: Osmotic stress and vesiculation as key mechanisms controlling bacterial sensitivity and resistance to TiO2 nanoparticles
Source: Commun Biol. 2021 Jun 3;4:678. doi: 10.1038/s42003-021-02213-y (PMC8175758; doi:10.1038/s42003-021-02213-y)
Supplement: Supplementary file 3 — Supplementary Data [file 42003_2021_2213_MOESM3_ESM.zip › Supplementary Data 2.xlsx]

## Sheet: Feuil1
			3606									3596
			[TiO2]	CFU	DIBAC4(3)	PI	BODIPY	H2DCFDA				[TiO2]	CFU	DIBAC4(3)	BODIPY	PI	H2DCFDA
			0	100	2.26311	4.7505	8.09419	1.47816				0	100	4.33237	4.36284	11.199	1.47816
			0	97	4.42901	10.2632	3.98249	2.75968				0	100	38.9551	40.2074	16.77	2.75968
			0	100	3.29266	6.02368	2.72598	0.0870614				0	98	22.9209	24.8594	4.18754	0.0870614
			0	NA	NA	NA	NA	1.17273				0	NA	NA	NA	15.7694	1.17273
			1	100	3.37566	3.23288	21.6358	0.596604				1	100	6.96988	5.75397	7.42003	0.596604
			1	97	2.45909	4.83111	2.58284	1.39666				1	99	28.0615	28.8558	9.99	1.39666
			1	100	3.68964	6.04973	3.76172	0.12805				1	100	19.4881	20.5671	19.1735	0.12805
			1	NA	NA	NA	NA	0.511021				1	NA	NA	NA	10.665	0.511021
			2	100	14.4184	8.12018	29.2022	1.85242				2	100	6.94579	3.14008	6.88113	1.85242
			2	97	31.2856	26.3407	34.8219	0.798169				2	99	27.6593	29.3801	12.98	0.798169
			2	100	7.94445	6.25358	8.55552	1.07195				2	97	19.4589	20.7034	16.992	1.07195
			2	NA	NA	NA	NA	0.590767				2	NA	NA	NA	12.4805	0.590767
			5	97	56.3235	50.4414	77.2711	4.88482				5	95	3.40279	2.97167	8.27492	38.5833
			5	94	48.3903	48.6743	55.9604	5.24984				5	98	25.7996	27.3084	3.73	4.88482
			5	93	49.3773	39.5887	66.7278	18.4793				5	99	17.9749	19.638	4.29491	5.24984
			10	53.7217	56.6722	47.2868	82.3311	35.1052				5	NA	NA	NA	11.9815	18.4793
			10	18.0173	73.3215	75.9	50.7286	29.8019				10	58.4906	5.7605	5.16045	25.7315	35.1052
			10	29.531	64.5588	63.1349	72.7562	43.1008				10	70.5882	14.5046	18.4561	4.7	29.8019
			20	23.085	89.7842	63.0854	100	57.1013				10	81.6327	9.44741	11.9131	10.4009	2.12856
			20	8.56033	98.6829	100	88.6257	19.2092				10	NA	NA	NA	7.87369	43.1008
			20	45.8847	79.3244	52.9377	78.8956	26.949				20	49.0566	17.5524	12.7273	49.8909	57.1013
			50	0.180424	100	100	100	105.404				20	47.0588	31.2851	54.194	9.43	19.2092
			50	4.69198	100	100	100	99.7095				20	31.0204	23.5803	36.9767	24.7423	18.805			Figure 2.
			50	15.9795	99	99.4132	86.7227	87.2628				20	NA	NA	NA	20.9147	26.949
			50	NA	NA	NA	NA	105.25				50	13.2075	52.4304	47.6818	86.3697	105.404
												50	17.0588	87.9738	98.4375	37.66	99.7095
												50	10.2041	83.6738	96.7637	64.254	87.2628
												50	NA	NA	NA	73.3773	105.25
