# Supplementary material for: Osmotic stress and vesiculation as key mechanisms controlling bacterial sensitivity and resistance to TiO2 nanoparticles
Source: Commun Biol. 2021 Jun 3;4:678. doi: 10.1038/s42003-021-02213-y (PMC8175758; doi:10.1038/s42003-021-02213-y)
Supplement: Supplementary file 3 — Supplementary Data [file 42003_2021_2213_MOESM3_ESM.zip › Supplementary Data 20.xlsx]

## Sheet: kcell_3606
kcell_3606_NP0mg/L (N/m)	kcell_3606_NP1mg/L (N/m)	kcell_3606_NP2mg/L (N/m)	kcell_3606_NP5mg/L (N/m)	kcell_3606_NP10mg/L (N/m)	kcell_3606_NP20mg/L (N/m)
0.114075	0.124668	0.0844679	0.122121	0.102259	0.180479
0.118199	0.111941	0.168454	0.0877182	0.0988164	0.175132
0.0973696	0.169819	0.15885	0.0910641	0.0943644	0.168895
0.0961101	0.172734	0.0835564	0.108798	0.136451	0.159726
0.101916	0.130563	0.137867	0.161999	0.0813551	0.168962
0.103819	0.102209	0.16823	0.108308	0.157938	0.164067
0.112577	0.0984161	0.123285	0.173852	0.12068	0.16462
0.148665	0.11454	0.186714	0.130144	0.0771542	0.165396
NP=TiO2 nanoparticles
0, 1 …, 20 refer to TiO2NP concentration in mg/L

## Sheet: kcell_3596
kcell_3596_NP0mg/L (N/m)	kcell_3596_NP1mg/L (N/m)	kcell_3596_NP2mg/L (N/m)	kcell_3596_NP5mg/L (N/m)	kcell_3596_NP10mg/L (N/m)	kcell_3596_NP20mg/L (N/m)
0.101153	0.0712193	0.11717	0.116852	0.0951696	0.0937333
0.0663216	0.0599137	0.113934	0.065862	0.197885	0.140201
0.139039	0.0817822	0.100416	0.0651967	0.0681689	0.165872
0.142648	0.121646	0.0866917	0.107755	0.0780332	0.150302
0.106948	0.112924	0.0471301	0.0837209	0.209	0.213478
0.0558853	0.0715104	0.0388176	0.0620958	0.179014	0.161825
0.0797768	0.0597467	0.0451351	0.04423	0.12678	0.169956
0.132681	0.0625056	0.043065	0.269942	0.117389	0.120009
NP=TiO2 nanoparticles
0, 1 …, 20 refer to TiO2NP concentration in mg/L
