# Supplementary material for: Osmotic stress and vesiculation as key mechanisms controlling bacterial sensitivity and resistance to TiO2 nanoparticles
Source: Commun Biol. 2021 Jun 3;4:678. doi: 10.1038/s42003-021-02213-y (PMC8175758; doi:10.1038/s42003-021-02213-y)
Supplement: Supplementary file 3 — Supplementary Data [file 42003_2021_2213_MOESM3_ESM.zip › Supplementary Data 21.xlsx]

## Sheet: Delta(Indentation)_3606
delta_3606_NP0mg/L (nm)	delta_3606_NP1mg/L (nm)	delta_3606_NP2mg/L (nm)	delta_3606_NP5mg/L (nm)	delta_3606_NP10mg/L (nm)	delta_3606_NP20mg/L (nm)
45.5595	41.1258	44.9016	34.493	47.6091	35.177
31.8798	28.7032	24.9505	33.1586	48.5872	29.1237
36.7228	32.9759	26.6157	35.0149	47.2873	24.2998
41.729	33.5543	43.0937	33.0137	38.6252	26.1445
42.8069	41.592	31.4033	35.1293	44.1622	26.3081
44.3453	46.7814	25.5682	38.0668	29.0237	25.6044
37.6892	46.7545	40.7974	34.9904	43.814	24.2586
60.7022	32.8985	27.8882	38.4286	44.1431	21.1828
NP=TiO2 nanoparticles
0, 1 …, 20 refer to TiO2NP concentration in mg/L

## Sheet: Delta(Indentation)_3596
delta_3596_NP0mg/L (nm)	delta_3596_NP1mg/L (nm)	delta_3596_NP2mg/L (nm)	delta_3596_NP5mg/L (nm)	delta_3596_NP10mg/L (nm)	delta_3596_NP20mg/L (nm)
49.8575	51.0706	47.6194	44.4589	42.9264	38.8217
49.4173	61.9396	62.7166	49.4439	22.3575	26.4677
40.8082	48.3402	38.8317	44.939	48.8913	26.0507
41.2228	42.0827	45.9693	50.5431	52.9093	28.304
38.9184	54.1364	72.0778	37.3551	24.1541	21.5958
64.9381	54.1276	67.0228	77.0497	23.0879	20.3592
63.5895	80.6813	96.5046	63.4246	30.1757	28.861
41.839	60.4407	70.8653	37.2243	37.2841	34.6323
NP=TiO2 nanoparticles
0, 1 …, 20 refer to TiO2NP concentration in mg/L
