# Supplementary material for: Osmotic stress and vesiculation as key mechanisms controlling bacterial sensitivity and resistance to TiO2 nanoparticles
Source: Commun Biol. 2021 Jun 3;4:678. doi: 10.1038/s42003-021-02213-y (PMC8175758; doi:10.1038/s42003-021-02213-y)
Supplement: Supplementary file 3 — Supplementary Data [file 42003_2021_2213_MOESM3_ESM.zip › Supplementary Data 22.xlsx]

## Sheet: Feuil1
FIGURE 9
		3606										3596
		[TiO2]	ompF	osmB	osmC	otsB	oppA	lpxC				[TiO2]	ompF	osmB	osmC	otsB	oppA	lpxC
		0	5.69289	10.342	2.5143	3.57155	6.6549	6.45304				0	7.19015	11.1965	5.03325	9.96372	6.60117	9.30587
		0	5.70235	9.73825	3.28933	3.79342	7.3058	6.7855				0	7.44771	11.2702	4.75353	9.33447	4.40949	9.19234
		0	4.92716	9.42243	4.0194	4.39975	6.62199	6.51573				0	6.22596	9.83214	3.68048	8.28096	5.44248	7.70253
		0	4.43368	10.0296	3.18925	3.78737	6.42701	6.6064				0	NA	NA	NA	NA	NA	NA
		1	3.78442	9.66911	2.75	3.44861	6.60354	6.01121				1	7.878	11.4203	5.28924	10.0406	6.50133	9.61688
		1	3.95612	8.69875	2.22629	2.75783	5.57449	5.68234				1	7.94035	10.687	4.31902	8.93969	4.60845	9.13703
		1	5.35948	9.77058	4.17659	4.29858	6.55445	7.13545				1	5.94374	9.96021	3.52755	8.28513	5.21365	8.18769
		1	3.91799	9.18886	2.94375	3.35879	6.18439	6.38928				1	NA	NA	NA	NA	NA	NA
		2	3.93385	10.032	3.40036	3.9286	7.30404	6.35823				2	7.23872	11.1271	4.85044	9.86377	6.14459	9.64717
		2	4.15891	9.21503	2.27942	3.02882	6.10859	6.28189				2	6.9717	9.7479	4.0547	8.84468	4.44647	8.57964
		2	4.76531	10.0323	3.56852	3.88098	5.88696	6.50927				2	7.16064	9.47453	3.09589	7.94602	4.8225	7.62543
		2	3.70441	9.80287	3.23593	4.36559	6.17278	6.64337				2	NA	NA	NA	NA	NA	NA
		5	4.46873	9.88648	4.34099	4.39968	6.36575	6.45226				5	8.00549	10.8409	4.89599	9.94702	6.68642	9.5428
		5	5.75105	10.1187	3.95967	4.36424	6.70343	7.03646				5	7.76785	9.32828	3.8893	8.57264	3.96663	8.63398
		5	4.32169	10.5039	3.82617	4.50299	5.6047	6.8053				5	7.45292	11.9445	3.61689	8.22385	4.87051	8.59611
		5	3.97923	9.06596	3.42628	4.68423	5.98429	5.77663				5	NA	NA	NA	NA	NA	NA
		10	5.54748	9.31181	4.58755	4.46962	5.69427	6.0901				10	9.90313	10.2347	4.19812	9.08774	7.02127	8.80737
		10	5.68138	8.84205	3.16657	3.41887	5.63521	5.62806				10	9.17523	10.462	3.66631	8.60563	4.74787	8.86546
		10	5.22759	8.94118	3.64521	4.13905	5.22275	5.29948				10	7.94192	9.55558	3.17428	7.9145	4.35574	8.27752
		10	4.56456	7.51335	2.74776	4.16496	4.02609	5.58991				10	NA	NA	NA	NA	NA	NA
		20	6.04672	8.58058	3.1029	2.18486	3.66252	6.05683				20	10.4955	9.30329	3.43474	8.67246	7.33405	8.26652
		20	6.9438	8.1978	2.85646	2.78885	3.41397	4.89753				20	9.28859	9.65845	3.43505	7.69429	4.76119	8.31159
		20	6.53715	7.45559	3.04726	1.73564	3.17475	5.5101				20	8.58785	8.55005	3.08672	7.7345	4.7837	7.78337
		20	6.08733	7.02253	2.09612	2.29331	3.40869	4.86668				20	NA	NA	NA	NA	NA	NA
