# Supplementary material for: Osmotic stress and vesiculation as key mechanisms controlling bacterial sensitivity and resistance to TiO2 nanoparticles
Source: Commun Biol. 2021 Jun 3;4:678. doi: 10.1038/s42003-021-02213-y (PMC8175758; doi:10.1038/s42003-021-02213-y)
Supplement: Supplementary file 3 — Supplementary Data [file 42003_2021_2213_MOESM3_ESM.zip › Supplementary Data 3.xlsx]

## Sheet: Mobility distributions
		Figure 3a : JW3606 (hep+)										Figure 3b : JW3596 (hep-)
TiO2NP concentration (mg/L)		0	0.1	0.5	1	2	5	10	20	50		0	0.1	0.5	1	2	5	10	20	50
Mean value of P1 maxima		-4.82143	-4.91667	-5.03571	-5	-5.2	-5.05	-4.03125	/	/		-5	-5.16667	-5.1875	-5.2	-5.25	-5.0625	-4.875	/	/
Standard deviation P1		0.416497	0.408248	0.247436	0.322749	0.4	0.291548	1.0265	/	/		0.377964	0.513701	0.569402	0.187083	0.176777	0.369755	0.572822	/	/
P1 y-axis value		29.5	26.5	18.6	22	15	13.6	18	/	/		24	25	20.5	10.5	7.5	3.5	6.5	/	/
Mean value of P2 maxima		-2.57692	-2.22222	-2.21429	-2.08333	-1.95	-1.9	-1.90625	-1.8125	-1.60714		-2.41667	-2.29167	-1.9375	-1.85	-1.9375	-1.9375	-1.875	-1.875	-2.25
Standard deviation P2		0.247771	0.492223	0.471104	0.276385	0.367423	0.254951	0.413399	0.272431	0.294508		0.276385	0.224382	0.207289	0.2	0.108253	0.108253	0.125	0.125	0.204124
P2 y-axis value		7.5	4.5	7	8.5	13.5	21	14.5	26	38		6	6.5	9.5	19.5	29	40	33.5	39.5	39.5
Electrophoretic mobility classes		Frequency (%)										Frequency (%)
-8		0	0	0	0	0	0	0	0	0		0	0	0	0	0	0	0	0	0
-7.75		0	0	0	0	0	0	0	0	0		0	0	0	0	0	0	0	0	0
-7.5		0	0	0	0	0	0	0	0	0		0	0	0	0	0	0	0	0	0
-7.25		0	0	0	0	0	0	0	0	0		0	0	0	0	0	0	0	0	0
-7		0	0	0	0	0	0	0	0	0		0	0	0	0	0	0	0	0	0
-6.75		0	0	0	0	0	0	0	0	0		0	0	0.352113	0	0	0	0	0	0
-6.5		0	0	0	0	0	0	0	0	0		0	0	0.704225	0	0	0	0	0	0
-6.25		0	0	0.531915	0.510204	0	0	0	0	0		0	0	5.28169	0.554017	0	0	0	0	0
-6		0	0	1.06383	0.510204	0.465116	0	0	0	0		0.192678	0	10.2113	2.21607	0	0	0.320513	0.925926	0
-5.75		0	0.735294	4.78723	3.06122	2.32558	2.32558	0	0.735294	0		3.27553	1.28535	19.3662	4.43213	0	0.634921	0.961538	1.85185	0
-5.5		0	6.61765	12.234	10.2041	6.51163	2.32558	0	0.735294	0		8.28516	6.16967	16.1972	7.75623	2.46914	1.26984	1.60256	1.38889	0
-5.25		3.60825	25.7353	13.8298	11.2245	10.2326	6.51163	0	1.47059	0		22.9287	17.7378	11.2676	9.41828	6.17284	2.53968	2.24359	1.85185	0
-5		10.3093	19.1176	17.5532	20.9184	13.9535	9.76744	1.04712	0.245098	0		21.7726	24.6787	7.04225	8.03324	2.88066	1.26984	1.92308	1.85185	0
-4.75		18.5567	19.1176	9.04255	9.69388	8.83721	12.5581	0.78534	0.735294	0		12.1387	18.2519	2.11268	4.70914	2.05761	0.952381	1.92308	0.925926	0.367647
-4.5		28.866	13.2353	8.51064	6.12245	3.25581	6.97674	3.9267	0.245098	0		5.39499	5.65553	0.352113	4.43213	1.23457	0.634921	4.16667	1.62037	0
-4.25		19.0722	4.41176	3.19149	1.02041	3.72093	4.18605	10.9948	0.490196	0		3.66089	2.31362	2.8169	3.3241	2.46914	0.952381	3.20513	1.62037	0.183824		Figure 3.
-4		4.63918	2.94118	0.531915	3.57143	0.930233	0.930233	17.0157	1.71569	0		1.34875	1.79949	2.8169	4.15512	2.46914	0.634921	5.76923	0.925926	0.367647
-3.75		3.09278	0	2.12766	1.02041	0.465116	4.18605	10.733	1.71569	0.333333		3.85356	2.31362	0.352113	1.93906	2.46914	0.31746	0.320513	0	1.28676
-3.5		1.03093	0.735294	0.531915	1.02041	0.465116	3.25581	7.06806	1.96078	1		2.6975	1.54242	0	0.831025	1.64609	0	0.320513	0.462963	1.28676
-3.25		0	1.47059	1.59574	2.04082	0.465116	2.32558	4.18848	1.47059	0		2.31214	1.28535	0.704225	0	2.05761	0.952381	0.320513	0.231481	0.919118
-3		1.03093	0.735294	5.85106	5.10204	5.5814	3.72093	7.8534	3.67647	0.666667		0.385356	1.02828	0	0.554017	3.29218	0.634921	0	0.231481	1.83824
-2.75		6.70103	3.67647	5.31915	7.65306	8.37209	6.04651	10.2094	5.63725	2		1.54143	0.514139	1.40845	1.10803	4.11523	3.49206	1.28205	1.85185	0.919118
-2.5		2.57732	1.47059	5.85106	4.08163	7.90698	16.2791	13.3508	8.82353	1.66667		1.54143	1.79949	1.05634	4.15512	2.05761	2.22222	3.20513	3.7037	4.04412
-2.25		0.515464	0	3.7234	7.65306	12.5581	20	9.42408	10.5392	4.66667		5.00963	5.14139	5.28169	6.6482	15.2263	13.6508	10.5769	19.6759	23.7132
-2		0	0	1.59574	4.08163	10.2326	15.814	2.87958	24.5098	17		3.46821	3.08483	8.4507	18.5596	29.2181	40.9524	32.3718	39.8148	39.8897
-1.75		0	0	2.12766	0.510204	3.25581	6.51163	0.52356	25	37.6667		0.192678	2.05656	3.87324	15.7895	15.6379	21.2698	22.4359	18.0556	18.3824
-1.5		0	0	0	0	0.465116	0.465116	0	8.57843	27.6667		0	1.79949	0.352113	1.38504	3.7037	6.66667	6.41026	2.77778	2.38971
-1.25		0	0	0	0	0	0	0	1.47059	6.66667		0	1.54242	0	0	0.823045	0.952381	0.320513	0	0.183824
-1		0	0	0	0	0	0	0	0.245098	0.666667		0	0	0	0	0	0	0.320513	0.231481	0.367647
-0.75		0	0	0	0	0	0	0	0	0		0	0	0	0	0	0	0	0	0.183824
-0.5		0	0	0	0	0	0	0	0	0		0	0	0	0	0	0	0	0	0
-0.25		0	0	0	0	0	0	0	0	0		0	0	0	0	0	0	0	0	0
0		0	0	0	0	0	0	0	0	0		0	0	0	0	0	0	0	0	0

## Sheet: Data for means calculation
		Figure 3a : JW3606 (hep+)										Figure 3b : JW3596 (hep-)
TiO2NP concentration (mg/L)		0	0.1	0.5	1	2	5	10	20	50		0	0.1	0.5	1	2	5	10	20	50
Number of replica		P1 maxima										P1 maxima
1		-4.5	-5.25	-5	-5	-5	-4.75	-4				-4.5	-4.25	-4.25	-5	-5.25	-5.25	-5.25
2		-4.75	-4.75	-5.25	-5.25	-5.5	-5	-5.5				-5	-5.25	-5.25	-5.25
3		-5.5	-5	-5	-4.75							-5.75	-5.75	-5.5	-5.5	-5.25	-5.5	-5.5
4		-5				-5.5	-5.25	-5.5				-5	-5.75	-5.75	-5.25	-5.5	-4.5	-4
5		-4.25	-4.25	-5	-5	-4.5	-4.75	-4.75				-4.75			-5	-5	-5	-4.75
6		-4.5	-5									-4.75	-5
7		-4.5	-4.75					-3				-5.25	-5
8			-4.5	-4.75	-4.5			-3.25
9		-4.75		-4.75				-2.75
10		-5.5	-5.75	-5.5	-5.5	-5.5	-5.5	-3.5
11		-5.25
12		-5.25
13		-4.5
14		-4.25
15		-5	-5
Mean		-4.82143	-4.91667	-5.03571	-5	-5.2	-5.05	-4.03125				-5	-5.16667	-5.1875	-5.2	-5.25	-5.0625	-4.875
Standard deviation		0.416497	0.408248	0.247436	0.322749	0.4	0.291548	1.0265				0.377964	0.513701	0.569402	0.187083	0.176777	0.369755	0.572822
Number of replica		P2 maxima										P2 maxima
1		-2.75	-2.75	-2.5	-2.25	-2.25	-2.25	-2.5	-1.75	-1.75		/	-2	-1.75	-2	-2	-2	-1.75	-1.75	-2.25
2		-2.25	-2.25	-2.5	-1.75	-1.5	-1.75	-1.5	-1.75	-1.5		-2.5	-2.25	-1.75	-1.5
3		-2.75	-2.75	-2.5	-2.5							-3	-2.25	-2.25	-2	-2	-2	-1.75	-2	-2.5
4		-2.5				-2.25	-2	-2.5				-2.25	-2.75	-2	-2	-2	-2	-2	-2	-2
5		-2.75	-2.5	-2.75	-1.75	-1.5	-1.5	-1.5	-1.25	-1.25		-2.25			-1.75	-1.75	-1.75	-2	-1.75
6		-2.25	-1.5									-2.25	-2.25
7		-2.25	-1.5					-1.75		-1.5		-2.25	-2.25
8			-1.75	-1.5	-2			-1.75	-1.75	-1.5
9		-2.5		-1.5				-1.5	-1.75	-1.5
10		/	-2.75	-2.25	-2.25	-2.25	-2	-2.25	-2.25	-2.25
11		-3							-2
12		-3							-2
13		-2.5
14		-2.5
15		-2.5	-2.25
Mean		-2.57692	-2.22222	-2.21429	-2.08333	-1.95	-1.9	-1.90625	-1.8125	-1.60714		-2.41667	-2.29167	-1.9375	-1.85	-1.9375	-1.9375	-1.875	-1.875	-2.25
Standard deviation		0.247771	0.492223	0.471104	0.276385	0.367423	0.254951	0.413399	0.272431	0.294508		0.276385	0.224382	0.207289	0.2	0.108253	0.108253	0.125	0.125	0.204124
