# Supplementary material for: Osmotic stress and vesiculation as key mechanisms controlling bacterial sensitivity and resistance to TiO2 nanoparticles
Source: Commun Biol. 2021 Jun 3;4:678. doi: 10.1038/s42003-021-02213-y (PMC8175758; doi:10.1038/s42003-021-02213-y)
Supplement: Supplementary file 3 — Supplementary Data [file 42003_2021_2213_MOESM3_ESM.zip › Supplementary Data 4.xlsx]

## Sheet: JW3606
JW3606
NP_TiO2_0mg/L	NP_TiO2_0mg/L		NP_TiO2_1mg/L	NP_TiO2_1mg/L		NP_TiO2_2mg/L	NP_TiO2_2mg/L		NP_TiO2_5mg/L	NP_TiO2_5mg/L		NP_TiO2_10mg/L	NP_TiO2_10mg/L		NP_TiO2_20mg/L	NP_TiO2_20mg/L		NP_TiO2_50mg/L	NP_TiO2_50mg/L
MV diameter (µm)	Frequency %		MV diameter (µm)	Frequency %		MV diameter (µm)	Frequency %		MV diameter (µm)	Frequency %		MV diameter (µm)	Frequency %		MV diameter (µm)	Frequency %		MV diameter (µm)	Frequency %
0.0201	25.3333		0.0201	27.7778		0.0201	24.8927		0.0201	22.2222		0.0201	13.5135		0.0201	47.3684		0.0201	38.5
0.0364	21.3333		0.0378	18.0556		0.0364	30.4721		0.0364	27.7778		0.0353	24.3243		0.0321	26.9006		0.0353	21.5
0.0527	20		0.0556	26.3889		0.0527	15.4506		0.0527	13.8889		0.0505	22.973		0.0442	8.7719		0.0505	12
0.069	12		0.0734	8.3333		0.069	11.1588		0.069	6.9444		0.0658	10.8108		0.0562	6.4327		0.0658	8.5
0.0853	9.3333		0.0912	2.7778		0.0853	3.8627		0.0853	6.9444		0.081	5.4054		0.0683	4.0936		0.081	2.5
0.1016	4		0.1089	5.5556		0.1016	3.4335		0.1016	5.5556		0.0963	2.7027		0.0804	1.1696		0.0963	4.5
0.1179	1.3333		0.1267	6.9444		0.1179	2.1459		0.1179	5.5556		0.1115	2.7027		0.0924	1.1696		0.1115	2.5
0.1342	2.6667		0.1445	1.3889		0.1342	1.7167		0.1342	2.7778		0.1268	1.3514		0.1045	1.7544		0.1268	4
0.1505	1.3333		0.1623	2.7778		0.1505	0.8584		0.1505	2.7778		0.142	2.7027		0.1166	0.5848		0.142	2.5
0.1668	2.6667		0.1801	0		0.1668	1.2876		0.1668	0		0.1573	1.3514		0.1286	0.5848		0.1573	1.5
0.1831	0		0.1978	0		0.1831	0.4292		0.1831	0		0.1725	2.7027		0.1407	0.5848		0.1725	0
0.1994	0		0.2156	0		0.1994	0.4292		0.1994	2.7778		0.1878	1.3514		0.1528	0		0.1878	0.5
0.2158	0		0.2334	0		0.2158	0.8584		0.2158	0		0.203	2.7027		0.1648	0		0.203	0
0.2321	0		0.2512	0		0.2321	0.4292		0.2321	1.3889		0.2183	1.3514		0.1769	0		0.2183	0
0.2484	0		0.2689	0		0.2484	0.4292		0.2484	0		0.2335	0		0.1889	0		0.2335	0
0.2647	0		0.2867	0		0.2647	0		0.2647	0		0.2488	0		0.201	0		0.2488	0.5
0.281	0		0.3045	0		0.281	1.2876		0.281	0		0.264	0		0.2131	0		0.264	0
0.2973	0		0.3223	0		0.2973	0		0.2973	0		0.2793	1.3514		0.2251	0		0.2793	0
0.3136	0		0.3401	0		0.3136	0.4292		0.3136	1.3889		0.2945	0		0.2372	0		0.2945	0
0.3299	0		0.3578	0		0.3299	0		0.3299	0		0.3097	0		0.2493	0.5848		0.3097	0.5
0.3462	0					0.3462	0.4292		0.3462	0		0.325	1.3514		0.2613	0		0.325	0
0.3625	0					0.3625	0		0.3625	0		0.3402	0		0.2734	0		0.3402	0
0.3788	0					0.3788	0		0.3788	0		0.3555	0		0.2855	0		0.3555	0.5
0.3951	0					0.3951	0		0.3951	0		0.3707	0		0.2975	0		0.3707	0
0.4114	0					0.4114	0		0.4114	0		0.386	0		0.3096	0		0.386	0
0.4278	0					0.4278	0		0.4278	0		0.4012	0		0.3217	0		0.4012	0
0.4441	0					0.4441	0		0.4441	0		0.4165	0		0.3337	0		0.4165	0
0.4604	0					0.4604	0		0.4604	0		0.4317	0		0.3458	0		0.4317	0
0.4767	0					0.4767	0		0.4767	0		0.447	1.3514		0.3578	0		0.447	0
0.493	0					0.493	0		0.493	0		0.4622	0		0.3699	0		0.4622	0

## Sheet: JW3596
JW3596
NP_TiO2_0mg/L	NP_TiO2_0mg/L		NP_TiO2_1mg/L	NP_TiO2_1mg/L		NP_TiO2_2mg/L	NP_TiO2_2mg/L		NP_TiO2_5mg/L	NP_TiO2_5mg/L		NP_TiO2_10mg/L	NP_TiO2_10mg/L		NP_TiO2_20mg/L	NP_TiO2_20mg/L		NP_TiO2_50mg/L	NP_TiO2_50mg/L
MV diameter (µm)	Frequency %		MV diameter (µm)	Frequency %		MV diameter (µm)	Frequency %		MV diameter (µm)	Frequency %		MV diameter (µm)	Frequency %		MV diameter (µm)	Frequency %		MV diameter (µm)	Frequency %
0.0201	41.2429		0.0201	49.1228		0.0201	45.7143		0.0201	29.5567		0.0201	40.2778		0.0201	38.0282		0.0201	33.6735
0.0321	38.9831		0.0353	26.3158		0.0353	42.2857		0.0353	23.6453		0.0342	26.3889		0.0332	26.7606		0.0364	26.5306
0.0442	9.6045		0.0505	7.0175		0.0505	6.8571		0.0505	19.7044		0.0484	12.5		0.0463	13.3803		0.0527	12.2449
0.0562	6.2147		0.0658	10.5263		0.0658	2.2857		0.0658	8.3744		0.0626	5.5556		0.0594	7.0423		0.069	11.2245
0.0683	1.6949		0.081	0		0.081	2.2857		0.081	4.4335		0.0768	8.3333		0.0726	4.9296		0.0853	6.1224
0.0804	0.565		0.0963	1.7544		0.0963	0		0.0963	2.9557		0.091	2.7778		0.0857	1.4085		0.1016	4.0816
0.0924	0.565		0.1115	1.7544		0.1115	0		0.1115	2.4631		0.1052	1.3889		0.0988	2.1127		0.1179	3.0612
0.1045	0		0.1268	0		0.1268	0		0.1268	0.9852		0.1194	0		0.1119	2.1127		0.1342	1.0204
0.1166	0.565		0.142	1.7544		0.142	0		0.142	0.9852		0.1335	1.3889		0.1251	0.7042		0.1505	0
0.1286	0		0.1573	0		0.1573	0		0.1573	1.4778		0.1477	1.3889		0.1382	0		0.1668	2.0408
0.1407	0.565		0.1725	1.7544		0.1725	0		0.1725	0.4926		0.1619	0		0.1513	0.7042		0.1831	0
0.1528	0		0.1878	0		0.1878	0.5714		0.1878	0		0.1761	0		0.1644	0.7042		0.1994	0
0.1648	0		0.203	0		0.203	0		0.203	0.4926		0.1903	0		0.1776	1.4085		0.2158	0
0.1769	0		0.2183	0		0.2183	0		0.2183	0.4926		0.2045	0		0.1907	0.7042		0.2321	0
0.1889	0		0.2335	0		0.2335	0		0.2335	0.4926		0.2187	0		0.2038	0		0.2484	0
0.201	0		0.2488	0		0.2488	0		0.2488	0		0.2328	0		0.2169	0		0.2647	0
0.2131	0		0.264	0		0.264	0		0.264	0.9852		0.247	0		0.2301	0		0.281	0
0.2251	0		0.2793	0		0.2793	0		0.2793	0.4926		0.2612	0		0.2432	0		0.2973	0
0.2372	0		0.2945	0		0.2945	0		0.2945	0.4926		0.2754	0		0.2563	0		0.3136	0
0.2493	0		0.3097	0		0.3097	0		0.3097	0		0.2896	0		0.2694	0		0.3299	0
0.2613	0		0.325	0		0.325	0		0.325	0		0.3038	0		0.2826	0		0.3462	0
0.2734	0		0.3402	0		0.3402	0		0.3402	0		0.318	0		0.2957	0		0.3625	0
0.2855	0		0.3555	0		0.3555	0		0.3555	0		0.3321	0		0.3088	0		0.3788	0
0.2975	0		0.3707	0		0.3707	0		0.3707	0		0.3463	0		0.3219	0		0.3951	0
0.3096	0		0.386	0		0.386	0		0.386	0		0.3605	0		0.3351	0		0.4114	0
0.3217	0		0.4012	0		0.4012	0		0.4012	0.4926		0.3747	0		0.3482	0		0.4278	0
0.3337	0		0.4165	0		0.4165	0		0.4165	0.4926		0.3889	0		0.3613	0		0.4441	0
0.3458	0		0.4317	0		0.4317	0		0.4317	0.4926		0.4031	0		0.3744	0		0.4604	0
0.3578	0		0.447	0		0.447	0		0.447	0		0.4173	0		0.3876	0		0.4767	0
0.3699	0		0.4622	0		0.4622	0		0.4622	0		0.4314	0		0.4007	0		0.493	0
