# Supplementary material for: Osmotic stress and vesiculation as key mechanisms controlling bacterial sensitivity and resistance to TiO2 nanoparticles
Source: Commun Biol. 2021 Jun 3;4:678. doi: 10.1038/s42003-021-02213-y (PMC8175758; doi:10.1038/s42003-021-02213-y)
Supplement: Supplementary file 3 — Supplementary Data [file 42003_2021_2213_MOESM3_ESM.zip › Supplementary Data 5.xlsx]

## Sheet: Size distributions (DLS)
		Figure 4a-(iii) : JW3606 (hep+)							Figure 4b-(iii) : JW3596 (hep-)
TiO2NP concentration (mg/L)		1	2	5	10	20	50		1	2	5	10	20	50
Mean value of maxima		73.02	76.29	83.938	92.674	89.0533	86.456		63.415	68.55	76.29	68.795	84.1933	82.9733
Standard deviation		18.4788	13.3922	27.0689	25.1895	19.9175	23.1411		4.645	8.19271	13.3922	10.025	15.8292	5.8737
y-axis value		25	26	26	25	25	28.5		23.5	24.8	24	24.5	25	26
Diameter (µm)		Frequency (%)							Frequency (%)
0.4		0	0	0	0	0	0		0	0	0	0	0	0
0.463		0	0	0	0	0	0		0	0	0	0	0	0
0.536		0	0	0	0	0	0		0	0	0	0	0	0
0.621		0	0	0	0	0	0		0	0	0	0	0	0
0.719		0	0	0	0	0	0		0	0	0	0	0	0
0.833		0	0	0	0	0	0		0	0	0	0	0	0
0.965		0	0	0	0	0	0		0	0	0	0	0	0
1.12		0	0	0	0	0	0		0	0	0	0	0	0
1.29		0	0	0	0	0	0		0	0	0	0	0	0
1.5		0	0	0	0	0	0		0	0	0	0	0	0
1.74		0	0	0	0	0	0		0	0	0	0	0	0
2.01		0	0	0	0	0	0		0	0	0	0	0	0
2.33		0	0	0	0	0	0		0	0	0	0	0	0
2.7		0	0	0	0	0	0		0	0	0	0	0	0
3.12		0	0	0	0	0	0		0	0	0	0	0	0
3.62		0	0	0	0	0	0		0	0	0	0	0	0
4.19		0	0	0	0	0	0		0	0	0	0	0	0
4.85		0	0	0	0	0	0		0	0	0	0	0	0
5.61		0	0	0	0	0	0		0	0	0	0	0	0
6.5		0	0	0	0	0	0		0	0	0	0	0	0
7.53		0	0	0	0	0	0		0	0	0	0	0	0
8.72		0	0	0	0	0	0		0	0	0	0	0	0
10.1		0	0	0	0	0	0		0	0	0	0	0	0		Figure 4.
11.7		0	0	0	0	0	0		0	0	0	0	0	0
13.5		0	0	0	0	0	0		0	0	0	0	0	0
15.7		0	0	0	0	0	0		0	0	0	0	0	0
18.2		0	0	0	0	0	0		0	0	0	0	0	0
21		0	0	0	0	0	0		0	0	0	0	0	0
24.4		0	0	0	0	0	0		0	0	0	0	0	0
28.2		0	0	0	0	0	0		0	0	0	0	0	0
32.7		0	0	0	0	0	0		0	0	0	0	0	0
37.8		0	0	0	0	0	0		2.51	0.243	0.208	0	0	0
43.8		0	0	0	0	0.654	0		8.94	4.98	4.25	0.222	0	0
50.7		0	0	0	0	6.32	0		16.7	15.8	14.4	3.48	1.87	0.698
58.8		1.98	4.09	0	4.25	17.2	0		22.2	23.3	22.8	12.9	9.53	7.2
68.1		9.04	14.8	0.793	15.1	23.4	0		20.7	21.6	22.3	22.4	20	19.1
78.8		18.5	23.2	6.82	23.2	20.6	2.68		14	15.3	16.2	23.4	23.9	24.6
91.3		23	22.3	17.8	22	14.2	12		7.78	9.21	9.8	17.3	19.5	20.4
106		20.3	16.3	24.1	16.1	8.59	23.3		3.9	5.02	5.35	10.5	12.7	13.5
122		14.6	10.6	22.9	10.5	4.99	27.9		1.93	2.64	2.82	5.83	7.34	8.17
142		8.51	5.87	16.2	5.91	2.66	21.5		0.917	1.28	1.37	2.87	3.72	4.35
164		3.06	2.1	6.81	2.14	0.941	9.09		0.307	0.415	0.45	0.93	1.23	1.51
190		0.558	0.399	1.73	0.42	0.186	2.07		0.0599	0.0666	0.0749	0.143	0.195	0.273
220		0.2	0.158	0.88	0.173	0.0793	0.856		0.0276	0.0223	0.0268	0.045	0.0636	0.104
255		0.0838	0.0787	0.562	0.0907	0.0436	0.4		0.0173	0.00901	0.012	0.0165	0.0246	0.0491
295		0.0359	0.0435	0.404	0.0535	0.0272	0.186		0.0125	0.00379	0.00609	0.00614	0.01	0.0257
342		0.0138	0.0246	0.302	0.0329	0.0176	0.0762		0.00948	0.00145	0.00319	0.00206	0.00393	0.0136
396		0.0044	0.0139	0.229	0.0206	0.0114	0.0249		0.00717	0.000443	0.00172	0.000621	0.0014	0.00697
459		0.00111	0.00768	0.174	0.0131	0.00727	0.0057		0.00528	8.95e-05	0.000975	0.000206	0.000409	0.00346
531		0.000282	0.00422	0.13	0.00842	0.00445	0.000703		0.00371	7.76e-06	0.00058	0.000111	7.8e-05	0.00169
615		0.000194	0.00239	0.0963	0.00554	0.00256	0		0.00244	0	0.000351	9.7e-05	3.2e-05	0.000878
712		0.000253	0.00144	0.0675	0.00367	0.00134	0		0.00145	0	0.000207	9.73e-05	8.01e-05	0.000525
825		0.000306	0.000907	0.0421	0.00232	0.000585	0		0.000707	0	0.000111	8.98e-05	0.00013	0.000342
955		0.000327	0.000579	0.023	0.00141	0.0002	0		0.000265	0	5.13e-05	7.34e-05	0.00015	0.000226
1110		0.000319	0.00038	0.0117	0.000888	5.49e-05	0		7.23e-05	0	2.11e-05	5.58e-05	0.000144	0.000155
1280		0.000296	0.000257	0.00568	0.000607	1.18e-05	0		1.14e-05	0	7.5e-06	4.13e-05	0.000127	0.000112
1480		0.000267	0.000178	0.00261	0.000448	1.59e-06	0		3.45e-07	0	2.09e-06	3.01e-05	0.000108	8.5e-05
1720		0.000231	0.000125	0.00105	0.000346	0	0		0	0	3.34e-07	2.12e-05	8.83e-05	6.56e-05
1990		0.000192	8.97e-05	0.000329	0.000274	3.67e-07	0		0	5.77e-08	6.71e-08	1.41e-05	6.97e-05	5.15e-05
2300		0.000153	6.91e-05	6.35e-05	0.000217	2.52e-06	0		0	3.95e-07	4.06e-07	9.44e-06	5.3e-05	4.15e-05
2670		0.00012	5.94e-05	4.04e-06	0.000172	7.87e-06	0		0	1.23e-06	1.22e-06	7.76e-06	3.92e-05	3.49e-05
3090		9.4e-05	5.55e-05	0	0.000133	1.53e-05	6.81e-06		0	2.38e-06	2.29e-06	8.66e-06	2.91e-05	3e-05
3580		7.5e-05	5.19e-05	0	9.75e-05	2.18e-05	3.53e-05		0	3.36e-06	3.16e-06	1.04e-05	2.19e-05	2.53e-05
4150		6.02e-05	4.63e-05	0	6.7e-05	2.5e-05	8.59e-05		0	3.8e-06	3.51e-06	1.14e-05	1.69e-05	2.04e-05
4800		4.82e-05	3.89e-05	0	4.42e-05	2.47e-05	0.000137		0	3.7e-06	3.37e-06	1.12e-05	1.33e-05	1.58e-05
5560		3.09e-05	2.51e-05	0	2.41e-05	1.74e-05	0.000123		0	2.58e-06	2.34e-06	7.91e-06	8.51e-06	9.73e-06
6440		9.46e-06	7.69e-06	0	6.79e-06	5.56e-06	4.37e-05		0	8.19e-07	7.39e-07	2.53e-06	2.62e-06	2.91e-06
7460		0	0	0	0	0	0		0	0	0	0	0	0
8630		0	0	0	0	0	0		0	0	0	0	0	0

## Sheet: Data for means calculation
		Figure 4a-(iii) : JW3606 (hep+)							Figure 4b-(iii) : JW3596 (hep-)
TiO2NP concentration (mg/L)		1	2	5	10	20	50		1	2	5	10	20	50
Number of replica
1		91.28	91.28	105.7	105.7	105.7	105.7		58.77	58.77	58.77	78.82	78.82	78.82
2		58.77	58.77	105.7	122.4	91.28	68.06		68.06	68.06	78.82	58.77	68.06	91.28
3			78.82			78.82			/	78.82	91.28	/	105.7	78.82
4		50.75	58.77	43.82	105.7	68.06	68.06
5		/	91.28	58.77	50.75	122.4	68.06
6		91.28	78.82	105.7	78.82	68.06	122.4
Mean		73.02	76.29	83.938	92.674	89.0533	86.456		63.415	68.55	76.29	68.795	84.1933	82.9733
Standard deviation		18.4788	13.3922	27.0689	25.1895	19.9175	23.1411		4.645	8.19271	13.3922	10.025	15.8292	5.8737
