# Supplementary material for: Osmotic stress and vesiculation as key mechanisms controlling bacterial sensitivity and resistance to TiO2 nanoparticles
Source: Commun Biol. 2021 Jun 3;4:678. doi: 10.1038/s42003-021-02213-y (PMC8175758; doi:10.1038/s42003-021-02213-y)
Supplement: Supplementary file 3 — Supplementary Data [file 42003_2021_2213_MOESM3_ESM.zip › Supplementary Data 6.xlsx]

## Sheet: Feuil1
FIGURE 5
			JW3606	JW3596					No OMV	OMV 3606	OMV 3596
	Fig. 5b	0	1.565	38.659			Fig. 5c	0	1631
		0	1.9	35.485				0	1328
		0	1.689	48.088				0	2047
		0	2	36.055				1:4		2210	3418
		1	6.49	34.249				1:4		2454	3345
		1	5.758	32.57				1:4		2601	2918
		1	6.447	40.306				1:2		568.2	2796
		1	10.917	32.252				1:2		1177	2590
		2	18.468	38.292				1:2		1263	2638
		2	20.424	39.235				1		1055	1579
		2	18.004	44.52				1		699.9	1961
		2	23.002	40.281				1		868.3	1588
		5	20.812	43.728
		5	21.139	34.759
		5	21.263	43.098					No OMV	OMV 3606	OMV 3596
		5	24.65	35.475			Fig. 5d	0	93.5547
		10	80.736	34.661				0	94.6077
		10	84.197	34.173				0	94.1362
		10	62.99	38.585				1:16		96.6867	92.9076
		10	65.654	35.905				1:16		93.8077	91.7163
		20	113.198	37.334				1:16		93.9231	91.3664
		20	113.228	31.209				1:8		62.2496	65.4938
		20	101.353	39.4				1:8		58.8832	54.5534
		20	100.639	31.773				1:8		59.4075	53.4835
								1:4		41.688	22.0162
								1:4		38.7065	21.2546
								1:4		37.2341	17.0552
								1:2		23.5221	8.47138
								1:2		16.2643	8.09621
								1:2		37.0254	6.00214
															Figure 5b-d.
