# Supplementary material for: Osmotic stress and vesiculation as key mechanisms controlling bacterial sensitivity and resistance to TiO2 nanoparticles
Source: Commun Biol. 2021 Jun 3;4:678. doi: 10.1038/s42003-021-02213-y (PMC8175758; doi:10.1038/s42003-021-02213-y)
Supplement: Supplementary file 3 — Supplementary Data [file 42003_2021_2213_MOESM3_ESM.zip › Supplementary Data 7.xlsx]

## Sheet: Map_NP0
2635.92	2957.96	3052.36	3186.24	3298.87	3298.87	2753.49	3095.64	3210.5	2268.08	2590.89	3147.53	3846.59	3607.13	3192.97	3601.31	3437.62	3437.62	4239.36	3977.44	3523.23	3564.25	3648.79	4098.76	4697.13	3973.14	4401.65	3750.21	4252.14	3463.31	3968.11	4056.05	3500.1	3500.1	4702.61	4889.4	4240.45	4067.26	4198.85	3524.12	3548.11	3550.16	3253.77	3513.26	4772.66	4772.66	2578.44	4125.52	4347.35	3353.49
2281.04	3055.22	2848.16	2846.09	3052.03	3436.62	2208.5	3535.61	3154.65	3154.65	3107.72	3346.82	3709.15	3773.67	4156.55	3236.28	4212.9	3530.67	3794.96	3640.08	3140.83	3140.83	2642.24	2687.82	3216.68	3707.93	2860.77	3604.73	3618.83	3505.14	3745.52	3437.4	3602.35	3637.59	4389.93	3033.03	4294.81	4294.81	4065.94	4938.87	4619.12	4544.65	4349.92	3694.01	4308.14	3234.46	4939.97	3994.67	2688.41	2688.41
2765.02	2757.39	2928.42	2907.69	2753.49	3105.15	3597.03	2959.35	2959.35	3049.71	3996.5	3673.83	4127.36	3975.03	1652.75	3610.84	2753.14	2904.15	3667.79	2776.01	2776.01	2725.86	3771.65	3785.22	3966.45	2937.15	3631.65	3958.93	3630.8	3630.8	4155.48	4281.69	4119.04	4207.28	3981.97	3669.06	4168.68	3591.19	4824.5	4631.11	4204.87	4204.87	4084.98	4468	4481.8	4128.39	4370.28	3978.45	4483.97	4474.77
2641.2	2572.31	2575.76	2403.45	3017.3	2870.54	3248.62	NaN	3831.45	4151.07	3259.9	2953.88	3012.19	3722.12	3798.28	3683.03	3703.99	3258	4331.34	4000.15	3651.88	3557.08	3804.91	3678.81	3678.81	3424.21	3460.32	2897.55	3323.85	4091.1	3517	4062.12	4362.1	3834.41	3086.92	2936.53	4047.85	2748.01	4213.37	3943.59	4062.4	3634.84	3854.97	2966.78	4312.21	4389.96	4427.38	3996.66	3289.06	3440.99
3075.03	3198.58	3218.29	4149.93	3500.77	2533.35	3517.77	3355.14	3998.02	4234.56	3690.47	3793.27	3355.26	4131.51	4357.04	3185.18	3010.6	4240.88	4973.63	4157.08	3363.79	4080.65	3504.41	3602.89	3692.32	3665.28	3743.12	3732.42	3860.99	3786.72	3423.09	3150.93	3545.46	4483.24	3604.46	4001.13	4133.76	3810.89	3038.79	2874.8	3376.08	2992.48	2836.11	3652.02	3190.57	3025.65	3909.96	3662.9	3774.04	3974.02
2660.87	2587.54	2535.64	2947.18	2597.95	2895.96	3638.24	3511.91	3904.86	3611.57	3545.07	3475.32	4247.83	4103.43	3941.2	3842.72	3943.73	4012.82	4518.88	3381.69	3111.55	3571.7	3349.4	3965.82	3810.78	3517.81	2729.97	3027.7	3071.01	3819.12	3293.16	4050.26	3519.09	3405.8	3868.38	4259.33	3793.35	4173.82	3279.55	3463.32	3185.79	2949.68	2891.79	4245.3	3530.69	3770.13	4358.89	4245.39	4245.39	4363
2932.96	2724.42	2721.63	2577.63	2682.58	2755.76	2910.71	2910.71	3148.68	3637.61	2933.15	2823.12	3524.66	3225.87	3446.36	3577.79	3577.79	3681.86	4865.78	3893.37	4036.97	2768.72	3265	3881.74	4053.62	3603.13	2998.15	3325.87	2052.06	2989.95	3884.64	4448.65	3920.52	4275.28	4374.8	3846.45	3615.8	4041.49	3713.53	3486.1	3842.51	3613.49	3690.34	3690.34	3800.12	2921.37	4371.4	4618.73	4493.63	3636.63
3477.19	2738.5	2773.35	2773.35	3535.44	3813.26	3397.69	3125.45	3612.68	3372.89	4993.55	2728.44	3432.42	3246.46	3412.27	3412.27	3059.08	3496.87	2229.11	3659.61	3467.36	3344.72	3411.09	3249.44	3249.44	3786.32	3583.5	3967.34	4441.87	3941.6	3222.62	4490.52	4392.02	4057.22	3812.24	4814.3	4548.13	3956.14	3608.77	3608.77	4359.83	2938.21	4115.84	4060.12	4575.35	3915.59	4026.35	4586	4665.49	4859.78
2496.58	2626.87	3631.89	3108.75	3344.52	3790.27	NaN	NaN	3347.88	3328.12	3161.85	3148.68	3123.42	3455.32	3684.85	3612.15	3850.5	3738.29	1824.84	1824.84	3658.7	3576.79	4348.85	4376.2	4175.16	4179.25	3196.29	4247.93	4296.74	3756.21	4109.86	4109.86	4441.62	4307.49	4818.63	3645.51	3713.25	4728.88	3568.6	3040.13	3107.51	4074.32	3736.52	3736.52	2400.89	2566.63	4914.81	4268.45	4488.4	4423.83
3329.91	3806.89	4249.51	3037.82	3030.48	3088.79	3886.1	3621.56	3565.24	3510.42	3235.94	3235.94	4008.79	3370.83	3185.08	3912.68	4072.23	3912.54	4039.41	4702.22	4068.13	4041.95	4465.74	4168.94	4265	4404.61	3718.96	3718.96	3651.52	2561.87	3071.18	3174.54	4193.58	3367.46	3251.86	3251.86	NaN	2900.43	3375.06	3375.06	3509.11	3651.44	3690.47	3538.82	4297.21	4120.08	4145.71	4196.13	3072.35	3837.63
4144.44	2773.33	3614.23	3572.89	3682.77	4392.95	4280.89	4280.89	4585.84	4064.39	4101.55	4231.32	3215.1	5028.55	4323.85	3306.25	4262.07	4448.95	3956.77	3920.98	2916.85	3554.64	3554.64	3400.17	3390.49	2802.84	3246.38	3656.39	4186.56	3524.9	3447.19	3447.19	3093.03	3406.18	2923.01	3863.98	4012.81	3224.3	3195.5	3263.34	3418.69	3302.83	3948.08	4576.6	4511.1	5450.52	4645.12	4101.54	3786.77	2446.71
3756.9	3307.34	3307.34	3053.7	3292.28	3755.68	3690.68	3535.03	4221.84	3942.53	3897.07	3897.07	4317.01	2922.22	3553.38	3377.99	3313.14	3512.8	3944.36	3454.54	2529.82	4242.95	3764.55	3278.23	4692.82	4182.53	4176.67	4163.39	4188.93	3861.88	3579.02	3525.74	3955.67	3669.58	2639.62	2866.15	2961.1	4706.72	3895.86	4840.72	3715.92	3385.59	3385.59	4272.17	3687.89	4242.37	4067.47	3625.26	3461.86	3113.37
3363.04	3384.62	3520.54	3956.99	3021.96	3125.79	3125.79	2957.31	3465.01	4416.61	4819.62	3686.05	3721.33	3611.35	3296.02	3722.56	4353.37	4030.35	4694.13	3734.14	3913.85	4082.35	4082.35	2820.1	3910.11	3521.49	4308.44	3629.95	4063.68	3718.36	5685.59	4125.54	4316.81	3638	4525.29	5480.61	4682.67	3716.07	4257.92	4217.21	3755.39	3614.49	3614.49	4329.31	4052.63	4257.08	4183.76	4814.41	4342.73	3457.24
3636.11	4192.77	4192.77	4025.76	3032.24	5008.95	5806.38	4756.36	4609.61	4506.1	4273.87	4794.09	4073.27	3214.78	4158.97	4125.02	4324.27	3167.66	3845.77	3140.62	3546.92	3249.27	3811.33	4297.09	4126.71	3346.82	3346.82	2001.29	3994.16	3176.13	4051.1	3727.31	4250.21	4062.18	4283.29	4168.95	4607.29	2858.16	2858.16	4452.49	3484.57	2969.88	4668.41	3969.55	3353.29	4375.22	4418.62	3545.5	2869.44	4094.66
3398.95	3839.61	3808.39	3101.14	3408.06	2363.12	4094.59	4192.65	3859.55	3859.55	2930.13	4581.92	5203.19	6420.37	5123.48	5446.98	4647.47	4553.64	4553.64	4677.17	4719.17	4255.8	3806.85	2952.87	5560.39	4967.31	3979.36	3801.71	4378.99	4859.64	4859.64	4592.69	4046.47	3875.5	4078.14	3140.13	5347.66	3705.2	4793.74	3986.55	4506.68	4497.41	4497.41	4537.05	4487.28	3776.78	5397.01	4174.89	4401.04	4401.04
3834.04	4165.3	4165.3	4064.46	4305.63	5090.22	3837.41	5702.75	4860.34	5024.44	4295.32	4614.7	3088.34	4621.49	4621.49	5460.36	5670.77	4539.12	5134.02	4526.17	3755.91	3710.02	4119.85	4180.23	4066.13	3895.82	3895.82	4248.39	4562.39	3780.57	3744.45	4572.58	4818.01	4694.05	5052.82	4509.28	5189.69	2601.06	2601.06	4829.14	4406.1	4406.1	4482.52	4645.55	3957.3	4644.32	4619.24	5068.05	3958.29	4595.61
3333.04	4439.54	4192.78	4102.97	4441.96	5528.61	5528.61	5534.27	5186.56	5049.68	5113.44	5070.71	4635.93	4003.09	3527.43	3175.3	4542.22	4240.06	4694.1	3482.26	3537.03	4514.06	3274.51	3560.94	4243.53	3437.74	2846.74	2802.25	3787.21	4663.14	4627.96	4922.05	3973.6	3973.6	3712.89	3402.54	4748.27	4678.35	3981.21	3822.63	4248.57	3809.84	3913.46	4921.11	4392.45	4396.82	3308.61	4017.36	3939.28	3939.28
4321.92	4034.09	3963.99	7160.14	4750.17	4750.17	5193.98	6038.19	4114.71	2448.77	4277.97	4027.51	3391.06	4682.93	4645.9	4227.26	3018.99	3018.99	4400.48	3600.59	4838.79	4404.46	3752.79	4042.77	3429.09	3429.09	4249.19	4173.29	3800.32	3590.38	4264.11	4237.85	4352.31	4277.27	4212.08	4069.7	3954.91	4786.05	5324.34	3626.36	2895.21	3995.35	5151.68	4437.93	4428.93	4635.1	2587.81	4683.09	4746.7	4746.7
3997.72	5302.84	4006.57	3670.31	4001.81	5071.5	4078.85	5132.42	5699.63	5822.62	5564.34	4087.4	2331.74	3571.97	3968.75	5346.16	4595.41	3651.61	3845.73	3492.93	4377.22	4377.22	3526.56	3861.05	3928.6	3924.1	3425.54	3849.09	4277.47	3849.06	3509.55	3892.08	5254.31	5254.31	4021	4180.63	4179.05	4839.67	4622.8	5217.97	5151.72	4639.73	5392.38	3489.16	5392.22	4914.58	4973.76	5444.14	5304.92	4708.81
3929.01	3726.74	3804.49	4659.05	5125.99	3980.68	4927.74	4187.96	3336.21	4423.21	5393.43	5009.51	4508.38	4463.7	5129.27	5327.1	5327.1	4647.41	4511.16	5030.19	5122.32	4535.77	1798.36	4031.49	4564.01	4564.01	3341.19	3304.14	3317.67	3900.03	3540.92	3349.07	3891.82	4570.38	4920.71	4628.23	4765.68	4765.68	4105.94	3595.85	4538.38	5080.54	5000.81	4302.79	4658.64	5332.12	4656.85	4307.19	4410.37	4553.55
3894.12	3635.76	2573.76	4796.46	4485.35	4485.35	2417.24	1725.42	3471.18	2622.35	3606.97	5624.55	5624.55	2764.29	3143.88	3276.31	4413.72	3491.88	3551.45	3208.65	4828.03	4613.8	4859.54	3926.04	5612.51	4114.97	4038.12	3411.86	4225.6	4335.4	4631.04	4558.5	3742.49	3545.33	4456.91	3939.32	3939.32	5367.92	4439.29	4368.52	4694.8	5439.15	4237	4633.06	4315.84	4300.67	4191.15	4062.98	4062.98	2958.38
4639.01	3114.49	4341.42	3771.78	4476.57	4370.62	3776.87	4938.38	4250.45	5380.93	4273.98	3553.59	4769.31	4769.31	2187.52	4716.69	3727.01	3571.13	4315.31	4239.36	2945.55	4526.47	3489.94	4254.87	3882.26	3527.28	2537.47	4198.18	3701.58	4480.72	4269.53	4263.27	4268.33	4229.67	4870.08	4666.43	3595.93	4503.43	3992.14	4003.28	4300.71	4637.25	4231.44	4231.44	3070.93	4273.4	4481.35	2949.01	3608.96	3650.31
4197.64	4190.23	4689.39	5451.13	5115.59	2726.66	3922.95	3709.73	4985.59	4438.58	5849.89	5849.89	5277.48	5087.8	6032.02	4408.52	4397.95	4486.37	3497.66	4390.35	4523.34	4225.93	2292.67	1903.24	4477.52	4465.15	4957.85	4512.37	3745.27	3421.82	4470.01	4605.04	4186.1	3995.1	3914.33	4189.02	3310.33	4155.79	3563.33	3863.13	4912.69	5997.71	4814.24	4614.48	4614.48	3873.75	3555.86	4298.41	4681.43	2687.97
3479.66	3722.18	3964.67	3999.09	3681.05	3600.39	4040.08	3647.54	5069.43	5555.12	5660.94	4750.75	4932.37	4195.48	3943.62	3778.76	4468.41	4680.68	3743.9	3020.02	3793.3	4251.33	3032.49	3079.84	4413.08	2847.91	3486.23	4646.34	4594.62	4490.57	4337.32	3958.99	3982.48	4130.1	2647.46	4797.49	4081.48	4763.32	5448.05	5488.9	5488.9	5343.16	3436.23	4503.03	3545.74	4057.79	4776.75	4357.47	4702.79	5454.79
5255.62	4893.74	4400.11	3494.65	4255.38	4213.49	4553.13	4877.15	4877.15	4801.71	3523.55	3296.12	3087.81	4465.36	3562.11	2777.63	4351.85	4372.2	5651.75	4340.37	4424.78	4045.9	4442.73	4127.89	2431.94	4348.89	4565.75	5181.19	4558.38	4591.02	4072.94	4899.94	4097.63	4073.37	4093.32	4093.32	5377.16	3644.44	3945.25	4469.52	3919.51	4179.35	3365.76	5993.31	5993.31	4733.68	3556.04	5590.32	4757.14	3906.17
4850.17	2076.25	2784.71	3909.98	3863.63	3597.01	2725.14	4192.61	2762.1	3128.63	3067.61	4082.18	3540.62	4421.41	3687.26	3687.26	4527.73	4637.94	4269.64	4095.58	4304.11	4416.08	3872.86	3071.36	4414.52	4141.99	4216.84	4216.84	4081.37	4509.43	3807.9	4122.67	4893.46	3358.85	5629.03	4125.98	4528.38	5898.06	5050.6	4175.09	4007.69	5167.65	4621.06	4621.06	4503.61	3886.17	3393.81	4493.92	4445.98	4110.08
3768.78	4526.66	3955.31	4488.99	4483.26	4221.69	4926.84	4731.91	4213.21	5017.16	4094	4094	5233.18	4594.84	5114.9	5271.79	4291.26	4443.8	4225.52	4446.26	4119.83	4733.4	4615.74	4475.02	4008.7	3925.36	3488.76	4644.01	3830.47	4164.4	4844.52	4646.59	4689.49	5537.93	3973.11	3752.71	4080.01	4613.3	4602.84	4577.64	4623.79	4840.18	5350.58	4555.92	3480.98	3133.3	5271.55	4763.05	3320.65	3693.68
3916.76	3698.29	3546.1	3546.1	3396.97	3743.53	3649.46	3957.82	4048.16	4326.44	4154.28	4453.48	2947.03	3851.91	4736.52	4736.52	3426.99	4367.65	3437.32	4527.28	4433.61	3458.85	3340.73	4528.7	4688.88	3999.41	4076.9	4455.49	3884.62	4551.71	4595.22	4551.83	4285.39	4822.63	4390.48	5112.56	1710.77	4264.8	4369.29	2586.54	4135.84	4569.77	3872.29	4574.41	5031.8	4490.54	5475.56	4828.53	4935.72	4131.59
4587.45	4211.43	4182.22	3735.24	4189.33	4092.14	4265.33	4265.33	4164.57	4646.05	4129.87	3558.14	2590.69	3172.85	4139.84	3201.29	2928.76	3812.5	3944.73	2829.76	3565.88	3324.32	3038.45	3664.61	4028.11	3952.91	3199.79	4161.7	3364.17	4271.73	4682.87	4682.87	3975.6	4116.4	4879.63	4481.52	3156.73	4878.58	4878.58	3105.39	4490.14	4760.66	4746.51	4746.51	4319.79	3998.88	3915.08	2859.51	4014.09	3399.95
3822.8	3009.17	3850.46	3850.46	3414.36	3280.05	3754.16	3826.32	3798.95	3522.26	3787.66	3474.55	4061.09	3458.05	3562.86	4145.1	3866.58	3485.6	3980.6	3899.52	3696.04	4059.35	4008.59	2949.03	2927.6	3608.7	3632.46	2451.28	4042.14	4007.71	4007.71	3463.56	4420.12	4379.89	4676.58	4092.27	4106.57	4306.67	4137.11	4137.11	4516.2	3819.76	2981.89	3588.5	5120.17	4263.71	3849.02	3964.6	3733.52	4552.18
3531.93	2491.75	4129.46	3533.15	3554.08	3235.37	3708.79	4186.2	3541.63	3602.09	3661.97	3694.89	2669.59	3119.86	3974.67	3963.57	3533.55	3913.07	3156.34	3222.31	4303.62	3940.87	3940.87	3271.17	3953.19	4077.51	3775.03	3704.92	3358.86	3423.36	3681.61	2495.55	3103.08	4242.92	3742.91	3673.06	4677.74	3699.8	3801.34	4613.48	3188.09	4059.3	4005.16	4053.13	4112.86	2399.44	2399.44	2818.92	4052.41	3234.5
3665.64	4008.07	4008.07	3831.66	3656.03	3260.24	3902.24	3412.29	2256.68	3363.65	3172.84	2569.49	2837.59	3181.69	3165.19	3100.55	3502.13	3450.02	3657.67	3941.18	4054.25	3377.93	3169.81	3534.33	4040.08	4160.09	4160.09	3542.85	3543.72	4028.43	3568.73	3590.74	3609.67	3609.67	4050.74	4109.22	3831	4122.45	3429.97	4580.67	4502.51	5111.46	5111.46	4135.42	4905.55	4130	4196.17	4185.25	3450.99	3164.36
3634.84	3170.57	3698.66	3184.77	3588.1	2457.07	2924.32	3388.06	3370.34	3354.27	2988.97	3062.68	3399.04	3399.04	3729.28	2919.26	2831.81	3222.13	3225.94	2723.37	3478.38	3016.8	3693.57	3226.43	3222.67	3105.37	3669.22	3664.72	3029.9	2761.87	3138.52	3116.12	2419.56	1751.46	1751.46	3650.61	4261.55	4624.96	2956.82	4114.94	3855.75	3015.59	3373.01	3596.32	4426.78	3167.35	3167.35	2539.3	3360.25	3763.57
3292.68	3275.02	3275.02	2789.76	2738.09	4077.51	3902.74	3322.57	3115.25	3412.79	3298.68	3684.47	2954.47	3068.86	2893.02	3035.73	2922.82	2952.66	2987.87	2546.44	2581.18	3201.88	2627.31	2992.46	3153.4	2789.28	3165.78	3185.26	3276	3276	3214.74	3273.63	2987.02	3119.51	3695.52	3648.64	3397.76	3763.64	3135.63	3048.97	3602.29	3602.29	3688.41	3835.33	3372.72	3479.11	3332.9	4075.78	3256.88	3273.16
3382.05	4212.01	3785.47	3743.39	2958.88	3539.9	2884.89	3362.11	3209.04	3209.04	3115.23	2900.27	3421.94	2985.03	2620.04	2582.75	2813.79	2735.08	2781.04	2833.97	2498.66	2498.66	2439.56	2816.12	2453.78	2597.45	3083.71	2263.31	3309.11	3829.68	3629.23	3334.79	3196.65	3556.44	3820.21	2522.42	3391.15	3391.15	3458.36	2774.2	3697.12	4115.38	4511.9	4043.87	3614.59	3717.97	3533.75	3233.34	3233.21	3233.21
3410.55	4102.31	3838.44	3381.12	3526.86	3526.86	3108.85	3173.32	2174.42	3136.46	3047.62	3346	2826.2	2504.53	2221.59	2466.33	2540.84	2540.84	2222.35	2569.1	2799.64	2586.28	2687.44	2430.76	2282.64	2630.22	2950.33	2469.97	2713.09	2713.09	3138.83	2879.6	3330.61	2977.49	3684.49	3282.92	2847.31	3326.32	3875.24	3287.15	3642.61	3642.61	3765.89	3326.57	3311.66	3586.66	3289.47	2933.34	3050.74	3053.58
3389.54	3216.07	3633.3	3240.27	3315.47	2989.18	3099.22	3134.84	2940.07	2681.67	2693.88	2653.78	2653.78	2218.71	2327.96	2765.7	2579.64	2704.33	2996.57	3029.79	2349.03	2349.03	2571.24	2336.46	2479.97	2539.81	2696.48	2507.04	2461.67	3061.83	3194.17	2830.28	2156.03	2580.08	2911.14	3010.33	3145.33	3419.74	2531.54	3285.01	3348.24	3439.66	3271.15	3372.3	3420.64	2528.6	3100	2951.33	3205.26	2892.48
3332.89	2311.58	3632.15	2747.5	3233.59	3233.59	2340.91	2610.35	1736.3	2531.43	2806.86	2864.9	2398.49	2733.06	2276.21	2611.42	2699.41	2417	2142.78	2005.73	2005.73	2020.04	2127.31	1987.64	2166.05	2386.71	1951.2	2514.73	2517.8	2517.8	2825.47	2622.42	3020.97	2261.29	2938.49	3360.55	2850.04	3132.3	3300.92	3131.48	2760.53	3045.06	3137.55	2993.31	2993.31	3127.39	2790.19	3170.65	3073.85	2584.99
2951.37	4060.18	3369.26	2573.74	2985.79	2989.58	3277.8	2966.39	3239.52	3239.52	2800.79	2227.21	2208.03	2396.17	2215.19	2228.02	2155.44	2067.32	2128.69	1950.16	2287.96	2234.33	1779.87	1806.06	1806.06	2068.31	1879.65	2356.32	2452.93	2651.63	2470.96	2185.58	2602.52	2868.87	2552.03	2617.61	2744.69	2520.7	2923.64	2923.14	2923.14	2978.84	2960.24	2933.22	3150.54	3071.79	2722.52	3231.93	3231.93	2744.92
3351.68	3576.1	3101.05	3043.2	3271.93	3593.7	3545.74	3292.58	3292.58	2305.04	2515.5	2619.86	1961.13	2053.61	2324.42	1912.68	2352.75	2048.64	1958.47	1986.58	1771.42	2180.16	2126.66	1821.86	1917.45	1735.32	1719.43	2007.77	2007.77	2055.45	2282.54	1732.64	2572.79	2354.8	2896.42	3224.64	3080.47	3192.3	2904.33	3058.55	3058.55	3012.4	2636.28	1819.59	2059.38	2634.55	2200.3	2751.04	2753.58	2462.1
3345.97	2910.49	3732.38	3420.15	3456.47	3516.11	3169.87	3267.38	3005.14	3242.64	2462.34	2712.35	2712.35	1981.37	2172.56	2045.6	2356.85	2099.49	2000.54	1961.14	1730.11	2094.53	1828.88	1608.29	1661.25	1744.39	1644.83	1874.42	1906.5	2042.95	2022.82	2163.7	2661.59	2763.35	1319.16	2421.58	2237.52	2938.61	2745.33	2745.33	3096.89	2209.14	2890.6	2491.2	2158.38	2879.71	2642.08	2750.91	2776.79	2780.27
3028.04	2880.61	3307	2653.14	3596.96	3152.68	3037.15	2257.67	2978.82	2854.93	2664.48	2604.33	2497.14	2219.92	2149.93	2068.15	1969.59	2045.23	2091.37	2091.37	1997.23	1850.22	1862.5	1799.84	1756.72	1697.15	1742.19	1805.86	1866.49	2205.98	1953.72	1953.72	2210.79	2152.27	2195.96	2571.79	2424.17	2836.24	3164.14	2536.27	2761.61	2868.79	3555.92	3555.92	3297.25	3775.75	3546	3451.86	2967.78	3080.03
3416.55	3760.84	3793.46	3436.63	3715.71	3600.17	2472.63	3475.92	3240.88	3020.5	2834.09	2999.88	2651.57	2743.32	2733.63	2203.58	2200.45	2051.62	2065.41	1989.25	1655.59	1584.88	1858.89	2126.29	1499.41	1749.46	1708.38	1792.23	1967.92	1911.03	2326.02	2631.59	2964.23	2355.65	2705.97	2913.46	3099.35	3056.09	3560.43	2674.87	2289.29	2547.28	2491.65	2758	3041.73	3012.88	3570.32	3570.32	3114.77	3160.14
3183.01	4225.55	3505.35	3871.96	3652.22	3087.75	3399.46	3054.54	2339.08	2683.65	2683.65	2352.42	2159.1	2059.22	2374.52	2138.84	2081.42	1857.37	1594.11	1594.11	1753.09	1593.45	1630.13	1727.34	1544.99	1691.27	1792.01	1427.5	1427.5	1652.94	1979.28	2207.36	2376.77	2534.73	2201.54	2637.89	2886.1	3022.38	3050.56	3360.74	3420.97	3045.72	3130.18	3130.18	3365.65	3412.62	3141.33	3217.35	2808.41	2899.23
2826.18	4163.86	4163.86	3942.12	4062.2	4083.99	2911.48	3888.01	3569.97	2900.45	3148.87	2822.75	2873.92	2741.4	2410.76	2324.57	2411.09	2172.47	1833.7	2198.34	2154.06	1804.73	1486.96	2018.49	1823.59	1858.32	2009.66	2009.66	2066.54	2196.92	2681.95	2648.21	2723.85	2852.06	3444.7	3444.7	3101.8	3049.17	3003.51	2898.31	3837.09	3886.86	4020.04	3536.15	3492.77	2768.15	3056.22	3019.53	2701.85	2297.59
3555.65	3620.06	3480.06	3142.76	3392.6	3455.5	2991.52	2740.16	2860.15	2851.82	2812.09	2777.43	2561.35	2620.82	2457.3	2195.66	2335.54	1913.41	2428.69	2499.79	2042.82	2158.9	2158.9	2108.32	1567.79	1935.14	1902.76	2066.35	2347	2068.74	2308.54	2238.26	2591.09	3055.45	3055.45	2684.98	3661.44	3819.23	3738.35	3793.37	3379.3	3374.46	3590.82	3590.82	2522.4	3257.04	3202.24	2408.17	2679.2	2477.16
4784.98	3410.25	3410.25	3329.25	3692.99	3777.23	3621.01	2992.81	2814.61	3571.66	3681.5	3365.63	2654.28	2421.43	2421.43	2014.74	2102.04	2064.27	2174.77	1819.34	1856.05	1784.22	1745.01	1613.25	1980.82	2173.99	2173.99	2117.72	2902.73	2329.3	2087.81	2203.78	2635.21	2719.35	3322	2478.35	2316.22	3194.27	3194.27	3146.71	3541.53	3247.93	3654.81	3379.08	3686.69	3623.02	3544.45	2525.87	2446.31	2592.11
5313.99	4324.19	2846.19	4133.17	4309.7	4092.49	3942.86	4114.74	2914.5	2515.29	2515.29	3441.12	2875.72	2952.03	2624.01	2446.58	2330.54	2292.91	2092.6	2072.23	1923.84	1507.66	1507.66	1466.4	1495.82	1571.13	1529.46	1774.01	1799.74	1774.02	1487.12	1731.96	1907.09	2326.47	2326.47	2167.09	2393.63	2695.39	3165.16	3010.95	3190.72	2178.78	3703.24	2697.64	2255.14	2076.28	2076.28	3566.02	3206.04	2908.79
4393.3	4114.01	4114.01	4385.6	3893.62	4766.16	4846.44	3967.13	3155.76	3080.13	3766.89	2973.28	2632.29	2480.38	2480.38	2191.45	2338.88	1988.1	1843.96	1758.83	1784	1576.82	1563.58	1704.96	1418.14	1604.49	1604.49	1973.78	1704.08	1802.11	1684.34	1861.2	1458.58	1458.58	1617.34	2066.28	2129.47	2418.36	2588.19	2978.24	2993.35	2993.35	3102.27	2557.99	3711.98	3841.57	3841.57	3034.95	3302.69	2881.97
2362.74	2385.18	3787.49	4736.95	4909.63	5495.7	4339.83	4470.38	3306.95	2747.63	3060.19	3318.03	3056.46	3134.21	2775.73	2590.94	2483.14	2196.03	2227.02	2027.69	1933.45	1912.26	1804.53	1633.13	1667.51	1761.6	1758.37	2036.22	1662.9	1626.05	1924.11	2348.47	2067.12	2364.95	2111.7	2225.1	2338.23	2652.83	2894.01	3130.31	3045.59	3053.85	3633.7	3736.53	3778.99	3778.99	3337.11	3105.31	3227.26	3240.87
3397.5	3457.78	4545.44	3383.93	4186.58	4369.57	4215.62	4337.87	2703.78	4500.41	4881.95	3279.81	3253.78	3260.27	3275.41	2940.16	2523.63	2523.63	2242.64	2173.1	1996.04	1834.01	1687.71	1849.42	1649.57	1563.04	2053.39	1775.52	2075.85	2075.85	1564.22	1952.49	2057.65	1872.19	2103.88	2456.45	2624.69	2306.17	2639.26	3222.59	3509.35	3509.35	3907.05	2907.34	2882.97	2659.52	3594.66	3490.26	2969.77	3363.57
5443.33	2931.1	4714	3613.65	1882.59	3809.76	4800.25	4263.24	4133.45	4133.45	3659.32	4082.89	3176.86	3059.45	3209.72	3001.98	2697.02	2432.89	2357.37	2386.02	2072	1974.01	2005.1	1712.23	1712.23	1698.72	1575.09	1840.56	2088.1	1750.7	1787.5	1989.1	2106.63	2098.32	2124.99	2535.07	2535.07	2742.72	2639.32	2982.8	3026.45	2224.61	3305.2	2829.49	1456.32	2590.38	3143.72	2814.41	2814.41	3058.18
3320.74	4619.12	3939.18	4738.13	2954.24	3100.97	4187.24	3994.37	4938.98	4273.72	2774.61	2476.52	2219.92	1962.31	2331.53	2909.04	2899.4	2899.4	2343.19	2695.01	2379.98	2170.11	1946.53	2157.44	1987.31	1780.63	1748.51	1757.57	1487.98	1487.98	1714.59	1576.65	1673.16	1855.29	1853.47	2324.24	2263.91	2209.7	1853.86	2782.48	2977.86	2977.86	3226.5	2859.32	2620.15	3426.63	3820.79	2219.51	2571.59	2571.59
4485.94	3770.33	4656.73	4562.42	4504.37	4504.37	3291.36	2579.36	4108.8	3995.51	3699.39	3469.39	3005.98	3578.36	2829.99	2637.27	3685.62	3026.91	2532.08	2849.34	2456.19	2456.19	2126.94	1935.88	1993.41	1942.35	1709.58	1903.93	1940.57	1880.6	1711.95	1712.68	1718.17	1718.17	1874.82	2046.8	2127.67	2263.35	2506.82	2621.88	2643.95	2934.96	2942.02	3217.55	3204.39	3204.39	2655	2914.32	3001.18	3120.42
4040.57	2641.35	3271	4163.97	4136.01	4435.39	1853.06	3980.67	2642.49	2316.06	2981	3359.18	3235.85	3550.05	2234.66	3430.81	3064.24	2856.25	2865.46	2514.05	2685.12	2282.97	2327.13	2249.44	2225.07	2181.63	2022.23	1939.32	1983.11	2010.66	1726.57	1805.31	1900.61	1748.21	1913.75	1932.9	2036.39	1888.97	2045.72	2596.65	2948.84	2874.43	3167.68	2360.29	2927.33	3259.29	2823.1	2773.05	3204.66	3088.07
3443.54	4363.94	4177.41	3991.67	3850.56	3850.56	4096.86	4081.39	4264.33	3885.12	3630.48	3905.41	4253.74	4387.12	3720.08	3907.37	3457.53	2740.73	2543.72	2751.75	3247.06	2754.98	2406.35	2215.08	2132.24	2412.35	2226.67	2037.63	1975.62	1861.45	1904.98	1780.32	1958.14	2062.54	2056.34	2035.83	2199.91	2408.73	2435.02	2439.19	2598.6	2538.7	2270.46	2438.06	2786.33	2493.43	2693.13	3251.51	2613.69	3876.07
3305.74	3755.4	3592.27	3158.99	3570.64	1852.22	3062.88	3530.37	3416.8	3229.98	3164.19	3441.93	3441.93	3643.47	2795.37	2697.99	3142.19	3306.26	2965.43	3373.99	3246.75	2717.65	2783.53	2177.46	2467.73	2278.62	2490.44	2117.09	2117.09	2272.09	1982.74	1790.34	1922.5	2262.73	1867.49	2041.33	2376.09	2215.21	2232.59	2606.12	2606.12	2461.45	2680.09	3057.7	2994.36	3221.86	3672.05	3415.49	3709.45	2952.3
3550	2728.65	3238.51	3478.01	3542.83	3628.23	4066.94	3186.22	3626.99	3871.27	2890.87	1612.32	2567.49	3135.09	2285.63	3628.03	3656.26	2757.86	2789.36	3003.95	2370.46	2743.03	2839.85	2839.85	2602.31	2586	2422.67	2479.02	2629.54	2574.42	2371.65	2464.2	2464.2	2285.22	2406.86	2254.04	2353.9	2552.55	2672.68	2684.11	2639.7	3055.72	3334.38	3303.13	3303.13	2071.27	2068.96	3259.99	3577.38	3318.02
3823.43	3121.4	3631.64	3343.84	3534.17	3683.64	3586.1	3792.83	3724.77	3704.02	3291.02	3119.5	3271.72	3182.43	2345.58	2345.58	2709.14	1738.41	3087.99	3083.51	3015.5	3055.25	2661.51	NaN	NaN	2514.35	2839.78	2835.98	2915.96	2312.54	2242.19	2242.19	2649.55	2658.48	2452.61	2514.08	2743.9	2697.91	2805.97	2066.46	1463.05	1472.4	3408.15	3071.14	3158.26	3167.33	3479.33	1594.67	1594.67	3932.1
3644.22	3207.74	2221.9	2996.26	2556.16	3044.97	3447.05	3062.62	3439.26	2812.01	3490.83	3081.16	2528.11	2795.93	2735.75	3168.06	2298.84	2895.15	3299.71	3014.17	2851.29	2777.16	3101.72	3101.72	3077.98	3178.4	2602.93	2890.79	2886.86	2844.3	2759.11	2669.12	2560.24	2053.33	2582.68	2582.68	2478.66	2831.32	1851.08	2571.87	3205.68	3641.28	3586.15	2627.66	3996.96	4183.81	3124.78	3124.78	3226.83	3521.77
3362.83	2844.42	2925.93	3532.39	2903.46	2896.29	2522.08	2063.47	3250.71	3004.72	3160.57	2619.01	2619.01	3255.16	3200.31	3908.57	3332.25	3504.24	3379.14	3034.26	3022.2	2598.3	2504.63	3200.85	3200.85	3493.27	3602.9	2751.83	2009.76	2283.47	2301.58	2301.58	2780.73	2679.92	2475.15	2733.81	2733.81	2767.33	2583.59	2758.88	3004.58	3372.07	2959.79	2959.79	3022.52	3433.33	3197.35	3047.07	3047.07	2872.35
2490.73	2473.53	2692.22	2758.67	3091.67	3667.55	3623.87	3870.82	3073.91	3120.85	3497.76	3582.25	2978.48	3869.6	3887.51	3155	2980.19	3049.95	2714.15	3582.46	3093.86	2107.95	2835.59	3130.39	2954.71	2412.39	2464.88	3233.56	2604.33	2816.65	2513.17	2623.25	2991.8	2255.08	2324.15	2308.4	2872.58	2497.88	2786.14	2819.72	2948.78	2922.47	3410.05	3398.86	3326.14	3032.76	3434.92	3546.63	3622.26	3807.52
3261.55	3461.01	2941.8	3119.41	2640.25	3201.78	2869.4	3251.92	3143.84	3560.45	2891.59	3268.9	3071.11	2977.66	2706.91	2963.93	2731.33	3280.97	3558.04	3621.97	2738.06	2792.08	2543.53	3329.73	3726.34	3400.25	3665.37	3208.09	2589.9	2973.43	2973.43	3013.59	3095.65	3167.09	2814.28	3046.4	2849.22	2656.89	2707.05	2414.82	3258.22	2869.18	2869.18	3250.4	3451.38	2985.39	3377.05	3015.17	2972.31	2927.26
2696.91	3260.86	3196.19	3280.81	2973.69	2197.09	2946.71	2670.43	2817.89	2768.52	2768.52	3192.23	3663.15	3108.97	3471.57	3623.83	1532.31	2852.88	2821.96	3654.31	2853.86	3310.13	3310.13	2912.44	2276.83	2899.95	2875.63	3351.36	2893.24	3042.01	3269.55	2679.31	2568.93	2946.76	2946.76	2810.95	2889.71	2734.18	3078.66	2947.97	2656.31	2810.52	2698.84	2885.1	3858.78	3960.68	3960.68	3197.42	3297.79	2671.64
3319.89	3343.05	3639.19	3035.99	1655.93	2915	3148.49	3192.87	3317.6	3253.86	2700.95	3042.92	3156.22	2207.78	2207.78	3348.94	3507.36	3282.27	3852.42	2784.99	2883.82	2047.76	3455.93	2600.41	3623.05	3156.73	2626.25	2542.41	3319.54	2427.81	2427.81	3304.52	2910.78	2539.42	2875.9	2313.99	2426.48	2359.62	2872.16	2926.41	2714.23	3824.71	3824.71	3974.91	3352.05	3312.43	3182.24	2529.56	3383.26	3415.83
2745.08	2739.56	2807.29	3001.43	3058.43	2232.76	3056.68	2948.91	3044	2986.91	3218.78	3232.24	3201.5	3388.28	3562.46	3978.49	3560.25	2912.83	3614.19	3614.19	2213.98	3033.49	3724.55	3371.15	3597.49	3218.42	2197.74	3043.28	2545.8	3288.22	3451.73	3338.71	3181.33	2789.73	2789.73	2998.32	3147.58	2827.27	3002.37	2899.51	2862.87	3047.49	3385.1	3350.55	2778.88	3257.62	3257.62	4375.78	4081.14	4081.14
2821.31	2758.77	2758.77	3208.13	3496.96	2818.01	2818.37	3263.15	2836.71	2751.94	3330.82	2966.89	3147.81	3292.49	3292.49	3120.57	3000.31	3683.34	3525.31	3411.37	4153.68	3785.18	3848.35	3186.29	3601.45	3685.8	3685.8	4524.28	3360.24	2924.45	3633.87	2714.9	3005.71	3818.88	3074.75	4207.33	3038.14	3356.61	3356.61	3304.11	3218.75	3581.64	3087.15	2738.41	3160.69	2463.39	3295.36	3599.61	2893.25	2031.06
3097.3	2744.82	2918.69	2976.23	3047.93	2974.12	3249.01	2723.92	2874.73	2906.09	2595.44	2910.45	2607.6	2219.84	2004.43	3067.55	3052.08	3863.48	3802.79	3999.4	3220.79	3974.69	3316.54	2639.72	3169.73	4092.29	2398.99	3748.27	4322.04	4138.03	4203.96	3543.14	3725.57	2276.79	3425.08	3615.46	3170.52	3257.88	3332.88	3056.64	3624.78	3547.5	4921	4160.93	4715.53	4209.12	3492.39	4275.14	4108.68	3687.08
3469.81	2449.19	2449.19	3340.64	2762.48	2952.09	3511.28	2886.96	2982.37	3054.63	2714.74	2055.09	3040.22	3341.61	2274.77	2680.22	2808.67	3157.16	3177.43	3153.13	3184.41	2807.53	2952.8	3115.18	3652.37	3002.86	3002.86	3817.29	3102.74	2668.89	3172.94	3572.99	3568.68	3631.6	3513.27	3122.3	3127.26	4008.07	4008.07	3632.12	3586.28	3601.82	3015.17	2879.45	3534.32	3534.32	4120.5	4195.06	4195.18	4065.03
3245.99	3034.99	3375.24	3304.17	3264.71	3151.01	3379.52	2905.6	2193.66	3273.44	3395.85	2380.42	3068.42	3068.42	2246.28	2226.83	1815.67	1974.33	2683.73	3829.69	3957.38	3223.78	3027.82	3138.07	3548.16	3548.16	2945.41	3944.7	3532.95	4070.68	4264.18	3939.76	3095.49	2181.53	3767.24	4006.12	3489.98	3778.21	3138.16	3039.06	3140.95	2832.22	3361.81	2999.37	3765.38	2786.41	3659.95	2503.44	4437.54	3182.67
3331.19	3538.98	3724.14	3188.02	2157.81	2157.81	3003.98	2146.89	3243.51	3231.36	3186.08	3086.52	2812.4	3062	3552.53	3090.54	3481.09	3481.09	3495.07	2284.99	4176.96	3974.99	4073.81	3181.98	2866.41	3931.12	2070.25	3113.63	4577.57	3650.55	4300.92	2999.18	2442.76	3929.45	4102.27	2969.43	3342.04	4532.96	3141.15	3333.17	3080.9	2319.53	3539.04	3477.71	3591.09	3651.82	2542.95	2674.36	3524.83	3631.13
2567.47	2732.64	3324.27	2304.3	2413.23	2989.51	2491.71	2741.33	2872.74	2558.05	3138.16	3058.93	3058.93	2872.31	3265.84	2841.13	3288.71	2958.83	2691.99	3043.02	3240.61	3911.38	4030.98	3966.19	3966.19	2634.42	3073.41	2632.55	2545.48	3715.06	4276.5	3867.82	3882.75	3348.21	2887.51	3580.58	3665.52	2416.57	3411.37	2936.59	3605	3037.33	3200.96	3529.87	3195.42	4068.22	4546.03	3727.3	3727.3	3710.79
3341.27	3288.47	4269.89	3295.82	2632.66	2602.82	3179.73	3250.45	3250.45	2866.69	2585.34	1650.18	2373.15	3331.55	3076.05	3602.97	3259.31	3158.07	2534.1	2743.92	2743.92	2759	2757.44	2920.48	3310.87	3445.36	2567.13	2562.25	2627.15	3325.17	2959.8	5064.54	4124.54	3721.11	4210.85	4304.34	3837.82	4256.79	3631.47	4031.87	4031.87	3566.14	3713.59	3463.99	3789.74	4099.56	4196.28	4388.12	4178.79	2407.23
2909.15	2918.93	3462.47	3447.35	3118.59	3034.41	3770.24	2523.92	3379.68	2685.48	2411.26	3117.86	3169.6	3185.13	3675.21	3386.81	3290.35	3395.13	3223.59	3038.92	3165.24	3140.78	3625.99	3701.77	2960.27	4093.37	2946.38	2946.38	3751.76	3750.68	4511.46	3331.17	4082.99	4008.87	3618.67	3160.24	3623.37	2880	2447.33	2447.33	3299.88	2509.95	3120.09	4495.42	4448.3	3815.18	3366.68	4116.16	1791.31	3958.05
3677.65	3565.99	3933.23	4026.92	2555.31	2448.45	2990.74	2990.74	3170.28	3154.56	3051.35	3522.39	3928.02	3624.83	3233.21	2958.88	2958.88	2792.83	2799.91	2985.98	3322.92	2236.71	2624.27	2874.2	2686.45	3178.86	3256.56	3966.98	3966.98	3466.56	2643.1	4100.28	4100.28	2816.61	2564.26	3380.39	3368.61	1985.51	3812.64	3623.79	3709.39	3856	3554.81	3962.5	3962.5	3142.01	3567.36	3885.73	4411.39	3777.82
2665.06	3192.52	3569.46	3542.8	3885.64	3284.42	2885.93	3360.69	2857.93	3438.57	3298.09	2959.09	3101.12	2482.89	3127.72	3127.72	3431.47	2950.21	2723.58	2731.72	3571.29	3355.05	4034.95	2980.3	3696.35	3253.78	NaN	2007.75	3929.02	3543.66	3715.45	3686.16	3626.48	4029.75	2774.07	3579.57	3832.42	2797.12	2643.77	2558.98	4025.06	2972.71	2226.43	3397.92	3428.78	2956.2	3803.76	4113.4	3655.63	3618.1
3896.66	3968.79	3352.84	2612.41	2976.17	3115.53	3186.91	3259.89	3295.4	2459.88	1695.69	2483.81	3184.79	2346.61	2951.41	3053.98	2715.31	3462.01	3267.98	3267.98	3338.62	2740.89	2850.65	3245.01	2709.58	2718.27	2859.11	3237.32	2970.77	3423.38	3885.3	3885.3	5161.16	3942.74	3411.16	4127.68	3492.57	3368.19	4098.95	2994.17	2994.17	3610.73	3308.7	3965.56	3656.27	3746.16	3972.42	3895.33	3756.43	NaN
3111.85	3250.96	3239.44	3781.44	3784.23	3561.27	2775.26	2381.47	3012.42	3770.6	3734.58	3124.9	3357.76	2754.44	2800.31	3169.44	2132.68	2912.89	2796.11	2683.88	2864.7	3276.39	2774.68	2774.68	3181.18	3214.92	2905.48	2854.12	2886.3	3609.29	3595.98	2791.71	3089.04	2983.46	2977.73	2977.73	3314.74	2828.45	3662.42	3339.9	2086.75	3230.61	3662.98	4079.04	3659.24	2596.3	3523.6	2881.44	3959.23	4248.58
3012.98	3054.44	3699.86	3699.86	2958.24	3446.71	2840.76	2570.54	3279.94	3231.34	3000.43	3838.13	3238.08	3644.44	3956.96	4633.92	4186.09	3694.15	4024.87	4024.87	3696.21	2989.09	3323.29	2923.69	3593.86	4072.2	4048.09	3652.21	3989.6	3796.54	3646.93	3646.93	3232.94	3218.92	3644.98	3763.96	3936.4	3934.13	4024.06	3127.66	3573.45	3801.21	4052.29	2192.14	3016.6	3298.9	3364.68	2796.87	2808.23	3969.28
3798.29	2936.75	2936.75	3080.31	3032.51	4053.26	3261.21	3716.84	3851.73	3118.99	3611.08	3611.08	3623.95	2876.15	2308.28	2715.61	3200.46	3136.33	2701.89	3562.43	3498.4	3275.03	3561.25	3561.25	2496.61	3053.76	2695.46	3429.68	2446.06	2888.69	3432.14	4052.48	2736.88	3767.72	3336.78	3336.78	3157.37	3057.18	2707.06	3168.31	2701.04	3622.63	3788.43	2375	3430.57	4022.55	3671.28	3671.28	1821.33	3576.99
3631.76	2843.12	2760.08	3983.39	3759.45	3369.44	2328.89	2602.96	4018.37	3390.04	3284.57	2652.36	3471.87	3541.3	4005.64	4005.64	3856.01	4028.25	4081.42	4209.79	3059.94	3331.5	3540.37	2708.1	3411.2	3988.45	3747.36	3747.36	3139.21	3518.09	3266.51	3748.37	4063.75	3423.66	3423.66	3455.75	4130.82	4050.32	3586.85	3572.52	2725.28	3272.37	3866.15	3285.39	4017.73	3067	3067	3765.59	2927.98	3755.29
3765.54	3683.7	3683.7	3751.76	4102.33	3887.26	4558.72	4020.44	3624.61	4311.05	4000.2	3172.79	2872.22	3615.42	3615.42	3379.49	2938.65	3633.9	3667.3	3496.29	3172.66	2839.96	2898.74	3450.08	3449.18	2744.62	2744.62	3421.78	2591.19	3217.63	3746.8	3412.26	1779.46	3021.25	3519.7	2974.95	3208.54	2870.07	2870.07	2847.34	3004.95	2885.45	2513.49	2571.22	3647.45	4027.17	3790.61	3522.33	3381.88	3557.61
2598.68	3673.73	3687.48	3947.91	2592.16	3381.3	3983.73	3209.08	3051.7	3481.13	2960.3	3551.67	2899.36	2829.65	3937.88	2580.92	2192.58	4115.55	3947.63	3219.46	2871.31	2821.28	3522.51	3653.29	3398.06	2842.58	3286.56	3156.7	3105.24	2762.07	3339.73	2704.87	3565.17	3223.23	2513.84	2798.74	2409.2	2183.49	2392.38	2695.42	3220.56	2423.95	2281.27	3301.63	3355.42	3267.06	3561.64	3075.97	3848.55	2726.5
3156.25	2374.81	2374.81	2761.49	2351.71	3692.7	3605.05	3498.09	3492.2	4055.62	4122.94	3597.49	2866.12	3350.66	3350.66	3065.74	3352.06	4006.61	3283.78	4471.32	2360	3746.09	4368.15	4557.59	3141.37	3647.49	3647.49	4086.05	4173.12	3839.49	3567.33	3914.59	3683.12	4306.53	3815.21	3877.43	4151.77	4267.19	3177.52	2315.71	2595.85	2941.81	4265.36	4374.11	2323.7	3643.55	3030.29	2880.91	3876.39	3760.56
2739.42	2834.55	3609.01	4185.72	3585.99	3602.86	3386.18	3999.52	2246.97	2246.97	2959.17	2447.88	4117.23	2944.64	2842.46	3527.81	2806.14	3965.36	3747.56	3574.72	2978.85	2978.85	3948.51	3266.15	3415.09	2776.23	2981.72	3097.21	3679.86	3088.42	3890.24	2808.89	3589.1	3589.1	4032.55	3309.69	3437.75	3960.69	3517.92	3734.37	5031.58	3502.51	3502.51	3580.95	2955.58	2925.56	3076.29	4213.71	3257.84	3175.02
2914.72	3653.72	1915.62	2638.7	2926.16	3561.05	3265.89	3108.49	4005.4	3775.19	4066.78	3636.23	3189.74	2761.29	3614.14	4381.17	3911.62	3495.53	2971.01	4019.5	3351	3320.28	3571.16	3327.43	3362.07	3405.16	3491.63	3533.39	3460.46	3516.77	2924.71	2587.86	2992.53	2003.22	2954.01	3006.42	3059.58	3059.58	3516.03	2609.94	3670.77	3146.09	3340	3918.34	3732.06	3639.37	3311.02	3243.16	3851.51	3851.51
2682.65	2947.01	3715.63	3306.07	3187.21	3187.21	3435.32	3185.98	3263.64	2455.02	3056.81	3112.93	2810.89	3556.65	3856.76	3751.46	3084.4	3084.4	3517.03	3506.97	3579.93	3999.16	3566.11	3617.89	3617.89	3639.78	3334.47	4022.12	3758.97	3758.97	2981.21	3145.94	3580.33	3989.74	2842.87	3514.13	3425.35	3433.54	3069.73	2711.28	3072.69	3072.69	3238.71	3748.22	3761.93	3582.37	2508.87	3826.69	3826.69	3055.32
1976.69	3959.29	4027.94	3698.09	3744.11	3554.02	4479.47	4236.62	3920.26	3470.48	3470.48	1721.82	3015.29	3431.43	2586.19	3328.05	2392.35	3184.7	3040.67	2980.96	3349.69	2908.94	2908.94	3647.39	3197.91	3134.43	2830.47	3064.7	2978.62	3440.22	2854.91	2437.16	2345.79	3231.22	2695.13	2317.19	2152.32	2558.48	3002.96	2901.24	2901.24	3173.3	3095.51	3882.23	4006.36	3880.05	3780.67	3879.26	4103.3	4056.75
2649.1	2491.84	2751.09	3600.73	3673.5	3673.5	3621.41	2468.97	3622.31	3535.22	3073.05	1230.82	2179.27	3320.1	3212.78	3622.41	3189.12	3189.12	3597.53	3322.31	3027.8	3099.99	3199.9	2482.79	2482.79	3472.3	2001.08	2323.66	2299.95	2299.95	2879.01	2883.11	3323.98	3115.74	3269.06	3184.71	3184.71	3092.98	3968.72	3969.73	3994.31	3994.31	3607.62	3418.36	3666.64	3031.85	2070.88	4813.55	4813.55	3613.48
3007.22	3252.8	4130.97	3593.86	3173.81	3547.87	3945.3	4377.64	4143.5	3869.45	2771.57	3054.39	3837.17	3837.17	4278.57	2918.3	4307.33	2518.62	3779.72	3840.28	2861.92	3295.63	3470.45	2048.93	2772.63	2772.63	2597.03	2976.89	3379.5	3274.28	2981.29	2609.86	2722.49	2165.59	3201.49	2872.17	2321.39	2399.57	2183.4	2538.57	2925.41	3285.92	3508.58	2367.68	2124.21	2770.09	3370.87	3401.25	3011.87	2985.47
3377.36	3691.86	2955.14	2721.52	3937.43	3937.43	4036.19	4465.61	3619.86	2778.87	4044.82	4426.03	4024.63	3613.8	3554.74	3472.6	3627.56	3457.56	3607.71	4085.93	4085.93	3108.52	2770.84	2701.54	2041.64	1959.21	3144.15	3284.92	2967.48	2938.6	3177.99	3060.88	3060.88	2676.58	2773.17	2761.86	3118.38	2753.44	3091.44	2866.83	2205.43	2673.82	3026.46	3973.79	3973.79	4035.12	3756.81	2887.05	3794.2	3817.51
2771.97	3218.37	3648.13	3101.88	3677.44	2934.15	3628.56	3068.16	2805.15	2608.6	3542.52	3078.64	2926.7	3483.91	4005.18	3392.37	3392.37	2623.06	3581.46	3099.76	2492.07	2949.22	2205.35	3640.5	3047.76	3554	3307.6	3633.17	3179.31	2862.36	2864.74	2004.77	2669.92	2909.62	2729.18	2637.65	2637.65	2949.54	2968.22	2930.92	2622.03	2922.09	3528.46	3528.46	3441.36	2910.4	3536.28	3186.39	3186.39	3813.64
2758.7	2066.22	3472.16	3611.74	2340.76	2410.24	2381.12	3516.74	3516.74	2728.04	2956.17	2871.24	2858.68	3269.77	3144.29	4041.46	3462.75	2602.45	3472.09	3073.98	3590.77	3380.49	3264.36	2876.85	3080.69	2366.76	2782.11	1620.4	2399.08	2634.42	2962.81	2688.44	3001.05	2532.84	2661.06	2393.47	2436.47	2557.39	2622.81	2065.03	2270.67	2478.81	2239.82	2074.65	3109.45	2632.85	2252.83	2635.78	3461.06	2847.15
2920.29	2601.19	3286.21	3059.19	3126.91	2797.38	3485.02	3197.43	3559.56	2676.05	2688.77	3758.17	3758.17	4208.57	3852.94	3406.52	3455.49	3591.14	3203.22	3150	2751.23	2994.29	3822.65	3587.47	3587.47	2734.85	2530.86	2717.89	2244.34	2078.38	2428.12	3175.35	3016.03	2568.5	2374.37	2537.49	2537.49	2801.56	2891.4	3094.53	2585.18	2826.81	3317.66	3317.66	3106.01	2675.98	3697.68	2883.96	2883.96	3991.71
2794.41	3176.34	3552.78	3071.57	3480.62	3259.38	3870.7	3870.7	3787.39	3296.28	3323.41	3337.62	3567.01	3289.21	3423.45	3588.57	3476.77	3547.52	3475.58	3475.58	2566.31	3398.94	3601.2	3268.39	3398.85	2774.79	2816.69	2371.75	2039.47	3481.64	3394.66	3394.66	3206.03	3033.79	2968.1	3363.44	2970.81	3028.42	2809.67	3167.79	3488.32	3342.85	3460.55	3460.55	3229.19	3661.69	3639.83	3245.99	2309.32	3794.34
2936.15	3158.95	3080.58	3260.97	2674.31	2960.2	2459.05	1768.75	3042.21	2657.23	2592.78	3104.96	3104.96	3483.91	3907.49	3541.13	3473.13	4007.39	3956.86	3878.36	3013.19	3601.58	2937.87	2807.13	2807.13	3837.14	3447.69	3058.36	3420.48	3313.02	2970.44	3134.84	3412.19	2472.06	2665.55	3192.93	3512.18	3099.26	2479.52	3100.21	3058.71	3750.9	3750.9	3251.59	3661.04	3595.07	2544.78	3370.3	3819.8	4051.65
2373.48	2414.46	2917.54	3235.44	3948.36	3873.44	3132.75	3132.75	2557.52	3229.42	2708.72	2608.46	3251.66	3267.68	3461.02	3000.29	2813.47	3550.29	3101.27	3101.27	3213.03	3021.2	2953.09	3285.97	3331.62	3818.65	4332.58	2950.5	3368.44	3234.1	3031.84	3048.25	2358.33	3391.73	3287.32	3663.33	3726.27	3263.79	2683.3	3242.51	3750.18	3820.07	3795.68	3795.68	3739	3787.78	2187.08	2899.17	3023.35	4216.94
2446.78	3534.78	3193.44	2714.63	2752.96	3011.34	2511.04	2942.97	3155.44	2775.37	3312.33	2788.19	2827.13	3139.76	3121.42	2503.03	2966.9	3189.57	3189.57	2853.58	3013.5	4035.8	2973.26	3558.11	3188.82	4588	4242.01	3815.82	3428.68	3279.67	3279.67	3418.28	2919.91	3503.62	2822.95	3667.05	3257.9	2680.82	3350.05	3350.05	3391.56	2296.44	3241.08	4075.79	2790.84	2427.91	3519.12	2916.62	3256.08	4063.84
2779.22	2924.32	2443.25	3306.57	2955.53	3231.26	2157.91	2157.91	3444.44	3009.49	3377.19	3447.92	3120.36	3194.14	3247.26	3177.59	3132.41	3136.05	3070.48	3070.48	3045.3	2939.26	2350.69	2708.33	3753.29	2801.16	3552.97	3637.47	3443.17	3462.92	4153.7	4153.7	3831.95	3481.57	3836.97	3809.71	3048.91	3125.03	3125.03	3498.24	3235.5	3859	3759.98	3759.98	3841.38	2754.75	4346.07	4364.41	3651.6	3096.99
2502.83	1912.16	1912.16	2823.51	2266.51	2309.4	2628.27	2156.63	2351.34	2019.18	2806.34	2561.53	2172.56	2815.27	2815.27	2859.16	2490.1	2740.31	2535.59	3083.15	2008.75	2771.33	3940	3274.87	3442.87	3390.85	3424.27	3456.53	2266.27	3358	3358	3225.8	4251.03	3769.98	2568.13	3686.13	1931.88	3464.09	3464.09	2794.36	4099.74	2629.57	3827.5	3960.42	2836.29	3878.81	3767.79	3393.09	2029.01	3623.23
2529.22	2445.46	2168.96	2596.08	2376.39	2654.54	2654.54	2333.76	2250.52	1870.27	2482.85	2297.83	2136.14	2468.01	2418.92	2162.23	3128.89	2349.3	2349.3	2989.76	3053.65	3958.81	3407.38	3501.62	4061.99	4061.99	4437.85	3068.57	3405.7	3547.23	3547.23	3068.15	3255.55	3764.08	3814.3	3693.91	3756.93	3756.93	3670.9	3419.61	3375.37	4018.48	4018.48	3867.02	3827.89	4071.2	4183.37	4846.36	3951.63	3951.63
2322.53	2660.95	2660.95	1926.92	2553.36	2450.17	2593.58	2399.77	2023.11	2034.73	2470.57	2340.07	1767.77	2544.21	2544.21	2093.47	2654.01	2605.34	3067.17	2590.58	3138.66	2453.87	3794.57	3775.52	3287.92	3873.49	3873.49	3929.75	3010.67	2481.02	3867.08	3250.12	3449.02	2155.76	3115.03	2895.22	3178.53	3840.55	3840.55	3842.63	3787.29	2490.91	2795.59	1856.51	2530.77	2977.29	2891.69	2597.71	3108.71	3538.12
2051.34	2023.8	2149.57	1809.2	1966.3	1880.31	1839.51	1664.25	2278.24	2278.24	2457.56	2241.77	1677.01	2319.78	2450.68	2296.21	2898.7	3215.04	3081.27	2639.89	3383.01	2828.2	3454.49	3593.17	3985.09	3985.09	3998.08	3377.55	2492.57	2850.89	1832.68	2027.55	3641.2	2396.99	3361.26	4117.27	4148.34	3364.18	3627.91	3587.88	2556.68	3604.95	2543.97	4055.12	3861.13	4279.26	4279.26	3068.02	4582.07	3130.34
2644.02	2370.43	2278.52	2420.59	1869.18	1869.18	1949.64	2147.74	2230.26	2103.84	1949.51	2264.8	2500.02	1867.07	2270.68	2350.97	2830.41	2830.41	3165.43	3130.46	2823.53	3088.35	3121.16	3416.2	3485.55	3566.09	3686.03	3510.18	4286.56	4286.56	3683.26	3577.15	3724.89	4257.36	3340.25	3737.01	3366.86	4132.91	4132.91	3172.13	3233.07	4211.32	4134.3	1954.98	3581.28	1986.36	4138.65	4146.47	3007.64	2507.59
2552.37	2598.46	2429.26	2428.46	2673.54	2471.99	2091.94	2388.68	2686.13	2686.13	2516.99	2444.62	2649.63	2504.5	2814.02	2833.64	2803.5	2661.27	2394.34	2868.59	3074.72	3074.72	3231.35	2899.48	2816.68	3407.33	4382.13	3951.28	2717.16	3711.37	2530.5	3832.95	2220.26	3285.46	3946.14	3324.54	3695.81	3695.81	4202.15	4174.46	3384.47	4584.66	3324.57	4270.1	2364.86	2364.86	3828.34	3053.87	2695.22	2799.97
2098.01	2941.42	2266.43	2532.42	2537.27	2177.35	2161.85	2237.49	2460.5	1946.57	1846.08	1987.34	2448.9	2243.35	2496.16	2207.8	1884.98	1884.98	2869.32	2266.97	2584.27	3248.63	3338.81	2946.96	2061.45	2778.26	3205.77	3854.69	3513.52	2905.73	3012.05	3974.46	3654.32	4255.2	3333.74	3532.57	4245.36	2660.14	4320.74	3316.64	3916.48	3188.4	3704.53	2229.84	3196.48	4387.06	4286.09	3480.39	3896.26	3896.26
2485.73	1992.3	2047.35	2274.55	1904.6	2130.69	2095.55	2241.96	2521.97	2200.78	2251.42	2324.03	2324.03	2302.82	2518.77	2256.49	2471	2630.6	2732.05	2743.03	2743.89	2806.04	3102.2	3582.65	3582.65	2904.14	3963.03	3429.45	3572.09	3650.11	4009.97	3970.68	3391.63	3459.58	3527.85	2684.15	2684.15	2463.13	2744.68	3921.73	3596.86	2131.52	3659.31	2772.35	4666.87	3329.89	3001.94	NaN	NaN	3739.65
2302.06	2288.88	2257.68	2358.23	2178.72	2069.16	1996.12	2230.29	2054.81	2217.68	1836.79	2124.85	2367.29	2535.14	2455.06	2302.89	2752.12	2384.83	2713.27	3052.49	3028.44	2630.09	3353.06	2873.43	3679.1	2343.97	3561.5	3773.16	3782.38	3926.92	3292.24	4396.38	3166.75	2389.9	2163.02	3855.58	4052.1	3931.75	3871.21	3309.71	2218.78	2566.93	3375.9	3245.78	2711.78	2909.79	2149.49	3537.56	3112.68	4010.73
2422.79	2391.24	2181.12	1817.34	1620.03	2635.39	2220.05	2221.98	2188.78	2247.66	2028.23	1638.63	1638.63	1980.21	2637.5	2806.84	2711.06	2305.98	2847.29	2775.84	2835.68	3456.03	3478.23	2950.5	3382.53	3487.76	2836.19	3912.54	3857.51	3290.65	3100.93	3409.05	3189.62	3556.58	3018.17	3349.76	3520.73	4202.78	4076.51	4645.19	4740.08	3381.76	2214.06	2345.4	2420.15	2383.51	3389.55	3286.86	3286.86	5150.03
2146.43	2690.05	2447.19	2158	2499.42	2387.66	2302.82	2302.82	1641.61	1951.96	2279.37	2242.59	2039.54	2248.2	2502.29	2483.81	2629.84	2091.93	3153.76	3153.76	3031.02	2506.73	3694.4	3091.15	4351.41	3656.48	3527.76	3548.64	3548.64	3415.72	3489.06	3658.99	3120.46	3090.4	3701.85	4088.88	3824.05	3795.81	4824.35	3540.87	3540.87	4114.36	3828.37	5023.81	NaN	2629.86	3351.7	2599.19	2067.77	2787.72
2270.68	2188.88	2431.71	2399.98	2460.11	2253.21	2194.29	1722.4	1726.95	1663.72	1824.44	2090.11	2273.48	2046.68	2297.28	2380.9	2515.92	2585.91	2969.01	2455.87	2455.87	3189.78	2895.18	3256.62	3582.71	2411.57	3566.93	3566.93	2550.64	1582.65	3148.55	3582.2	3582.2	3609.74	2004.2	3118.73	2628.74	3753.06	2927.94	2927.94	3375.3	4619.65	3605.02	4355.91	4355.91	4616.05	3053.29	3869.58	2713.49	2952.11
2157.51	1557.08	2305.8	2123.07	2281.68	1650.44	2242.7	2041.7	2143.1	2069.67	3312.81	2260.5	3017.24	2790.96	3276.31	2799.75	2467.34	2635.91	2394.59	2292.89	3002.22	3450.86	3155.79	3067.26	3634	3453.15	2480.3	2349.31	2753.83	3271.7	4419.24	3892.7	2287.07	3303.75	3303.75	2987.87	3053.03	4271.34	3726.85	3259.19	3259.19	3471.78	4086.76	2967.29	3023.59	3667.02	3294.07	3866.82	3862.68	3720.32
2235.65	2418.22	2443.36	1885.45	2305.26	2504.19	2331.37	2264.4	2405.08	2198.84	1840.4	2225.27	2080.8	2401.45	2242.28	2369.39	2183.49	2529.43	3162.98	2962.43	3127.23	2855.98	3159.32	3845.82	3236.27	3336.49	3072.72	2538.37	3236.45	2580.07	3284.26	2440.51	3788.04	3589.43	3094.86	2617.67	4295.53	4404.01	3626.37	4390.59	4337.12	4383.99	3013.46	1816.62	3768.58	3662.56	2847.91	3215.96	4244.33	2849.01
2710.34	2607.86	2175.04	2482.65	2510.89	2449.24	1869.6	1869.6	1893.43	2376.97	1176.38	1597.27	1698.19	2259.86	1599.92	2721.86	2299.45	2067.67	3037.77	3037.77	3023.88	2885.32	3023.38	3349.78	3848.76	2370.28	4021.84	3906.63	3922.27	2578.8	1808.6	1808.6	1851.39	2735.01	2290.66	3246.45	3314.3	3479.66	3620.27	3948.01	4019.56	4339.28	2097.22	2097.22	3973.6	3901.43	3387.74	3631.93	3795.71	3183.93
2139.95	2352.6	2352.6	2288.88	1856.37	2140.89	2008.95	2082.58	2216.19	2358.53	2179.79	2362.14	2447.63	2132.94	2132.94	2264.01	2482.33	2724.66	2657.94	3018.12	2217.83	3302.49	2349.31	3084.57	3864.74	3330.92	3330.92	NaN	4308.01	3316.34	3208.6	2631.39	3328.48	3687.9	3724.93	3312.58	4206.52	4257.37	4257.37	2911.46	4195.15	3222.57	4770.37	4779.15	4332.71	3764.93	4227.71	4656.46	2673.16	2224.2
2675.74	2163.46	2470.52	2517.17	2503.79	2003.66	2233.68	2129.91	2198.21	2227.45	2251.87	2242.29	2283.87	2326.48	2410.62	2504.11	2520.35	2503.7	2410.26	2275.76	2857.09	3126.67	3008.01	3204.61	3074.36	3325.36	4224.42	2977.24	3430.09	4224.65	3313.31	3745.42	3600.89	1872.24	4420.26	3511.66	2550.82	4020.9	4045.72	3946.07	3836.4	NaN	3028.39	1848.63	2897.67	2001.15	3764.12	3085.94	2835.54	3006.6
2209.54	2634.77	2642.18	2632.93	2589.69	2446.94	2253.25	2305.25	1935.09	1747.58	1747.58	2024.28	2002.25	2068.65	2045.52	2444.51	2268.93	2268.93	2491.34	2107.17	2751.62	3255	2565.36	2539.85	3258.41	3196.01	3078.77	3547.34	2583.23	2658.91	2863.79	2892.04	3588.91	3297.76	3297.76	1798.27	4189.61	3773.85	3568.82	3310.35	2425.55	2067.9	1871.33	2422.6	3748.45	2341.01	4158.91	3367.6	NaN	4063.92
2619.65	2406.03	2473.05	2146.3	2203.91	2175.47	2288.46	2065.73	1890.02	1954.73	1684.02	1980.64	1558.28	1456.7	1592.9	1592.9	2020.29	2153.54	2457.87	2541.03	2833.87	3006.28	2887.47	3111.55	3200.62	2298.37	3159.83	3159.83	3641.04	3264.42	2983.42	2500.51	2987.71	3322.42	3189.9	4009.77	4315.8	4240.46	3712.8	3712.8	3092.39	2562.71	3757.13	3383.68	3361.85	2728.32	3927.88	2982.32	3819.71	4132.28
2792.88	2991.35	2929.63	2667.87	2377.07	2447.09	2435.2	1517.94	1796.87	1942.31	1942.31	1840.15	1812.96	1995.79	2050	2069.33	1926.98	2428.19	2390.89	2426.13	1661.67	2671.79	2671.79	3087.46	1936.22	3024.53	3468.99	3525.98	3177.85	3452.63	3457.42	3751.81	3747.14	3252.98	3080.03	2953.92	2317.63	3125.7	3125.7	3165.07	3521.67	3721.56	3049.1	3356.63	3481.58	4250.84	3354.9	2920.3	3427.87	3845.45
2738.16	2342.16	2565.36	2547.36	2515.8	2441.81	2501.34	2554.5	2258.54	2287.97	1758.83	2031.55	1891.26	1813.13	1562.29	2175.69	2386.92	1988.28	2404.52	2620.05	2912.79	2869.79	1581.26	2265.26	2440.18	2410.94	2512.39	2113.39	2086.62	2550.82	2770.11	3303.59	3574.37	3574.37	3354.8	3069.33	3358.78	3778.86	3678.31	4012.13	3196.05	4150.59	4059.37	4187.63	2142.89	4665.53	4130.47	4242.19	4287.97	3812.35
2528.47	2656.98	2629.85	2677.01	2508.76	2569.02	2499.4	2330.7	2061.15	2132.69	1874.17	1816.48	2204.28	2122.1	2104.03	1550.65	1614.6	2431.8	2414.83	2387.95	2863.46	2857.8	3145.31	3358.2	3708.87	3330.13	3183.98	3368.75	2895.48	3680.48	3756.67	3605	3251.54	3120.21	3543.64	3203.81	2191.88	2643.75	2436.33	3747.06	4212.08	3769.77	3368.57	3270.23	2534.99	2695.62	3889.84	4061.88	4578.7	3711.79
2510.27	2928.09	2626.72	2354.68	2301.15	2301.15	2214.69	2051.94	2115.58	2055.7	2250.02	1953.11	1906.87	1868.51	1960.42	2230.23	1951.17	2228.84	2071.42	2235.79	1332.6	1332.6	2518.64	2795.09	3240.53	3209.7	2484.27	3226.31	3197.82	1740.6	3423.48	2302.16	2528.85	2528.85	2905.08	2877.36	2667.85	2862.25	2001.03	3037.42	3047.21	3200.38	3106.42	3741.32	NaN	NaN	2600.61	3405.46	3974.75	3517.11
2736.71	2660.03	2636.1	2401.97	2203.99	2373.91	2309.31	2058.62	2288.94	2244.96	2114.54	1884.93	1775.95	1703.54	2177.45	1791.25	2062.21	2162.55	1902.38	2430.52	2066.02	2356.87	2685.88	2207.12	3185.67	2489.27	3170.24	3189.8	2361.32	2422.5	3165.79	3160.34	3294.16	3201.32	3458.13	2874.8	2610.18	3334.72	3516.88	2909.32	3011.12	3500.32	2893.43	3341.63	3382.78	3672.42	4176.78	3813.47	3390.27	3390.27
2548.89	2792.2	2744.26	2504.66	2453.82	2285.82	1956.3	2312.68	2312.68	2230.57	2316.62	2005.37	2013.19	1964.36	2212.64	1847.75	1923.77	1804.62	2419.09	2778.08	2778.08	2614.96	2952.85	2887.3	3192.95	3329.8	3040.08	2617.47	3132.05	3509.07	3199.96	3459.7	2464.03	2721.83	2599.18	2772.53	3672.5	2258.56	1770.94	3127.47	3074.12	2607.64	2521.47	3719.48	3339.09	3974.52	2915.27	2330.38	4601.38	3592.13
2473.73	2765.18	2720.75	2022.41	2620.82	2500.98	2234.58	2366.68	2247.79	2363.24	1954.58	2064.82	2033.95	2121.34	2280.92	2397.12	2234.6	2314.23	2332.19	2357.52	2575.44	2651.95	2955.29	2431.78	2431.78	2938.72	2311.82	2272.8	3223.81	3480.49	2990.81	3123.43	2927.2	2596.65	2134.27	3119.6	2736.85	2250.47	2941.26	3259.21	2228.14	2856.17	2223.27	2955.96	3175.14	2921.45	3080.55	3465.04	4084.25	3187.47
2561.47	3041.88	2823.75	2826.83	2781.79	2781.79	1464.65	2051.72	2331.67	2416.85	2336.22	2266.02	2455.25	2239.53	2213.59	2185.69	2436.98	2436.98	1986.9	2459.98	2514.83	2538.1	2481.7	2690.18	1632.5	2932.77	3332.12	3391.71	2837.15	3140.56	3286.72	2664.23	2284.86	3253.78	2317.16	2317.16	2513.35	3125.8	1618.37	2985.26	2446.23	3063.44	3360.37	3377.06	3768.4	3347.45	1858.79	1858.79	3200.83	4363.94
2996.28	2483.13	2509.08	2516.24	2357.53	2276.76	2532.55	2482.09	2238.59	2463.81	2036.3	2339.36	2339.36	2166.04	2093.31	2107.08	1841.5	2275.43	2459.37	2683.06	2713.53	2415.42	1892.85	1985.92	2581.75	2916.02	2964.36	4054.64	3248.11	2493.31	3200.14	3256.24	2923.35	3225.63	2999.38	2598.66	3026.87	2272.05	2534.81	3370.84	2968.55	2854.59	2913.6	3411.07	3394.2	2332.51	2903.84	3692.64	3692.64	NaN
2698.3	2042.36	2694.69	2592.94	2535.92	2785.19	2348.52	2226.01	2226.01	2169.3	2323.87	2238.53	2257.7	2010.28	2268.62	2313.7	2289.07	2207.29	2416.14	2539.62	2539.62	2398.61	2521.39	2591.12	2642.01	2658.47	2959.15	3028.21	3317.17	3086.97	3122.84	2512.57	2853.17	2769.87	3209.68	3180.62	3153.83	2903.97	3001.77	3016.88	3189.02	3127.26	2152.32	3137.54	2552.63	2692.14	3047.89	3860.24	3362.31	2678.63
2540.37	2716.31	2730.06	2795.72	2633.57	2711.11	2984.8	2984.8	2538.34	2518.94	2538.85	2372.55	2372.55	2492.71	2376.65	2339.41	2325.29	2463.5	2586.55	2530.31	2481.32	2495.61	2724.8	2695.95	2695.95	2465.46	2763.18	2992.46	2948.43	2848.81	2807.43	2926.39	2727.41	2933.64	3178.63	2557.22	2659.52	2768.83	3024.61	2752.14	2898.85	2502.9	2851.17	2572.58	2875.94	1938.3	1926.79	2836.91	2836.91	2128.31
2293.06	2488.74	2370.18	2847.8	2873.82	2860.01	2949.37	2953.5	2536.6	2775.73	2630.4	2411.93	2411.93	2627.76	2267.94	1644.47	1912.62	2530.73	2722.09	2722.09	2684.13	2601.21	2480.92	2257.81	2129.18	2682.77	2361.33	2768.86	2880.11	2750.51	2660.39	2660.39	1275.96	2560.42	2741.51	2863.56	2119.28	2688.89	2609.88	2618.89	2918	2810.66	2383.63	2383.63	2610.42	1879	3144.05	2387.45	2777.95	3329.73
2315.09	2504.79	2954.06	2626.67	2495.68	2715.21	2324.68	2143.53	2640.55	2485.82	1880.93	2419.77	2492.14	2071.84	2231.74	2113.64	1769.6	2093.42	2067.31	2693.77	2600.5	2323.65	1841.65	2995.5	3090.4	2683.29	3161.32	2888.31	2574.59	2154.26	2641.46	3184.22	3246.71	2818.63	3139.61	3091.92	2296.93	2465.67	3113.48	2859.35	1754.01	3204.55	3426.08	2536.42	3399.7	3055.11	3043.29	3217.35	3059.54	2685.82
2705.61	2963.98	2967.62	2934.01	2710.33	2746.41	2310.65	2322.02	2637.69	2233.41	2233.41	2184.25	2035.74	1943.17	1960.03	2139.44	1969.22	1815.79	2302.95	2294.15	2305.04	2497.21	2497.21	3163.01	3114.39	2887.4	2924.93	3197.78	2930.15	3169.16	2023.52	2023.52	3211.21	2937.8	3195.36	3179.18	3052.56	3550.4	2882.46	2507.07	2705.74	2526.38	2441.38	2441.38	2319.21	2343.6	2494.83	2046.73	2170.15	3556.08
2935.12	2632.49	2632.49	2568.53	2418.41	2307.11	2161.03	2536.72	2167.17	2204.71	2343.78	2343.78	2199.09	2162.09	2084.31	1911.93	2382.08	2447.47	2457.91	2468.71	2137.65	2257.41	2643.78	2643.78	2796.93	3028.6	3014.95	3133.75	3084.14	2423.25	2423.25	3034.57	2349.3	2934.81	2934.18	2934.18	2206.67	2839.69	1978.62	3382.2	3183.4	3111.45	3111.45	3082.48	3105.33	2640.66	2988.19	2988.19	3507.16	2826.89
2504.71	2717.91	2515.89	2746.74	2721.79	2535.55	2682.42	2323.56	2119.64	2349.04	2367.78	1950.63	1975.23	1943.99	2099.71	2098.01	2043.67	2000.98	2427.68	2043.5	2076.51	2533.28	2314.34	2556.75	2115.4	2793.34	2876.5	2756.97	3197.02	3402.2	3436.96	3142.24	3184.17	2821.45	2782.79	2156.95	2926.27	2926.27	2859.42	2542.73	2594.55	2272.24	2198.22	2526.77	2816.3	2927.41	2377.95	2825	3064.45	2798.79
2789.83	2843.67	2843.67	2998.48	2646.37	2453.82	2494.81	2424.82	2809.68	1828.38	2378.17	2389.03	2498.25	2351.6	2351.6	2145.08	2200.29	2242.97	2417.74	1991.98	1843.11	2651.6	2588.64	2449.46	2662.22	3019.05	3019.05	3086.13	3105.87	3113.25	2807.59	3093.27	2695.06	2648.84	2867.87	2410.14	2264.43	2583.15	2583.15	2275.52	2285.39	1629.96	1749.15	2200.56	2546.97	2319.59	2932.11	2542.53	2420.93	2037.62
2548.83	2273.14	2635.85	1699.4	2179.35	2049.22	2189.73	2757.1	2539.83	1817.69	2034.86	2272.17	2375.62	2375.62	2143.63	2347.73	2115.21	2493.13	2493.13	2491.64	2456.76	2408.73	2487.99	2409.7	3208.38	3208.38	2385.29	3009.59	3209.95	2729.43	2729.43	2797.4	3040.68	2672.74	2492.56	2068.18	2549.75	2549.75	2929.45	2441.27	2068.31	2257.11	2846.32	3111.63	3193.35	1838.22	2519.84	2814.04	2607.32	2607.32
2860.46	2685.68	2685.68	2769.19	2519.4	2397.55	2400.43	2254.34	2093.52	2290.17	2068.64	2070.97	2482.15	2010.77	2010.77	2390.49	2494.11	2550.94	2611.86	2603.24	2268.78	2023.4	2435.63	2337.59	2773.16	3088.99	3088.99	3340.45	3088.81	2825.3	3355.99	3138.33	2569.49	2857.21	2825.97	2804.28	2960.36	2449.01	2449.01	3221.7	3691.66	3515.76	2777.28	2333.5	3269.99	3190.5	3342.43	2405.62	3314.47	3203.89
2558.4	1765.46	2551.1	2697.65	2424.95	2437.32	2371.36	2025.54	2222.87	2222.87	2284.07	2291.56	2265.58	2278.46	2317.63	2223.22	2001.84	2300.42	2138.76	1542.36	2616.36	2616.36	2948.56	2913.21	3481.89	2134.01	1914.87	3095.76	3250.57	3830.94	3469.99	3233.17	1808.04	1808.04	1433.7	2059.04	2421.19	3039.88	2418.71	3311.91	2546.59	2161.54	3314.2	2123.04	2127.45	2127.45	2170.64	3076.35	1714.57	3051.66
2540.31	2600.81	2819.52	2562.3	2585.56	2616.45	2668.29	2176.86	2174.47	2142.39	2073.69	1925.67	2260.59	2028.72	1983.3	2221.14	2336.2	2203.77	1915.33	2180.81	2521.73	2694.53	2710.44	2705.97	3174.13	3174.13	2868.23	2894.22	3073.69	2493.71	3362.71	3253.13	2349	2921.9	2939.89	2413.49	2382.18	3286.72	3246.77	2629.21	2987.06	3490.34	2983.22	2212.89	2598.61	1652.68	2597.42	2626.46	3323	3304.29
2667	1999.6	2677.35	2267.9	2391.26	2311.76	2367.14	2081.37	1934.44	2416.87	2138.82	2084.69	2084.69	2061.64	2297.87	2090.24	2164.06	2254.23	2413.97	2282	2662.69	2659.43	2638.28	2356.49	2356.49	2825.5	2595.61	2445.46	2914.77	2778.45	2941.15	1996.65	3046.72	3149.44	2392.14	3418.66	3418.66	3390.85	2670.79	3031.2	2465.66	2248.88	2441.41	2126.67	916.238	1035.57	3394.97	2829.92	2829.92	3584.71
2693.29	1754.72	2844.79	2853.62	2493.1	2434.09	2365.1	2067.39	2267.79	2138.69	2035.76	1942.39	1969.73	2169.44	2080.47	1886.17	2218.75	2218.75	2203.07	2241.68	2376.61	2484.67	2395.71	2622.81	2794.12	2793.34	2904.66	2917.79	3133.31	3133.31	3438.8	3419.88	3345.1	2549.16	1816.93	3165.68	3416.22	3610.87	2355.7	1730.86	2595.77	2595.77	3297.14	3106.64	2700.82	2894.9	2952.9	3092.12	3171.2	3630.32
2590.22	3068.23	2839.29	2578.63	2316.36	2207.96	2301.6	2277.26	2198.47	2024.09	1880.41	2136.49	2136.49	2002.74	2021.24	2083.59	2251.24	2274.22	2563.45	2519.23	2263.59	2549.49	2838.56	2827.59	2827.59	2549.2	2920.82	3078.68	3442.68	3394.03	3101.78	1994.29	1364.54	3095.82	3006.13	2204.01	2204.01	1662.81	2148.72	2243.81	3124.8	2621.69	2805.96	2165.65	2683.09	3770.37	2405.55	3037.97	3037.97	3383.73
2482.02	2375.23	2307.62	2709.06	2542.11	2195.87	2368.88	2176.74	2043.39	1995.67	1957.64	2101.74	2160.4	2191.77	2111.7	2009.14	2093.49	1881.4	2190.07	2404.14	2430.81	2578.55	2029.52	2380.76	3100.53	2215.08	1466.52	3075.88	3285.62	2928.68	2818.57	2691.4	3068.09	3073.43	3067.87	2321.82	3282.16	2613.12	3809.95	1442.27	2106.3	2036.73	2917.75	3578.63	3241.12	2383.23	2118.8	1994.39	2454.98	2684.1
2387.14	2528.68	2666.13	2452.46	2268.67	2516.48	2233.93	2379.51	2037	2038.59	2261.58	2051.9	2051.9	1756.1	2071.7	1832.79	2053.87	1834.75	1962.7	2130.09	2401.21	2632.91	2624.85	2662.7	2662.7	3169.96	2946.15	3221.17	2939.4	2886.69	3299.02	2968.19	3043.64	3005.53	1899.42	2859.56	2859.56	2895.93	2371.11	2866.37	2529.47	2040.91	1190.42	1679.75	2372.2	2907.29	2424.24	3730.53	3730.53	2917.1
2156.67	2287.37	2354.8	2466.23	2408.92	2345.89	2071.44	2071.44	1896.14	1782.4	2144.47	1865.28	1815.61	1973.52	1908.41	1888.86	1868.27	2044.06	2292.97	2292.97	2366.97	2596.39	2580.4	2810.4	2177.22	2767.83	3125.05	2388.78	2413.49	2820.55	2220.99	2220.99	2968.16	3460.31	1821.22	2831.98	2840.47	3110.27	3498.94	3390	3131.84	2969.2	3127.48	3127.48	3187.16	3156.15	2059.24	2312.43	3259.03	2728.38
2470.59	2627.97	2593.2	2594.99	2191.25	2190.23	2040.68	2128.49	2085.56	1979.9	1954.02	1889.01	1805.38	1866.23	1992.19	1974.68	1696.15	2075.45	2252.44	2201.01	2349.16	2729.07	2954.39	2389.05	2748.27	2935.33	2843.67	2934.81	3375.72	3254.45	2202.44	3100.49	2737.09	2985.76	2885.54	2894.3	3130.24	3207.47	2824.31	2808.46	2358.58	2248.05	2126.75	2920.16	2704.77	2409.14	2206.07	3030.78	2076.95	2710.42
2276.34	2703.29	2387.45	2124.45	1993.98	2112.38	2108.36	2108.36	1787.61	1954.66	1748.8	1917.91	1801.61	1751.85	1910.96	1948.69	1864.12	1854.04	2376.03	2376.03	2322.26	2610.67	2631.96	2700.32	2563.76	3016.44	2925.16	2925.16	3030.68	2797.02	2801.48	2856.76	2949.57	3037.69	2665.77	2121.02	2837.85	2458.84	2204.29	1568.43	3168.48	2711.84	2730.35	2602.59	1452.64	3324.2	2588.23	3233.83	2330.95	3111.32
2256.94	2435.99	2435.99	2410.65	2294.79	2128.97	2095.66	1764.17	2038.71	1793.28	1523.8	1806.45	1885.11	1690.28	1957.32	1711.58	2096.33	1934.78	2407.97	2168.48	2546.31	2990	2774.88	2707.47	3217.47	3233.33	3233.33	2792.63	3000.39	3295.63	2947.22	3310.9	3015.91	2107.7	2999.75	2768.35	3074.37	2859.32	2859.32	2770.95	2888.18	1869.2	2998.39	1605.03	2943.04	2126.09	2776.14	2715.47	1931.5	2635.02
2102.55	2271.97	2588.19	2375.86	2306.42	2179.11	2023.25	2023.25	2015.29	2179.69	1849.22	1781.47	1858.63	1583.68	1932.54	1830.27	1905.28	1826.81	2105.8	2105.8	2210.06	2290.54	2663.38	2515.38	2791.05	2607.4	2506.19	3381.15	3150.54	2868.94	2945.95	2945.95	2067.9	2846.36	2026.41	2739.4	2257.29	2786.36	2697.31	2429.66	2389.78	2765.16	1692.49	1692.49	2214.48	2487.51	3244.97	2779.41	3241.59	3507.2
2460.37	2520.21	2520.21	2101.3	2083.37	2122.96	2174.54	2378.17	2000.37	1762	1828.27	1786.75	2081.41	2087.99	2087.99	1757.83	1851.2	2229.3	2333.57	2435	2250.02	2242.57	2537.23	2586.88	2989.13	2629.95	2629.95	2636.92	2637.73	2761.98	1437.95	2741.58	3105.93	1877.07	2859.38	3054.3	3080.36	3083.26	3083.26	2453.22	2788.43	2090.72	2376.03	2501.18	2756.75	2635.99	3366.99	2334.11	3738.51	3044.94
2206.22	2542.65	2508.79	2420.44	2273.89	2320.54	2060.79	1992	2080.05	2022.54	1897.25	2089.08	2090.2	1889.59	1938.45	1826.56	2056.96	2106.83	1856.65	2435.1	2622.8	2634.66	2674.59	2631.44	2839.12	2606.37	1799.57	2868.06	2790.7	2881.52	2858.53	2839.34	3134.8	2310.04	3016.95	3016.33	2785.62	3015.32	2213.92	1979.6	3056.65	1959.39	2981.7	2942.17	2312.17	3140.75	3479.81	2608.66	2268.1	3410.93
2500.85	2768.34	2768.34	2697.98	2338.32	2440.13	2034.29	2102.68	1761.08	1997.73	1701.89	2013.88	2194.08	1988.65	1988.65	1925.02	1944.39	2059.76	2083.21	2120.71	2305.62	2334.31	1962.14	2425.8	2410.19	2792.66	2792.66	2826.27	2515.05	2583.31	2905.79	3063.8	2710.91	2898.41	3118.9	2866.29	2014.28	2864.44	2864.44	1766.31	2510.25	2753.54	2502.75	3023.77	2762.89	3133.57	3133.57	2249.88	2615.04	2515.02
2609.88	2716.75	2716.75	2294.42	2240.58	2339.2	2521.13	2296.58	2194.38	2194.38	1933.62	2032.27	1931.96	1992.65	1992.65	1912.44	1947.57	2105.32	2084.51	1888.95	2269.09	2269.09	2253.52	1993.42	2456.69	2918.73	2918.73	2885.38	3180.74	3285.66	2375.74	2783	2663.26	2663.26	2348.35	2353.93	2504.5	2536.12	2536.12	2516.04	2081.71	2548.83	2352.92	2596.64	2774.77	2774.77	2767.78	2693.27	3238.34	2962.6
2279.62	2614.54	2880.29	2369.51	2238.01	1994.7	1863.18	2186.45	2065.07	2314.12	2111.6	2217.17	2061.71	2124.79	1915.51	2030.43	1612.49	2048.51	1803.9	1742.03	2233.44	1985.33	2245.58	2432.38	2611.57	2573.61	2873.5	2457.11	2907.93	2780.8	3056.55	2920.4	2446.08	2608.1	2532.4	2596.43	2485.57	2515.06	2540.4	2430.69	2237.96	2267.45	1948.72	2200.46	2602.55	2631.11	2399.71	2645.6	2388.03	2488.08
2425.02	2595.88	2645.7	2309.58	2235.62	2235.62	2307.07	2294.71	2263.1	1903.16	2475.96	2014.98	2184.65	1918.59	2235.1	1927.07	2024.68	2024.68	2352.35	2260.93	2252.59	2042.75	2132.46	2095.44	2524.85	2529.11	2786.73	2711.59	2758.82	2939.76	2717.23	2772.95	2695.8	2592.56	2888.53	1604.38	2706.5	2623.82	2589.52	2577.74	2688.64	2503.55	1142.78	2794.55	2713.54	2320.21	2523.54	3202.92	2657.41	3192.59
2213.89	2703.08	2653.91	2689.7	2341.68	2203.33	2440.51	2343.13	2175.22	2132.23	2132.23	2254.39	1923.91	2176.98	1997.84	2119.32	2065.96	1898.74	2023.18	2192.56	2414.64	2295.1	2295.1	2341.59	2623.17	2448.55	2665.43	2900.99	1825.19	2759.73	2629.28	3050.78	2961.22	2812.3	2812.3	3097.08	2382.52	2761.98	2722.9	2580.68	2487.75	2368.02	2757.29	3030.04	3217.83	2557.01	2557.01	1791.83	3196.32	2496.23
2371.18	2666.8	2499.26	2420.65	2432.99	2432.99	2195.03	2177.22	2106.97	2107.21	2259.52	2141.74	2078.4	2060.79	1900.91	2067.22	1854.14	1854.14	2147.54	2172.39	2039.54	2224.13	2285.65	1930	1952.8	2144.08	2345.75	3001.1	2851.07	2853.47	2984.02	3041.7	2520.01	2606.58	2454.47	2459.82	2874.83	2814.48	2715.08	2972.39	2897.28	2608.08	2851.79	2267.34	1546.44	1963.55	3281.7	2838.94	2851.57	2415.35
2560.77	2572.02	2631.71	2348.76	2563.78	2285.26	2142.57	2249.54	2305.6	2305.6	1976.29	2123.69	2043.72	2114.91	2101.97	1980.98	1980.98	1913.88	2257.89	2514.83	2384.89	2384.89	2479.35	2346.81	2610.87	2627.28	3168.53	2268.93	2268.93	2212.58	2197.03	2676.16	2395.54	2395.54	2558.47	2363.55	2212.16	2274.61	2644.05	2248.46	2248.46	2150.23	2985.15	2638.79	2755.4	2611.98	2689.07	2865.16	3233.31	1479.47
2497.28	2615.82	2360.9	2344.03	2360.77	2360.77	2207.11	2475.88	2340.12	1471.76	2120.95	2120.36	2012.02	2116.39	2151.56	2016.15	2214.33	2214.33	2190.74	2163.58	2515.76	2298.23	2535.62	2196.71	2484.33	2178.68	2286.48	2527.3	3151.53	3126.22	3114.59	3151.94	3151.94	2748.06	2259.49	2522.37	2932.97	2701.14	2735.5	2477.17	2431.45	2674.73	2755.11	2703.82	2703.82	2785.92	2325.46	2906.12	2836.33	2704.92
3027.13	2398.55	2696.41	2929.25	2400.57	2456.37	2360.07	2324.27	2350.91	2350.91	1949.95	2251.73	2207.33	1980.1	2229.41	1993.61	1993.61	2266.78	2277.36	2289.99	2197.82	2189.84	2632.08	2377.79	2377.79	2622.29	2415.25	2671.03	2565.02	2719.16	3012.5	3169.96	2634.38	2703.94	2421.96	1614.49	1614.49	2640.2	2407.67	2471.81	2226.18	2418.35	2129.56	1936.12	2385.4	2371.84	2770.8	2981.9	2981.9	3030.16
2607.47	3000.41	2832.9	2939.02	2704.32	2516.53	2432.6	2127.77	2127.77	2006	2079.88	2077.52	2113.41	1927.87	1969.15	2106.37	2110.34	1874.13	1901.6	2010.93	2010.93	2238.55	2387.93	2238.28	2323.76	2430.34	2327.55	2513.88	2874.25	2754.85	2873.07	2727.31	2727.31	3386.3	2989.33	2755.49	2945.24	2669.43	2651.11	2636.7	2606.22	3041.6	2926.68	2745.99	2745.99	3061.4	3056.44	2987.23	3238.02	1942.25
3198.42	3546.06	2914.27	3042.86	2316.11	2588.15	2608.43	1909.36	2033.16	2302.02	1990.32	2357.53	2348.18	2120.38	1940.95	1940.95	2084.19	1970.41	2008.45	1880.81	1984.96	2252.77	2378.77	2343.88	2371.91	2367.63	2885.44	2885.44	3128.22	2841.35	2765.25	2733.48	2732.23	3102.01	2090.88	2974.08	3317.58	2433.49	3023.54	3023.54	2433.05	2395.86	2651.1	2500.7	2014.11	2404.95	2295.84	2629.69	1701.73	2530.92
3016.51	2779.79	2524.3	2977.92	2586.42	2368.23	2684.79	2392.09	2374.94	2200.74	2239.65	2128.3	1971.69	2128.33	2197.71	1928.71	1961.83	1960.24	2094.98	1866.75	2139.05	1996.01	2085	2152.91	2387.67	2386.12	2452.61	2740.35	2712.36	2690.35	2771.02	2752.84	2752.84	2319.45	2444.59	3062.13	3013.06	2873.18	2995.02	2392.1	2968.08	NaN	2923.48	2601.84	2601.84	2278.56	3002.76	2864.94	3107.56	3478.9
3099.5	3109.59	2712.11	2712.11	2926.14	2673.73	2464.89	2321.29	2511.28	2434.16	2275.03	2277.15	2262.64	2235.2	2034.27	2034.27	1895.83	1996.06	2018.05	1902.32	2169.96	2146.46	1941.69	2403.82	2145.43	2301.64	2932.56	2932.56	2647.79	2578.64	2636.97	2700.28	2871.46	2098.84	2844.12	2410.29	2811.78	2423.3	2265.41	2265.41	2870.01	2303.72	2672.75	2738.21	2685.77	2489.58	2318.78	2666.8	2106.33	2646.61
1978.53	3251.91	2492.75	2319.69	2683.57	2708.61	2799.48	2547.31	2578.56	2392.08	2452.13	2247.14	1978.73	1749.16	2447.26	1954.74	2111.73	2027.97	2200.9	2040.99	2059.32	2321.83	2539.07	2288.98	2206.62	2256.5	2537.22	2518.49	2772.31	2314.83	3072.02	1897.86	3080.41	2265.75	2798.5	1643.05	2820.03	2972.14	2841.26	2774.46	3085.47	3002.89	2242.59	2460.33	2977.35	2711.01	2626.02	2878.8	2969.34	1505.06
3454.76	2174.58	2347.13	2857.58	2146.49	2963.09	2643.26	2697.03	2536.49	2276.87	2460	2460	1893.41	2301.65	2140.9	2002.47	2106.23	2039.88	2039.88	2202.78	2023.75	2137.55	2355.52	2163.55	2193.49	2557.05	2599.27	2599.27	2536.31	2354.29	1780.39	2578.52	2289.92	3070.26	2865.58	3336.5	2421.31	2997.9	2597.13	2597.13	3270.17	2753.81	3234.79	2621.16	3227.72	2465.54	2843.98	2150.39	3567.79	2762.44
3435.25	2189.88	2500.48	2965.13	2563.56	2725.98	2801.77	2506.63	2758.96	2362.12	2362.12	2484.1	2415.43	2395.06	2191.38	2151.8	1980.9	2075.08	1604.72	2241.67	1995.01	1859.6	1859.6	2154.8	2146.89	2355.26	2379.57	2234.81	2413.24	2463.43	2823.37	2754.08	2454.97	3162.06	3162.06	3117.6	2962.23	2933.02	1815.55	2899.66	2553.28	3110.53	NaN	1492.81	1982.41	3108.98	3108.98	2252.65	2298.42	3278.35
3167.89	2662.35	2662.35	3017.78	2866.59	2800.67	3173.74	2964.03	2662.44	2199.84	2614.13	2394.74	2428.36	2508.37	2508.37	2237.45	1988.72	2172.07	2124.43	2146.21	1928.27	1972.57	2147.82	1850.16	2277.74	2183.27	2183.27	2432.37	2596.05	2064.46	2436.22	2663.22	3433.55	3114.28	3156.61	1180.84	2629.48	2572.25	2572.25	2865.4	3223.65	3452.86	3115.83	2633.36	2606.2	2878.46	3087.45	2601.2	3915.39	3404.15
3445.1	2705.3	3101.98	1500.44	1935.25	3205.18	2892.35	2205.66	2660.28	2436.51	2436.51	2717.05	2187.28	2232.73	2092.84	2130.19	2155	2030.02	2228.46	2040.14	1974.42	1893.67	1893.67	2166.28	2112.62	1740.76	1890.47	1609.37	2058.45	2337.33	2461.2	2279.75	2443.76	1935.52	1935.52	3032.39	3012.09	2407.1	2836.91	2755.48	2249.71	3033.9	2387.02	2839.77	2190.44	3601.71	3601.71	3065.43	3281.49	3217.81
2865.52	1958.69	1958.69	1848.98	2497.71	2220.33	2546.18	3150.06	2649.8	2634.76	1935.66	1881.5	2546.1	2070.2	2070.2	2320.64	2524.56	2004.93	2301.71	2277.24	2249.84	1776.21	2265.09	1760.85	1833.68	2171.71	2171.71	2271.3	1648.85	2335.44	2158.11	2371.11	2485.91	2652.43	2766.18	2811.22	1955.67	1685.31	1685.31	3087.28	3131.83	3111.94	3227.64	3286.23	2868.82	2144.05	3375.33	3648.6	2665.97	3222.29
2724.97	2820.99	3663.75	3078	2625.62	2297.71	2059.65	2815.77	2535.9	2720.5	2720.5	2438.29	2347.28	2334.92	2298.56	2464.04	2391.24	2598.05	2051.31	2184.96	2044.85	1798.97	1798.97	2031.59	1997.84	2075.63	2239.68	1927.3	2075.02	2223.35	2550.68	2321.26	2425.52	2929.44	2929.44	918.945	2294.69	1590.99	2879.96	1886.99	2847.09	2714.61	3270.93	3081.38	3367.41	3310.67	3310.67	3183.52	3586.68	2413.5
2782.45	3294.86	3294.86	2786.84	2664	3204.79	3315.85	3209.78	3000.84	2716.62	2834.39	2638.56	2448.24	2105.03	2194.5	2232.02	2513.77	2450.62	2383.81	2028.19	2257.91	1981.12	2171.33	2150.63	2260.57	2255.67	2326.94	1954.62	2170.95	2502.01	2207.7	2490.47	2354.32	1693.9	2335.51	2988.95	3008.28	2472.32	3240.39	3273.87	2568.19	1734.81	3109.96	3321.17	3076.36	3634.85	3862.06	2439.3	3204.71	2091.99
3707.67	4001.75	3984.66	3985.47	2227.62	3072.29	2875.82	2403.87	3229.71	2681.77	2790.39	2558.61	2708.91	2375.52	2433.95	2473.35	2355.77	2338.76	2255.52	2386.16	2099.87	2272.8	2149.59	2242.65	2244.95	2310.88	1986.96	2334.45	2077.79	2068.87	2101.47	2033.26	2257.16	2227.39	2583.94	3096.85	3025.75	2743.15	2915.81	2937.56	3206.91	2811.59	2876.1	3059.35	2088.62	2369.06	2416.49	3699.63	2484.81	3743.57
3312.34	3426.27	2903.99	2757.83	3161.04	3161.04	3266.16	1769.87	2482.98	2780.62	2994.23	2403.24	2641.5	2358.86	1725.96	2109.21	2160.46	2160.46	2020.61	2197.73	1993.02	1967.83	1979.73	1810.27	1817.55	1801.09	1712.47	1909.91	1970.58	1970.58	2077.81	2225.58	2441.05	2404.47	2835.63	2534.84	2616.51	2664.38	2633.41	2781.85	2965.26	2965.26	2971.16	2976.81	3246.47	2802.12	2237.88	2691.92	2795.28	2795.28
3759.88	2751.31	3116.08	4002.27	3983.11	3983.11	2131.42	3036.89	3215.18	2867.07	2498.84	2623.23	2345.48	1906.32	2674.33	2257.73	1981.06	1848.64	2149.78	2015.4	2094.9	1903.83	2000.24	1915.67	1915.67	1719.58	1830.12	1875.54	1935.48	1935.48	1942.7	1943.02	2077.57	1986.18	2283.22	2411.18	2411.18	2816.2	2477.4	2630.31	2959.82	3208.16	3008.04	2077.66	3361.35	3368.58	3223.07	3720.93	3720.93	3040.38
3962.44	3753.94	3270.24	2867.31	3279.14	2845.36	2623.36	2651	3510.08	2615.44	2969.22	2645.91	2809.59	2667.43	2619.51	2430.2	2430.2	1804.44	2378.46	2209.17	2236.95	2008.36	2049.3	1927.69	1993.64	2107.9	1706.8	1642.73	1642.73	1849.07	1959.64	1910.42	2120.7	2026.59	2134.56	2212.14	2465.41	2774.12	2884.58	3006.55	3006.55	2858.57	2268.9	2732.32	3654.6	2965.79	3291.11	2997.48	3459.58	2352.81
4305.35	3730.73	4262.93	4230.19	1659.72	3246.26	3315.39	3828.53	3543.91	3777.33	3249.72	2388.09	2388.09	2652.79	2604.21	2664.08	2371.63	2388.72	2407.72	2120.19	2120.19	2407.23	2180	2213.44	1997.79	2064.87	1986.93	1648.39	1657.23	1700.2	2098.8	2275.65	1805.82	2116.58	1771.5	2216.69	2322.7	2613.96	2162.33	2795.27	3094.47	3028.04	3019.27	2364.89	2540.06	3325.4	NaN	4118.79	3627.4	3297.69
2898.31	3195.82	3441.9	4003.81	3737.72	3746.04	3033.54	3187.03	2681.41	3366.13	3115.8	1844.2	2580.71	2580.71	2400.65	2066.24	2226.85	1874.65	1904.66	2189.4	2164.58	2265.68	1884.88	2044.82	1648.96	1648.96	1916.97	1827.98	2008.49	1722.6	1773.94	1922.13	1987.72	2328.31	2387.08	2557	2246.97	2246.97	2743.44	2780.01	2691.86	3012.5	2842.64	2887.53	2891.65	1656.48	2861.2	2916.1	3845.27	3845.27
4080.6	4509.91	3522.45	2276.06	3306.45	3751.65	3286.47	2120.2	2995.33	2919.15	3121.73	2817.37	2817.37	2806.03	2884.38	2718.24	2294.89	2160.01	2247.6	2275.2	2239.09	1999.05	1792.8	2018.63	2018.63	2061.29	2097.11	1793.94	1877.25	1520.41	1907.49	1944.58	2048.25	2156.7	2164.48	2245.73	2245.73	2402.03	2489.38	2584.23	2314.15	2603.07	3423.22	3329.24	3373.1	2575.63	2604.17	3478.68	3478.68	3240.32
2189.1	3772.61	3211.44	4289.52	3731.59	3592.76	2239.16	2252.82	1800.45	3221.72	2538.59	2985.51	2985.51	2818.33	2495.18	2474.66	1556.39	2395.88	2073.75	2073.75	2122.71	2036.74	2102.21	1941.41	1941.41	1677.52	1787.3	1851.56	1833.41	1953.45	1842.64	1842.64	1787.97	1996.14	2226.77	1894.38	1894.38	1820.14	2382.65	2257.31	2994.22	2887.52	3348.32	3348.32	3217.83	3706.9	3660.5	3486.84	4052.29	4159.1
4266.75	3959.36	3344.01	3627.26	3050.93	2986.59	3296.28	2773.73	3146.08	2041.55	3164.91	3143.43	3159.06	2822.39	2446.14	2708.72	2199.6	2023.23	2487.74	2394.8	2105.81	2176.75	1997.02	2118.26	2116.97	1863.26	1712.78	1882.93	1804.21	1876.7	1891.63	1941.48	1925.45	2272.73	2162.17	2100.81	2123.36	2227.16	2535.77	2567.94	2826.01	2722.55	2587.59	3587.1	3226.06	2410.07	3924.56	3434.58	3271.25	2772.08
3447.93	4009.39	4259.37	4796.31	3158.16	2580.82	3835.75	1891.49	2117.49	3118.88	2884.6	3311.85	3213.13	2871.63	2796.72	2878.77	2572.01	1876.49	1905.69	1739.43	1929.47	1720.31	2010.63	1867.56	1723.25	2007.29	1822.64	1872.7	1701.28	1976.98	1981.15	1967.56	1928.69	2360.2	1949.32	2128.97	2752.42	2061.03	2607.79	2529.74	2595.11	2768.94	2841.78	3331.79	2169.32	2800.38	3690.96	3358.08	2238.81	1701.48
1363.23	2453.51	2453.51	3441.2	3294.79	2635.27	2475.34	2475.34	2721.98	2787.74	2547.3	2547.3	2240.51	2910.09	2385.84	2430.72	2258.76	2025.78	2245.45	2055.46	2186.49	2196.96	1747.96	1747.96	2090.86	2012.03	2145.44	1801.71	1747.31	1802.65	1843.3	1839.7	1714.34	1942	1895.68	1990.11	2400.55	2694.46	2718.06	3103.17	2373.59	3372.5	3602.04	2401.44	2859.54	3535.62	4041.66	3870.29	3806.32	3339.13
3423.63	3741.41	1593.36	3811.24	2547.34	2842.55	1983.43	2964.95	2892.9	2631.7	2747.99	2901.71	3083.91	2390.34	2514.71	2774.49	2434.68	2106.38	1707.42	1763.98	1665.72	1905.04	1750.94	1476.58	1892.67	1694.67	1642.86	1816.18	1726.17	1868.9	1683.38	1667.23	1777.22	1841.75	2016.04	2129.62	2325.59	2297.47	2540.15	2471.76	2541.94	2604.02	2604.02	3440.17	2880.9	2975.74	2288.18	3462.32	3438.9	2568.38
3177.05	2358.55	2720.53	1948.84	3588.56	3209.64	3045.04	3475.03	3176.98	2804.23	2804.23	3195.95	2848.98	2671.97	2700.91	2623.96	2475.08	2179.44	2062.77	1652.84	2068.14	1987.05	1973.64	1863.27	1798.01	1870.84	1769.93	1820.42	1905.42	1817.25	1750.03	1750.03	1634.62	1903.21	1935.01	2090.6	2334.73	1973.36	1973.36	2542.28	3063.22	3039.97	3271.3	2850.42	2929.11	2500.32	2704.31	2992.98	3144.82	2411.05
3459.45	3179.13	2105.51	3074.36	2894.44	2269.68	3540.16	3191.14	3564.32	2313.23	2195.7	2305.47	3239.88	2626.7	2871.32	2871.32	2352.29	2216.97	2357.84	2247.98	2175.13	2207.51	2224.76	2031.62	1843.15	1927.75	1476.61	1702.62	1662.69	2026.6	2026.6	2172.58	2033.11	2009.47	1949.37	2188.7	2536.78	2438.42	2411.49	2789.72	2826.97	2744.83	2744.83	3072	1753.9	1557.89	3755.45	3914.11	3610.71	2308.92
2356.68	3583.18	3537.21	2488.46	2742.04	3736.37	3334.57	3334.57	2321.54	2471.32	2534.71	3296.07	2900.23	3002.57	2919.33	2621.58	2608.92	2634.55	2452.52	2452.52	2494.02	2385.34	2048.02	1880.83	1751.54	1880.73	1880.73	2010.28	2007.77	2358.32	2403.64	2208.66	2174.55	2347.97	2179.48	2205.17	2015.99	2804.65	2804.65	2924.57	3154.57	2677.86	2088.25	2088.25	2868.59	4171.13	4603.58	3003.81	3014.41	3055.32
3499.96	3528.18	3528.18	NaN	3435.14	3873.43	3001.55	3073.03	1818.81	3203.23	3575.2	3058.22	3182.49	2904.06	2904.06	2432.23	2668	2077.91	2415.21	2355.89	2267.8	2073.53	1619.67	2025.78	2018.68	1548.62	1548.62	1888.58	2005.29	1853.04	1787.3	2196.31	2170.36	2319.29	2387.49	2407.2	2415.49	1843.2	1843.2	3267.46	2363.67	2849.34	3353.01	2945.95	2450.67	3316.92	3592.69	2691.36	3910.23	2605.07
2288.36	4180.37	3100.4	3779.26	3287.93	3525.68	3759.86	4241.73	2646.47	3161.61	3731.07	2870.15	2982.27	3115.8	3041.99	2247.76	2217.36	2608.19	2411.31	1988.37	2332.94	2081.49	2024.34	2097.16	2023.78	2119.14	2261.53	1744.34	1976.34	2085.52	1842.36	1964.35	2000.29	2182.12	1771.2	1994.79	2812.37	2789.27	2317.84	1780.19	2846.3	2197.01	2086.65	3129.03	2384.51	3904.65	4021.82	3317.29	3369.72	3039.87
3746	3512.03	3512.03	2863.62	3628.76	3583.79	3190.98	3104.84	3194.63	3194.63	3552.65	2248.85	3331.44	2877.67	2877.67	2820.48	2597.87	2872.91	2715.1	2352.95	2821.77	2821.77	1825.73	2225.85	2151.75	1994.48	1994.48	2037.28	1914.59	2210.82	2103.69	2099.01	2336.33	2336.33	2298.84	2545.7	2790.33	2990.19	2990.19	2672.39	2753.62	2306.01	2980.42	2682.04	NaN	NaN	4364.49	4019.17	3737.58	3295.2
3716.82	2146.67	2734.66	3062.83	2642.99	4191.83	1952.44	3153.88	2424.73	2424.73	3811.8	3316.04	3641.12	2748.78	3016.89	2902.49	2941.62	2859.47	2807.84	2984.43	2734.26	2294.86	2123.63	2086.71	2343	2230.48	2125.05	2412.83	2049.58	2272.77	2240.78	2289.58	2374.93	2374.93	2812.05	2729.06	2705.87	705.2	2731.28	3061.03	3295.45	1627.99	2931.89	2224.18	3943.66	3294.47	3283.63	2340.09	3112.21	3652.95
2891.05	1217.32	2420.47	3251.72	3670.68	3670.68	2392.79	2923.06	4129.68	3727.46	3457.77	3265.3	2197.66	3586.04	3586.04	3199.02	2845.71	2874.99	2769.31	2509.21	2562.4	2676.12	2019.15	2062.74	2214.22	2034.77	2034.77	1975.92	2102.62	2207.8	1983.07	2077.63	1856.92	1823.67	2218.87	2470.67	2310.3	2213.2	2213.2	2814.77	2390.37	3424.22	2539.62	2929.7	3608.29	3266.01	2507.17	NaN	1722.62	3570.85
2125.07	3392.86	3867.65	3586.06	3811.29	3214.3	3672.05	3508.83	3600.28	3600.28	2794.62	3200.14	2287.23	2528.63	3076.99	3005.02	3139.17	2834.06	2721.14	2623.68	2353.02	2353.02	2123.9	2176.78	2055.47	2212.95	2301.88	2065.77	2065.77	2299.79	2151.63	2191.55	2390.71	2390.71	2699.89	2739.5	1798.34	2901.8	2684.09	3329.51	2749.98	2309.81	2901.23	3169.59	2999.23	2999.23	3226.49	3110.29	2795.83	2877.89
2832.91	2600.04	3586.05	3455.07	4077	3576.76	2576.38	3048	3048	2964.37	3387.13	3824.91	2822.85	3243.58	3193.66	3183.03	3082.1	2766.71	2828.3	2821.49	2821.49	2226.83	2581.23	2432.01	2152.75	2056.67	2286.65	2522.56	2419.73	2376.21	2313.96	2458.71	2458.71	2382.37	2955.92	3305.12	2384.34	3302.63	2641.23	2741.38	2799.54	2638.05	2545.62	2736.24	2497.61	2774.93	2769.63	2590.01	3313.21	2794.46
3676.36	2504.44	3193.54	2688.81	3942.31	2814.4	2460.3	3414.04	2845.37	3298.83	3364.41	3058.32	3058.32	3140.94	2608.19	3195.22	3240.25	3398.16	2634.96	2575.27	2012.73	2320.65	2246.02	2448.62	2448.62	1962.57	2211.22	2533.43	2513.87	2663.52	2372.83	2449.76	2706.83	2684.49	2491.02	3009.52	3009.52	3088	3334.14	1664.96	2462.62	3143.27	3065.01	3097.04	3167.96	2404.76	3057.99	2387.61	2800.35	2900.14
2717.43	3834	3397.93	3192.98	NaN	NaN	3405.63	3512.44	3512.44	3869.53	3714.32	3491.76	3098.47	2941.43	NaN	2527.71	2436.23	2785.27	3210.39	2466.08	2466.08	2171.04	2825.84	2854.7	1706.79	2338.22	2856.47	2526.96	2969.98	2956.26	2572.6	1910.24	1910.24	3047.68	2488.77	2542.43	2561.32	2656.25	2091.15	2441	2441	2967.58	2157.85	2602.33	3562.08	3481.43	3109.74	2655.63	2826.59	2922.64
3585.85	1879.84	2739.22	3668.3	2745.79	3683.98	3631.99	3656.63	3250.04	2706	2994.44	3383.75	3383.75	3019.38	3483.23	1769.9	3216.11	1705.3	2823.82	2984.99	2146.73	3112.8	3206.17	3086.87	3086.87	2520.53	1999.24	2613.46	2807.26	2966.23	3029.22	3027.52	3295.95	2946.01	3112.54	2901.38	2419.24	2515.92	3473.39	3473.39	2702.09	3098.24	3375.71	3397.1	3414.36	3506.29	2711.32	3831.26	3831.26	3257.59
3773.5	3423.79	2008.82	2572.03	NaN	NaN	4173.01	3894.78	1964.6	2535.34	3130.08	2130.33	1982.84	3818.08	3874.82	3148.98	3039.79	3450.93	2820.69	2820.69	3070.39	3154.67	3484.01	2664.29	2772.27	2806.28	2601.89	3281.25	3281.25	2641.13	1793.17	2430.35	2156.34	2884.33	3248.1	2176.28	2313.62	3161.25	3400.69	3794.95	3794.95	3435.09	2074.16	3364.56	2019.12	3397.29	3860.04	3860.04	4030.43	3507.04
3587.42	4599.55	2038.2	2508.44	3386.78	3628.96	3899.41	4533.35	4716.24	3699.01	2322.15	2713.15	3274.74	3383.1	2404.9	3311.44	3164.42	3512.84	3619.07	3126.39	3269.69	2820.01	2976.02	2847.55	2828.61	3337.01	3086.9	3086.9	2119.4	2345.26	3028.66	1834.75	1834.08	3032.95	2950.25	3362.8	NaN	3330.79	1947.7	1947.7	3135.68	3390.33	3360.89	2724.04	2950.68	NaN	2252.52	3369.1	3354.42	3787.39
3516.74	2239.3	3023.95	2471.45	2894.42	3658.42	2710.18	1773.53	2254.01	3522.01	3522.01	2826.52	3745.19	1921.88	3727.67	3683.39	3690.99	3646.73	3256.65	2471.41	2347.4	3132.7	3132.7	2439.13	3083.17	2791.85	2455.35	3020.7	2829.14	1884.35	2774.66	3052.74	3402.59	2847.42	2847.42	3446.03	3464.43	3171.33	2212.19	3395.44	2077.22	2450.51	3169.39	3274.55	2851.91	2474.52	1886.89	3681.8	3776.54	2871.06
3098.5	2884.24	3594.56	1648.6	3179.22	2301.7	1966.87	3324.06	2572.76	2604.17	2315.7	1963.07	3006.52	1953.48	2007.25	2319.23	2684.89	2552.82	3428.82	2232.43	2240.17	3143.6	2779.34	2779.34	2969.19	2872.95	3377.52	2820.77	2827.15	3296.65	1683.34	1875.08	2562.32	3294.54	3191.24	3191.24	2883.72	3019.38	3917.89	3711.14	3261.48	3885.75	3608.93	3890.89	3402.41	2082.44	3634.51	3634.51	3343.13	3950.82
3286.99	2393.93	3799.95	2676.29	3494.34	3780.76	1964.42	1964.42	2332.06	2409.79	3350.64	2496.54	3243.46	3067.13	3159.21	2706.71	2930.5	2784.38	2750.49	2750.49	3143.11	2296.64	3062.57	2775.63	2831.73	2463.61	2693.19	3154.95	3112.82	2402.18	3146.06	3146.06	2843.1	3057.22	3197.97	2649.99	2750.89	2352	2325.5	1825.57	3699.63	2078.82	NaN	NaN	2086.9	2653.89	2488.85	2820.71	3060.64	3277.02
2992.92	2968.77	2968.77	3719.91	2689.93	3207.11	3108.1	3284.68	2959.33	3063.87	3134.76	NaN	2560.45	3847.4	3847.4	2644.33	1854.36	3109.62	3123.59	3054.63	2686.22	2056.57	2088.45	2088.45	2136.93	3337.93	2701.2	2209.88	3015.97	2798.43	3262.82	3435.23	4051.72	2228.48	2669.53	2669.53	3721.98	2494.83	3724.9	3878.72	2219.22	4834.01	4349.18	3224.82	3176.65	2861.77	3316.49	3316.49	3247.43	2972.99
2927.53	2863.88	2187.45	3572.78	3689.24	3386.28	2073.61	3003.47	1886.3	2832.06	2832.06	2586.23	2765.64	3144.7	2865.71	2821.58	2482.23	2801.9	2678.84	2757.83	2737.28	2823.67	2823.67	2595.52	3428.81	2507.21	3447.45	3014.27	3548.68	3452.51	3452.51	3211.26	2466.47	1967.05	2713.16	2969.66	3894.45	2622.82	3333.01	3715.6	3718.1	2082.26	2082.26	2308.01	3544.77	3302.86	3299.7	2580.96	3278.92	3837.29
3261.75	3547.65	3547.65	3563.71	3211.91	2851.63	2827.33	3551.59	2971.97	2398.48	2823.71	3763.01	3527.29	2237.03	2237.03	2649.14	3115.92	2320.78	3172.39	3598.17	3710.93	3403.77	2906	3186.74	2114.29	3111.18	2988.71	2935.2	2754.18	3445.38	2784.67	3833.78	3280.44	4040.46	3615.19	3378.56	3425.51	2960.25	3373.69	3360.14	3755.64	3691.94	3770.74	3087.21	3480.62	3716.81	3539.83	4446.96	4470.48	4382.55
2047.28	2241.7	3251.65	3260.39	2762.14	3201.42	3201.42	3254.72	3518.72	2611.23	2454.7	2821.75	2545.91	2533.6	2614.37	3544.63	2170.13	3328.53	3328.53	3122.05	2478.46	2783.21	2711.91	1676.63	3272.43	3427.7	3290.54	3240.26	3842.49	3380.4	2551.74	2833.9	2808.55	3818.68	3865.6	3832.22	4213.12	4320.4	2708	2419.31	2805.27	1967.16	2930.94	2449.64	3714.98	3531.75	2490.33	2803.42	3574.99	2475.87
2415.38	3995.61	2909.93	2449.48	3629.64	2485.36	3704.31	3582.17	2178.3	3077.41	3077.41	3209.76	3278.48	3064.09	2413.91	2413.65	1685.83	1685.83	2971.74	3636.03	3196.53	3325.64	3325.64	3352.42	2687.53	3255.69	3211.59	3185.93	3455.97	3455.97	3597.61	3540.92	3771.1	3368.65	3368.65	3305.34	2770.64	2718.56	3353.64	2784.79	3272.19	3272.19	3462.68	2001.6	2788.71	3583.59	3071.85	3940.7	3485.36	3478.63
2945.41	2981.7	3505.36	3517.81	2831.85	3257.01	2992.78	3032.96	3630.35	3630.35	2767.57	3154.28	3183.72	3592.75	2600.4	2505.44	3044.72	2869.61	2807.03	2663.55	3588.79	3588.79	3551.88	2930.85	3386.08	3268.83	3221.7	3144.28	2276.67	2526.78	3248.3	2675.08	2885.8	2885.8	3205.06	3676.15	3450.26	2510.74	2566.6	1450.69	1706.64	3192.11	3488.56	3105.86	2752.9	2752.9	4067.01	3842.85	2563.76	2409.31
2930.2	4028.59	3441.78	1928.8	2784.23	2386.21	3461.59	2668.25	2457.61	2366.47	2401.22	3402.27	1427.63	3911.32	3057.42	2631.15	3468.19	2748.96	3133.61	2339.61	3221.48	3149.58	3149.58	3164.16	3056.27	3586.74	3278.06	2314.26	3240.14	3240.14	2733.51	1111.1	2429.42	3051.98	3051.98	2099.25	3110.71	3556.17	3555.05	4006.13	2061.75	2061.75	2174.22	1231.49	2314.29	2709.36	2709.36	3463.24	3300.4	2963.25
3139.06	3925.06	3377.95	3256.25	3415.22	3415.22	3269.18	3567.23	3609.26	2154.52	1879.91	2662.3	2662.3	3171.33	2977.4	3577.44	3228.64	3228.64	1621.68	2804.63	3326.36	3299.83	3541.26	2646.35	2646.35	3303.02	3034.66	2337.06	2934.58	2934.58	2918.67	2758.26	2495.22	3234.2	2965.59	3190.66	3190.66	2951.51	3061.99	2873.59	3536.17	3410.8	2576.21	2580.41	3162.23	2228.53	2610.16	2130.81	4061.64	3293.56
3372.22	3544.85	3320.54	3710.58	2527.39	3654.14	4246.98	3225.1	3020.32	2591.33	NaN	3968.66	2146.72	2623.13	2858.13	3693.25	3122.56	1365.84	3314.12	3060.23	1309.28	2900.93	3232.81	2382.41	2977.09	2611.23	2662.53	3235.57	3235.57	2828.84	3049.4	1375.7	2721.12	2825.35	2902.28	2863.28	3155.25	3024.32	1933.73	3508.88	3508.88	1665.13	2296.54	2455.07	3619.1	3662.14	3229.68	3716.22	2762.62	3598.5
2855.73	3020.14	2527.89	2885.63	3836.13	3836.13	3332.32	2982	3414.17	2530.36	1980.18	2175.85	2175.85	1804.03	3682.75	3849.21	3162.53	3162.53	2781.6	3173.73	2819.95	2438.25	2112.38	3136.2	3136.2	3564.85	3164.36	3455.73	2962.18	2266.27	1727.88	3786.17	3131.66	3246.37	3551.53	3103.72	2936.65	3520.17	2632.56	3394.27	2473.18	3091.2	3413.67	2313.66	2313.66	NaN	4536.46	3849.4	3181.24	3362.15
3307.96	4168.8	2291.86	3833.04	3455.35	3073.47	2461.78	1899.97	3036.2	3467.19	2533.05	2466.38	2998.43	2328.99	2330.45	2485.64	2485.64	2500.88	3082.76	2518.92	3051.57	3130.57	3478.38	3449.99	3501.56	3373.69	3057.74	3585.98	3585.98	3255.01	3107.44	3222.75	3496.43	2718.96	3706.6	2493	3702.77	3445.71	3400.19	3739.39	3739.39	2332.95	3059.9	3205.06	3971.83	3047.05	3009.13	4313.3	3400.22	3400.22
1911.64	3338.73	3078.36	3367.1	2681.62	2681.62	3795.36	3744.34	2333.32	3456.7	3546.51	3846.09	3892.68	2770.79	2877.7	1974.61	1607.88	1607.88	2746.7	2703.08	2760.39	2920.79	2584.98	2675.79	2800.33	2747.75	2771.21	2868.42	2639.25	3116.16	3100.08	3099.06	3250.87	2439.35	2710.16	3406.93	3121	3348.69	2985.9	3601.09	3094.69	3094.69	2184.99	2947.67	3855.56	2449.89	2470.83	3238.86	3743.28	4373.27
3396.04	1419.3	2642.17	2134.84	2793.4	2923.87	1182.43	2918.82	1914.71	2591.26	3074.65	3048.53	3048.53	2229.69	2967.05	2557.2	2546.6	2892.52	3176.84	3051.99	3202.68	2677.86	3052.71	2412.9	2412.9	2763.01	2309.05	2753.19	2745.2	2723.75	3363.23	3290.61	3550.02	3372.6	3714.19	2271.69	2271.69	2869.2	3064.52	3072.86	2581.39	2927.42	3459.33	3636.79	3160.48	4214.04	3021.42	2610.68	2610.68	3510.73
3247.95	2791.72	3003.32	1980.38	2744.73	2705.24	2053.67	2890.61	2298.33	2596.67	2494.83	3223.59	1990.8	3076.31	2797.73	2831.41	2775.17	3160.55	3865.77	2839.71	2600.18	3122.59	2639.79	2639.79	2603.84	2935.51	2643.96	3327.84	3030.89	3144.51	2803.63	2657.52	3210.35	3202.85	2167.42	2167.42	2689.22	2532.08	3576.68	4044.67	3939.71	2879.02	2823.49	3588.28	3578.61	2827.35	1773.36	1773.36	3541.3	3022.02
2872.07	2573.94	2903.45	2903.45	2808.41	2591.08	3066.05	3051.01	1850.28	2866.3	3184.76	2312.86	2396.56	2381.78	2895.7	2895.7	3353.91	3273.41	2376.43	2560.95	2481.29	2895.82	3404.82	3132.7	3097.88	3070.41	2803.84	2803.84	3137.86	2838.32	3105.85	3011.42	2935.85	2881.16	2354.48	2917.18	3186.1	2310.57	3086.55	2819.39	3544.34	1597.02	1833.72	3095.55	2945.21	3338.04	1613.12	3777.67	3178.98	3664.26
2756.89	3061.57	2893.02	2564.79	2509	2505.28	2783.59	2568.22	2587.15	2269.13	2745.04	2745.04	2627.52	2620.99	2240.77	2316.71	2556.68	2698.79	2753.91	2563.14	2047.73	2264.69	2432.3	2432.3	2647.44	2375.5	2515.31	2138.96	1095.55	2555.35	2615.51	2802.95	2524.14	2640.87	1652.08	1652.08	1909	1749.42	2942.35	3125.4	2779.89	2505.1	2790.37	1500.03	1358.13	3291.38	2687.49	2687.49	3130.18	2873.99
3342.01	3633.5	2243.28	2949.98	2545.26	2914.87	2647.94	2511	2788.14	2430.08	2130.56	2919.93	2919.88	2992.52	3158.52	2856.13	2461.2	2393.5	2361.26	2437.22	2451.24	2440.67	2280.85	2303.46	2492.54	2777.14	2788.04	2438.13	2427.38	2717.78	2717.78	2174.21	2440.96	2813.67	2537.12	1518.61	2190.59	3232.11	3413.68	3413.68	2048.52	3061.81	2762.62	3165.22	3651.38	4109.86	3581.79	4153.99	4185.71	3721.54
2785.76	2574.97	3457.26	2273.34	1958.92	2877.79	2857.89	2832.64	2277.11	3090.96	2678.2	2524.08	2837.72	2314.62	2190.86	2563.42	2243.47	2670.5	2337.52	2388.32	2305.65	2416.24	1791.73	2417.87	2407.97	2515.9	2313.72	2559.8	2807.74	2448.88	2774.49	2531.83	2797.05	3274.89	3100.81	2535.48	2874.99	3660.21	3545.55	3325.56	2328.08	3440.27	2026.84	3674.52	2053.61	3592.44	3700.34	2988.75	3751.78	4360.21
3002.94	3403.9	3403.9	2709.72	2327.79	2855.74	3380.32	2853.9	2822.29	2782.47	2465.27	2265.88	2665.29	2604.13	2835.85	2513.84	2521.38	2434.17	2434.17	1940.94	2689.71	2117.97	2168.37	2161.1	2260.23	2287.85	2390.53	1914.35	2451.2	2732.48	2732.48	2707.49	2726.97	3172.79	3221.76	2552.9	2167.57	1910.19	4017.35	3841.06	3902.62	2772.21	2772.21	4659.85	4717.83	4052.02	3837.15	3991.24	4016.69	3431.9
2855.35	2961.92	2831.21	2830.02	2444.9	2994.68	2838.91	2666.22	1741.49	2792.65	2792.65	2736.45	2419.46	2860.39	2496.57	2492.47	2190.8	2429.25	2102.27	2370.59	2458.44	1889.51	2150.68	2223.94	2025.6	2025.6	2017.2	2040.23	2581.46	2659.03	2451.6	2603.25	2091.01	2538.99	2062.67	3621.16	3603.59	3603.59	3643.77	3555.79	2459.2	2401.03	4218.09	3033.87	3250.44	2875.01	4763.41	NaN	2764.75	3809.42
2218.35	2644.63	2644.63	2616.74	3170.9	3064.43	3024.63	2785.28	3064.14	2461.74	3014.41	2209.5	2469.02	2371.62	2371.62	2135.28	2529.59	2457.66	2720.85	2730.36	2251	1985.84	2463.63	2065.15	2314.03	2812.97	2087.77	2563.98	2790.83	2906.07	2622.98	2594.85	2992.98	2868.42	3684.44	3583.05	2258.44	2986.35	4003.17	3534.7	3801.95	2547.85	4640.55	4020.46	3607.06	4047.83	4646.91	3026.73	3351.21	4606.86
2904.78	2331.9	2481.57	2814.55	2503.73	2556.05	3355.16	3080.68	2546.16	2878.78	2923.68	2866.23	2085.73	2498.11	2278.95	2247.92	2578.18	2507.84	2569.4	2346.23	2324.16	2022.97	2022.97	2775.85	2737.93	2534.2	2823.52	2422.23	2451.4	2982.84	3308.75	1953.3	2371.81	2767.27	2767.27	3523.16	3336.91	3322.23	3285.65	2215.76	4338.61	3640.19	4258.3	4845.15	4059.73	4219.29	4219.29	3332.74	3883.93	3952.71
2764.08	2548.48	2439.12	2298.5	2495.89	2495.89	2747.8	2637.85	2761.07	2988.93	2765.19	2568.13	2581.74	2446.99	2743.65	2646.23	2432.92	3032.67	3254.96	2108.5	2084.88	2435.28	2432.7	2654.14	2712.5	2173.18	2416.29	2444.18	3017.6	3017.6	2772.42	2339.92	3359.42	2698.93	3085.06	2373.16	2105.8	2732.08	2732.08	3858.69	3826.1	4202.43	3657.04	3470.62	2958.6	5042.33	5138.75	5250.1	4555.79	4866.42
3147.02	3716.92	2899.35	2286.19	2566.73	2344.81	2879.03	2873.56	2870.19	2870.19	2332.89	2898.03	2776.03	3000.77	3026.49	3101.94	2656.23	2672.41	2239.49	2622.73	2478.8	2478.8	2434.03	2508.09	2563.28	2299.77	2560.59	2435.13	2257.6	2405.53	2575.03	2556.97	2580.31	2580.31	3077.31	2799.51	3887.65	3088.23	2229.09	NaN	3594.64	2561.01	2553.67	5120.72	4872.56	3925.32	4781.3	4906.34	4210.98	4210.98
3166.2	2767.78	2750.15	1841.74	2361.81	2361.81	3053.26	2335.2	3001.44	2214.61	2642.78	1765.67	2608.61	2779.5	2879.79	2842.42	3081.47	3081.47	3051.66	2848.75	2303.98	2927.17	3141.92	2268.84	2216.06	2240	3238.48	2837.31	1844.19	1844.19	3356.49	2793.24	3389.57	3210.34	3584.88	3521.51	2469.3	3146.7	3168.33	3054.26	4389.19	NaN	4457.04	4520.01	3904.11	3509.8	5031.6	3195.77	3745.84	3863.2
3053.81	2447.1	2914.28	2852.1	2597.96	NaN	2915.28	3251.08	3082.53	3097	2874.61	2995.54	2995.54	2800.62	3300.46	2611.38	2685.25	3370.35	3009.32	3171.86	2726.94	2726.94	3162.01	3160.57	3105.27	3607.07	3894.41	3189.44	1729.55	2429.54	3186.08	2895.42	2941.69	2941.69	2692.82	2381.87	3378.82	3138.9	2556.76	2940.14	4138.69	4024.58	4154.35	4040.63	4105.37	4105.37	2650.9	4286.47	3301.08	4730.13
3484.39	2668.88	2298.12	3381.14	3052.4	2315.64	3177.74	2523.77	2941.01	2428.03	3025.24	2999.87	3129.47	3232.53	2934.76	3013.64	2892.9	2682.58	2899.69	2936.18	2541.41	3264.43	3543.92	2374.45	3010.17	2359.32	3135.52	2099.23	3241.12	3241.12	3306.85	3511.71	3469.27	2104.87	2962.36	2339.02	3422.37	2572.58	2740.22	1422.83	3454.02	3454.02	3135.21	2955.07	NaN	4539.49	3381.73	3079.92	4886.45	3685.14
2976.3	1525.71	2910.28	2841.73	2431.57	3027.36	3000.46	2734.78	2911.22	3330.45	3284.49	2972.05	2972.05	3160	2726.58	3049.64	2714.53	2721.33	2538.95	1742.84	2911.47	2862.47	3241.45	2858.54	2858.54	3245.75	2777.09	2714.2	2641.92	2470.22	2577.17	3064.92	3430.02	2945.72	3806.71	3220.93	3220.93	3245.15	3139.7	1198.34	3587.67	3834.46	4873.35	4712.53	5111.56	4239.7	4150.62	4934.34	4934.34	3704.41
2810.47	2651.45	3146.74	3169.67	3170.49	2987.98	3019.19	2535.72	3442.26	2689.59	2816.69	3248.14	2820.01	2820.01	2500.23	2602.34	2585.59	2797.91	3219.71	2823.11	3576.11	3076.22	3528.43	3229.76	3257.58	3576.93	3504.49	2534.31	2534.31	3655.13	2772.22	2742.29	3444.8	4506.61	2894.6	4006.43	4157.29	3553.34	3676.45	3342.41	3342.41	2851.57	2902.37	3444.03	3632.47	4388.94	4485.67	5302.12	5823.09	4934.63
3361.48	3676.52	3225.47	3225.47	3630.98	2931.84	1787.78	2852.62	2852.62	2981.29	2650.51	3191.13	2756.89	2531.52	2722.18	2722.18	2509.21	2880.65	2973.86	2376.2	2376.2	2949.36	3195.06	3683.19	2938.7	3029.68	3643.07	3643.07	3911.95	3614.19	3568.21	3669.21	1901.79	2437.77	4077.42	2888.92	2888.92	1978.48	2345.56	2345.56	2157.84	3461.78	3697.2	3153.76	4085.69	4381.44	5419.22	3323.42	3323.42	5844.38
3036.03	2980.66	2776.22	3139.89	2659.39	2830.8	2907.14	2977.62	3090.4	1394.75	2550.23	2579.5	2927.61	3005.98	2702.49	2708.23	2708.23	2488.87	2063.5	3313.83	3213.61	3140.77	2415.69	2607.81	2708.4	2312.47	3272.14	2489.36	2489.36	3098.88	2827.41	3788.84	3122.44	3724.27	3847.81	3403.55	3783.24	3851.87	2927.46	2583.93	3150.78	3598.3	4306.65	3813.37	5071.43	5148.56	4184.4	4498.52	3361.84	4406.02
3279.31	3008.45	2821.43	3135.02	2995.57	2125.55	3063.73	1882.84	3152.78	3055.53	3414.02	3414.02	3293.93	1755.16	3102.25	2908.4	3061.55	3732.04	3435.7	3472.49	3459.93	3002.67	2808.77	2808.77	2218.89	3669.9	3632.11	2766.75	2989.7	3117.5	1663.86	3855.5	3855.5	2963.43	1823.47	2647.84	2241.33	3522.9	3135.74	3135.74	2433.64	3707.79	2430.61	3250.36	2926.89	3822.07	3011.89	3011.89	4480.91	2699.24
2792.41	2463.64	2447.48	2447.48	2673.91	2559.47	2865.82	2636.62	2516.46	2680.9	2862.48	3033.62	2947.08	2632.21	2062.67	2584.66	3090.56	3384.21	3055.33	3304.96	3260.47	2846.11	1925.2	2162.41	2981.02	3058.91	3426.83	3426.83	2412.23	3078.04	2817.62	3238.36	2987.65	2781.47	2977.07	3596.61	3606.62	2349.62	3617.86	3617.86	3395.82	2927.31	2923.64	3624.46	2711.05	3954.08	3672.1	NaN	NaN	4313.6
2339.94	3584.36	3584.36	2793.54	2548.68	2800.74	3037.26	2000.21	2241.16	1959	2541.57	2420.67	2618.31	3102.18	3021.69	2453.47	2790.37	3135.82	2899.76	2869.02	2648.61	3227.11	3144.3	3144.3	3515.59	3347.77	3371.86	2731.46	3211.04	3655.1	3217.93	3482.37	3473.69	3016.13	2283.9	2283.9	2555.25	2980.93	3465.26	2808.53	2891.07	3392.59	3139.06	2982.99	3588.25	3850.61	4567.88	4567.88	NaN	2673.02
2756.05	2863.8	1389.04	2661.47	2841.76	2827.09	2837.67	3236.55	2904.08	2517.46	2517.46	2693.2	2961.04	2716.4	2483.92	2483.92	3210.4	2639.64	2703.41	2327.35	2956.47	2895.2	2895.2	2912.83	3218.87	2651.12	3229.73	3229.73	3404.55	3194.45	3119.63	3409.67	3661.98	3335.35	3335.35	3029.63	3196.68	3264.56	2196.53	3036.78	3425.08	3176.68	3452.55	3042.29	3835.82	3813.94	4287.75	3470.82	3869.52	4502.45
2904.05	2686.74	2953.36	2340.22	3137.23	3001.11	2938.05	3091.26	3170.08	3207.7	3079.13	3019.46	2956.93	2799.51	2799.51	3218.63	3740.69	2154.22	3339.59	3449.64	3044.11	3184.08	3953.81	3466.19	2988.68	3389.3	3389.3	2925.06	3424.44	3137.37	3429.3	3685.86	3262.23	2105.54	3111.15	2933.73	3278.89	3441.86	3226.24	3252.56	3446.65	2003.06	3245.91	3618.26	2437.88	2576.83	2812.81	4301.21	4751.72	4428.66
3086.48	3303.74	2897.15	2551.29	2975.13	3095.08	3095.08	2679.63	2796.14	2928.23	2845.42	2671.5	3089.01	2330.47	2912.5	2912.4	2679.36	3141.42	3141.42	NaN	3495.7	3929.63	3291.13	3882.85	3608.32	4170.61	3858.13	2785.57	4146.32	2698.11	2195.15	3151.5	2815.64	3111.37	3111.37	3446.01	3321.47	3451.92	3413.27	2836.06	3011.53	2933.66	2933.66	3467.62	3608.73	3585.45	3731.88	3616.61	3939.63	3963.86
3403.05	2258.98	2258.98	3540.56	3992.81	3541.17	2437.67	3026.15	3468.52	3541.78	3266.46	2030.73	2555.87	3314.8	3314.8	3028.81	3568.23	2817.71	3342.57	2646.95	2694.3	3494.74	3998.81	2499.32	1854.76	3481.23	3481.23	3453.18	3825.27	3280.25	3351.89	2966.41	3693.49	3164.84	3122.51	2835.66	2556.86	3115.81	3115.81	3476.54	2959.47	3441.61	3265.23	3790.54	4011.51	3537.09	3855.8	4419.74	4301.63	3755.43
3317.37	3603.63	3157.14	3325.42	3744	3137.73	2470.88	3448.17	3061.59	3061.59	3400	3164.07	1996.07	2945.03	875.979	3626.99	3299.95	2895.89	2895.89	2706.89	2420.69	2142.18	3227.54	3440.66	4247.86	3734.99	3225.17	3466.52	3628.38	3636.97	3636.97	2746.87	3321.54	3308.97	3496.88	3607.34	3044.56	3249.85	3599.97	3781.41	3688.04	3699.99	3699.99	3919.28	2599.28	3917.96	3538.69	2640.64	4129.02	4890.51
2898.38	2967.64	3246.05	3426.23	2837.75	3352.56	2824.96	2667.58	3761.12	3005.71	2205.42	2969.45	3480.08	3805.2	2938.67	3353.35	3860.81	3756.58	2962.72	2242.38	3801.75	3417.02	3938.6	3525.69	4194.87	4194.87	3543.47	3666.97	2673.83	3066.47	2601.13	3937.71	3399.46	3200.67	3862.39	3940.74	3824.11	4136.13	3573.76	3600.19	3574.61	3398.93	3495.54	2745.7	3370.51	3661.71	2942.97	4043.38	2910.3	2910.3
2908.09	3075.19	3028.04	3448.59	2439.31	2439.31	2881.52	3229.7	3798.29	3677.88	3130.69	1401.24	2132.51	2519.96	2875.3	3484.55	3262.85	2968.4	3116.63	3661.18	4633.29	4633.29	3888.73	2919.55	2661.5	3704.07	4107.51	3763.75	2369.22	4379.66	3955.72	3757.46	3364.55	3364.55	2974.89	2460.02	2505.4	1365.47	3349.07	3521.83	2587.21	3342.38	2154.55	2358.1	3001.36	2615.57	3283.72	2135.99	2845.19	3999.84
2574.42	1612.41	3572.1	2594.42	3481.36	2682.5	2492.73	2609.61	2945.38	2480.5	3444.23	3130.31	3227.07	1858.11	2693.31	4220.99	4220.99	2989.8	3223.45	3491.65	2991.59	3620.31	2692.85	3363.93	2978.2	3731.29	3276.04	1791.79	1791.79	3919.95	4402.82	5110.74	4051.52	3231.68	3248.87	2367.46	3597.72	3597.72	4392.86	3129.86	4056.49	4732.93	3978.53	4350.15	3537.22	4084.92	4084.92	3739.38	3528.29	3718.35
2737.39	3257.76	3296.97	3177.84	3544.39	3544.39	3368.29	3493.62	3246.94	2609.12	3852.96	3399.47	3369.8	3409.35	2710.87	2639.56	3409.96	3005.05	3355.31	2872.26	2632.37	2632.37	3222.94	4148.31	3074.51	3188.7	3756	4375.33	4451.54	4351.23	3670.99	3436.95	4116.54	2800.55	3362.85	4369.06	4264.21	3679.47	3989.15	3628.57	3740.74	3740.74	3731.78	4845.82	4279.21	4612.88	5319.69	4629.33	3906.38	2409.95
3307.62	3352.59	3857.41	3049.18	3505.14	2859.59	3038.4	3815.6	3734.14	3956.2	3334.95	3784	3222.38	3750.47	3489.94	3940.68	3885.9	3810.69	3913.77	3777.07	4326.87	4372.12	4441.63	3885.18	4040.01	3993.27	3994.68	4458.09	4384.56	3916.11	3947.84	4024.71	3484.87	2848.46	3556.41	3931.88	4401.95	4720.85	4693.12	2018.45	2018.45	3532.46	3660.35	4152.35	4659.69	4117.17	3995.69	4660.99	2951.29	3445.14
3145.48	3245.91	2980.62	2978.12	2189.37	2189.37	3272.03	2761.82	2479.96	3446.14	3363.06	3028.95	3982.03	4255.53	4439.44	4340.05	4911.52	4149.8	3629.52	3183.95	3806.27	3487.81	3227.05	2499.06	3810.42	4383.15	4130.27	4169.41	2860.4	2433.02	2328.74	3822.49	3822.49	3260.04	NaN	4295.56	3650.66	4762.96	4163.12	4060.36	4566.25	4566.25	3922.14	3182.42	4230.5	4182.56	5082.14	4260.42	4349.4	4693.06
3097.66	4378.12	3892.31	2728.6	3526.72	3400.38	3430.02	3476.29	3354.64	3507.72	3331.49	3269.58	NaN	3586.7	4181.41	3706.61	3706.61	3785.44	4217.57	4039.66	4622.81	3215.91	4628.92	5334.43	4356.8	4888.82	4649.64	5183.93	5183.93	4549.73	4407.1	4925.3	4548.12	5065.19	4338.41	4484.76	4320.58	4847.08	4543.78	4223.03	4223.03	NaN	3112.17	4614.37	4597.76	5066.65	4198.25	3741.95	4222.78	4696.4
3841.08	4197.33	4465.87	3933.73	1856.46	3783.54	3744.84	2635.56	2635.56	2203.19	2929.59	3470.07	3328.8	3757.84	3250.58	3243.4	4123.59	4156.25	4217.61	3381.76	3381.76	4172.56	4418.25	4494.82	4884.9	3399.83	4664.81	3794.05	3297.78	5552.24	4290.92	4464.2	4174.08	4868.07	3697.75	4504.15	5377.49	4957.57	5301.18	3612.02	NaN	5838.56	4758.17	5608.25	5608.25	4744.93	5286.83	4541.29	5334.16	5393.08
3609.47	4090.32	3370.56	3370.56	3232.69	3651.05	2957.05	4354.03	2600.3	4677.69	3752.72	3120.65	2667.02	4210.64	4198.16	4198.16	3696.92	3707.53	4381.87	4759.06	3523.2	5220.76	5259.62	3580.34	3580.34	4096.3	5620.3	3387.18	4784.24	4444.86	2805.2	5188.35	5594.24	5907.03	6385.27	4791.56	4791.56	5349.19	5065.75	4450.09	2652.93	4979.67	3363.7	5666.32	4075.74	4892.25	5137.02	5619.73	5619.73	5083.65
3784.08	4736.59	4387.53	4024.43	3739.37	3848.4	3887.69	3379.38	3651.78	3641.54	4188.18	3611.55	3455.86	3313.06	3951.64	4185.2	3566.18	3956.11	3927.78	3617.22	3687.27	4333.24	4146.18	4908.92	4342.9	4226.58	NaN	4472.63	4703.7	NaN	3646.67	3860.54	4609.99	3194.35	4680.02	4680.02	4183.01	3257.67	3961.35	3023.57	4032.46	4702.62	3722.7	4530.65	4530.65	4426.28	4248.48	4263.02	5109.98	4397.22
3254.62	3475.89	3391.15	2675.8	3510.04	2999.76	3055.05	3314.42	2900.94	3438.03	2610.68	2556.5	2556.5	3090.9	3933.92	3386.53	4204.33	3875.35	4227.79	3746.8	3498.95	3761.22	3402.65	3626.05	3881.58	3836.52	4831.8	4919.77	6062.65	4545.54	4545.54	5069.14	4504.11	5003.07	6224.87	5065.32	4421.21	5642.15	5771.71	5357.78	4115.85	4021.98	4650.55	5358.16	3921.76	3318.33	3907.37	3905.67	3708.24	3140.19
3333.33	4431.25	4445.68	4314.18	3905.66	3696.1	3621.58	3621.58	3946.26	3517.98	3806.31	3217.9	4124.03	4973.93	4000	4209.84	3881.86	2954.65	3824.31	3824.31	2027.11	3989.95	4433.06	4012.64	3283.75	3996.68	NaN	4346.61	3811.18	4742.63	5597.79	5540.17	3435.85	5655.86	4545.88	4545.88	4642.91	4887.42	4371.9	3784	3844.39	4623.81	4831.91	7270.54	5296.74	4345.84	5208.38	5208.38	3855.03	3593.43
4648.52	4856.62	4396.33	4087.63	4157.48	4896.6	4229.77	3697.23	3572.75	3611.56	4395.08	4395.08	3039.51	3373.47	4555.74	4499.25	3089.62	4205.06	4205.06	4348.8	4430.02	4241.6	3910.21	5033.62	5729.01	4389.96	4556.3	4556.3	4858.1	3979.66	4880.43	4828.67	4892.87	3175.42	5490.14	5233.44	5863.82	4487.67	3112.7	3014.11	5882.38	3548.68	3548.68	NaN	2511.65	4046.34	4594.99	4011.42	3356.46	3753.68
3965.86	3432.71	4767.58	4248.99	2933.5	4410.29	3297.56	3297.56	4058.35	4125.22	3951.32	3761.06	4218.88	3382.39	4347.5	3783.94	3373.48	4438.26	NaN	NaN	3592.9	4116.77	4940.48	4770.74	4746.05	4800.54	3716.94	4546.82	NaN	4741	4807.47	4807.47	4717.45	4756.79	4846.29	4434.37	5014.54	5440.06	5612.14	4699.04	4920.18	5418.15	3811.88	3939.81	4079.26	4110.45	3041.66	3878.98	4773.65	4625.07
2752.45	4683.72	4674.47	4355.5	4174.66	4186.39	3301.85	4219.91	3916.18	3775.16	4059.39	3535.01	4070.85	3389.79	2871.94	2876.02	3971.47	2683.59	3152.51	4091.92	3795.5	3828.13	2445.17	4365.51	4022.46	4484.39	3986.6	4203.3	3853.75	4585.43	4108.52	3750.03	3827.36	4836.04	3439.1	3628.96	4776.3	3345.04	3880.28	5188.74	5205.03	4581.08	5291.9	5883.68	4383.87	3708.25	4135.07	5245.73	3977.72	3519.67
[truncated: 206 more columns]

## Sheet: Map_NP1
4896.37	4514.6	5411.09	5567.85	5907.85	3596.35	4693.46	4612.86	4370.65	4575.9	4767.95	4588.23	4195.05	4447.34	5398.5	5230.49	5478.3	3840.62	4994.88	4886.56	3812.99	4915.07	6058.94	6125.79	5854.33	5723.16	5212.32	7332.5	7670.14	5814.3	7011.91	7164.33	6917.77	7007.01	9488.94	7039.13	7741.33	7319.9	7993.74	7911.77	5989.83	7713	6131.42	9852.24	7584.6	7401.12	6695.62	5486.98	5394.88	5602.7
4690.2	5046.89	5690.47	4473.14	4515.33	4347.78	4354.63	5375.62	6141.47	4669.59	4314.64	4314.64	4230.9	4239.56	4469.14	5482.77	3397.43	3472.72	4173.23	6439.85	6506.74	6679.35	4865.17	6024.32	7814.06	5982.7	5803.97	5488.35	5379	6688.14	7039.37	7507.15	7621.5	5661.39	5949.66	5949.66	6147.77	4798.65	6191.28	6189.7	5679.25	7229.85	6024.42	5478.28	7528.8	5983.29	6276.48	6173.61	7584.64	5331.76
3865.93	4503.23	5975.09	4926.91	6006.53	5843.9	3723.03	3891.66	4866.84	6100.54	4771.28	6021.14	4513.1	5762.59	7278.6	5579.58	3966.64	5408.01	5576.4	5041.24	4415.34	5052.67	3716.04	4809.47	3652.34	4702.97	5807.87	5711.37	5932.78	4560.25	7237.03	7507.21	7451.6	7143.26	7622.5	5799.56	7350.28	7673.52	5773.61	7641.41	7568.86	5890.23	7535.09	7784.69	7328.04	5340.04	7198.87	6833.75	7365.31	9691.74
4755.94	2888.42	3650.81	4626.39	5836.98	3831.69	3681.83	4872.55	4994.42	5993.57	5673.73	4593.39	4450.49	5270.09	3503.64	5155.22	5138.38	5057.27	6483.36	6386.92	7435.82	7737.46	5753.43	4457.75	5597.73	7074.11	9465.23	5611.52	7687.3	6156.71	8075.34	7893.45	5961.84	7795.06	8059.65	5848.58	5848.58	6092.26	6101.07	5986.67	5894.3	5609.96	7940.29	5999.56	5863.38	5720.87	4545.04	4242.53	4242.53	8150.08
4641.36	3040.54	4606.09	4303.2	4193.38	5521.61	4487.78	4570.18	4657.21	4422.61	5400.9	5385.59	5293.32	5242.56	4137.41	5349.55	5106.78	6527.16	6205.91	8089.87	6564.09	6115.97	6256.62	5416.29	5628.51	5727.99	7131.78	5915.62	6074.46	7649.38	7079.7	8539.44	6425.98	7759.23	5847.42	6184.57	6207.39	6345.62	4946.07	4923.7	6388.89	5990.48	4430.1	5449.97	4528.86	6587.65	5827.57	6994.04	7188.78	7340.61
5005.44	3668.88	4970.61	4894.85	4869.07	3610.64	3967.22	4812.61	4929.82	4875.49	6100.01	3789.11	5767.91	5641.18	5410.61	5639.93	5322.74	6618.57	5190.29	6436.01	4729.57	7563.19	7955.45	7713.73	7410.61	7468.85	5663.76	4590.26	4670.67	5999.77	5853.84	4690.21	6172.53	6166.32	6439.59	8146.3	8146.3	6074.95	5335.08	6808.39	6649.51	6609.16	4172.9	6043.84	6092.73	6044.63	7366.17	7483	7483	4734.35
5620	4494.41	4494.39	5791.68	5700.61	4699.91	4927.72	4906.67	5145.19	4693.82	6107.7	6162.79	5682.59	5983.92	4229.58	5618.07	5618.07	5205.41	5042.14	5060.12	4633.08	9896.05	7597.76	5562.27	4400.6	3765.79	5971.43	7275.86	7275.86	5572.37	7684.31	6059.42	6272.34	6031.67	5101.34	6094.65	6085.76	4878.94	6498.39	5282.34	5282.34	5412.84	5264.91	6480.74	5887.5	6122.79	4766.41	6023.53	6358.63	8031.21
4664.48	4390.61	4477.24	3707.74	5904.14	4527.38	4666.6	4591.65	4759.43	4759.43	3734.47	4691.99	5690.84	4420.6	5666.05	4334.11	6615.44	6629.07	6350.73	6246.76	6011.59	5492.28	5393.21	6935.52	5559.28	5173.59	7170.07	7583.23	4227.36	4263.22	7773.5	7146.72	4475.91	5165.35	5306.31	6678.07	6678.07	4998.26	5407.17	6279.76	5319.49	6200.6	7882.16	6401.64	6275.3	6243.15	5940.48	5836.29	5836.29	7019.62
4922.11	4680.07	4580.76	5737.82	4497	5760.48	6088.18	5994.87	4576.01	5881.89	5183.19	4769.86	3719.88	3719.88	3700.64	5269.19	5310.68	4898.65	4883.29	4948.87	4751.84	4182.8	4305.42	7216.93	7575.2	7375.44	6936.95	7295.7	7394.44	5669.57	5941.15	5609.57	6155.23	7876.38	6024.23	6359.2	5042.03	3784.8	5551.89	5126.46	5299.72	5299.72	5299.26	6290.24	6007.58	6069.62	4759.22	6188.49	7974.75	7394.16
4240.88	4841.56	6011.02	3850.74	4762.69	4427.81	5029.87	4660.77	3765.54	4726.83	3820.56	4620.79	5750.6	5547.47	4994.36	6777.01	5174.45	6479.01	4874.58	4777.62	6078.05	5568.36	5518.34	6701.92	6921.94	5311.26	7406.26	6140.55	6584.14	8518.82	6098.42	6083.16	6286.35	7955.01	6314.87	6655.7	6596.66	6285.16	6717.19	5140.42	5255.44	8482.65	6930.21	5215.77	6455.16	6300.11	4584.2	4930.09	4671.74	7672.17
4082.6	3657.65	3657.65	5986.47	4704.52	3968.78	4740.19	5017.36	5078.39	5845.85	4921.96	4740.54	6043.87	5709.23	4008.02	5345.79	8911.97	6283.69	5056.5	6407.57	7504.71	5542.55	5475.07	6884.23	7048.91	6880.85	7080.85	7627.36	6268.06	7954.58	6058.88	4887.83	5378.71	5112.07	6712.47	5500.56	5366.25	5486.53	4379.58	5418.51	6722.12	6722.12	4855.41	5002.21	4834.93	5053.95	5361.2	4733.05	4962.26	4590.12
3878.64	3855.14	4753.68	4605.82	4653.99	4651.65	4827.84	6121.55	4863.09	5648.82	5648.82	7018.88	5632.86	5433.61	7154.96	6914.12	6295.06	6232.91	4328.49	4269.1	5350.68	4546.72	4546.72	10084.2	5919.17	9878.26	4162.03	6203.32	8641.36	7906.03	6092.65	8101.23	6653.15	6292.87	6292.87	5293.43	4230.02	5478.34	5750.46	5589.99	6770.25	6795.09	5399.68	5449.64	5228.59	5344.47	6328.01	6232.43	4952.5	8076.76
5040.36	4746.31	4746.31	4734.71	4634.21	4842.31	5035.17	5082.19	5051.56	4962.18	4835.16	5878.39	4692.63	5538.1	3885.94	5314.53	4006.14	6266.66	6055.13	4564.62	5163.88	5574.69	5508.41	5254.39	4210.82	7814.9	4168.03	4815.62	4989.7	4989.7	6292.27	4915.5	4859.93	6350.84	5192.31	4302.16	4991.5	5139.15	5201.56	5297.53	5538.58	5538.58	7011.4	5109.38	6255.17	3875.34	3713.2	6105.79	7876.05	5808.55
4104.01	3568.15	4586.78	4256.08	3812.78	4411.84	4457.01	4923.26	4415.62	5734.55	5940.03	4057.97	5634.7	5537.6	5441.9	6377.27	4338.66	5522.45	5863.02	5816.68	6261.95	6453.66	5522.73	5289.37	5650.06	7152.34	7195.28	7767.54	5811.15	6094	6109.2	6274.75	6110.31	5058.11	5187.16	6721.64	6300.01	6522.59	7082.91	7018.73	7080.62	5618.5	4229.53	5056.05	5139.03	6091.85	6091.85	4707.65	4740.76	5767.34
3972.52	3755.35	3755.35	4662.01	4743.78	6078.58	4919.39	4792.11	3796.06	5904.17	5863.96	5914.39	5508.58	7054.69	3894.39	5071.23	6280.47	5954.4	4632.76	7276.96	6688.25	8533.91	7051.98	5257.97	7724.88	7900.48	8020.77	8642.77	8691.14	5210.3	5144.61	5348.25	5668.44	5490.54	6881.71	6850.74	6781.96	5680.15	5837.5	5589.51	5794.69	5878.11	5885.9	5973.62	5585.25	5184.28	4816.52	4924.54	4932.02	6184.65
6337.62	4320.91	4918.5	4901.68	3658.16	4818.83	5696.96	4691.77	4105.92	4404.6	5970.32	4513.81	4602.57	5300.29	7036.19	4147.55	4072.2	6139.26	4798.27	4940	4875.43	3703.79	3332.73	6171.78	6597.43	7945.44	6723.58	6562.64	6319.41	5128.71	5375.58	6408.44	6889.02	7060.71	5501.76	5259.81	6988.58	5863.66	5727.64	5935.07	6183.58	4863.77	6051.91	6044.43	6183.75	4763.39	4763.39	4614.25	4525.73	5202.02
4133.4	4150.29	3955.32	5079.4	4972.61	4849.37	4792.98	5989.92	4851	3902.37	2377.58	3173.73	3682.48	4220.6	5172.53	5172.53	5334.73	4106.4	4273.39	6500.34	6548.27	6412.27	6585.87	6050.62	4666.89	6428.48	5492.24	5492.24	5324.89	7627.75	4306.26	6094.66	4352.37	5066.69	6030.9	6126.56	6028.45	5657.92	6369.03	6369.03	5941.3	4527.21	5678.93	4349.87	5869.35	4964.76	3428.37	5838.73	4534.06	5287.14
4507.62	4901.55	4021	3742.35	3670.63	3747.67	5091.48	4751.12	4789.51	6058.99	5416.81	5668.4	7215.74	5700.23	7202.01	4309.44	5062.6	4721.74	4845.24	6600.7	6521.73	5219.51	3826.89	6328.88	6038.87	5999.81	5270.09	6897.49	7149.35	7053.26	7783.24	6360.92	6202.05	4711	4760.83	4836.72	5159.79	4952.89	5084.76	5127.68	6457.3	6409.07	6390.82	3642.94	6035.08	5761.9	5737.04	7052.16	5806.27	6955.33
4469.93	4077.01	5123.28	5123.28	4976.95	4629.53	4764.73	4658.23	4037.27	6047.24	4449.95	5614.43	5357.83	4478.47	5347.4	5347.4	4080.18	4852.15	4898.96	5002.01	4706.33	4854.79	3986.7	6565.39	5025.97	6033.39	5033.5	5033.5	5055.11	4518.66	4619.08	4963	6498.45	5323.92	2614.88	6978.55	6876.2	6754.35	4651.06	4651.06	4553.83	5955.61	6103.1	5700.2	5811.14	5379.95	5400.91	6580.08	6326.43	6676.48
3608.22	4436.29	4510.19	4288.71	5207.04	5026.83	3689.03	4692.67	4591.45	4601.75	4458.95	NaN	5668.2	5634.06	5529.57	4537.14	4198.22	5212.6	5247.06	5400.89	5400.89	4287.73	5126.27	6647.11	6400.02	5120.8	6586.25	6657.56	5358.66	7081.08	6935.48	4276.77	5949.65	5649.78	6056.13	4819.96	4775.76	4532.44	4142.46	5789.73	5789.73	3520.46	5675.78	7235.65	5631.23	4260.24	4463.1	6994.92	6695.39	5676.81
3644.59	5261.79	4357.82	4197.15	4194.96	4887.49	3337.14	3965.16	5042.39	3925.91	4554.35	4703.2	4703.2	4359.46	5428.9	4345.78	5098.57	5588.91	5578.44	5346.39	5309.81	5097.89	4964.18	6373.5	6507.89	4685.53	3913.97	5275.49	7526.22	5822.38	7518.5	5940.84	4495.7	4658.03	5972.22	6588.23	6234.08	4549.66	5850.49	5850.49	5710.67	5626.5	4303.75	5159.14	5234.78	5564.02	5627.31	5693.61	5624.36	4714.85
4476.13	4631.69	4365.79	4266.22	4321.68	3256.78	4384.87	3930.53	3930.53	4714.05	4628.18	5630.71	4412.25	4482.53	4347.35	4342.82	3492.21	4956.98	3433.26	3292.73	3292.73	6433.37	6723.51	6202.96	5278.53	6766.28	6238.62	6806.59	6542.6	5258.42	5668.37	5843.41	5843.41	6162.88	4783.65	6168.27	6294.03	6546.9	6452.68	3885.95	6339.34	5556.02	7447.02	5274.02	5274.02	7144.75	5598.56	5402.16	5143.45	4292.05
3967.14	3617.61	3398.7	4142.23	4242.25	4299.9	5023.35	3840.08	3115.06	3840.1	4910.33	3541.09	4761.33	5692.54	5596.71	5580.15	5642.33	5189.91	7192.92	4457.75	5177.5	4041.29	6566.49	6392.02	4688.55	8173.07	8422.24	3672.14	5080.4	5181.02	5468.42	5859.83	4300.34	5498.43	7263.41	7151.6	5879.75	5820.6	4160.47	5545.63	6811.79	6849.5	7065.82	6767.93	6496.21	5309.29	5504.87	3853.12	4001.05	5587.15
3418.32	4675.24	3803.61	3561.39	3672.71	4724.34	2821.24	5128.05	5128.05	3666.02	6026.53	3584.89	3517	4452.78	5744.84	4336.51	5493.44	4115.36	5137.7	5257.88	5257.88	5295.2	6635.23	4440.43	5476.14	5500.37	5262.46	4572.09	6895.75	5373.22	5832.89	5681.69	5681.69	6131.06	4628.46	4457.75	4448.28	5572.16	5884.09	5582.95	5555.98	5575.84	5739.89	7053.29	7053.29	5551.18	5607.95	3709.29	4672.23	6106.88
4494.2	4483.59	4607.14	4862.6	4666.53	4068.71	4210.68	4232.89	5055.4	3014.18	5405.35	4070.03	3986.54	3189.34	5586.69	5600.51	4689.51	4431.7	4529.99	5475.79	6587.25	6855.29	5391.33	5478.45	6828.69	3631.02	4176.66	4428.4	5425.89	5410.37	5331.93	4326.81	5326.91	5791.2	7684.06	4208.46	6530.8	6015.09	4544.68	4092.1	4092.1	5861.69	4847.64	4533.87	5727.17	5884.85	4846.38	5652.01	4142.71	4191.76
4913.08	4860.58	5026.42	3736.9	4847.96	4847.96	4624.85	5318.22	5359.3	3961.94	3915.69	3896.79	3979.39	4844.37	4734.06	4840.09	3969.57	4700.22	4486.04	NaN	4479.79	5347.19	6638.95	6532.7	5616.7	6768	5316.92	6891.9	6756.65	6660.66	5482.13	7550.29	7217.68	5973.28	5912.83	5966.12	4854.1	4562.22	6155.16	6155.78	4421.05	5427.23	5363.06	5504.98	5794.11	5794.11	4571.42	4846.65	3858.01	6228.1
4911.36	2684.46	2866.22	3850.26	3429.51	3749.41	3593.73	4230.74	4125.48	4266.81	4192.49	4828.65	4904.14	4904.14	6049.69	4615.02	6134.54	4945.04	4492.36	4801.62	2996.71	3915.59	5119.13	5676.26	5608.19	5608.19	5446.98	5307.58	5489.1	5597.8	7209.53	5810.48	5945.07	4262.57	5705.03	6294.75	7625.47	7625.47	5788.21	5832.79	4898.96	4932.27	6045.86	4697.3	5791.83	5037.97	5027.2	5021.28	5060.25	5060.25
4871.49	3781.34	3743.55	5495.45	4398.15	4443.08	3142.06	5201.37	5375.61	5264.87	6064.28	4901.16	3479.56	4596.14	4936.16	6007.59	4312.81	4571.04	5471.95	6297.59	4811.23	6198.11	6434.59	8486.55	6463.6	6359.99	5754.51	4786.09	7076.19	6702.01	5984.71	5979.88	4467.91	3503.2	6327.58	6584.45	6407.54	6454.84	6148.02	5384.23	5716	6108.21	6130.82	4739.99	5968.66	5968.66	4149.99	5300.3	4361.32	5519.43
4932.88	3699.78	3824.58	4657.29	5882.55	4732.14	4760.83	4503.94	4334.67	5253.65	4010.88	5336.25	4759.41	4759.41	4723.65	4509.82	4661.08	3851.37	5596.69	5640.19	5807.86	4550.24	5780.61	5115.08	5354.82	5354.82	5854.55	7195.83	7380.21	5253.47	6036.98	5851.83	6117.85	4296.12	4459.91	4724.79	6133.45	6133.45	6063.81	4214.95	5930.3	6024.58	5944.83	4417.74	5831.02	4849.07	5153.61	5032.91	4127.73	5225.07
3017.99	4719.77	4760.09	5385.98	3799.29	4403.23	4477.23	4422.76	4112.63	4880.36	4104.63	4953.06	5022.28	5079.73	4824.52	4751.87	4954.22	4774.85	5016.97	3800.13	3253.07	5485.37	3969.14	5416.13	6837.3	7012.6	5677.62	5644.96	6832.23	6876.41	8427.25	3883.42	7352.02	5449.85	4488.68	5762.72	4991.44	5972.34	5922.8	5663.66	5297.22	4414.26	4477.25	4741.59	4565.34	3145.51	6237.25	5299.69	5471.37	5583.21
3723.04	4575.4	4575.4	3747.26	4355.67	4209.91	3490.52	3352.85	4014.61	4091.58	5504.52	5362.07	5174.58	3971.25	3894.43	4883.91	4112.3	4914.88	6097.28	3758.28	5596.85	5265.12	5370.7	6473.11	5110.05	5068.17	6522.65	6801.78	6669.37	5509.63	7018.64	7320.54	6810.27	5596.65	5672.33	5288.21	6743.78	7245.18	5718.27	5661.24	6802.29	6639.93	5396.06	4596.68	4693.38	5075.81	5168.98	5284.95	4169.43	6036.01
4951.48	3616.01	4445.6	4275.38	3399.28	4587.07	3584.29	4359.13	5404.78	5311.1	5238.24	5286.61	4996.21	6184.78	4997.23	4916.25	6137.75	5780.04	6045.13	5912.28	NaN	4301.86	5615.22	7128.81	5637.1	5377.39	6536.39	4781.2	8011.19	7926.31	8291.93	6838.61	5141.38	6975.06	5553.74	7341.47	7587.72	5766.19	5678.67	5689.12	4124.17	5305.03	7072.46	6115.64	4801.53	3528.08	5192.62	5313.08	4127.06	5340.13
4490.59	4608.49	4608.49	4591.82	4407.11	3705.25	4464.53	5576.43	4512.05	5410.3	3127.09	3127.09	5134.25	4014.11	5109.03	4222.73	6098.26	5788.86	6143.42	3377.79	5963.06	6086.16	5481.24	5243.97	5395.07	6671.83	5085.29	6511.83	6289.93	6595.33	8412.84	8469.38	5252.39	5495.89	5545.96	4465.27	6655.94	6898.9	5352.38	6536.55	5413.76	7227.1	4420.56	5854.86	7379.98	6058.64	5524.21	5488.12	5411.49	5249.96
4653.5	4282.26	4442.73	4442.73	6274.06	5000.25	4994.82	4915	4941.14	3953.46	3462.59	3442.61	5204.76	3978.18	5111.65	5129.82	5346.71	5079.28	5923.5	6392.37	4841.15	5729.08	5350.85	7002.63	6861.43	5103.73	5010.66	5148.15	7100.6	7544.04	4271.06	4271.06	5725.45	5136.39	5441.75	4149.41	5503.21	5817.31	4378.97	5603.63	7210.6	3711.17	3431.26	6133.23	4917.77	4848.49	5211.56	5375.87	3052.06	4331.01
4531.6	5205.58	5445.13	4358.33	5339.97	4130.04	5056.23	4163.92	4322.43	4288.3	4107.07	4545.22	4797.71	5105.46	6567.45	5336.69	5321.58	6253.88	6131.66	4725.13	5989.74	4832.53	5839.49	4499.4	5543.13	5073.59	5073.59	6658.47	7007.15	5183.23	6409.91	5426.04	5278.87	5361.23	5337.53	5287.02	3882.14	3961.83	3961.83	4430.76	4198.2	6946.45	4303.32	4751.34	4730.66	4591.11	4968.81	5155.67	5177.87	6544.25
4450.23	4681.63	5478.87	5368.32	5055.24	5093.22	5134	5042.54	4241.73	3664.05	5105.06	6275.07	6263.93	5166.37	2763.39	4484.25	5071.55	4796.39	4551.19	5837.72	5733.39	4518.69	5600.4	5491.8	7009.83	5288.01	4363.85	4180.18	6303.58	5453.78	5588.09	5363.77	5727.36	5797.72	5728.3	4722.72	4515.05	5302.08	5386.43	6832.99	4515.22	3513.43	4693.1	6228.04	4968.82	3784.4	4800.61	4060.67	3272.96	4176.41
3876.35	5580.2	5623.74	5117.56	5404.44	5098.12	6397.09	3886.86	5177.46	6747	5433.49	5108.3	NaN	4926.13	5483.24	6828.97	5351.59	6411.17	4719.44	3679.63	4631.34	4333.17	5777.98	6993.1	5589.53	6991.4	5538.91	7531.57	7228.66	4334.58	4465.65	5957.62	7502.24	6266.05	6143.22	6159.58	4710.47	5935.32	5322.49	4452.72	5719.89	4570.3	3627.52	5019.66	4747.19	5090.24	5091.03	3878.06	3703.85	4630.93
4488.15	4157.08	4229.56	4445.99	4445.99	4523.54	6250.99	3985.76	5311.62	5074.34	6622.95	5316.1	6726.01	5153.28	4805.81	6220.42	5093.59	6098.17	5998	5586.25	7190.84	6953.27	6362.48	6591.23	5031.18	6664.62	7035.92	5743.98	7386.7	5043.47	6440.85	4954.13	4799.4	5201.37	3885.43	5023.8	6105.68	4663.83	5938.33	5783.46	4878.49	4958.49	5103.1	5103.1	4985.03	5069.92	4069.3	3596.76	3504.5	4570.37
NaN	3474.95	4450.15	5735.9	5266.45	4377.1	2831.61	4348.07	5374.43	5897.42	6487.52	5076.57	5076.57	4881.84	5839.39	6095.15	3622.98	4536.93	5419.49	4930.02	6313.24	5379.16	5144.49	5253.4	5253.4	5757.84	5438.86	5703.63	5856.12	5871.85	3848.04	3697.52	5213.09	6506.04	4847.38	5191.55	5191.55	5150.59	4832.39	5200.15	4164.39	4951.26	4022.69	5110.59	5213.64	4139.84	5423.61	5359.8	5359.8	4238.84
4578.32	4286.72	4103.73	4145.24	4145.24	5343.99	4333.19	4226.07	5295.77	4099.76	5008.63	4657.54	6015.06	6015.06	5973.11	5542.25	5565.84	4404.12	3653.36	5320.12	5554.02	5244.47	4886.84	4291.2	6796.19	5613.91	5851.6	6392.74	5145.98	5585.05	5708.58	5591.63	6553.1	3317.83	5266.54	4240.03	4208.2	3141.41	3532.41	4455.53	4455.53	5621.94	5317.66	4246.96	3549.07	2986.49	3471.97	3604.97	4636.32	4551.68
4469.35	3612.88	2927.69	3669.39	3340.99	4358.35	3571.34	6609.63	6389.62	5084.32	4050.93	5020.81	5020.81	3600.79	3624.2	4738.55	5801.75	NaN	4523.06	5611.45	5389.11	5389.11	5592.89	5319.96	5420.9	5877.72	6039.98	5851.27	6360.48	5391.72	5642.62	4705.45	5593.23	5618.71	4492.32	4561.3	5424.43	4401.98	4831.63	4737.32	3805.13	4721.25	4547.66	4558.23	3766.03	3608.11	3764.83	3894.18	3824.15	4616.1
4817.43	4663.29	4172.19	3431	5347.11	4257.89	3218.2	4075.97	5106.77	5293.56	6544.91	4036.7	6282.84	4851.12	4039.2	3309.41	2966.26	5876.54	4446.76	4423.16	4368.66	5525.97	5560.71	4440.85	6057.61	6178.79	6093.9	5378.65	5623.4	5623.4	4524.26	4261.46	4510.28	5760.42	5661.5	4341.52	4333.47	4535.21	4435.78	4104.17	2983.19	2983.19	3881.21	3305.44	4292.82	3458.17	4950.36	4801.25	4137.25	4104.79
3426.54	4644.13	2640.56	4777.47	3786.47	5597.82	3265.75	5329.81	3836.1	5299.5	4956.11	4858.85	4368.58	4374.32	5098.83	2951.72	4548.77	3533.05	4348.7	6050.83	6022.08	6391.21	4530.24	5716.08	4800.83	4932.37	5029.49	5581.6	5340.12	5060.04	5801.36	7075.16	4574.81	5033.24	4984.93	5007.61	5746.23	4707.39	4341.77	5362.1	4436.07	3951.81	3830.74	4967.11	4845.87	5117.77	4124.09	4206.72	4206.72	3916.07
3991.1	4377.72	5613.25	3655.56	5776.76	5776.76	4057.05	4118.08	5411.05	4082.73	4106.53	6027.65	4826.34	8097.59	4372.72	5970.52	3421.79	3421.79	6198.77	4581.32	4845.8	6232.35	5977.58	6028.48	6060.4	6424.25	6644.69	6986.46	5352.72	5352.72	4608.23	4807.8	2867.96	5040.35	4803.24	4641.28	3874.66	4856.06	4568.51	4759.29	4788.44	4966.26	3939.9	4777.09	4920.84	4846.83	3896.93	5064.05	3176.67	3839.78
4765.72	5318.99	4410.38	5327.38	5547.45	2733.53	NaN	3977.14	5372.49	5059.43	5219.3	5214.72	4888.4	4718.14	5592.25	4045.48	5732.53	6044.19	4566.05	6039.29	6226.71	4121.22	4380.43	5767.51	3653.38	6143.25	4751.54	6588.53	5505.47	4483.16	4465.48	4403.92	5729.33	5594.95	5744.36	5885.35	5266.08	4952.77	3757.65	3754.6	4798.12	4023.99	4123.79	4201.28	4998.55	4963.79	4974.73	4168.73	4058.36	4025.32
3495.24	4163.78	4163.78	4493.13	NaN	3745.34	5436.47	5506.06	5492.02	6757.27	5293.57	5083.98	4359.54	5088.81	4869.41	4949.45	3411.53	3411.53	6232.76	5991.48	4918.45	6041.85	6125.1	4440.18	3765.85	4993.6	4070.36	6986.52	5655.28	5789.88	4418.89	4597.75	4385.77	4544.47	4432.18	5969.49	5902.31	4769.76	4888.06	3846.95	4989.91	4979.36	5031.24	4123.3	3123.64	3988.15	5043.55	4329.2	4297.76	4116.27
4427.71	5396.74	4240.73	4167.12	5411.65	4321.18	3294.14	3214.32	3159.45	5249.17	5249.17	4830.62	2836.07	3594.75	5680.1	5567.16	4291.22	4600.31	4956.88	4965.26	8148.66	7721.17	7721.17	6482.18	4766.86	4815.67	8261.9	6550.06	5338.65	5333.84	5528.42	6888.74	5713.75	4604.41	4604.41	4453.71	3692.2	3901.73	2881.15	4573.05	4587.33	4934.34	4901.37	4561.67	4655.85	4007.55	4035.49	5155.58	4905.36	3701.55
5676.78	4601.92	4601.92	4408.29	4339.83	5287.6	4317.77	4445.37	5277.14	3327.67	5133.62	6318.6	6064.08	5216.94	5133.97	2752.25	3460.01	5302.91	3224.08	5156.63	4762.69	5034.13	4191.44	5330.36	5202.8	4676.58	6322.49	5307.03	5438.04	4288.42	5278.87	5809.27	5617.07	4788.54	3370.21	3644.02	3789.68	4700.56	4838.05	4823.85	3971.47	3893.33	4787.04	4543.74	3820.44	4804.78	3492.17	2896.73	3628.84	3789.93
3778.2	3455.5	4577.81	4251.14	3609.52	4395.36	5272.21	5505.65	5441	3813.37	3813.37	5085.98	5275.08	4224.37	3777.66	3785.53	6253.47	4591.72	6316.6	4789.39	4937.85	2542.45	2542.45	4844.2	4079.57	5173	3833.5	4124.51	5546.24	5292.73	5359.44	6731.38	4650.65	3725.8	3725.8	4566.78	5580.13	4693.79	4706.06	3584.39	4759.27	4609.91	4623.74	4469.81	4775.31	4750.88	4750.88	3663.3	4572.48	4771.75
3559.63	3181.07	3181.07	4295.23	3667.93	3969.03	3148.89	4095.2	5268.04	3018.41	1826.98	3431.56	6078.52	2919.13	4842.31	6111.7	6124.37	3698.4	4885.97	5788.21	6043.91	6093.78	6057.91	4889.53	3650.36	6014.25	4940.53	5107.19	4790.56	6021.25	5198.69	3442.87	1945.14	4745.62	2787.04	4934.69	4822.23	3842.96	4932.33	3691.65	3761.75	3962.04	5068.02	3953.01	4587.19	3605.99	3992.72	4105.92	4771.33	3071.85
3858.73	4524.76	5433.61	5490.24	4588.76	4539.15	4318.62	4337.13	4816.69	5431.53	5431.53	4229.07	3571.01	5011.69	3935.2	4416.02	5243.96	2856.56	5123.08	4648.31	6090.17	4670.24	4670.24	3893.29	4933.75	4950.08	6191.26	6372.56	6685.75	5422.13	5577.16	5524.09	4438.21	4677.43	4677.43	4682.2	5122.53	4024.71	5079.04	3501.76	3504.8	4782.16	4932.56	3073.81	4807.93	6052.57	6052.57	4891.08	4760.19	4886.94
4804	4399.69	4488.55	2887.19	4621.27	5592.38	4562.77	3434.24	5448.25	6465.13	5188.36	3811.51	6449.13	6001.23	4048.87	4793.32	5663.43	5949.46	4561.98	5426.75	5493.81	5187.9	4216.58	5331.1	5826.34	5584.64	6219.01	6473.15	6215.33	6681.62	6853.22	5617.7	5790.9	4833.17	3193.91	5964.46	4294.12	3033.47	3044.23	5936.39	4494.4	3843.72	3843.72	4417.23	5074.78	3783.11	4773.1	4899.65	5906.74	3968.36
3623.33	NaN	4421.1	3629.84	NaN	5574.1	2445.96	2394.16	4205.25	5239.58	5056.31	5048.83	4976.35	4759.56	4964.26	3497.48	4531.75	5868.23	4614.22	5620.81	5654.85	7062.64	5886.51	5633.47	5859.4	4892.84	5954.37	6191.07	6221.88	6252.12	6605.2	6591.07	6976.92	4396.31	3720.08	3952.72	3783.47	3718.09	5937.24	4765.54	4833.33	4732.87	3670.89	4614.37	4627.83	3442.77	3708.77	4457.2	4340.31	3861.01
4069.07	4690.18	3781.54	4587.79	3959.95	4768.23	4048.78	4315.75	4174.57	3909.76	3202.35	5145.99	5332.06	4781.04	5740.83	5740.83	4259.36	3484.07	5477.25	5112.6	5663.43	5539.31	7112.13	4190.35	4174.07	4299.6	6191.29	6191.29	6624.03	5163.35	7017.86	6991.71	5783.26	6982.46	4026.84	3743.58	3743.58	4893.45	5852.4	5852.4	3547.72	4827.75	4707.14	3174.53	4488.95	3791.32	3841.13	5055.2	5017.91	4860.08
5088.55	4545.91	3410.23	5454.75	4521.56	4900.5	3750.23	4516.45	4516.45	3495.15	5110.78	3748.81	3848.35	3887.31	3833.45	3984.83	3201.5	3604.97	4320.55	5397.43	5397.43	2841.65	4417.1	4428.99	6674.62	5292.72	5567.74	6197.45	4937.9	8340.56	6795.97	5072.37	5528.72	5529.19	5657.98	5664.48	4456.07	4650.28	4489.18	3563.81	4508.62	4537.55	5343.04	5760	4543.8	5647.51	4735.86	4735.86	4678.58	4466.12
4093.63	3623.86	3000.51	3028.82	3725.67	3783.53	4370.03	5309.7	4262.39	4441.05	4458.01	4298.6	4260	3980.21	6278.01	6278.01	5044.53	3745.93	6347.55	2755.29	4369.46	6030.31	5755.88	4225.71	3689.58	6977.89	4451.03	8101	5957.76	5495.89	6582.54	6398.25	5001.89	5503.25	2594.94	4156.8	4386.98	5693.23	5612.24	5619.09	5719.77	4609.71	4634.32	4454.95	3766.76	4532.36	4777.37	3753.35	3653.63	4588.28
4369.44	4087.15	4668.12	3826.01	4722.84	3537.91	4228.44	4122.53	4029.45	4259.74	3865.03	4158.2	4083.52	5169.42	5030.76	3870.92	6221.37	3838.18	4805.58	6020.4	4725.41	6093.13	7438.5	5614.59	5611.4	4540.22	5606.03	4494.88	4583.44	6026.43	5981.8	4844.42	6063.51	6095.17	5590.59	4484.84	4292.2	4725.23	4943.34	5088.33	4770.24	4600.98	4781.62	3322.65	4773.05	2886.41	5547.46	5547.46	4388.33	3618.42
4156.36	5779.22	5708.83	4867.9	4054.63	5633.74	4332.12	4700.01	2491.83	4325.9	4277.34	4334.89	4338.16	3956.18	4619.07	6005.63	3579.66	3649.54	3729.5	2781.24	3769.2	5774.31	3242.75	5883.16	5969.7	4463.18	6177.65	6385.19	6248.09	6317.27	6595.93	5215.84	5419.5	5359.26	5328.94	4291.1	4452.38	3289.28	5874.98	5826.84	4693.58	4676.04	4690.41	3667.16	4670.1	5727.42	5422.18	3560.23	4382.25	3362.1
4167.76	4676.45	4997.44	4829.17	3807.35	4903.54	4676.29	2677.89	2677.89	4119.17	4578.84	4280.36	4101.57	3268.33	3001.01	5024.6	4585.83	4770.38	3290.87	4541.53	3634.81	6091.93	4539.04	6071.42	6034.33	4630.07	3998.38	4100.34	5220.14	6661.14	5023.64	6425.47	6100.98	6093.36	4851.23	5174.89	5137.66	4352.1	5578.97	5697.44	5650.16	4632.15	5669.73	4498.53	4481.05	4704.9	3766.58	4437.45	4387.05	4498.76
4956.51	4934.16	4961.21	6107.54	4517.61	4580.22	4402.87	5411.07	5310.24	5420.21	3420.31	4107.9	5030.92	5030.92	5250.4	5083.72	5605.58	3744.52	4276.5	4739.4	6046.03	5047.56	3556.02	4546.41	7689.87	6006.27	6360.76	6079.42	5840.4	6256.05	6393.46	5403.14	6282.62	4632.34	3195.51	5115.44	4975.95	4700.76	5063.91	5267.08	4278.67	4226.9	4218.4	4155.77	4196.06	4226.16	4216.49	5291.14	5226.35	3217.91
3590.58	4484.77	3940.22	4348.72	3448.23	4221.12	3246.13	3634.1	5609.94	4593.94	5628.65	4401.16	3363.32	5201.91	5077.76	4899.98	3131.22	4846.04	4520.97	4273.88	3341.08	3787.53	2944.96	3681.9	6278.6	3845.87	2915.93	5082.74	5047.76	6155.04	4753.22	4872.38	4169.55	4836.6	6263.76	4732.12	5055.89	3787.02	4973.52	5011.03	4410.27	4332.34	5384.25	5357.62	4145.26	5492.38	5409.12	5283.77	4449.22	6160.71
4828.6	4555.83	3191.11	4407.85	2832.29	3593.17	3595.18	3280.74	4338.13	4292.14	4746.6	3296.27	4349.16	NaN	4314.68	5008.05	4134.06	4406.43	3711.22	3793.27	3573.17	2777.63	3640.18	4903.32	4890.26	5155.83	5509.97	4903.34	5282.64	5055.13	5622.47	4515.68	6146.96	5209.94	3051.59	2686.57	4132.82	5339.21	4445.38	4424.06	5487.05	6389.87	5031.15	5222.11	5157.93	3852.08	5216.93	5079.43	5247.03	3964.83
2978.12	4766.38	3969.22	5567.4	3263.48	5787.09	3129.87	4540.02	4416.59	3348.03	NaN	NaN	5061.55	4207.29	4123.67	4952.49	6005.63	3677.49	3677.49	5823.07	5863.72	5952.88	6083.87	6079.86	5025.41	5036.14	4938.49	5115.41	6017.95	4623.52	4954.76	4963.59	4140.19	4026.94	3753.34	4915.08	4122.25	4196.35	5147.61	6442.54	3588.93	4123.36	5181.13	6774.59	5201.39	5254.51	5318.72	3867.74	6103.57	5878.58
4112.01	4318.41	4603.38	5801.7	4709.83	4471.45	3312.32	4567.66	5578.13	5595.45	5483.22	4199.02	4031.92	5090.05	5313.84	3578.33	4287.48	NaN	4787.14	7638.57	5646.33	4443.59	5802.65	4339.23	4518.32	4357.73	4666.53	3473.85	5022.48	3007.83	4985.04	4945.57	4723.22	4179.94	4258.25	4109.71	4951.79	5167.92	4893.65	4941.28	4350.37	4215.1	4143.76	5289.87	2765.4	3858.21	3829.97	4182.31	5001.57	4380.16
6008.26	4374.28	4501.01	NaN	NaN	4602.06	3019.49	3798.39	3449.73	5521.96	3707.85	4530.18	5461.4	5047.39	5120.97	4036.77	4258.25	4327.33	5063.92	4604.62	4540.65	3528.94	5199.35	4985.81	4057.92	4777.5	4941.58	6450	6753.5	5130.62	6161.7	4931.02	5058.03	5069.22	4919.87	4015.48	3288.23	4172.57	5166.15	4940.77	4871.92	3964.39	4875.31	4934.22	3966.95	4817.69	4813.04	4612.79	4378.44	4451.28
4704.05	5249.55	5249.55	4363.44	5176.09	4076.76	6565.96	5266.92	4174.3	3613.39	5110.89	4265.79	5071.74	5208.26	5423.59	6508.43	6249.46	3718.22	6109.2	4805.48	4863.45	3327.87	4719.21	6552.3	6254.9	4979.54	4984.26	5134.26	4034.04	5446.23	4191.85	2718.48	3422.7	4373.08	4373.08	4207.75	4118.18	4354.61	3359.08	4075.03	5087.94	3995.74	3992.17	5251.2	4922.07	4784.28	4877.81	4910.35	5830.2	5758.31
6144.95	NaN	3471.32	NaN	NaN	4466.25	4466.25	4604.28	4610.74	5359.55	6481.04	5167.85	5403.19	4352.16	4163.56	4198.9	5699.08	5281.72	5352.72	5274.81	6293.62	5085.12	4332.36	4106.28	4886.8	4869.17	4374.05	5374.69	4229.76	4288.53	4336.2	4421.37	5458.14	5241.3	4420.26	4342.66	4240.05	4309.21	4280.35	4280.35	4441.28	4368.91	4172.92	4265.69	3366.85	4111.07	4058.32	3093.08	3805.81	4212.35
3587.47	4036.66	4036.66	3501	4717.55	5517.01	5605.14	5671.35	5532.58	4602.11	4405.24	5550.05	4623.95	4391.76	4391.76	5213.63	3157.96	5474.35	5401.86	5366.44	4308.16	5287.4	4171.83	6485.29	4957.57	4759.76	5288.95	5233.51	5201.92	5291.66	4948.7	5136.69	3643.81	5247.83	4263.7	5315.63	4672.63	4216.4	3539.75	3555.51	3591.18	3721.16	3619.01	4188.99	5383.92	4197.38	5066.14	4056.85	5155.99	5990.12
4306.93	5460.39	3382.14	4402.5	3293.03	3072.61	4167.82	4167.82	5464.57	5108.14	6553.63	6438.52	5008.28	3859.96	5227.65	6325.2	4042.45	5252.22	3807.12	3807.12	4874.84	5248.46	5170.31	4991.53	5262.15	5038.21	4452.17	4246.31	4240.83	3990.5	3465.88	3465.88	5546.48	5401.95	4422.74	4474.01	4261.22	4324.89	3393.89	2980.77	4572.42	4286.08	4406.18	4406.18	5118.02	4050.23	3977.94	4094.27	5008.98	3991.94
4122.93	3791.53	3791.53	5337.83	5118.46	5060.98	4106.76	4106.8	4098.18	3455.88	3716.14	4432.4	4358.36	5211.17	5165.14	5392.57	6110.74	6225.37	6207.62	6431.13	5187.81	6341.66	4784.02	3332.52	3874.95	2325.11	4164.27	4333.64	4056.47	3831.39	3999.64	3925.52	5354.79	3621.26	3754.77	3644.57	3611.72	3730.09	3711.28	3583.52	4286.61	4280.5	4275.36	4251.33	3380.21	4869.94	4171.93	5027.99	4822.27	5220.22
3084.83	4961.33	5026	5191.17	5057.61	4553.83	3868.03	3868.03	4690.04	4961.9	5051.71	3231.05	NaN	5192.55	3811.29	3883.86	4951.89	5133.84	6497.27	6497.27	5077.12	6550.62	5205.6	5091.05	4974.63	4358.91	5360.82	4893.1	4484.11	4312.04	3410.4	3410.4	2818.46	3413.09	4302.17	4428.29	3506.12	2919.6	4495.35	3578.1	4235.84	4470.65	3897.64	3897.64	4352.68	4979.72	4130.24	4858.07	3527.61	4727.68
NaN	5245.63	5302.27	5275.64	6553.89	6610.71	5444.37	5349.55	3157.27	4751.04	4948.87	3609.45	4888.38	4974.75	4879.92	5208.66	4300.8	2755.61	NaN	4567.92	4921.93	4660.61	5149.01	4937.78	5182.21	5030.57	5119.23	5399.76	4163.6	5350.44	4261.2	3447.79	4244.94	3654.01	4609.77	3744.49	3106.28	3141.03	2517.15	3654.41	4577.23	3538.86	3601.79	4358	4231.55	4918.75	3393.93	5334.87	3358.32	4974.03
5548.18	5044.55	3989.42	4996.6	5166.6	6289.67	5056.89	5056.89	4661.72	4974.74	4950.44	4869.3	4469.75	5019.09	4223.92	4114.64	6745.08	4981.79	4558.88	4558.88	5350.25	5526.57	5653.27	4533.78	4275.58	3064.44	5518.34	3476.28	4214.25	4504.31	4439.51	3470.74	4807.15	4517.92	4602.13	3807.05	4499.28	4586.35	3674.47	4267.27	4267.27	4285.41	3679.35	4161.53	4238.66	4135.45	4123.79	3559.21	4221.35	4090.45
4301.97	4694.3	4134.31	3162.45	3040.48	4867.85	5127.02	4118.89	4998.87	5307.05	5112.47	4521.61	4521.61	5519.34	2805.62	6208.9	4040.44	NaN	5377.32	4287.59	5313.56	4236.62	5654.21	4610.39	4610.39	3610.45	3677.85	2871.42	3757.72	3824.66	3185.42	3161.03	3817.11	3822.49	3660.88	3490.34	3490.34	3615.14	3672.05	3567.54	3582.66	2917.09	4378.2	4547.28	3722.16	4513.19	4599.28	1741.97	1741.97	3291.23
5929.93	4636.78	3842.33	4718.48	6258.08	4910.21	6246.22	6548.96	4938.81	5124.89	4995.14	4841.56	4740.47	5984.98	4948.85	4848.41	3798.24	4896.21	4599.59	6244.33	4790.65	5135.91	4970.49	5122.85	4090.26	3891.76	5401.96	5525.71	3629.15	4897.65	4521.84	3634.81	4438.81	3486.64	3734.65	3763.54	3022.49	3568.34	3777.4	4370.31	4367.78	3558.64	4303.84	3507.9	3698.44	4453.24	5417.88	5159.73	5176.4	5263.5
4396.67	3410.49	5077	6065.69	4729.46	4536.54	3832.73	4764.44	5104.46	4854.5	3971.36	5058.88	5058.88	5992.83	6094.28	3756.77	NaN	4019.94	5049.57	5292.52	4187.66	3951.8	3815.78	3290.86	3290.86	4498.02	4431.59	4671.37	3832.61	4536.12	4688.08	5867.53	2988.8	3660.48	3691.33	3911.97	3911.97	4551.4	3704.94	3655.17	3642.85	3466.89	3544.13	4108.56	4494.81	5323.03	5209.92	4272.1	4272.1	4051.48
4218.75	3247.07	1953.25	4824.57	NaN	NaN	4930.88	4860.5	3872.99	4499.03	5917.08	3446.88	4481.98	4717.43	4806.6	6354.78	5198.46	5198.46	5174.04	5422.61	4982.68	4565.88	4471.12	3574.89	2632.71	3538.21	2869.01	3824.57	4734.45	4734.45	4635.03	3769.65	3512.4	3613.34	4708.33	3881.18	3150.39	5694.19	3713.74	3977.81	4443.04	3496.22	4601.37	4523.51	2694.12	5705.14	4297.13	3307.26	3252.25	3936.78
4256.53	NaN	5797.46	3983.6	4129.3	4757.4	5937.94	NaN	5683.77	4569.22	3005.97	4638.64	4638.64	6063.6	4930.86	NaN	NaN	5022.7	6295.74	5308.75	4881.87	5025.01	4056.26	5237.9	5237.9	5386.03	5483.63	4458.5	4716.62	4298.31	4265.71	3323.13	3797.36	3794.78	4358.28	3646.51	3459.7	4248.47	3404.42	4317.19	4669.42	3405.1	4344.07	5396.31	4071.01	4862.81	4896.07	3871.99	5059.73	4974.82
5474.79	5871.84	3667.21	5800.67	3491.83	5849	7338.35	7336.49	5776.84	5717.46	5708.36	6019.43	6167.02	6021.12	5773.51	5078.01	5885.5	3647.83	6045.57	6186.6	3373.11	4204.87	5243.02	5490.34	5476.77	2983.75	5147.18	4449.75	4255.92	4073.58	3420.85	4648.11	4678.48	2848.36	4384.46	3507.14	3387.92	2848.27	3462.72	2947.65	4429.56	3651.07	4569.16	3522.62	3472.5	3564.63	4331.88	4070.27	5019.85	5110.91
5161.6	5747.4	7118.68	7187.04	4267.58	NaN	4629.77	4434.06	5792.3	5788.97	4312.36	3229.02	3511.64	6447.09	NaN	4807.81	6312.93	6479.44	6664.14	6310.38	5219.43	6347.52	4137.99	4309.47	4124.52	5676.67	4341.71	5301.52	4548.57	4647.77	3658.64	4585.02	3756.06	3539.13	4380.74	4429.47	4225.41	3472.56	4346.44	3545.71	5433.29	4758.47	2915.85	4548.62	3330.52	3330.52	3994.99	4003.22	4823.69	4816.37
4231.61	3531.26	3531.26	NaN	3050.33	6047.55	5971.06	4179.76	4319.72	5990.85	4744.99	7786.73	4698.87	6549.22	6176.96	6003.37	6016.05	6016.05	4563	4779.98	4975.33	4159.46	3195.68	5381.37	5109.95	4144.15	5014.34	5155.29	3195.78	3195.78	3507.94	4094.75	3278.59	4252.83	4581.99	5232.06	3545.79	3424.13	3368.05	4215.39	4395.88	4395.88	4286.45	5239.51	5071.54	4873.91	5253.51	5220.67	4831.62	5850.68
4467.26	3848.89	3825.52	6151.5	6271.1	6349.86	6312.32	4849.57	4923.15	5104.97	5104.97	4953.61	6274.77	5269.06	6601.56	5077.72	5203.82	3152.75	5489.46	4312.8	5511.52	4504.85	4647.4	3843.38	4894.82	3986.35	3261.58	4041.52	3756.08	3647.69	2903.27	2554.06	3528.28	3556.41	3083.63	3762.69	3703.97	3703.97	NaN	3836.54	3642.09	3581.31	3694.86	2815.77	4532.54	3692.34	4313.25	4327.27	4194.46	4112.57
2736.64	3394.69	3394.69	6088.87	5033.34	4774.01	4985.13	3347.53	4255.43	NaN	NaN	NaN	5181.37	5514.92	5516.09	4467.29	3273.79	4500	4152.38	4298.57	2977.67	4652.85	4373.3	4087.68	3603.21	4428.2	4606.99	3677.47	3215.5	3067.63	3495.55	3100.5	3026.18	2569.24	3721.33	3500	2889.53	4624.56	3512.36	3441.84	3606.96	3463.12	4379.41	5345.54	5397.68	3988.72	3592.9	4234.8	5388.54	5391.72
4556.82	6053.17	6147.26	6004.26	6169.95	6335.56	5128.15	6621.2	4564.41	4880.5	4880.5	5120.22	6297.8	6486.37	3630.59	5128.6	5291.28	5168.64	4835.25	5864.64	5431.06	5314.15	4213.67	4245.1	5568.51	4073.22	5421.09	5525.12	3523.05	3605.35	4295.92	4233.33	4489.62	4365.44	3461.9	3319.48	4256.31	3268.31	4142.47	4129.66	4162.51	4346.46	2614.03	5311.55	5240.69	4056.32	4249.02	5018.99	4117	4021.37
4153.53	5003.35	3622.94	3639.97	6123.58	5939.01	5821.83	4809.15	4623.81	4637.39	4527.05	4772.09	6044.24	5851.3	5709.75	5834.44	5852.96	5152.01	5256.46	4232.21	4204.38	4272.4	3559.45	4235.04	4281.48	2599.91	3721.52	3715.07	3543.15	3477.04	3520.82	4304.13	4311.75	3587.51	4492.83	3544	4375.12	3385.8	2785.77	3428.38	5298.9	4293.39	4093.23	3122.62	4907.74	6051.5	3969.41	4880.02	4911.8	6018.06
4532.23	4057.8	4496.11	NaN	NaN	2688.87	4613.41	NaN	4586.51	NaN	NaN	4406	5483.97	7087.48	4771.56	4402.85	3562.05	3624.39	3509.28	4678.3	6006.97	5171.24	4335.89	4258.41	4046.64	4464.82	4230.78	3568.34	3749.71	3627.92	4708.02	4552.9	4207.29	4545.93	4545.93	3172.62	2857.48	4273.15	3410.85	2901.76	4370.29	4355.97	3521.31	4215.43	3954.42	4111.93	4050.01	4050.01	6152.72	4916.84
4213.29	5005.43	3690.1	6231.35	6148.84	6031.96	4436.6	5805.85	6290.86	3352.99	4717.59	6269.07	4959.9	3802.08	4703.53	4703.53	4544.54	4580.45	4636.56	5966.56	4126.81	3155.5	5389.75	4074.87	4454.46	4249.41	4295.75	5643.64	3580.9	3838.86	3830.62	3711.09	4439.91	3716.06	3712.88	4596.34	4515.44	3611.63	3731.97	2927.56	3472.78	4195.94	4355.76	4232.23	5085.46	3221.76	4179.67	3017.85	3985.55	3876.44
NaN	4919.99	3632.41	NaN	5953.1	5855.78	5999.48	5892.57	4499.23	3574.82	4690.92	6050.27	4800.58	5770.68	5908.77	4438.8	5781.49	3381.43	6651.52	NaN	4324.95	6442.43	5243.81	4435.33	3367.73	5823.56	4569.69	3588.69	3009.77	3630.77	3783.73	4415.39	3668.44	3635.59	3749.57	4378.13	3503.08	4260.51	3623.18	2999.63	4528.43	3607.42	3031.97	3984.43	2937.13	3234.68	3418.55	3966.88	3942.97	4865.86
4087.99	3330.16	3275.65	3479.82	4576.09	3824.18	7430.75	5769.7	4384.36	4339.92	5582.1	NaN	4828.37	7188.79	4372.65	4372.65	3534.09	3316.41	5237.73	5368.49	5341.01	6213.41	4383.72	3034.92	4952.22	5434.65	4344.6	4341.89	4520.62	3723.03	4640.87	3718.57	4340.97	4450.35	3577.49	3649.48	3680.27	2442.93	3601.34	4449.99	4321.36	5542.09	4453.71	4611.11	2741.31	5320.9	3656.66	4915.16	4818.52	4042.13
4413.77	5044.68	4791.5	3728.37	6476.82	3554.19	3171.99	4022.32	3949.71	NaN	3804.69	4683.67	4585.58	4661.53	4782.76	5832.77	5808.86	4849.13	4862.07	4860.45	NaN	5077.77	4098.24	5345.84	3841.41	4453.39	4338.28	4428.51	3495.32	3656.45	3758.18	3624.54	3622.63	4383.11	4335.24	4335.24	4236.24	3483	4379.63	4255.68	5260.78	4390.92	3575.37	3559.44	3510.15	3938.1	4862.75	3965.63	5048.44	5237.53
4337.46	4798.08	5878.47	5795.56	3800.84	5726.82	4280.11	4987.76	4992.41	6741.54	5797.04	5678.28	3655.56	4885	4993.22	6225.02	6225.02	4739.31	5039.92	4996.31	5295.98	5140.44	4380.83	4653.74	5303.52	5366.7	5280.56	4525.76	4525.76	3490.75	3794.51	3028.65	2458.08	2983.81	3668.39	3620.21	2820.66	2259.35	4443.96	3746.72	3746.72	3569.44	3707.72	3541.35	3671.98	4379.42	4309.85	4147.14	3966.45	3924.2
NaN	3099.2	4901.65	5964.9	4703.88	4916.58	4678	5728.39	7049.29	5874.45	4686.63	3607.78	3667.79	4805.96	5970.44	4772.18	3918.15	3305.49	5303.6	4935.18	5189.5	4998.63	4218.76	5000.71	4249.53	4025.98	4612.82	3592.66	3578.18	4177.59	3414.74	2842.92	3618.76	3576.74	2505.31	3404.56	4114.71	4214.47	3604.72	3421.34	4464.12	4591.93	3698.48	3445.64	3303.68	4175.07	3921.53	4957.43	4901.41	5055.21
5107.31	3103.8	4879.88	5714.29	4839.1	NaN	3840.17	3980.59	4709.98	3628.76	5766.19	5797.01	4481.44	5861.46	4644.64	4711.61	4711.61	5796.19	3627.21	6158.24	6089.64	6089.91	5118.91	5040.37	4906.18	4261.69	4489.16	4320.3	4320.3	2663.81	4205.92	2822.73	3697.92	3807.79	2972.45	2809.02	3860.22	4919.02	3520.35	4748.29	4748.29	3451.12	2676.89	3576.86	4296.98	3477.37	3293.49	3498.13	5089.62	4811.68
NaN	5041.5	4938.87	4901.35	6231.08	3844.29	4906.19	3462.73	3462.73	4492.7	6528.47	2430.73	4555.65	NaN	3686.39	4983.34	3677.12	6365.15	4868.7	4264.41	5063.4	4781.55	5115.82	4001.83	4038.72	5098.51	4176.97	3607.33	3619.29	3619.29	4286.11	3678.73	4343.34	3589.87	3364.62	3665.43	4410.95	2964.49	3099.73	3148.74	3641.31	3059.17	3499	4302.77	4369.9	4193.45	5184.58	4117.83	4398.1	4408.65
5356.72	4399.6	4602.88	4646.47	NaN	4801.17	5874.32	5724.97	6064.47	4594.97	5621.97	4792.13	3508.88	4543.95	NaN	4075.52	4075.52	3050.72	4412.84	5654.17	3593.49	4329.93	5518.01	4578.04	5418.75	3628.33	2809.04	4257.29	4257.29	2992.58	2809.76	3252.8	3568.83	2415.78	2829.53	4354.02	3499.22	3581.15	3618.16	2967.36	2967.36	1800.74	3779.12	5467.51	4459.72	4357.39	3553.12	2410.9	4267.76	4946.34
3237.81	3868.89	3759.41	4712.25	4725.5	5857.18	6119.74	3704.1	3753.4	3848.58	3847.96	4608.3	3744.6	4952.87	4822.72	6044.23	4962.12	6307.94	5181.7	5001	4922.98	4325.04	3131.41	3173.79	5596.25	3657.08	3483.09	4233.19	3721.16	4201.89	3602.98	2996.81	3043.95	3043.95	4464.43	3827.79	2946.03	4594.86	2910.43	3078.95	NaN	3103.06	3143.85	4377.85	3573.13	3573.13	3530.84	3517.15	4342.96	4279.31
4296.56	NaN	NaN	3802.74	3802.6	NaN	4857.32	4688.19	3730.55	3574.8	4672.84	5978.68	4676.08	4911.1	6576.84	3139.98	4818.27	4147.88	6308.56	4072.48	5085.51	4491.36	3677.78	4395.2	4398.65	3630.43	4028.61	3783.43	3061.03	3846.97	4522.77	3714.91	3600.83	2937.35	3052.23	3625.04	3618.45	3628.62	3603.56	3001.59	3506.44	3655.15	5366.7	3154.39	3717.02	3060.49	2815.64	4089.44	4095.41	4044.62
4666.93	NaN	NaN	3422.1	NaN	2920.12	3522.01	4591.64	5737.68	3916.6	NaN	4687.19	3870.92	4921.65	4063.79	4948.8	5189.66	4248.33	4112.87	4181.24	4020.93	4020.93	4471.23	3643.97	4544.41	2857.78	3732.57	3516	3837.25	3460.08	3533.41	3409.52	3588.36	3588.36	3720.22	3768.55	3664.17	3684.87	3027.51	3725.43	3126.03	3079.6	2634.29	3204.41	3196.46	3196.46	3618.04	3618.24	3596.94	4304.71
4935.33	NaN	NaN	NaN	4209.57	NaN	3840.64	4313.59	4146.14	NaN	3650.71	NaN	NaN	4489.78	3305.85	5433.89	4510.71	5575.13	3622.39	4490.16	4125.2	NaN	3720.84	2113.88	3527.03	3810.65	NaN	3834.62	2945.38	2459.09	4572.45	2882.83	3027.42	4712.94	3180.73	3183.47	2912.3	3286.06	3955.42	4165.96	4736.42	3939.52	3417.9	3367.37	3962.71	3200.13	3201.44	3068.7	3045.5	4238.29
NaN	4592.67	5520.34	4103.08	5308.37	3480.28	NaN	NaN	NaN	NaN	2709.75	4341.46	5542.9	5256.89	5241.25	4282.03	4403.97	4462.5	4643.46	4427.18	3550.42	3550.42	4508.78	3070.52	3004.46	3780.39	3720.58	4526.49	3638.82	4445.45	3870.75	3957.26	3297.17	3919.44	2658.52	4086.53	2097.06	3468.26	3454.59	3434.76	2460.38	4016.24	3910.71	4563.17	2706.84	3260.25	3366.47	3961.17	3268.07	4671.51
3583.32	2552.12	2552.12	4054.64	4308.63	4552.43	4026.63	4345.89	2997.38	4057.61	5665.6	5446.95	5683.24	5626.8	4241.01	4700.01	4441.86	5260.48	3843.78	3507.16	2568.3	3704.14	3527.06	4517.69	4862.08	4797.96	4797.96	3115.58	3982.43	3991.68	3547.11	3896.07	2745.74	3487.57	3454.12	3422.82	3479.96	3516.42	2964	4134.6	2399.13	3472.97	3637.03	2981.97	3387.2	3361.2	2870.51	2870.51	3944.31	3950.58
5570.2	NaN	4311.78	5258.78	3677.99	3645.61	3342.19	NaN	5030.44	5248.03	3152.95	3318.56	5532.65	4464.06	4176.92	5206.63	4363.78	4522	5462.26	5584.75	3575.16	4605.7	3779.52	2976.32	4646.49	3842.15	4878.55	4762.48	4784.64	4071.17	4107.73	2436.77	3427.59	3397.73	1780.72	2761.66	3270.38	4010.12	2541.13	3501.44	3414.83	3459.27	3568.71	4153.66	3225.2	4028.87	4016.9	3162.02	4623.24	3769.76
NaN	NaN	NaN	3437.35	3248.63	4111.82	2728.35	NaN	6066.72	3913.12	NaN	NaN	4249.64	4146.92	5365.86	4189.09	4794.44	4584.81	3605.16	3631.18	4624.21	3911.25	3733.77	3802.04	4863.21	4842.18	4842.18	4837.87	3151.2	4058.13	3360.53	2718.55	2742.79	4803.12	3366.61	4034.46	3555.52	4022.29	3584.34	3404.07	4065.65	2856.54	3503.4	4073.14	4182.65	2240.95	2983.97	2313.27	3365.84	3886.6
3876.75	3584.21	3331.57	3375.56	4140.09	5360.27	4943.1	4943.1	4304.7	4410.99	3961.42	4346.39	5446.66	5275.59	5378.47	6636.09	3285.21	5456.17	3727.14	3727.14	NaN	2946.18	3991.48	3254.48	4074.96	5100.27	4056.21	4918.19	4004.86	3386.83	4050.97	3369.01	3981.44	4214.86	3367.47	3448.79	3471.01	3402.75	2837.51	3504.17	3572.25	4125.02	3637.48	3500.83	2904.73	3506.23	4148.24	4168.13	3103	3639.79
NaN	3497.76	2761.89	NaN	4260.21	5647.89	5289.92	5443.65	4171.11	3757.98	3982.22	5145.23	5695.46	2508.59	5838.58	4541.09	4649.88	NaN	5648.28	5642.65	4604.68	4354.91	4491.32	5692.97	4956.26	4146.88	3281.23	3436.44	4089.55	2897.14	2529.09	3603.16	3460.78	4019.41	4371.48	4224.07	3578.66	3685.32	2865.43	3579	3713.95	4263.85	2617.81	3597.41	2966.69	3385.63	3330.96	3470.61	3204.02	4877.22
NaN	3818.65	5469.54	4471.58	4293.52	5507.44	4582.09	NaN	NaN	4362.38	5619.72	3592.76	4559.16	4103.96	4731.73	4237.84	4871.18	3764.53	3111.77	5217.12	5163.42	NaN	4353.61	4338.8	4285.24	4276.13	4405.2	NaN	3568.94	4240.96	4079.33	4126.21	3489.23	3475.27	3653.34	2897.22	2873.86	2516.25	3021.15	3107.26	3100.82	3726.43	3547.41	3547.41	2542.11	2650.63	3463.73	4243.6	4163.15	4089.32
4016.63	3429.09	3374.01	4111.37	4528.21	3194.23	3353.58	4048.24	3460.24	5010.05	NaN	NaN	NaN	4731.67	5942.6	4705.74	4760.03	4860.51	4789.28	4838.65	4944.22	NaN	3843.72	3207.8	2235.87	4273.07	3373.3	2711.74	2194.49	NaN	3488.13	2958.9	2922.23	2859.72	3361.23	3407.63	3407.63	2539.97	3066.65	3111.62	2992.04	3616.22	3663.76	3526.05	4301.09	3479.67	4165.11	3894.96	3894.96	3244.36
3886.67	4446.27	5909.09	4532.84	4699.14	4464.85	5413.64	5413.64	3498.16	NaN	5531.89	3365.95	4385.27	4370.96	3782.77	3091.66	7068.5	4323.95	5987.36	5849.72	4714.97	3052.74	3342.6	3865.86	2830.56	3750.72	3954.28	4146.8	4008.8	4105.55	4243.35	4243.35	3349.61	3282.14	3540.71	2249.28	2885.36	3493.98	2985.95	4312.17	3538.79	3710.04	4409.24	4409.24	3629.07	4247.82	3975.4	4945.24	4031.12	3235.83
2498.2	3058.07	4794.46	4157.55	3470.35	3650.37	3521.18	4539.76	4347.94	4182.27	4183.84	4687.92	4359.67	4689.71	4146.19	2966.73	3016.77	3121.45	4859.69	5130.03	3825.27	5085.55	5284.38	4434.87	4434.87	4220.71	4445.52	4521.9	4317.94	4131.94	4111.94	3339.29	3309.43	4157.19	3518.82	3708.34	3051.3	3515.19	3528.51	4234.64	3028.3	3810.69	4430.99	2924.67	3666.46	3622.54	2560.6	4031.14	4143.9	5128.21
NaN	NaN	NaN	4479.76	NaN	2750.39	3001.88	4699.49	7159.61	3573	4437.79	4531.47	5686.43	3349.65	5842.79	4557.33	6023.55	6008.18	4710.14	4561.15	4721.04	4861.13	4724.99	4143.6	4199.98	4037.81	2438.06	4005.01	3227.58	4483.7	3342.87	4185.59	3521.08	2858.94	3617.93	NaN	3495.14	3708.45	3720.5	2980.83	3556.77	3586.22	3565.57	3507.06	3412.35	4257.73	3623.98	4251.73	4153.14	4132.73
3175.3	2731.62	NaN	3786.03	NaN	NaN	3343.79	5807.53	5875.4	4024.61	4795.7	3700.24	3700.24	2808.72	NaN	4247.28	4647.33	NaN	NaN	3397.49	NaN	3898.92	4032.77	6241.6	6241.6	4146.61	4115.4	4113.87	4285.75	4273.48	4154.49	4252.7	4229.52	3569.65	3594.65	2986.03	2876.53	4238.31	3410.91	4168.22	4275.27	4236.41	4953.87	4028.89	4014.74	4058.98	4138.06	4001.11	3808.66	4123.62
3127.2	4665.76	4526.95	5648.55	4706.71	5865.27	5343.93	4468.46	4233.45	5776.97	4364.5	3419.55	5349.58	4260.1	4118.99	3861.44	4400.02	5801.8	5726.68	5600.4	5600.4	3628.06	4573.42	4776.7	3231.35	4793.87	3161.1	4063.78	4244.11	4244.11	3333.74	3369.89	3214.8	4100.15	4806.45	3874.45	4316.35	4235.1	4308.44	4097.98	3425.05	2755.64	2253.3	3961.95	4070.02	4007.14	3990.13	4009.18	4968.62	4133.53
4070.16	3111.86	4438.2	3616.61	NaN	NaN	3385.19	NaN	NaN	4743.46	4799.3	4484.38	3513.63	4566.96	3120.88	NaN	4819.47	NaN	3442.24	NaN	2384	2384	NaN	3943.53	2686.45	3514.13	4035.39	2898.53	3611.52	4234.09	4394.66	4419.56	4244.57	4221.01	4192.75	3336.62	2593.96	2341.25	4009.78	4996.14	4015.61	4153.67	3249.9	3204.73	5027.17	5058.04	4143.73	4388.06	4432.21	4432.21
4124.21	3835.31	4103.92	3445.76	3057.93	3057.93	NaN	4562.18	3889.18	4440.83	5811.3	5685.9	4695.73	4718.57	4650.35	4608.58	5027.22	5027.22	5447.78	5239.58	5025.92	4825.07	4846.72	3901.05	3991.35	5016.31	4036.66	4017.66	NaN	NaN	2811.34	3319.07	4226.55	3288.84	3296.57	4130.2	4155.26	4927.59	3679.44	3408.76	2856.67	4126.22	3987.65	3175.29	3262.23	3978.4	4205.93	3791.75	5283.61	4088.39
3204.88	4106.47	NaN	3192.15	3343.27	3841.48	NaN	5808.21	5876.43	5897.93	5819.51	5704.41	4634.7	4648.71	4021.86	4867.35	3695.11	NaN	3625.87	3839.84	4617.91	NaN	NaN	4183.11	NaN	NaN	4053.7	3770.48	2668.33	3561.19	5009.42	3116.26	3776.25	5031.29	3237.98	5017.54	3390.23	3390.23	3189.3	4064.6	3174.63	3459.29	4240.09	3159.7	2643.56	5272.31	5232.71	4933.25	5046.41	3891.41
2837.61	3270.77	3270.77	4588.66	3262.79	3262.79	5941.3	6042.51	4892.35	2747.72	4293.51	2864.59	3508.9	4658.47	NaN	NaN	NaN	NaN	4630.05	4887.31	2870.09	3518.37	4890.91	3155.77	3394.62	3063.93	3658.65	3677.25	3692.2	3692.2	3433.69	4827.71	4878.34	2837.37	5071.59	4032.02	3943.31	3914.52	4300.73	4201.07	4261.86	4156.83	4131.62	4283.54	2255.28	4699.03	4110.59	5599.59	3780.85	6460.95
2851.11	3981.87	3220.74	4693.51	3990.99	3902.1	4219.26	5920.16	4603.3	5942.23	5652.54	NaN	NaN	NaN	4760.17	3103.55	4664.81	4657.32	3096.74	3867.74	4891.5	4695.16	3931.8	3711.35	1545.71	1545.71	3810.07	3827.49	3874.68	3689.15	NaN	3160.74	3977.01	3833.28	3897.93	3293.54	4817.96	3365.18	4223.47	6325.71	3679.76	4599.32	5102.37	4165.87	2375.59	4381.12	5276.7	5724.88	3386.39	3386.39
2554.85	3329.65	3329.65	NaN	3763.78	4909.69	5091.58	5073.02	5936	3596.21	6059.01	4752.7	NaN	NaN	6008.05	4070.14	4732.57	2555.55	4874.41	4991.73	5002.26	4997.76	4019.4	3161.31	5232.27	3850.18	2894.01	4111.05	3239.42	3933.17	4239.94	4960.93	4723	4714.42	3959.4	5122.44	5040.39	5097.64	NaN	3421.37	5227.83	2811.08	2811.08	2337.54	5686.93	4606.93	4081.01	5524.03	5124.1	5074.21
3463.4	2302.76	NaN	4788.93	2352.05	NaN	5949.16	5949.16	7136.83	5773.48	3519.13	5968.49	6356.4	3012.75	3736.73	5075.4	3853.29	NaN	5162.86	5142.09	3915.17	5040.36	4010.01	4011.07	4113.48	5143.86	1931.57	3466.98	4154.95	3803.76	3767.34	4024.05	4102	4224.74	4194.69	4129.72	3141.32	3289.61	3375.53	4085.96	3775.42	3176.05	2720.16	2699.94	4349.12	5705.96	4719.31	5794.8	4420.12	NaN
3429.31	NaN	4951.5	2474.82	3401.92	NaN	NaN	3389.42	4777.53	5979.03	4551.55	2881.61	4078.93	NaN	4957.11	5110.79	4872.24	4099.2	4099.2	4273.77	NaN	3317.73	3417.31	3080.58	4079.17	5244.07	4067.08	5175.76	3981.87	3895.38	3865.66	4154.08	3963.06	4919.23	3963.75	4062.78	3512.33	4226.8	5453.1	5453.1	4412.73	4508.59	3170.18	3444.99	5897.75	4842.44	4531.21	3110.25	3213.95	4181.49
3430.2	4876.45	5262.69	NaN	4295.66	3353.48	4582.12	4689.45	4808.11	3551.15	4983.43	4983.43	4179.31	3489.19	5097.38	5101.16	3410.65	3698.57	5187.17	5187.17	4156.48	4950.14	4345.82	5368.6	4337.02	4104.09	5023.74	4269.16	4152.4	3322.7	4122.11	5015.12	4915.59	4904.7	4736.73	4696.69	4169.49	5031.06	5274.92	4383.16	3296.54	2801.98	4293.58	4511.42	3820.46	5435.94	5631.74	5767.34	4166.4	5313.09
NaN	3475.53	3627.73	4142.29	3560.74	4178.45	4392.58	NaN	NaN	4983.79	4800.39	4949.15	4921.89	4168.54	NaN	3923.05	3813.93	2708.81	2708.81	4156.15	2383.09	4227.87	4942.25	3080.64	3723.19	2483.57	4088.8	4300.51	4701.97	4715.19	3862.46	4635.83	3768.04	3022.73	4071.86	4251.77	4993.92	4916.04	4067.93	3035.01	4071.53	4580.61	4580.61	4432.76	4272.27	5191.55	5168.02	5198.09	5220	4995.56
2899.65	4900.89	3323.55	5085.55	4130.87	2975.65	4117.55	4270.3	3133.06	4968.55	2536.88	2536.88	4020.46	NaN	2728.59	4120.91	3374.85	4364.95	NaN	NaN	NaN	2269.97	3420.16	4293.22	4064.05	4162.53	3259.35	4295.32	2598.26	3947.86	3843.72	6011.05	5239.12	3764.77	3972.9	3972.9	3037.33	5125.19	3346.38	4297.8	4073.72	3397.5	4439.55	3571.3	3628.15	3673.27	4430.77	4430.77	4478.32	5292.55
2809.78	4291.19	4410.62	2982.23	3340.89	5280.72	NaN	2597.21	3488.9	NaN	4972.62	4171.69	NaN	3528.41	NaN	4195.91	4086.96	4104.57	4195.92	4060.7	3159.29	4351.73	5150.54	4294.13	5112.98	3927.69	4898.04	4001.46	NaN	3845.33	3271.81	4052.78	5868.65	4163.89	4132.32	5054.62	4082.75	NaN	4343.03	4410.6	4553.99	4368.3	5333.46	4380.35	4718.29	3234.71	3017.18	3912.81	3868.5	3290.84
3486.22	3165.69	4206.42	3976.61	3323.94	4001.51	3449.54	2931.08	5403.65	3532.91	4879.39	2947.25	2861.22	2489.7	2354.08	2670.99	3254.58	NaN	4234.4	4188.01	4108.02	4026.49	4229.46	3843.63	4957.28	4466.99	4813.12	3857.19	2921.11	2942.7	4962.72	4986.06	3584.58	3753.07	5330.02	5330.02	4344.33	4333.83	5343.9	5311.58	5208.39	4297.61	4481.73	4109.41	3801.48	4679.89	4105.36	4105.36	5419.35	4122.51
NaN	2128.13	3384.98	3374.04	3251.44	3358.87	NaN	NaN	NaN	4147.05	NaN	NaN	NaN	4396.36	3471.3	1989.03	1989.03	3273.16	3429.85	3412.56	4048.44	3281.43	4085.96	3066.37	3051.74	5331.77	4085.58	4887.32	4887.32	5273.6	3483.05	4211.06	3325.68	4293.65	4131.99	5456.46	5456.46	3393.13	4807.99	5786.91	5727.04	4748.3	2664.32	2874.52	4498.76	4311.96	4479.84	3917.66	3311.79	4026.2
3725.85	NaN	4243.95	NaN	2475.27	3780.13	4080.21	4125.74	4125.74	4088.32	5362.58	5262.41	5374.74	4302.87	2643.63	3320.89	3462.75	3462.75	2837.57	5423.31	4450.97	4505.62	3390.84	4248.25	5383.31	3400.09	4070.31	4274.65	4329.93	4331.71	2950.45	4242.67	4242.67	3133.43	2933.97	5338.77	4702.94	3301.53	NaN	3518.98	3662.84	4117.4	3039.11	4529.4	4529.4	3666.16	2825.35	3880.75	3820.89	4650.55
4735.77	NaN	NaN	4334.36	3615.28	3549.03	4164.55	3542.71	3512.36	3030.77	3732.15	3896.23	3274.88	2560.61	4384.5	3205.31	4425.16	3564.3	2946.09	2975.08	4459.11	5317.36	5331.45	4293.97	4165.81	2822.2	4055.68	3170.33	3473.1	4308.95	3561.71	4500.96	2568.5	4602.2	3764.85	3421.28	3797.17	3797.17	3748.13	4196.27	4883.27	3953.4	3895.47	4641.91	3689.97	3812.32	3855.58	3840	3818.54	3859.05
3479.44	4409.3	3302	5468.31	4093.88	3136.76	4813.73	3955.22	3805.98	4617.14	4052.42	4269.2	4346.8	3440.36	4082.88	4877.11	4297.77	3442.5	NaN	3480.9	2824.94	5278.79	4184.92	4033.27	4969.31	5063.15	3898.61	3874.68	3187.06	NaN	4933.19	3480.79	4185.13	4185.13	4742.84	4456.85	4393.61	4539.48	4509.24	4757.1	4883.89	4772.75	3927.18	4517.8	4572.69	3643.86	3713.29	3657.1	3818.35	4845.84
3620.07	3619.9	3236.34	NaN	4166.25	2069.26	3297.39	2784.76	NaN	NaN	2712.88	2208.78	4336.21	3356.23	3606.2	3502.35	3859.24	4015.07	4666.08	3765.79	2504	4517.56	4581.34	4587.16	3523.15	3312.5	3480.49	4137.93	5070.3	4884.44	4050.41	3679.56	4258.83	5290.17	4317.66	5272.19	3546.35	4497.52	4330.51	4475.22	4549.91	4675.75	3848.11	3915.35	3894.24	3839.69	3673.31	4543.18	3793.77	3946.32
3149.89	4375.83	5054.11	4145.59	5307.52	4103.25	5436.77	3216.15	3933.4	3933.4	3447.25	2673.35	4362.75	2592.22	3445.18	3030.94	2571.57	4461.43	2992.37	3611.2	3075.3	4458.56	4106.43	3261.14	4455.84	4088.06	3316.42	3964.71	4936.74	3362.3	4108.27	5077.56	3888.81	3888.81	3339.5	4166.79	4369.73	4271.73	3350.81	5745.52	4468.01	4218.74	4467.1	3564.72	3406.3	3677.8	3864.69	3857.04	3763.34	3980.38
3837.35	NaN	3574.93	3219.64	4644.62	5238.54	4527.5	3558.46	3722.03	NaN	2490.41	NaN	2928.97	3456.19	4534.57	3918.1	2940.67	3624.06	3788.01	4716.77	2978.7	3624.71	2870.26	3422.75	3987.4	3402.57	3201.6	5198.94	3811.85	3540.97	5158.65	5073.43	3782.25	5038	4026.91	3885.02	5579.61	3242.27	4279.52	5570.42	4591.16	5431.06	3478.12	3825.67	3809.69	3598.79	4557.92	4636.63	4561.62	4610.3
6787.8	NaN	NaN	4849.07	3978.11	3270.43	2823.87	2750.68	NaN	2651.18	3616.2	4414.86	3492.6	4399.35	2787.63	3713.6	3631.47	4744.84	3798.99	3663.23	3750.39	3711.96	4381.92	3676.05	5349.58	4274.64	5227.1	5033.08	3846.68	3729.44	4802.09	5893.92	6145.89	5422.7	6590.19	4884.29	4522.71	4244.73	5715.49	5366.65	4777.2	4777.88	4726.19	4682.3	3856.69	3889	3847.25	3024.91	3719.02	3818.3
2978.01	NaN	NaN	4407.83	NaN	NaN	2998.46	3642.12	3559.8	NaN	2936.26	3667.42	3828.15	2650.26	2650.26	NaN	NaN	NaN	2854.18	3843.68	4711.45	3649.39	3590.99	2840.51	3866.18	3432.9	3406.2	4038	4076.3	4108.01	NaN	NaN	NaN	2163.11	NaN	4715.53	3477.3	3237.41	3237.41	4774.34	4684.8	3923.54	4802.37	NaN	4016.46	3993.78	3020.34	4635.77	3598.17	3817.35
3692.52	4308.99	3760.89	2733.39	3128.68	4273.02	3491.89	4266.73	3563.87	4303.2	3748.58	2230.89	3735.48	3891.7	3899.39	4146.29	4231.74	3848.17	2433.29	3009.47	2031.01	4766.15	4416.59	2197.78	3017.65	3035.97	4260.4	4112.16	4073.41	5244.56	5182.48	5166.64	4037.07	4212.92	5005.41	4211.3	5910.56	4915.18	4422.57	4495.5	3945.61	4874.89	4824.27	4099.9	2792.81	3306.26	2841.93	3079.71	2630.42	3342.39
4308.3	4333.52	4333.52	3330.69	4384.19	4156.19	4264.31	2099.56	NaN	3614.68	2863.07	2908.78	3705.1	4755.42	4755.42	2856.38	3845.29	3919.87	3911.44	4318.32	4391.71	3622.41	4409.2	4241.18	4224.6	3517.26	3517.26	4252.57	5510.12	5265.48	4430.23	4360.61	4321.11	6962	5714.01	4494.24	3760.21	4728.98	4728.98	4194.96	4187.2	4199.95	4055.3	4268.65	4171.67	4989.4	3920.47	4158.83	3161.07	4104.93
4591.78	4480.96	NaN	NaN	NaN	4464.79	3643.45	4444.35	3779.5	3788.57	3734.63	3957.87	2511.88	3394.27	4066.33	3991.7	4130.09	4089.93	4785.23	2977.46	3955.35	4674.91	3023.44	4570.11	3598.79	3516.58	4372.47	4142.37	4333.54	4439.55	4524.55	5802.94	4728.97	4378.46	4378.46	5722.29	5744.94	4470.19	4565.06	4710.72	4801.24	4846.99	3940.92	4936.28	5024.13	4357	4357	2648.01	4388.01	4355.68
NaN	3485.88	3485.88	3667.28	3615.19	3575.95	3726.21	3131.71	2555.93	2827.59	NaN	NaN	2356.77	3429.64	3429.64	4088.74	3914.96	3982.25	3383.56	3243.49	3958.64	2172.12	3074.84	2951.44	2972.2	5689.96	5689.96	4467.81	4430.91	3619.88	NaN	3500.97	4523.73	3557.76	3606.43	4483.32	5129.62	NaN	NaN	4057.86	3891.5	3722.48	4448.1	3472.21	4369.45	3663.15	3761.24	3706.15	4265.83	4522.84
3869.13	2939.52	3860.41	3164.33	3170.93	3604.61	3271.99	3271.99	2194.1	4024.78	3369.71	2526.72	3153.08	3489.9	3333.1	4093.76	3351.23	4118.17	3355.95	3355.95	3845.44	3904.19	3993.9	4748.66	3925.69	3958.18	3770.5	5857.68	4634.15	4493.14	4840.07	3201.01	3553.49	2985.95	2985.95	5070.41	2626.17	3388.43	4069.85	3877.89	3304.19	4006.49	4225.49	2558.14	3478.04	3795.34	4523.13	5239.14	4100.43	5061.85
3301	NaN	NaN	4615.29	3593.68	3249.05	3343.7	4843.81	4770.73	4046.99	4229.76	3403.2	3487.16	3344.12	3503.38	3557.07	2844.31	4119.93	2105.45	2895.56	2891.09	3303.18	4256.83	4863.02	3967.73	NaN	3568.64	3568.64	3672.99	2405.36	NaN	5935.9	3733.18	3564.64	3949.82	2409.83	5175.25	3850.81	3886.41	5018.54	5154.67	5047.99	4262.47	4337.02	4349.31	3622.76	4345.43	4345.43	4236.59	4602.38
NaN	2719.11	4560.8	2762	4884.99	3960.74	4156.58	4156.58	3457.12	3374.18	3025.47	3473.93	2965.24	3444.29	3520.86	4187.99	3253.81	3439.38	3371.22	3371.22	4062.08	4133.87	3881.55	4798.9	4733.94	3786.55	4814.13	4423.88	4423.88	4911.01	4444.03	4659.17	5750.36	4578.36	4808	4972.29	4786.86	4759.09	4815.79	4008.3	3959.14	3250.36	3642.43	3642.43	4411.42	4495.74	2903.17	3556.85	4209.7	3209.82
4145.58	2069.68	4035.93	2971.66	3187.44	3230.66	3072.4	NaN	NaN	3705.12	NaN	2804.09	2245.58	2834.11	3610.56	3489.95	3701.2	2870.95	3863.17	4212.15	3486.27	3210.63	4329.38	3342.65	3171.65	3888.65	4747.02	4747.02	3244.75	5122.4	6177.34	6202.85	5142.13	6284.35	2953.53	3435.99	3657.8	3275.33	3643.66	4053.36	4907.36	4292.27	3326.54	4483.17	4395.59	4188.41	3394.44	5137.27	3738.27	3911.49
3237.02	3778.7	3061.96	3019.97	3071.68	3882.16	3207.19	4167.33	2295.03	3589.47	2001.77	3347.29	3621.72	3683.14	2971.94	2731.89	3247.4	3286.04	3433.37	3599.37	5116.14	4286.03	4346.61	4265.34	3890.48	5211.21	5090.19	4249.85	4393.33	4946.75	4088.17	5241.43	5263.71	4255.71	4349.3	3986.78	3284.22	4198.43	4131.56	3349.96	3336.57	3809.02	NaN	NaN	NaN	3750.56	4522.58	4218.87	4098.65	4085.01
NaN	4177.73	3589.86	3072.12	NaN	2995.01	3065.51	3160.63	3997.22	3319.95	4169.14	3239.74	4209.58	NaN	2821.56	4284.03	2902.93	2946.97	2440.18	3781.99	3699.64	4544.02	3419.41	4085.08	3988.11	4197.71	4094.53	4094.53	3288.03	4128.08	4972.28	4242.92	4103.87	4960.42	4243.16	4573.15	3447.29	3920.72	4097.53	4097.53	3133.6	3216.21	2611.08	4405.45	2898.63	5107.07	4911.12	4813.04	3771.25	4317.99
3140.18	3538.82	NaN	2953.39	4399.35	2857.36	4705.71	3767.78	3733.73	3239.67	3922.36	2710.91	3501.58	3444.26	2948.61	3584.9	3291.38	3627.48	2866.94	2855.38	2762.19	2638.73	4170.27	1547.53	2598.44	5033.14	5060.17	3519.71	4784.74	4695.31	4824.55	3028.41	NaN	5840.78	5709.81	4348.98	4399.72	3415.03	4520.93	3860.96	3975.64	4100.02	3149.12	4044.91	4044.91	5025.31	3871.83	3920.67	3987.74	3513.5
3785.07	NaN	3239.9	2895.61	4730.62	3669.87	3046.4	3950.95	3868.28	3868.28	3278.98	3394.02	3473.74	3285.54	3463.01	3356	2950.66	3524.84	3466	2538.13	2782.16	NaN	NaN	4239.05	4239.05	3121.73	2979.03	2944.13	NaN	4689.25	3895.93	3551.52	4407.73	4236.77	4765.03	3507.15	2757.68	3774.6	4841.3	3922.44	3913.86	4834.36	4934.52	3938.46	5089.86	4969.75	5001.56	3880.97	3880.97	5718.04
3196.73	3432.84	4545.85	2900.81	3667.92	3667.92	4667.94	2487.25	3813.04	4658.07	4606.97	2085.5	3489.85	3503.34	3090.95	4074.62	3437.13	3524.98	3344	4212.9	4252.24	NaN	3633.15	NaN	NaN	4327.79	3498.9	3869.53	4574.21	3629.98	4832.7	4644.3	3744.35	4528.88	3561.82	4118.79	4294.87	4718.37	4642.9	3130.02	3866.31	5010.48	4077.16	4844.65	4844.65	4588.62	4775.58	4903.36	4983.67	4793.17
NaN	4208.64	3518.61	3475.33	3794.41	NaN	NaN	2868.17	3954.09	4509.29	3928.61	3327.94	2665.58	2750.31	3254.6	2323.13	2820.22	3404.18	NaN	2408.74	3106.49	4954.93	4141.82	3433.46	5132.2	4853.98	2669.19	3683.52	3476.55	3291.62	3962.78	3964.34	5511.55	2970.31	4985.82	5109.93	5288.16	4499.69	4295.1	3756.31	3271.54	3908.43	4891.76	3584.86	2372.45	3920.81	4131.62	NaN	4795.46	4769.59
3769.87	4106.22	4409.44	NaN	3434.33	2802.32	4588.11	3096.69	3206.79	3322.75	3787.52	2564.75	2224.13	3967.67	3209.05	3259.54	2183.57	3355.48	4118.97	4083.11	3821.42	3833.62	3716.8	5684.94	NaN	4768.81	4856.25	4388.87	5555.23	NaN	2981.77	4217.28	4213.99	4172.13	5384.9	4089.97	5286.19	3756.93	3562.39	3709.92	2894.36	5015.05	4933.54	4894.11	4134.22	3030.28	3984.5	3419.56	3611.8	3479.54
3449.13	4181.65	2708.88	NaN	2268.48	4311.22	3391.68	3513.97	3449.19	5285.79	4614.1	2962.2	4724.58	4724.58	4672.61	3857.93	3974.31	4737.01	3760.48	3914.35	4559.19	3785.98	4686.85	5831.71	3543.62	3762.59	4740.21	4575.86	5691.93	4294.25	NaN	1890.82	3519.99	2209.5	2771.97	3310.88	5193.58	4285.21	4496.22	3890.19	3821.68	3804.65	3955.85	4789.39	4885.57	4478.23	4687.6	3922.24	4625.73	4625.73
4301.55	3843.55	3843.55	4706.64	3989.39	4308.4	2786.68	3472.37	5167.56	3426.56	4491.8	3624.76	3738.96	4424.66	3758.29	4494.3	2864.04	4553.48	4553.48	4812.61	4689.19	3716.54	4535.15	5243.48	5135.87	4164.76	5396.29	5651.46	5422.52	4981.76	4981.76	4018	5918.62	4797.17	4201.96	4019.12	NaN	3388.56	4312.56	5653.79	4740.44	4760.09	4760.09	4607.34	5544.79	3544.82	NaN	4504.04	5502.66	4622.78
4014.08	NaN	2768.03	NaN	NaN	4187.31	3481.97	3593.35	3321.16	3403.35	3319.85	3632.32	3506.52	3523.46	4373.65	4537.84	4643.98	3493.52	3506.82	3513.55	4545.47	3458.83	4252.74	4324.82	4405.74	5461.38	6718.54	5056.67	4399.92	3645.06	NaN	3642.8	3828.89	4813.17	3653.54	4057.95	2273.62	2273.62	4029.08	3931.28	4132.28	3180.56	5297.06	5253.64	4253.1	4454.78	4114.9	4238.19	4783.85	4783.85
3407.13	4950.25	4950.25	3970.06	4025.86	3336.11	4130.46	3434.41	3488.06	3554.63	4530.97	3431.75	4397.11	2931.24	2931.24	4656.22	2939.41	3757.52	3850.37	4363.06	4350.53	5151.53	4255.35	4431.3	5534.13	3936.38	4255.43	4112.25	6652.71	4693.36	6178.93	4688.7	4589.76	4735.51	4694.96	4755.74	4023.03	2300.15	4123.85	4020.65	2647.88	4315.59	4159.88	4465.54	4415.01	4487.55	4295.53	5494.13	5300.69	4408.89
4287.33	NaN	3918.29	2932.97	4067.81	3976.77	3352.26	3507.56	2977.78	3518.95	2888.93	3085.17	4397.3	NaN	3494.87	2101.25	4276.84	3625.19	4143.05	4325.35	4287.24	NaN	NaN	2910.9	4677.76	3957.89	3664.01	4416	5118.34	5900.82	4828.09	3006.1	4791.32	4704.88	4678.19	3833.02	3027.42	3927.03	3809.65	3847.14	5400.83	3979.02	3889.99	5252.52	5068.46	5235.34	5113.16	5615.93	3053.26	4700.74
2629.28	3475.53	3421.95	4974.92	4190.47	3390.8	2680.05	3334.8	3311.27	4346.17	NaN	4071.21	NaN	4536.44	4426.73	4229.36	4365.33	4625.78	4361.57	4220.91	3154.35	4401.25	5459.71	5025.18	5069.04	4783.61	6190.18	6166.07	3355.27	3371.47	3973.23	3889.7	4949.88	4020.46	4978.11	3355.92	5098.13	3363.91	3963.32	3980.53	4917.23	4186.49	3031.22	5181.76	4575.72	3171.03	5012.05	5048.34	3998.39	4296.2
NaN	6095.51	3910.66	4130.2	2329.02	4113.7	3507.32	2844.56	NaN	4147.53	2667.41	3693.36	4646.09	3168.32	5396.6	4368.44	4120.99	5290.25	5393.64	4224.9	4311.34	5485.33	4139.32	4139.32	4964.32	6469.2	6428.39	4912.37	5786.88	4455.08	4518.24	4440.59	5889.48	4779.92	3691.35	3691.35	4525.81	3548.93	5897.32	4802.45	4014	4046.49	3876.71	3973.45	5013.91	4087.36	5195.76	5195.76	5524.6	4176.49
4014.51	3396.91	4879.08	4570.49	4853.66	4873.07	3552.18	3668.27	5082.37	5068.98	5152.86	4152.79	3571.69	4186.83	3279.99	4310.71	5399.93	4480.55	5394.44	5469.92	6765.59	6790.15	5057.98	6285.75	6029.1	6042.61	5814.65	7514.62	5953.79	5803.51	6014.68	6158.3	5034.33	5859.15	4729.55	5519.72	4282.97	5666.69	5630.81	5592.05	4755.63	4714.71	4602.61	4798.81	NaN	4006.52	4201.68	5252.41	2964.14	5515.43
5013.14	3944.08	4103.27	4655.89	4078.31	NaN	4106.58	5152.88	4174.66	5042.85	5485.8	5485.8	3030.91	5673.97	3294.19	4123.83	4073.54	4396.82	5102.51	4189.68	5280.89	5124.12	5034.08	5034.08	4854.4	4757.78	4551.9	3588.19	5584.19	5507.42	4553.47	4301.18	4771.11	4446.05	5372.96	5372.96	6028.56	4644.33	5457.13	4619.18	3434.78	3741.1	3136.72	6123.4	6025.94	4818.62	4953.83	4953.83	5364.23	5263.54
5284.6	4003.56	3853.69	3975.17	4046.58	3740.28	4135.43	3552.02	4252.72	4203.07	4279	4503.15	5490.16	4173.73	4170.14	2839.27	NaN	NaN	3694.48	NaN	4879.07	4608.46	4366.81	5687.23	4663.17	5313.91	3460.28	3460.28	3290.08	4510.95	5787.8	5876.86	5490.25	5598.63	6825.25	7004.61	4189.13	4316.76	3270.68	4404.14	4404.14	4320.64	4748.93	5885.25	2076.18	4107.48	4316.15	4092.76	4945.51	3651.18
NaN	4051.42	NaN	NaN	4130.84	3357.54	4057.52	3326.47	NaN	3479.3	3675.24	3675.24	3664.77	3780.83	4477.65	4743.72	4517.39	NaN	6382.11	4335.11	4827.31	5267.44	5582.67	4528.35	5517.39	4248.3	5729.97	5504.51	7219.66	5945.05	6907.87	6567.43	6575.35	4191.8	4354.56	5491.69	4919.7	4082.26	5634.8	4399.91	5804.66	5880.82	3720.31	4741.86	3348.53	3232.93	5170.27	6736.9	6724.83	5599.68
NaN	3368.71	1733.57	NaN	NaN	5031.79	5279.85	2455.19	5386.25	4258.15	3006.42	4399.78	NaN	4631.93	4534.37	5153.27	5153.27	6502.24	4292.68	4374.44	7604.19	6033.87	4417.75	4441.14	3437.66	NaN	4780.71	5765.15	5765.15	5433.24	5477.29	NaN	NaN	5132.58	6376.46	5211.64	5694.19	NaN	5510.61	NaN	4523.04	7371.12	4288.77	4735.3	5716.01	6078.06	6369.09	6587.96	3984.24	5382.88
NaN	5882.29	4483.72	4924	3430.03	5182.08	5266.04	5028.9	5701.32	4892.96	5104.74	4335.24	4237.91	4275.23	5436.6	5321.56	4315.72	2147.74	3608.78	4711.67	5653.33	3809.39	5031.02	5430.32	5594.41	4368.72	4266.4	4323.94	5766.56	5762.38	4395.85	4012.53	5141.8	8415.68	6566.42	5365.7	5331.68	6763.77	6848.15	6650.76	5536.52	NaN	6963.85	4395.95	4879.53	7074.47	5875.64	5534.55	4425.81	5934.99
4489.06	6095.32	3810.11	NaN	3562.19	4844.9	5069.24	4148.63	4907.93	6076.34	4877.13	5959.24	5046.98	4147.66	3882.93	4543.36	4543.36	4523.26	3652.79	3529.25	NaN	3332.84	3071.3	5589.05	5661.78	NaN	NaN	5299.91	5299.91	4488.96	4310.99	4003.27	3873	4316.39	3936.43	3298.41	5341.23	6784.37	6688.09	5551.63	5551.63	4115.23	4105.99	NaN	4315.09	4337.66	4254.3	4551.24	5970.55	6038.63
4862.21	5018.09	4358.78	4035.56	4945.7	6074.61	5081.34	5126.94	5118.65	6281.14	NaN	2364.36	4025.74	5014.8	6173.75	4988.64	4466	4290.55	4556.95	3591.34	4134.33	5530.19	6681.66	5544.69	5618.52	5447.95	7018.31	3387.76	NaN	3310.53	3140.1	6275.77	6348.26	6625.97	5361.25	4306.23	4306.23	5529.47	5548.71	5394.61	6992.28	5959.49	7307.91	7343.94	4274.97	5952.48	6217.24	6211.83	6252.32	4994.66
3742.14	5316.8	5239.86	5207.31	5225.26	5414.89	5451.11	5482.23	4401.98	5251.71	6367.4	5164.74	5066.75	4011.19	5080.49	6185.91	7486.54	3509.6	3228.82	4109.11	2942.54	4412.63	4566.12	5525.28	4514.75	5413.63	3067.74	6878.19	5382.12	NaN	3267.79	7046.39	5420.56	5507.43	4246.56	5405.55	5511.71	7072.28	5704.64	4459.46	5157.91	5696.22	5709.81	5501.54	6347.59	4538.28	5903.34	4673.52	5027.27	4820.31
4796.79	NaN	3663.46	NaN	NaN	4206.12	3920.05	4171.54	4141.31	4257.73	5056.8	4534.9	4867.99	2452.5	2601.91	4683.57	4693.92	5657.46	4213.09	3358.82	3511.11	4404.28	4435.8	4380	4410.43	6612.75	5016.58	4059.81	3931.84	3993.68	4343.61	5053.61	6266.6	3555.64	4629.14	4196.87	6623.51	3912.29	5556.35	5466.42	5039.34	5223.51	3655.33	7534.23	5829.82	6127.28	4821.88	4594.62	4934.75	4639.55
6179.1	4156.15	3960.11	5290.24	6767.9	5231.41	4874.76	5023.52	5023.52	4292.69	NaN	5069.92	4982.69	3961.92	6173.27	4546.96	4698.77	4680.56	4712.02	3804.95	4741.04	3882.34	4441.19	5642.82	5562.96	5553.49	4295.44	4662.99	5516.99	5501.2	5444.36	6578.08	6377.44	3993.89	4703.44	4098.33	NaN	5092.57	4949.02	3639.01	4899.43	6594.52	5421.34	NaN	4981.35	3810.7	4014.72	4637.71	4759.52	5008.99
4900.15	6443.4	5141.68	5212.05	NaN	4192.71	5548.32	5440.53	NaN	NaN	5372.32	6466.93	5222.39	5222.39	5005.59	5045.19	4896.99	4999.5	5895.97	5827.72	5581.96	5581.96	4617.33	4330.2	4114.15	3323.73	2447.54	4357.61	4014.87	5631.3	5536.76	5333.28	3581.55	3581.55	5232.58	5546.42	5591.48	6982.36	7037.53	5406.33	NaN	5499.28	5724.51	7223.61	4903.53	4903.53	5953.74	6225.55	5054.76	4952.03
4041.22	4938.34	4938.34	4378.8	NaN	3741.29	4958.27	4212.09	4265.96	5246.66	5121.06	3841.22	4968.52	NaN	4058.13	4076.62	2876.92	2876.92	4746.82	5857.78	5515.18	5469.04	3706.97	5632.39	5432.31	3922.07	4873.91	5205.81	6475.08	5029.29	4124.5	3958.86	NaN	4752.7	5054.72	4646.03	4735.48	6415.31	5269.57	6603.37	5143.8	5143.8	4162.21	6019.71	7211.84	4105.37	4461.95	5025.45	5045.56	5993.18
5323.76	6498.07	6684.6	4781.86	5086.98	4026.72	3916.86	5420.82	4920.42	4866.65	4176.45	5101.66	4805.65	3517.69	4697.38	4811.09	3996.02	4692.39	4533.63	3598.83	NaN	NaN	4330.7	4376.72	5549.87	4493.17	4453.52	5391.64	5379.48	6465.77	6413.17	5231.83	5354.96	5038.96	4850.25	4173.64	3663.58	5445.53	5072.08	5225.53	3892.6	6920.52	4515.64	5350.81	5970	4544.64	4783.47	4891.69	3982.79	4128.18
NaN	5372.31	5372.31	6400.4	5049.09	4963.79	4138.99	4019.13	4205.99	4842.66	5219.74	4905.09	3746.14	5062.12	3934.01	5033.18	5948.28	5870.92	4560.46	4761.85	4569.93	2614.42	5564.83	4487.84	5729.67	4723.49	4420.7	4196	5252.18	3813.41	5133.38	4995.41	3760.35	5325.54	4643.42	4785.1	4855.37	4757.76	4887.3	3649.11	5152.28	5696.87	5569.25	3950.15	5867	4889.91	4671.96	4825.42	4916.99	5276.55
5211.51	5368.38	5061.02	3318.86	3501.26	3928.47	5220.73	3075.32	3965.39	4207.45	4207.45	4119.62	NaN	5093.76	NaN	NaN	NaN	4695.15	5031.02	4916.73	5001.69	4805.96	4580.12	3192.43	4373.95	4325.68	5570.53	5625.43	4185.93	5452.62	5368.89	4429.48	4713.23	5182.26	6517.76	3967.22	5242.17	5335.13	6377.35	6564.14	7213.94	4618.77	4502.18	4864.13	4679.74	5070.71	3571.95	3422.7	4193.54	5302.75
4170.39	3199.12	3199.12	5108.55	5252.35	2466.66	NaN	4083.39	3199.61	3277.28	4018.15	4905.08	5138.61	2486.71	4175.07	5058.65	4190.11	4175.38	4089.57	4880.05	4830.75	4647.5	4288.51	4819.3	NaN	4426.4	4456.91	5276.21	5221.74	6256.63	5332.05	4931.14	3977.95	5140.53	6448.21	6328.55	5118.63	5027.71	5734.97	5734.97	5960.59	5976.34	5073.56	5232.28	5008.25	5118.83	4815.72	4815.72	3920.62	4283.54
4006.64	6376.11	6297.14	3667.67	6348.75	4996.32	4780.85	4780.85	5278.22	5283.34	4223.29	4267.05	5177.9	4110.97	5199.85	4907.03	3851.34	4964.87	4886.28	4886.28	4640.57	5983.16	5687.87	4576.18	5635.22	5749.68	4373.96	4284.46	5643.11	4435.65	5122.67	3935.11	4847.73	5054.38	6353.5	2996.14	3916.34	4039.82	5349.75	5285.17	4139.48	5774.95	5984.39	5930.45	5975.74	3733.82	3733.82	3925.6	3386.54	4494.41
NaN	4711.9	4638.56	4777.81	4680.86	3693.23	3737.67	4071.12	2982.42	4103.21	NaN	3515.38	NaN	NaN	3645.43	NaN	4019.82	3999.9	3597.19	5088.92	3535.81	5057.8	2639.64	3355.88	4552.25	4546.15	4449.04	4572.1	3815.2	4681.17	5126.21	4023.2	4999.48	4758.02	5131.56	4853.4	5021.47	5274.29	5381.01	6749.66	5573.78	5398.45	5717.81	4783.44	5831.76	4267.8	3628.46	3896.88	3936.23	4578.89
5194.41	4631.73	5192.2	5211.71	5075.91	3835.59	NaN	NaN	3996.88	5206.65	5126.42	5225.91	5080.42	5144.11	NaN	NaN	6133.08	3461.27	3504.89	4674.93	6049.88	4882	4774.14	5999.08	4743.43	4775.59	5626.06	5790.14	4787.61	3659.04	5779.24	4437.66	4200.17	5637.08	5458.1	5272.65	5416.56	5612.53	5569.5	5971.49	5626.87	NaN	NaN	5116.07	4780.21	5002.54	5031.78	4068.98	4233.97	4321.34
4021.9	4785.44	3864.67	3539.06	5084.1	6455.42	5137.96	4915.22	5408.33	5258.36	5318.05	3323.04	3470.47	NaN	5126.53	5126.53	5486.87	5383.63	4051.26	5164.21	3951.53	6388.41	4747.75	4921.87	4224.48	5768.16	5727.49	5448.29	5875.29	4643.2	5466.78	3797.34	3878.49	5279.76	5284.44	3957.53	5402.39	6978.17	7212.68	5433.61	5655.87	7271.3	7391.16	5757.43	4782	5872.26	4959.63	4877.28	3932.98	4190.69
5101.19	NaN	3826.38	5060.03	5253.85	5261.04	5417.82	3969.24	3969.24	4484.67	4541.84	3737.42	4516.78	4307.32	4326.57	4217.25	5237.18	4184.37	4029.57	3317.58	3317.58	5051.56	4136.02	3808.59	4659.24	5637.76	4677.59	5680.48	5605.84	4977.31	4156.03	5336.38	5336.38	5058.04	4047.9	4492.05	4396.56	5292.71	4243.73	4761.53	4702.72	4736.8	5730.96	5981.62	5981.62	4630.02	4145	4313.74	5392.66	3242.78
3315.11	5300.98	5002.55	5478.93	5043.66	5252.22	4466.1	NaN	3243.33	3243.33	4261.71	4411.89	4313	5088	4772.28	5130.38	5168.34	4910.7	4051.44	4969.18	5001.41	3912.58	3315.58	3534.33	4741.38	5703.87	4405.46	4425.76	5510.93	4556.09	5194.12	5544.64	5678.14	5646.35	4648.1	5117.84	5398.84	5255.44	5406.59	5409.01	6751.58	5417.79	4210.44	4426.68	4896.33	4991.19	4986.19	5047.2	5239.4	4126.95
3613.74	5760.62	5965.42	6233.28	4392.48	4392.48	5308.59	4291.39	4202.19	3946.46	5521.62	5395.05	2356.69	5162.78	3931.29	5099.55	5085.87	4944.92	4859.76	4517.71	4652.56	3446.93	4915.26	3746.49	3867.75	2762.36	4558.1	4122.25	6618.85	5352.99	4872.2	6358.06	5266.01	NaN	5197.01	NaN	5482.74	NaN	5539.95	4572.66	5758.94	4438.07	3659.6	4858.64	3744.16	4853.43	3164.64	3214.55	5029.39	4974.77
5260.29	5412.01	2897.86	4227.17	5343.49	4500.12	4579.08	4445.97	2737.66	3391.72	3946.12	3804.95	5988.02	4361.62	5482.24	5594.64	4396.46	4457.19	4360.87	3129.04	2889.51	5120.36	3715.72	3678.25	3517.42	3792.98	3518.69	3239.52	3307.91	3512.88	5217.82	5440.89	7005.13	6912.71	5512.6	4689.52	4488.33	5657.31	5859.72	5039.79	6089.19	5055.35	5427.36	3372.29	4314.96	4208.16	5193.16	5358.01	4277.48	5483.07
4115.3	6320.65	3217.21	5246.19	6494.27	6494.27	5139.82	5112.4	5338.54	5279.99	4117.63	4397.38	3574.47	4241.33	3435.6	5181.1	5017.61	4984.24	4850.29	4901.44	4843.2	2955.17	5736.61	5470.66	4550.84	4659.85	NaN	5175.61	NaN	4278.59	4468.45	4380.1	6621.68	5410.75	5481.74	5150.02	5169.61	5586.44	5692.56	4409.85	5947.98	5861.55	4732.09	4869.22	5191.29	5361.57	5026.82	5136.14	4266.19	3939.84
NaN	5413.76	5484.48	4485.64	5274.43	5329.72	5567.18	5422.63	5218.45	4303.42	4581.77	4625.14	4277.8	4277.8	4408.37	5306.2	4326.46	4866.38	5010.19	3817.85	4900.01	4056.85	4978.68	3623.07	5102.11	5102.11	5880.89	4392.61	4569.83	5168.46	4999.39	6635.68	5324.33	5448.89	5204.4	5319.82	5580.35	5580.35	4596.21	3758.55	4626.55	5095.78	4814.93	4928.55	4156.37	4127.13	3119.74	4281.03	3957.01	3957.01
4957.01	4423.97	4415.07	NaN	4236.07	4190.04	3832.21	3179.58	3182.46	3583.49	3383.38	5127.38	4137.79	3856.2	3807.38	3937.21	3220.65	3490.61	3985.7	4016.91	4834.35	5797.52	4957.04	4453.64	5795.43	4685.76	4293.01	4369.46	4654.98	4628.7	4423.39	5457.92	5655.76	5583.07	4646.15	5531.71	5765.63	4560.67	5574.57	5908.36	4910.03	4077.8	5082.75	4995.35	4182.52	5299.94	3281.32	3706.44	3724.47	4412.21
NaN	5222.41	5307.12	5249.35	4989.08	5089	4564.6	5360.95	3933.07	5044.35	4108.31	5086.61	5005.5	5005.5	3440.96	4093.95	4012.72	4890.87	6285.35	4658.48	4627.89	5759.26	4757.58	5638.23	5385.5	5385.5	4238.61	3269.26	4106.14	4964.22	4252.42	6392.02	6859.89	5617.52	4775.01	3184.75	4791.79	4791.79	5136.74	5143.15	4785.01	4972.91	5256.81	5169.28	4418.49	5501.06	4359.79	4308.88	4289.27	4289.27
6423.97	5205.03	5205.03	5049.65	4049.61	4769.01	4082.81	5397.81	4277.27	3997.19	4124.28	3235.18	2740.19	3363.81	4117.97	4966.54	4134.11	3994.87	3994.87	5120.34	5052.78	3898.99	3670.77	5639.28	4099.22	5406.79	4232.74	5481.7	5040.38	5135.3	5487.87	5450.59	4692.14	5604.5	5610.94	5934.85	5001.3	5241.64	4789.8	3971.27	4269.53	4173.09	5494.65	5490.89	4599.27	4535.56	4345.02	4550.03	4457.62	3697.52
4932.8	4960.48	4927.43	3133.4	3715.75	6323.84	5247.04	3043.74	4007.34	5194.24	3893.13	5292.78	5018.21	4981.71	3998.51	4841.31	4708.54	4730.69	3442.44	2842.95	3325.87	4928.64	3835	4401.71	4149.67	5454.77	5038.74	5228.61	4040.04	3974.11	5437.16	5512.04	3858.51	5717.14	5909.09	3260.93	4718.8	4713.43	6356.62	6437.14	3991.26	5038.79	4134.08	3898.49	4348.93	3347.99	4541.52	5340.92	5266.28	4345.94
6561.58	3962.88	3962.88	4530.46	3375.1	5129.35	5129.35	NaN	3618.99	3672.7	3839.76	5022.56	4655.73	5940.06	3901.17	5906.6	4978.31	4644.44	4644.44	3980.8	6057.47	6065.56	4054.99	4834.9	5686.93	5726.16	5508.51	5667.85	5544.64	4957.17	4957.17	5074.61	6645.25	4901.26	6979.66	5610.9	5568.35	4609.63	5925.35	5921.5	4988.46	4927.53	4927.53	3177.2	3899.17	3998.15	5173.89	5394.91	5379.46	4229.67
3455.28	4947.56	3665.35	6118.11	3801.72	5007.01	4117.47	4251.38	4493.69	6022.81	6022.81	4036.92	3944.3	NaN	4863.12	3304.65	NaN	5005.12	4031.67	4859.14	4662.12	4752.67	3649.74	4620.97	4501.54	4139.23	3436.38	4077.72	4336.41	4635.69	3773.88	5827.05	4580.86	5574.88	6970.64	5651.67	5500.08	5852.19	5748.08	5858.31	4854.11	6052.22	6049.33	5725.46	3750.81	5173.66	3802.92	4981.21	5314.1	5264.17
3953.81	3795.01	2869.44	4633.13	3816.58	4836.32	4836.32	4219.1	4794.72	3811.87	5093.21	4868.07	4881.91	3845.57	3744.04	4573.85	5666.53	4240.24	4240.24	2944.52	2939.91	4734.87	3993.08	4831.95	3629.95	4556.93	5459.73	5419.17	5621.05	4041.69	4041.69	5463.73	4315.63	5427.05	4530.62	4629.37	5796.63	4601.69	5876.88	4724.08	4749.45	4501.53	4501.53	4731.82	3866.23	4146	5129.32	4279.7	5157.8	4066.65
4233.4	4036.44	5072.02	4141.33	4092.98	4288.98	3561.89	3455.28	3312.83	4300.83	4230.53	4230.53	4998.82	3820.81	4854.88	3218.34	2087.91	3230.77	3323.36	4227.96	4043.4	3932.61	4874.68	5850.34	3845.85	5591.17	5548.68	3415.82	4875.55	5467.51	5595.09	5448.47	5584.16	5891.18	5659	5668.76	4816.01	5636.56	5630.34	4620.99	3390.55	5000.82	4716.62	5098.94	3189.19	4528.94	4246.6	4246.6	3629.46	4392.61
5147.61	3802.62	3915.44	4729.71	3918.67	4162.35	3520.7	4153.47	3846.89	3033.94	3994.84	4145.92	3396.82	3476.53	3397.79	3337.77	3322.8	5133.65	3212.43	3916.45	3145.7	4757.26	4734.93	3692.39	4570.29	5650.66	5616.81	4223.83	5701.67	4879.79	5588.84	5507.5	5404.16	3302.28	4435.74	4727.08	5985.9	5012.55	6023.23	5890.4	4579.07	3814.57	5155.52	4216.49	4249.49	4223.84	3637.88	3854.22	3212.4	4842.56
3961.96	4989.58	4016.33	4191.88	3370.3	4144.79	5976.33	2768.79	3430.44	2461.26	4029.63	4029.63	4131.17	4083.03	4134.58	3930.28	4057.11	4004.98	4034.17	3998.26	4845.65	3821.37	3900.2	3740.13	4389.36	5762.32	5802.84	5341.58	5554.01	4244.03	5675.92	5475.92	5839.3	4772.26	4844.69	4844.69	5872.02	4266.25	4394.34	6096.92	3713.53	3760.5	6168.54	4162.87	4242.33	5226.39	3541.58	3541.58	3555.97	3800.8
4183.93	3412.97	3386.69	4111.33	4077.89	4489.91	2249.85	3430.96	3531.17	4096.49	4134.39	4065.73	4056.55	2861.74	2925.84	4247.42	4247.42	3332.25	3275.2	4085.3	3434.82	3708.17	4587.23	3740.4	3755.88	4436.3	NaN	3872.77	4567.76	5282.65	4350.93	5897.7	4543.68	5678.02	4717.46	6198.25	5814.48	6337.95	4866.26	4712.98	5066.42	6242.3	5132.74	5330.58	5298.79	5420.11	4602.18	4699.8	4826.73	4906.8
4910.6	3909.76	3953.5	3091.74	3989.99	4028.46	3346.06	3466.81	4233.19	3386.55	3321.63	3321.63	3988.2	4120.21	2926.9	3347.46	3282.75	2710.25	5093.65	4159.64	4284.35	3971.92	3839.95	3839.95	3977.72	3810.88	4508.52	4686.73	4708.05	4597.01	5371.88	4271.18	4528.19	6163.18	4542.98	4911.45	3823.46	4612.25	6274.33	6313.57	6213.42	6351.08	4379.77	5034.86	4112.69	4220.04	4496.67	3855.37	4837.94	3960.03
3151.56	3480.45	2458.82	4523.59	4523.59	3267.15	4194.56	3392.19	4128.16	3966.73	3960.62	4143.99	4186.06	3345.41	2811.84	3405.79	3405.79	2900.51	2974.23	2943.05	3457.22	4027.59	4064.32	3974.22	3791.85	4507.44	3853.61	3717.89	3717.89	4829.48	4762.37	3776.99	4776.44	4783.54	4662.53	4925.22	4942.97	3630.51	5165.72	5099.16	5124.25	5181.2	3117.08	4149.8	3917.8	5212.86	3373.02	3730.97	4576.33	4409
3944.22	3649.3	4034.02	4057.01	3893.04	3933.05	3872.59	3128.59	3256.59	3345.54	3506.87	3421.13	2732.5	NaN	3670.28	3395.75	2863.56	3326.7	2882.27	4147.53	3388.49	4283.71	3814.67	3202.99	3244.05	3977.82	3732.7	4449.59	5812.08	4977.15	4636.1	5833.57	6087.84	6046.02	5606.13	4358.96	4647.44	4855.76	6160.23	3792.5	4825.87	6322.09	4701.8	5207.86	5192.29	3167.9	4328.24	3606.32	3786.32	3647.29
3294.8	3403.06	3377.61	3475.41	3475.41	2948.18	3022.83	3517.8	4195.82	2979.26	3110.3	3686.17	3719.75	2442.33	3633.7	3563.67	3059.86	4369.35	3472.81	4091.87	4128.54	4341.17	4075.84	3887.84	3682.82	3092.42	3704.21	3715.81	4546.14	4739.42	3821.3	4870.91	4828.57	4481.84	4863.74	4983.64	4919.06	4964.12	5334.99	6235.34	6235.34	5369.47	4443.17	4116.42	5348.94	4319.55	4342.49	4364.86	2800.02	3731.03
3538.6	4261.18	4436.33	4298.82	3642.82	3590.84	4510.73	2974.56	3917.48	3917.48	3701.66	3739.28	3175.99	2974.36	3396.69	3513.16	3502.68	3476.37	3909.07	3910.27	3720	3859.8	3795.63	2229.12	3583.9	3509.72	3560.37	5463.86	5467.97	6780.14	5335.97	5260.98	4004.09	4004.09	5673.15	4608.21	5589.32	3543.47	3547.58	4819.44	5003.02	5107.39	3551.6	6185.83	4242.66	5117.22	5245.96	4162.03	4271.66	4084.89
3802.1	3481.39	3581.04	3597.39	3855.41	3855.41	4501.01	3054.21	3167.37	3835.2	3793.56	4610.05	3746.03	3777.82	3757.7	4562.73	4371.86	4361.9	2983.28	2616.15	2824.31	3383.58	3870.55	3886.84	3349.61	4096.64	3902.12	2737.71	4412.79	5830.62	3582.6	5742.16	4652.53	4946.62	4771.57	4807.32	5003.69	4983.21	4509.13	3990.36	3135.7	4166.67	4626.68	4826.59	3724.72	3878.03	4160.6	3473.72	3726.53	4530.73
3556.25	3535.76	3655.82	3594.43	3761.98	3768.21	3886.94	2500.09	3423.79	3409.4	2838.11	3781.94	3631.63	3050.03	3643.4	2459.23	3470.82	3013.78	3635.5	3463.58	2371.5	3320.24	3934.61	3738.41	3941.18	4875.95	2967.59	4712.62	4866.79	5761.88	3815.45	4946.44	3647.6	4695.67	4649.26	4884.58	4681.23	5054.1	5106.37	3887.88	3942.66	3909.2	4790.25	4894.92	5947.47	5096.78	4228.04	3467.91	3416.89	3698.17
3621.46	3448.34	3448.34	3764.13	3843.49	3220.3	3117.81	3759.37	3223.43	3086.85	3182.64	3964.22	3018.31	3778.27	3730.66	3794.81	NaN	NaN	4260.46	3577.43	3579.99	3497.66	4133.98	3144.81	4678.84	5950.48	4715.84	4004.23	4801.44	4801.44	4857.8	2861.3	3621.09	5764.63	3526.65	5942.3	5935.27	5929.24	4920.52	4104.43	4058.27	5428.63	5450.64	5208.83	4383.11	3702.39	3752.85	3625.43	3850.64	2365.11
2964.16	3040.09	3672.46	3848.65	3821.08	3867.27	3873.73	3154.55	3865.19	3865.19	3760.47	3798.39	3761.63	3894.12	3594.95	3548.41	3841.5	2427.88	3606.75	3162.36	4166.46	5098.18	2626.09	3317.26	4837.53	3952.66	4374.83	4776.25	3541.35	4429.08	4724.71	5674.17	5469.55	4678.98	6093.39	4951.32	3724.54	5077.52	4928.04	6241.3	3123.51	5196.64	3982.25	5165.38	3610.6	4017.14	3264.96	3786.42	3061.91	3833.53
4345.44	2957.7	2957.7	2985.19	3605.56	3086.3	3407.5	3098.63	3177.5	3850.54	3828.09	3885.07	3793.24	3267.81	3143.18	4244.23	3746.17	3746.17	3841.93	4293.01	4908.04	4244.3	3151.87	4980.98	3986.03	3820.98	3959.18	4694.61	5863.48	5863.48	5917.42	4721.37	6111.74	6106.29	5756.24	5758.45	4019.1	4706.74	4027.55	5272.63	6180.93	6556.93	5211.86	5076.88	4251.23	4184.82	3729.59	3912.72	3711.56	3644.09
4391.06	3497.2	3574.64	3074.93	3440.76	3509.81	3555.31	3659.4	3757.65	3723.89	3723.89	3706.07	3732.56	3679.04	3512.69	3463.65	4156.99	3373.1	3130.14	3534.91	4296.7	4120.38	4120.38	4969.33	4760.3	3855.03	4703.14	4576.19	5546.11	5692.2	4637.86	4443.68	4673.73	3744.95	4766.05	4677.21	4910.12	5164.23	6286.7	6156.64	4736.48	4807.03	6033.42	6128.73	5228.91	5151.37	5151.37	4340.89	4449.04	3524.49
3647.6	3313.54	3313.54	4506.79	3729.87	2953.68	3726.09	3754.28	3653.46	3756.42	3249.45	3882.8	3733.09	3753.65	3753.65	4261.49	3502.36	3477.05	4050.17	4181.3	4315.01	4060.92	3974.51	3974.51	4706.1	4638.01	4727.11	4737.41	6017.93	5994.98	5748.71	5717.55	5937.17	5897.35	5387.86	5557.78	5944.24	6033.99	6026.8	5016.27	3664.77	3703.52	4892.25	4903.49	3949.16	5013.13	4406.84	4406.84	4464.42	4551.32
3408.75	4244.85	3300.75	3435.2	3535.54	3558.95	3576.5	3497.5	3639.01	3506.56	3506.56	3653.73	3610.63	3478.18	3026.78	3642.65	3604.57	4186.37	2777.3	2777.3	4140.17	3471.6	4188.16	4352.68	4257.42	4969.01	4826.24	3716.22	3822.17	4836.3	6489.63	2534.97	6141.94	4582.51	4582.51	6020.8	5551.81	6067.99	5821.56	5731.1	7202.81	4934.62	5883.42	4974.14	4790.84	4689.09	5070.85	5091.4	5463.66	4535.9
3508.36	4157.32	3435.37	3465.62	3493.02	3498.86	3681.87	3493.19	4335.87	3082.72	3784.31	3002.23	2920.84	3676.19	3617	4179.85	3926.74	3511.61	3504.76	2776.89	3546.6	4314.33	4481.81	4810.17	4111.66	3194.27	4910.51	4910.51	5022.72	4918.08	4671.34	3561.74	4283.78	5862.18	6289.9	6173.83	5585.93	5491.15	6029.33	6029.33	4746.02	3761.95	4981.25	4950.83	4174.22	4023.12	3967.82	4276.53	4348.91	4589.79
3678	3384.45	3285.13	3951.35	3207.45	4216.65	4189.83	4159.85	3499.06	3532.26	3532.26	2824.52	2998.91	3628.92	3495.99	3556.55	3645.32	4375.16	3583.6	3536.62	4293.49	5111.53	5111.53	4418.5	4441.51	4229.44	4084.06	4041.89	4916.38	5113.05	6121.58	4907.39	6393.41	4627.37	4377.33	4679.74	4324.48	4896.08	4553.41	5001.93	4963.96	5959.22	4866.95	5100.05	6500.31	4222.98	4379.26	4486.33	4387.39	3019.84
3255.65	3585.16	4127.88	3198.65	3333.39	3397.12	4319.51	4169.04	3306.76	3609.51	4150.45	3338.43	3655.31	3558.19	3471.77	3471.77	4285.21	5214.24	4503.72	4329.91	4542.79	3799.43	4487.22	4659.01	4395.04	4117.8	5043.49	5043.49	4073.35	4212.16	5149.94	4759.38	4440.34	4586.61	4739.34	5865.52	6022.63	6085.95	6540.98	6540.98	5104.48	4843.79	5041.18	5140.35	4116.74	4288.56	5640.7	4616.82	3860.69	4606.86
3310.03	4087.68	3935.54	4020.13	4274.75	5017.58	3484.65	3425.52	4214.59	3993.11	3840.47	4252.86	4311.2	3461.76	3486.99	3643.04	4622.52	4404.53	5481.32	4036.54	4568.88	4588.66	3664.86	4273.46	4463.61	4288.86	5198.66	4079.21	5371.83	6568.14	5280.36	6368.97	6037.45	6400.68	3549.69	4629.55	5723.19	6088.05	6514.17	5150.87	6328.22	5267.24	5057.11	4190.69	4936.34	5218.32	3371.05	4337.78	2817.45	3951.72
3619.12	3783.91	3713.49	3984.8	4731.5	3230.53	2774.37	3371.06	3363.02	3382.05	4221.46	4266.77	4266.77	4605.33	4337.78	4682.24	4390.67	4219.81	4337.89	4425.69	5369.4	4401.26	5651.29	4621.33	3596.85	2267.97	5147.76	5147.76	4096.32	3877.16	4967.73	4995.52	4620.28	5815.04	4392.52	4619.24	4799.52	6095.16	4796.9	4796.9	6540.71	5363.31	3878.26	3859.47	4960.58	5246.04	4362.55	3710.44	4499.05	3841.5
4701.49	3729.09	3946.21	3933.75	4209.22	3690.07	4752.39	4771.81	3850.33	3897.1	3852.63	3346.2	3554.83	5198.29	3208.84	3313.91	4399.84	5295.36	4428.95	3334.96	4192.9	4429.13	4551.4	5226.03	4140.63	4495.21	4356.47	5400.56	5400.56	5352.32	6493.86	5094.71	6072.57	5758.04	6119.23	7583.38	5807.98	4274.91	7322.09	6079.03	6191.35	6676.36	5076.19	4678.6	5143.65	4943.35	5409.58	5416.56	4343.71	4749.97
4495.78	4404.53	2152.07	4277.31	5457.2	4333.01	4788.49	4032.86	3323.6	4068.92	3931.14	3923.87	4181.56	4205.27	4503.88	4452.09	5339.9	4194.55	5062.16	5060.3	4508.94	4247.5	4710.58	4979.04	4761.02	4707.66	4651.05	4381.43	5597.86	3927.67	4173.13	5312.24	5078.43	5063.02	5083.23	4978.6	4781.12	6641	4166.96	4436.2	5694.41	5859.93	5397.06	5520.13	5262.36	5062.12	4188.87	5530	4516.34	4126.81
4425.79	4612.56	4588.95	4591.52	4539.08	5604.6	4636.64	3763.98	4728.17	4823.04	4110.21	5030.59	3806.24	4861.72	4140.64	5095.37	5123.81	4378.26	3598.19	5291.42	5291.42	4500.5	4329.9	5405.46	5328.66	5438.53	5447.11	5247.23	5084.83	5106.28	5004.35	5084.79	5084.79	5305.64	5137.11	6363.94	5409	5343.16	6345.24	5276.91	6835.39	6636.93	5453.24	5669.19	5669.19	4544.01	4492.71	4441.53	4689.53	4423.7
4623.91	4655.98	4443	4546.22	3461.25	4843.19	4819.43	4710.97	5758.23	5797.56	3992.47	4782.73	4662.61	4662.61	3682.17	6238	5015.91	5173.02	5149.45	5506.2	4340.09	4558.42	4575.63	4752.94	3390.79	3390.79	4359.1	4634.75	5123.76	4101.4	5307.11	5158	4972.44	4935.57	5936.75	6058.67	6302.52	6302.52	5132.53	5085.88	5521.92	5440.5	5296.46	4219.22	5560.13	5563.59	4512.6	4351.24	5409.36	5256.62
2620.77	5379.46	5150.1	5338.2	5552.15	4488.73	4495.01	4597.96	5846.63	4794.61	4982.38	3994.93	4785.77	4153.84	5013.44	5028.52	6452.47	5080.52	4086.9	5341.56	4152.63	5817.99	5907.62	5755.42	5642.39	5395.55	5031.36	6736.42	5171.97	3955.66	4948.05	5139.15	5139.15	6114.9	5290.47	5136.55	5145.67	4908.35	5861.2	4599.19	5223.35	5289.42	6752.59	5319.47	5709.13	5802.9	4023.3	5098.7	5386.67	4432.77
4700.62	4738.83	5610.39	5848.5	4808.93	4149.39	3756.21	4535.33	3684.6	4774.77	4769.83	4746.47	4348.98	4348.98	3482.77	4736.51	4481.2	5784.37	3418.53	4855.48	3444.89	5735.56	4818.5	5808.34	4811.23	4989	4869.61	4611.49	4720.78	4343.26	4269.18	4133.59	5206.83	5135.37	3969.04	4581.13	6446.67	6446.67	6632.4	5104.51	6724.97	5043.44	5187.11	3914.1	5618.3	5203.44	5293.14	3907.54	3995.69	4320.03
4403.87	5448.58	5448.58	5475.98	5266.26	5586.83	5712.71	4792.49	4156.03	3064.32	4841.48	4320.61	3715.5	3403.69	3514.36	3899.48	4868.47	4680.99	4698.65	4836.33	4725.16	5804.54	4763.63	4043.29	4869.67	4612.15	4612.15	4388.25	5379.69	4401.7	5312.49	4187.62	5410.47	5105.21	5048.59	5168.64	5054.9	6424.37	4866.55	4892.42	4893.99	4893.99	5474.31	5461.15	5052.83	5122	6443.32	6521.76	5371.85	5121.76
3890.75	5583.09	4368.39	5720.25	4759.67	4357.33	4759.33	4750.62	4930.51	4962.65	6204.61	4099.38	4520.57	5078.19	5377.8	5565.18	4689.84	4657.44	5790.85	3830.58	4893.53	4718.72	5049.61	4954.67	4859.15	5602.36	5529.96	4621.43	4555.96	4557.94	4255.76	5556.98	6597.48	5244.12	5222.88	4239.8	5136.14	4855.16	4839.41	6082.06	6222.09	6151.66	6156.75	4609.11	6428.56	5152.41	5152.41	5017.46	5929.84	4644.51
6047.62	5593.81	5643.06	6727.82	4608.04	5868.1	5868.1	5922.19	4920.16	5068.55	4124.95	4320.6	4253.48	5406.8	4394.91	5602.73	5654.1	5785.63	5785.63	4553.32	4540.5	5789.67	4682.03	4760.19	4881.67	5636.01	4719.29	4623.05	4331.09	5408.69	5408.69	5220.28	5247.08	5123.94	5292.8	6431.15	6372.89	6064.19	4969.08	6098.05	6056.07	5979.63	5690.52	4609.04	5889.44	5833.35	5944.08	5889.33	5294.22	5432.96
4829.12	4704.03	5720.82	6960.47	6816.42	5493.48	5882.98	5606.81	5853.92	4732.68	6129.12	5008.15	5277.37	4303.99	3671.56	4439.42	5605.32	4549.51	4597.23	4871.02	4907.17	4729.91	4610.77	3538.66	4945.87	4104.96	3982.25	4603.7	4442.38	4514.83	5407.92	5156.4	5191.34	5257.48	5191.58	6139.25	4381.61	5672.09	6012.7	6181.97	6138.46	6043.56	5835.58	6046.5	6143.05	5385.72	4114.23	5220.43	5836.31	5802.26
3928.48	5860.82	5564.33	5457.01	7038.71	5607.91	5607.91	3509.56	6008.3	4705.57	4028.08	4049.17	4245.2	6408.97	4243.4	5280.89	4286.08	4570.93	4570.93	5556	4525.63	4594.88	4638.4	4720.71	4939.95	4655.26	5596.8	4639.26	4515.6	4266.08	5297.82	3303.4	5282.6	4176.83	4085.44	4984.44	4838.1	4798.53	6136.3	5147.37	6006.3	6070.01	6113.67	5678.82	5809.75	7196.29	5233.22	6849.23	6976.86	5042.66
5837.15	5867.7	5867.7	4310.15	4590.09	5623.61	5720.62	4328.82	4559.07	4785.2	4016.26	5224.83	3997.08	5405.91	5405.91	3732.77	4549.11	4575.53	3800.49	4423.49	3852.56	4654.26	3851.76	3851.76	4512.58	3777.14	5526.62	4387.47	4110.01	5205.11	5289.7	5201.14	3980.96	3963.1	4120.98	4750.05	4877.66	7452.82	7452.82	5986.89	5669.65	6038.41	6041.29	7460.57	7632.28	5464.43	4463.11	5289.35	5200.86	4018.43
4104.37	5071.85	3862.66	5112.66	3088.31	5585.83	5585.83	5578.14	5468.64	5496.02	5462.3	6037.67	4727.81	5040.69	3974.66	5275.77	5350.71	4342.45	4342.45	5000.19	4308.33	4600.2	4242.48	5540.64	4645.77	4593.43	4600.41	4221.42	4108.51	4230.81	5210.85	5166.59	4972.17	3993.08	4145.68	3972.15	5288.88	6234.49	5158.5	5158.5	6135.58	5760.14	5809.65	4917.91	5809.6	5420.91	6853.93	6777.96	5721.35	5327
4530.87	5737.31	5913.93	5902.03	7216.46	5742.82	5693.46	4348.92	5925.26	4801.13	4797.21	4624.78	4758.7	6061.95	5156.2	4049.85	6651.67	5157.71	5394.97	5468.78	4251.81	4587.56	4625.71	4625.71	4763.5	4579.67	4499.92	4581	4268.3	3450.87	4121.22	4043.05	5055.57	5302.52	4879.51	5204.68	5328.32	6112.22	6003.72	5953.11	7306.16	6131.42	4771.54	6139.73	6139.73	6072.78	6067.39	5941.54	5822.46	6101.04
5445.19	5779.92	5481.16	5493.77	5511.94	7193.94	4139.87	5887	4188.1	4389.88	4525.75	4473.85	4960.03	6101.89	5116.35	5147.6	5327.7	5175.35	4519.59	4371.43	3705.35	4565.22	4416.5	4606.02	3508.89	4530.62	4280.69	5245.01	4418.64	4141.97	4284.72	4450.19	5194.26	4204.06	5009.19	4925.37	4921.66	5907.99	4456.94	4725.92	6126.44	4819.18	5934.84	5934.84	6005.19	5150.61	4297.91	5586.18	5635.01	5892.54
6473.65	7864.64	4670.5	6096.96	5795.06	5901.3	4613.96	3696.81	6583.59	6779.92	4292.45	4292.45	4638.7	3692.72	4516.32	4795.1	3966.15	5442.53	4758.47	3983.68	4976.75	5230.33	4328.81	4328.81	4255.6	4276.05	5533.48	5582.23	5078.69	4994.62	4882.09	3792.61	3636.61	4954.63	5049.96	5083.87	5053.57	4687.85	7412.78	5282.46	5724.23	5500.65	7118.5	7142.82	5557.93	5573.88	5471.78	5549.54	4409.33	4484.84
5635.63	6649.75	6466	7861.02	6348.55	4684.29	6500.91	6500.91	5355.96	4382.16	5441.51	5208.06	6326.85	5259.38	4579	4757.51	4841.35	3893.43	6072.86	6072.86	6370.56	5340.37	5045.89	5159.08	5350.93	5594.67	5280.72	4549.08	4549.08	5234.47	4105.16	5145.75	5166.83	5234.37	4226.17	4911.87	5928.8	5908.12	4912.92	6080.86	5933.88	4664.55	6311.89	4950.93	5028.97	5855.56	5667.95	4429.27	4602.08	4625.43
5637.79	5501.21	6783.24	6696	5327.08	3934.73	6769.4	5343.5	5344.16	5450.57	5232.23	5629.66	5192.46	4079.43	5547.38	5468.71	5914.63	5590.07	4618.18	4750.76	5031.35	4052.43	4342.14	4361.12	4284.42	4219.49	5154.31	4150.15	5541.22	5372.4	4797.74	3928.93	4013.76	4965.96	5647.35	6448.14	6448.14	6232.26	4944.3	6217.08	6213.9	6045.7	6010.67	5635.95	5371.22	5866.99	5856.34	5877.5	5877.5	4644.9
5944.45	6878.21	6884.14	6798.7	6933.36	4296.92	5626.43	5626.43	5763.63	4498.3	4668.9	4580.05	3803.82	5889.34	5002.47	3917.72	4844.18	3143.26	5243.94	5243.94	3329.88	5212.72	5229.23	5294.77	4267.86	4487.1	3487.35	4288.87	4288.87	5204.46	5221.89	4888.78	5001.44	5291.19	4980.46	5152.97	6173.8	5721.99	6064.48	4962.48	4287.47	5722.51	7401.53	7243.71	5467.49	5038.58	5242.7	5867.72	7180.26	5764.36
5511.72	6708.07	7063.41	5399.99	6413.56	6375.17	6300.33	5055.53	6170.06	5081.34	5196.89	5374.02	5412.82	4524.57	5510.19	4642.54	4788.97	4665.02	5867.45	4728.59	4728.59	4878.61	4991.24	3949.25	3875.81	3796.48	4143.59	6239.49	3881.26	4823.58	4075.51	5164.85	5277.07	5244.28	5159.66	4780.59	4780.59	6047.87	7584.8	4264.31	5661.51	5528.17	5923.39	5806.37	5974.46	4822.2	5822.81	5699.32	5699.32	4975.26
4085.87	5235.97	5015.8	5060.54	5868.85	5121.75	8084.87	6366.58	6310.7	4217.04	4139.61	5538.83	4552.52	3426.85	5477.92	4460.08	4460.08	4291.46	5682.32	5377.57	5477.55	5548.6	5759.1	3874.52	4703.69	6104.26	4955.54	4918.19	5892.41	5858.38	5947.2	6115.63	5931.11	6044.33	4507.21	5923.61	6612.45	6612.45	4970.43	4831.98	5937.75	5986.51	5587.28	4204.2	4387.8	6053.72	5804.47	5528.91	4451.9	5583.07
5643.17	6266.29	6118.24	6378.24	6318.99	6364.21	6706.79	6290.1	6436.51	5393.69	6614.19	5384.61	5384.61	4496	5592.18	5542.76	5523.55	5331.92	4649.92	5539.75	5740.57	5682.37	4782.31	4439.56	3608.41	4661.05	4650.23	6145.83	5068.28	4818.91	6031.77	4965.98	5017.05	6169.76	4903.49	6188.77	6188.77	6216.9	5905.23	7693.19	6181.4	5932.67	4570.29	5890.45	5604.74	4180.31	4755.97	4424.99	5795.88	5889.45
5600.09	4108.46	5114.4	6509.49	5020.73	5260.2	5484.23	4324.41	5137.99	5401.18	5109.36	5137.94	5286.29	5494.27	5455.57	5575.57	5798.97	5727.56	5695.14	4681.75	4763.52	4462.97	4776.09	4618.89	4715.55	4889.14	5204.11	4742.95	6085.41	4990.83	6156.79	6032.32	6130.61	5010.55	4829.82	6116.71	4830.09	6239.14	6461.09	4358.37	4589.29	5550.33	5508.84	5695.33	5408.07	5723.2	5568.43	5679.3	5644.02	5514.77
6444.66	5255.48	5280.15	6765.52	6496.56	4814.89	4924.72	6852.86	5205.71	5205.71	5210.33	4033.64	5480.61	4790.29	6531.54	6429.72	6147.59	5232.92	6728.32	5679.58	5422.1	5646.21	4245.37	5330.06	4484.84	4455.62	4590.41	6128.41	3758.03	3999.61	4614.6	6078.12	6305.33	6156.65	4849.93	5237.55	5037.25	6283.43	6097.11	6288.52	4803.09	4852	6291.49	7526.03	4317.53	5657.73	5514.08	5949.12	5717.73	6975.15
6143.88	6390.3	6390.3	6666.57	6230.87	6405.4	6355.52	6523.97	6617.53	6659.67	4982.41	6487.34	3791.57	4976.25	6197.59	4796.12	6132.45	6039.38	6543.39	5231.15	4259.36	4913.46	4165.39	5497.3	6820.05	5408.95	5618.45	6116.04	6187.12	6187.12	6435.63	7595.74	7394.95	5511.97	5702.03	5656.38	5689.36	6452.22	5926.83	5982.66	4425.49	4425.49	5651.09	7263.11	7073.01	6791.74	6990.88	4982.49	6500.53	6622.5
4685.54	6161.5	4864.01	3733.12	4733.86	5031.04	4990.04	5943.91	6155.22	4689.91	4689.91	6254.77	6265.99	5108.84	6115.88	4867.98	5264.27	6519.06	5372.98	5251.5	5601.23	4427.27	4427.27	4458.41	6945.87	7056.86	7045.51	5758.9	5715.33	6056.59	4761.77	7567.56	6083.54	5649.22	5649.22	5241.62	7046.96	4962.03	4348.31	4280.7	4103.78	7214.83	6932.19	5633.4	6909.54	6859.59	6859.59	6296.82	6081.1	8124.39
3648.6	6478.13	6478.13	6443.7	6138.62	6462.25	7888.24	5693.19	6177.28	6083.28	6377.31	7785.83	5897.38	4881.55	6177.24	6051.72	6289.04	6289.04	6622.96	5323.51	5446.63	5663.08	5458.85	5655.64	7036.59	5054.75	5284.79	5959.64	5893.71	5893.71	5743.55	6371.16	6454.64	6533.78	6430.75	7790.85	7372.6	7508.83	7508.83	7227.32	5315.32	5560.44	5502.99	5764.93	5219.72	5300.26	6850.75	5293.45	5280.8	5330.06
4125.35	4618.59	4875.92	4032.83	5022.37	5209.61	4777.77	8265.89	3351.71	6282.82	3446.25	6187.08	5881.53	6005.44	5002.46	4199.14	5122.1	4997.14	4041.22	3241.1	5387.18	5335.93	5260.05	5513.58	5749.17	5862.29	3786.2	5049.93	6290.56	4870.79	6122.63	5701.68	5874.24	5746.88	3589.95	5979.09	5884.89	7239.27	5422.75	6588.2	6544.76	6383.05	5256.49	5237.79	6761.29	5133.47	6561.76	5176.77	8424.17	4847.45
5475.77	6681.12	6681.12	6298.21	6327.28	4892.15	6148.43	8207.72	4625.69	8252.65	6019.94	5969.91	6494.96	6396.4	6412.82	5032.27	6187.71	6643.68	6797.97	5249.62	5485.34	5857.95	5966.75	7530.08	4423.47	6547.69	4932.67	5044.86	6270.94	6125.04	6003.57	4876.24	6218.68	7500.12	7220.32	7560.03	5197.04	6838.42	6838.42	6835.52	6457.45	6357.29	8264.19	7030.41	5161.02	4985.47	6699.98	6545.18	8013.64	8202.84
6215.98	5207.65	5055.04	6220.25	4809.88	6599.2	6744.8	6288.26	6487.35	6279.87	4829.95	4844.92	8163.13	5928.67	5937.96	6123.5	6221.3	4669	6344.73	6344.73	6664.64	5499.7	7126.62	5666.66	5443.01	6012.08	6109.24	4608.18	6152.57	4981.16	5017.81	6230.82	6118.57	4338.42	4338.42	6923.64	6779.74	5177.7	5051.18	5232.39	5003.09	6620.37	7151.13	6680.94	6675.09	5112.34	5112.34	5062.39	6686.82	6464.96
4908.05	6056.11	6111.83	4860.46	6325.14	6243.21	6205.49	6196.3	8129.92	5831.02	6021.62	7978.57	6057.48	4462.53	5033.35	5033.35	6227.5	4650.28	3891.81	4346	5394.6	5865.58	5636.13	5762.36	4594.04	5809.89	4740.24	4740.24	6099.95	4402.05	6254.1	5756.53	5805.99	6169.06	5435.28	5390.8	6892.03	6575.45	6897.99	6897.99	6615.85	6314.43	5044.61	4653.82	7770.32	8211.36	8463.46	4534.95	8185.39	8878.84
8199.78	5891.13	6230.96	5908.94	6009.39	7647.42	6066.34	6222.28	7486.9	9807.82	6038.36	7989.34	6022.27	7804.44	7497.04	6030.15	8035.93	5319.32	5622.03	5415.87	5905.03	6842.8	6832.76	5690.95	4904.84	6029.87	6155.78	4820	4932.35	6005.45	6050.66	4604.96	5934.59	5501.25	7230.97	5015.86	6641.84	6025.13	6344.05	6329.55	4837.39	6134.58	6182.46	7831.92	7941.99	7810.59	7801.16	7960.81	8322.49	8124.04
5145.09	6079.69	4806.77	6286.46	6220.07	6264.79	7903.62	5886.04	7678.34	5951.9	7611.23	5883.93	7815.41	5991.6	6185.46	6185.46	5997.73	6117.77	6361.63	6769.46	7109.9	5744.37	5785.82	6158.31	6083.01	7235.14	7304.09	7304.09	7352.11	5651.16	5931.02	5388.85	5741.38	5341.34	5508.07	6857.31	7246.35	5128.48	6192.19	5895.25	7892.82	10160.4	7801.7	8194.05	7773.2	4361.68	6842.14	6912.94	6224.52	8623.97
6438.46	6429.5	6338.5	6641.35	6333.57	7738.19	5506.36	7374.29	7767.39	6179.19	5982.2	5932.26	6015.59	6036.12	4638.51	5967.14	8041.66	8361.06	6280.02	5777.06	5777.06	5732.1	6031.97	5879.22	6198.84	6043.96	4912.33	5844.57	5935.17	7002.49	5116.98	5538.57	5296.81	4866.99	6827.61	6765.93	6936.94	6862.09	4924.5	6663.56	5114.11	8196.41	8725.46	8361.51	8361.51	8409.8	8035.68	8339.97	6142.9	8171.56
7905.83	6452.24	4804.3	6595.9	6499.12	6544.62	6190.71	5797.33	8015.83	7699.34	7742.38	7178.95	5704.51	5885.91	8223.78	4779.75	4869.47	6816.54	5790.48	4646.65	4883.01	4849.15	6192.47	5685.6	5659.28	5909.52	5948.29	5891.82	5785.57	3904.58	5722.11	7406.12	7021.63	6783.76	6854.2	7217.64	4235.79	5280.43	5425.38	5425.38	7159.03	7247.6	7109.78	8713.56	8806.26	8586.43	8376.43	8342.76	8412.04	8349.7
5716.61	5981.17	6344.22	6180.31	4965.59	5988.22	7286.16	7459.06	7459.06	6497.64	6230.55	6174.42	4783.93	6252.28	4839.45	4934.13	6824.04	5679.35	5572.48	7167.31	7167.31	6746.37	5503.65	5811.41	4684.71	5600.23	5728.06	6654.34	5525.56	5224.52	4929.39	6679.42	6679.42	6770.14	5419.51	6776.26	6893.59	8573.26	6624.84	6776.42	8872.99	6671.27	6422.84	6603.44	6603.44	8382.48	8109.43	6640.19	8548.86	8036.51
6639.46	6493.6	6378.66	7516.06	7570.51	6170.7	6033.99	7941.46	7635.87	7742.23	6203.07	6036.84	6276.38	6088.28	6045.33	6049.25	5791.93	6461.25	5679.87	5502.15	5547.59	5630.04	6579.48	5524.15	5319.12	5509.88	4250.46	5061.96	5165.53	4957.66	5155.78	5584.25	5703.29	6543.73	6602.46	6310.09	6493.64	5048.54	6544.39	6678.69	5142.35	6907.55	6838.84	5419.48	7082.35	6716.47	6801.79	6885.77	6541.14	7933.56
6342.66	6375.86	6432.28	6356.65	7767.1	7392.12	5856.62	7497.75	7497.75	7233.27	7717.52	5995.1	5926.1	7719.54	7529.81	4324.46	7738.93	4169.42	6346.6	5266.58	5266.58	6890.31	5649.18	6865.16	6819.94	6876.87	5296.07	6917.34	6920.04	5351.35	4998.95	6917.44	6917.44	6389.32	6421.01	7149.57	5255.99	6493.57	6552.41	6669.07	6696.94	6685.74	6865.23	7345.72	7048.71	7136.34	6568.79	8136.3	8186.63	6248.04
6363.98	6428.17	6519.19	6600.73	6466.92	7818.26	10366.7	6132.74	8102.11	6443.98	7936.23	4185.86	4999.82	5925.99	6630.22	6319.59	5030.64	6483.92	3831.09	6863.8	7107.4	6970.9	5611.85	5090.56	5044.19	5173.13	4196.32	5331.29	4173.96	4250.24	4479.29	5361.44	5291.26	6671.66	6828.18	6587.49	6955.83	6563.33	5706.12	6747.31	8921.18	7091.48	7653.14	5870.06	6955.31	6982.29	7077.3	8316.16	8883.32	8742.89
6117.03	6487.91	7050.98	6582.91	6410.59	6270.45	6527.6	4819.85	8331.01	6342.03	6095	6049.2	4956.08	5089.64	5028.04	6193.13	7830.91	6164.95	5350.33	6987.58	5573.4	4503.39	5236	5085.49	5080.83	4681.66	5035.43	5411.51	5251.11	5126.44	5650.76	5599.1	5295.47	5478.41	5487.03	6503.67	6938.36	6601.17	6697.07	8647.73	8888.38	6936.2	8707.23	8298.75	6686.7	8481.16	8569.8	8781.07	8749.2	8802.46
6182.05	6408.41	6203.81	6439.99	6340.72	6366.61	6085.26	5100.73	7415.89	6313.46	6384.66	7882.28	6553.61	6553.61	6290.61	6267.65	6376.52	6658.52	6212.65	4897.01	4913.15	4744.38	4784.89	6401.65	8350.59	8350.59	6884.96	5373.6	4458.3	6821.79	4142.2	4474.17	4135.99	5552.42	5691.21	7022.82	6364.5	5248.28	8639.86	6954.16	6767.5	7107.18	7086.64	6951.26	4958.35	8295.33	8295.33	8544.45	8534.94	8439.11
8174.09	6690.46	6695.6	5213.7	8304.57	6263.62	6421.79	6925.05	8073.21	5992.47	6238.62	8210.38	6339.73	4907.58	6136.8	6634.86	5306.62	6477.06	5492.02	5185.31	5222.39	6690.87	5249.15	4356.63	4426.13	3947.1	3437.29	5198.57	5905.27	5511.28	5298.68	3394.98	7206.11	7206.11	5308.23	5435.03	6880.92	7307.23	6718.57	6753.18	5231.13	5595.5	5635.87	8446.52	6565.84	6565.84	6670.82	6397.82	6592.8	4820.51
5188.95	5095.31	6694.02	4733.51	6559.75	4965.65	6644.31	6131.77	5029.62	6414.1	6751.9	6327.19	4812.87	4812.87	6251.08	5031.68	6746.65	6567.25	4883.03	4912.94	6503.14	5329.71	5598.61	5561.5	5656.3	5656.3	5575.13	7025.69	7069.59	7004.03	7127.59	7230.05	7028.62	6982.68	6927.68	7253.61	6912.74	6912.74	7760.02	5869.39	9127.36	7236.91	5333.63	6705.63	6950.36	8996.92	9268	5109.98	5356.56	7072.22
5366.9	5464.34	5328.79	6462.6	6630.22	4734.69	4623.09	5968.79	5945.46	5023.73	4865.54	4806.86	6267.3	6044.91	8332.12	6665.65	5979.92	5976.9	5600.82	6269.6	6590.8	6590.8	6058.1	6164.51	5092.4	5073.68	5356.4	6821.79	6839.61	6890.64	6937.08	6811.24	6811.6	5686.02	5600.19	5643.62	5928.15	7494.52	7523.69	4001.29	7104.09	7228.26	5949.3	7210.68	5640.25	5640.25	6928.36	6647.33	6965.19	6526.74
[truncated: 206 more columns]

## Sheet: Map_NP2
7443.12	NaN	4733.12	6084.01	7602.37	6578.44	8507.49	9503.84	7068.17	8999.04	10491.7	9393.19	9045.33	8632.18	6621.1	6880.52	9291.65	6723.38	2485.13	6188.55	7079.95	6992.38	8011.88	7842.16	5152.64	7507.5	7028.16	NaN	6018.03	5790.37	7850.8	6413.42	5576.92	5908.74	8017.16	7049.18	6539.74	6926.19	6517.55	9323.12	7880.47	8160.32	6829.96	6654.46	4830.62	6338.29	5932.62	7803.84	5369.74	6214.95
8663.85	8242.92	NaN	4609.3	6089.68	5139.91	8044.42	7455.12	9791.29	6221.18	7919.77	NaN	8463.12	8516.68	8357.87	8357.87	7196.38	8340.8	6693.23	6333.11	4867.87	4732.2	6540.43	6948.14	6120.91	5032.62	6066.1	6066.1	7179.45	6895.76	6126.31	5470.21	NaN	6171.6	7286.42	7050.7	8539.69	6326.52	8648.31	8648.31	6469.78	6895.69	7448.33	5894.56	6085.06	5571.7	7133.13	8718.08	9674.67	5335.76
5900.26	8166.23	NaN	NaN	8063.99	7998.54	6528.43	9211.65	7142.89	7691.36	6171.35	5837.24	6474.79	7947.51	6073.91	5375.35	5838.81	8007.34	10930.9	9326.86	6077.53	7936.45	6637.35	6408.68	7845.79	9133.1	4613.34	7178.74	6920.52	7850.45	5150.93	7477.9	6444.52	7450.43	6681.43	6595.96	8387.28	3829.72	4487.6	6926.88	5850.39	8047.91	3174.49	8179.82	7084.03	3500.93	6765.5	7305.89	5891.76	6727.23
10202	8150.22	8109.85	7916.41	4852.43	6556.48	10153.7	8170.6	8324.07	7794.09	NaN	NaN	5691.59	7104.34	5333.74	4545.46	6092.73	7042.01	7003.97	6992.23	6778.35	7195.06	7533.32	5838.09	6880.13	5647.42	6782.25	5190.71	6335.46	5251.22	6149	8942.12	7315.52	7261.5	8095.73	7583.32	8203.1	6126.61	4794.8	4761.22	NaN	4772.85	6280.27	6451.62	6920.79	5501.38	NaN	7286.86	NaN	7347.96
5695.48	NaN	5741.86	9206.84	6359.78	8654.95	10783.5	6356.41	6356.41	7855.35	6382.86	5611.15	NaN	5437.78	7577.15	6957.81	5431.07	7696.17	5528.88	5898.28	5898.28	8232.45	7733	6614.6	6310.16	6288.59	7472.41	6494.74	5906.73	5054.19	5023.74	6283.9	6283.9	7186.12	4835.04	6961.08	4585.2	6674.86	5231.25	5827.05	7597.53	7400.28	8081.4	4501.03	4501.03	7757.11	5738.8	4962.98	6614.75	5123.88
6941.33	8136.35	7352.88	9087.95	7283.57	8849.3	7500.32	8953.61	9452.81	NaN	4685.61	5358.37	6472.55	6472.55	3571.98	NaN	6035.52	6081.57	6127.91	5891.96	6892.86	7333.54	6370.36	6336.89	4893.69	4564.99	6490.59	5590.41	7353.14	6783.37	7933.43	6841.87	5433.3	6793.7	3612.83	5714.57	8751.27	7789.41	4038.74	9099.59	7199.22	8903.08	8371.94	8211.34	8501.8	8128.35	4947.37	7040.06	5517.8	8409.27
NaN	6447.87	6377.07	NaN	6612.06	6538.32	8033.5	7880.11	7880.11	7655.89	NaN	NaN	6124.95	5066.57	5345.88	5118.42	5888.61	4461.92	NaN	6440.54	6440.54	7219.5	5628.72	6232.24	4799.02	3892.02	4893.82	8357.88	9656.72	8258.69	7224.78	8285.14	7570.03	5481.99	4746.54	5719.97	8321.85	7041.35	8702.67	4974.95	7634.23	7216.24	NaN	4661.87	7024.25	7880.3	6613.51	7802.7	5723.71	6635.64
8001.92	7222.27	8785	8682.43	6919.26	5364.84	NaN	4395.3	6947.52	7980.08	9247.97	7602.43	5890.44	7279.36	5307.66	5466.45	6325.22	5290.5	5222.7	4434.39	5579.68	4944.56	3353.59	NaN	5826.18	NaN	6238.15	6429.18	5371.59	8232	6105.09	6872.86	7350.11	7268.64	6386.22	7393.7	5871.04	7125.75	6867.68	7647.28	8759.8	5257.1	8127.53	5485.56	4658.29	4731.15	4943.26	NaN	7297.71	7939.58
7307.24	10166	8913.4	7858.49	9952.7	9758.98	9775.24	6515.69	5443.6	4718.44	3800.6	4310.21	6751.19	4999.14	8996.75	7097.96	10373.9	10941.7	6539.19	5639.47	9607.85	9687.04	7197.28	8839.7	8066.94	5358.4	7227.63	7902.2	6776.85	7964.13	8189.53	10321.1	9002.12	8593.38	6234.62	8314.8	8604.72	5990.96	4934.47	7579.89	7034.82	6571.21	6637.6	4654.99	6004.16	3752.51	7132.72	7411.29	5032.64	7453
9102.92	11903.4	6214.51	8849.31	9045.04	10128.8	9154.56	7713.34	6684.47	6165.31	5943.81	5719.92	4586.37	4586.37	9031.07	7326.31	6652.69	7593.01	7362.01	6982.79	4684.43	5169.39	7621.33	6293.17	8606.86	8606.86	9233.6	6545.13	6175.37	6894.95	6728.36	7316.93	7651.34	7626.36	8102.33	6404.62	7559.57	7572.31	3080.94	6358.78	5412.96	6330.93	8122.42	5760.19	3953.44	7043.59	5689.52	5499.42	7410.44	7410.44
7208.9	NaN	7284.33	5929.95	6593.87	NaN	NaN	5344.05	6329.78	5440.73	4892.09	6163.44	5842.12	8643.78	6605.55	7607.62	7886.63	8325.89	7259.91	7160.43	8121.68	5252.08	7272.05	6569.22	8403.02	8039.3	6295.24	7340.63	6188.88	7771.01	7364.13	7693.32	9383.54	9005.71	8690.98	4978.22	6983.53	6336.46	7045.5	7894.42	5265.94	8342.24	6045.09	4103.44	6104	7522.57	6733.55	6452.62	7391.7	6074.05
6639.81	7059.73	8414.62	6642.39	5339.93	6229.66	NaN	NaN	4743.02	5779.42	6034.74	9866.11	8028.99	7866.58	8075.45	4546.03	8907.1	6319.5	4326.55	6325.14	8674.93	6705.14	8778.68	7382.2	7181.53	8008.82	5820.47	5716.4	6442.11	5419.33	10380.6	7962.1	NaN	6861.33	6474.62	5707.64	7445.69	8507.37	5259.36	6683.51	6303.75	7761.46	7905.14	6435.55	6616.26	6393.98	7154.82	7305.72	6297.85	6301.36
NaN	6912.93	6650.07	8367.92	6892.83	NaN	NaN	3016.29	7497.98	7362.81	4042.43	NaN	9901.88	NaN	5633.89	8201.66	7904.89	7133.24	7214.42	5003.81	6904.47	4821.94	5353.77	4450.51	8614.32	6476.57	7343.49	7917.96	8102.66	4787.02	6559.77	4493.65	4424.98	6292.75	NaN	8058.67	7001.65	8572.96	7451.67	7686.57	6188.66	8186.74	9275.78	6380.6	3778.95	3183.88	5238.52	5729.3	6366.19	6415.78
9661.08	6388.14	NaN	NaN	NaN	5262.2	8648.12	11815.2	7101.58	NaN	9124.97	6615.41	6705.22	4437.38	3333.08	4429.56	6341.6	5733.27	4217.49	8413.94	8738.81	7955.99	7142.61	5159.74	6602.2	4703.99	5415.07	5276.3	7822.67	NaN	6644.74	NaN	5871.23	5812.98	7477.19	8955.15	4093.84	6435.84	5863.94	4834.76	NaN	7534.33	6866.87	7197.87	8159.12	9484.83	8180.07	7279.95	5574.37	7290.17
6154.38	8837.35	5505.51	4488.26	9178.52	10891	7601.06	8074.05	6189.84	9681.53	6847.25	5457.11	NaN	5571.79	9339.51	6663.75	6557.47	7096.33	8844.7	7507.94	5732.69	7354.19	5646.47	5273.74	6407.28	7866.7	7187.79	8298.75	8244.33	6460.44	6622.23	6212.23	6066.7	4363.12	6537.55	6043.97	5809.68	6279.24	9076.33	6625.44	9373.33	8559.98	8108.97	8108.97	9804.45	8959.21	8157.99	6309.44	7326.72	6617.54
5379.07	NaN	6501.33	6198.42	9238.87	8299.58	6313.95	9724.18	6184.51	6268.87	NaN	NaN	6528.72	NaN	3763.1	8290.58	6996.76	8937.03	6942.6	7539.6	7577.89	6079.46	8280.06	10273.3	NaN	4523.4	7879.18	7806.94	5035.04	5510.38	5539.22	7125.93	7531.82	5069.81	7935.69	10050.5	7780.94	8569.87	5882.57	6050.45	7884.81	4973.53	NaN	6777.83	6251.01	7446.06	6331.06	6363.54	6105.07	6480.7
6794.32	8737.25	4444.88	5452.05	5347.97	5175.73	6556.39	7905.75	10086.6	NaN	5650.11	8381.6	10258.5	4561.6	5824.83	4093.02	4710.64	4192.94	8032.87	5530.26	5883.44	7686.88	8200.98	8185.66	4603.23	NaN	5617.61	6289.7	5972.81	5476.52	5470.72	6278.98	8719.53	9117.97	6559.61	9826.71	9234.75	11773	NaN	5788.21	NaN	9856.17	5904.95	5828.78	7332.97	6111.84	6729.25	10512.7	9080.93	11116.8
7085.43	12432.2	10577.4	8494.87	7007.51	8108.71	6038.08	NaN	NaN	10358.2	6309.46	6309.46	NaN	6711.54	9071.36	5901.88	6204.11	5719.33	5994.9	5988.46	4485.41	7102.05	6274.52	5361.22	6228.67	7527.68	5138.84	7168.42	7952.08	7529.42	4642.43	7417.99	4531.74	4597.72	7183.07	4815.55	7731.59	6903.39	5439.82	5134.68	5691.89	4679.06	NaN	3266.55	7809.44	7015.04	7541.23	7770.64	5666.16	5623.85
6210.96	9842.21	7660.37	8708.73	6443.09	9914.56	11446.1	9579.83	7299.86	5293.45	NaN	5963.01	8287.34	NaN	4578.84	4973.92	6927.63	8520.98	8342.15	9098.9	8368.48	7328.25	8007.44	10603	9012.24	9735.98	10140.2	8598.7	8549.9	7731.04	7138.46	6605.14	NaN	NaN	8853.29	6283.73	6186.91	6843.76	8224.09	8958.63	8059.06	7530.14	10168.2	8674.9	6217.35	8183.68	7869.9	8093.99	5958.17	4976.55
NaN	NaN	NaN	NaN	5116.89	7385.41	7603.74	5345.37	6816.09	6482.22	10988.9	8978.84	8978.84	8278.08	9085.44	7636.71	3968.28	7151.16	4172.05	7360.18	5688.68	7462.53	5342.1	NaN	NaN	4589.62	5529.95	4261.19	7975.86	7082.49	7876.35	6648.66	7977.81	8865.21	4708.62	7146.68	7146.68	7517.02	8491.04	8631.2	6477.5	8279.53	5357.9	8201.28	7141.11	6705.31	6403.52	6015.56	6015.56	7014.27
NaN	7254.35	7116.24	5620.88	10517	10456.1	NaN	NaN	NaN	6342.4	4780.61	NaN	NaN	7570.39	9752.89	12680	10614.6	5993.98	7760.89	7661.16	8238.83	7830.91	NaN	7716.02	7688.17	8856.23	7693.95	9623.98	5792.98	5156.2	7034.41	6678.35	6389.78	6780.29	8121.11	6721.6	7881.91	9501.46	7005.85	9769.29	NaN	9002.12	5185.29	4714.05	4913.89	4373.77	5477.81	3973.64	7785.43	4475.02
8502.73	8963.42	6347.04	NaN	4106.26	7725.34	NaN	8545.41	7466.87	5457.99	10851.5	8001.94	8001.94	7719.42	7549.35	NaN	6749.4	8260.17	NaN	5838.57	7548.25	7736.02	6042.42	6884.63	5197.86	6274.56	5355.5	4630.27	6478.54	7362.32	7719.02	6167.56	8750.1	8380.94	6583.15	7518.48	5778.29	7532.98	7990.19	5173.7	6699.47	5874.16	7295.22	8397.3	6146.28	6395.75	9003.83	9001.03	9001.03	6815
9337.62	8915.65	9106.57	9607.35	9607.35	9510.88	10666.8	9582.15	NaN	7581.07	6267.79	6241.5	NaN	4350.81	7552.78	5957.18	5957.18	NaN	4827.31	NaN	5622.95	6164.22	9007.97	7833.24	8484.79	6544.9	6660.06	8471.27	7714.45	7918.76	5333.51	8229.66	8420.25	6845.8	4325.79	6348.11	7239.15	7949.88	7042.94	4625.33	8600.77	8796.42	5106.76	6627.03	5047.05	5745.25	5034.34	7228.15	8988.29	6977.45
8265.36	7650.16	7261.16	7194.97	NaN	6076.54	NaN	6695.23	NaN	NaN	NaN	10615.9	NaN	9020.57	5400.36	9419.94	7983.97	6880.49	5890	6880.64	8744.03	10791.2	8381.27	7602.56	7513.19	6518.73	8744.39	8151.96	9305.71	9781.23	6194.76	9723.44	5591.31	4861.63	9238.13	6867.68	6926.16	5621.75	8525.19	6221.2	7870.99	8477.91	8093.91	9887.27	7240.31	6424.11	6748.33	6568.59	8801.53	7238.91
6813.11	8899.93	5220.81	6355.78	8344.43	7410.83	5830.46	5453.53	5099.33	5391.84	6326.95	7856.34	5461.45	6800.23	9049.09	8587.13	8948.95	8948.95	6761.2	8188.73	5495.49	5265.56	8686.91	9100.23	7549.51	9095.63	7219.65	6623.37	6387.98	6387.98	6004.14	4822.06	6239.35	5941.88	NaN	6519.14	NaN	8576.11	5894.56	6144.29	4289.96	4289.96	7761.46	7394.16	4081.28	NaN	5166.96	8750.37	7537.39	7723.06
9412.62	8590.77	9648.36	5895.38	6062.97	10486.5	8685.54	8743.8	6667.78	NaN	6136.11	NaN	6673.39	8294.35	9550.68	5981.7	11582.3	6503.64	7361.47	8874.56	8088.98	6605.28	NaN	NaN	7213.78	5476.7	5429.45	8063.34	6805.16	9422.62	8078.32	NaN	11050.9	9223.93	6348.77	NaN	10264.5	9101.83	9387.65	7954.84	8985.15	6894.86	10137	4985.6	6872.61	5408.16	4660.62	6518.93	4657.63	5337
NaN	NaN	NaN	5408.25	6214.85	8847.77	8311.52	7400.37	5050.25	3327.84	4401.89	7623.44	5855.99	5090.88	5179.89	6395.5	6191.17	6191.17	NaN	NaN	9425.12	8589.78	6208.01	5845.68	7601.66	7887.86	8115.95	7670.61	8926.83	8926.83	8174.87	8202.06	8535.09	8289.3	7088.44	8308.29	10792.9	NaN	4198.54	5439.83	5406.77	5406.77	5760.52	4846.01	NaN	5585.37	5269.49	8779.77	7601.16	7267.65
8010.32	8230.15	5858.89	NaN	8000.1	7169.12	NaN	5569.49	7744.8	9897.83	5607.17	9122.22	11144.1	9169.32	6234.74	NaN	6895.44	8384.65	8384.65	5071.37	7566.96	8180.9	8180.9	7612.99	6399.09	8744.56	5117.32	4785.86	8282.94	7939.76	NaN	5302.26	5883.28	5977.52	5977.52	7529.9	8747.07	10612	6102.16	7006.38	7182.24	7176.88	4289.49	6024.79	5066.96	4271.34	8113.66	6622.27	5424.5	8463.71
NaN	7580.48	7580.48	6688.4	7661.89	6362.96	5570.7	6923.54	NaN	7698.04	6383.03	3685.45	NaN	4237.19	5535.65	8257.85	6411.1	6411.1	8848.24	8450.57	7329.5	6141.68	8514.39	5408.85	6121.61	5066.03	7416.11	6737.72	NaN	NaN	5997.74	9484.71	8072.87	5358.76	6526.97	6471.03	4632.95	6225.81	8551.16	6453.67	4560.21	5771.99	5157.24	5223.28	8612.03	7182.67	7179.01	7008.19	5362.84	5754.76
7929.08	6096.61	7448	6464.43	7834.93	5669.78	6883.71	5784.05	8311.49	9184.21	11199.6	11678.7	10653.2	8185.41	5750.57	7962.5	NaN	5175.01	6262.04	6092.64	6100.91	3779.51	3779.51	5946.81	10864.5	8968.23	7364.09	6990.38	7455.43	8850.81	7495.4	5945.63	7709.33	7451.15	7451.15	4237.31	6231.08	4996.06	6114.82	6980.38	5622.13	4590.59	6807.23	8671.42	6299.26	8485.99	8485.99	7098.56	7294.6	7668.49
5270.91	5671.77	5671.77	6896.12	7078.87	7480.37	6775.8	7363.36	10380.6	6342.53	6722.47	7624.49	NaN	7615.95	8985.29	7805.16	7296.51	4038.63	9032.9	7729.47	NaN	7592.7	9949.99	10374.2	8670.81	4387.85	6424.27	6925.1	7481.5	7369.68	7090.7	8815.35	8972.86	10468.4	7399.21	10023.7	6223.08	6128.92	7851.73	6836.36	8763.86	NaN	9195.67	6826	5545.41	5856.65	8070.63	7687.66	8292.02	7392.37
7020	3961.16	4839.04	5674.22	5790.45	8969.54	5817.52	7929.42	8943.03	9108.37	9108.37	3648.97	5899.73	5881.12	6391.08	5017.6	8306.86	8038.75	5472.89	6694.54	6884.39	NaN	NaN	6804.46	7891.75	6310	9103.78	6494.66	6118.87	NaN	10367.6	6507.18	9172.19	6504.28	6504.28	6859.47	7908.92	5666.84	5472.68	6732.94	5302.86	3212.23	7757.78	6177.28	7634.51	4366.49	4366.49	8501.44	7842.48	8793.63
6400.11	7278.95	7274.96	9094.39	9039.15	6078.58	6782.56	9173.06	7685.59	8250.8	6637.22	NaN	6384.08	8602.75	10472.8	10472.8	5672.74	10403	5543.72	9889.83	7479.23	5821.44	NaN	NaN	5519.5	6680.48	8000.25	9062.29	6282.38	8549.55	9917.86	5252.57	7151.68	8653.5	5460.59	5423.45	6553.9	7086.62	5218.78	7465.83	4757.69	8051.79	7378.5	2582.25	6651.84	6663.48	9242.31	9438.92	7515.4	8882.57
7793.18	7733.49	7080.59	7536.48	6291.13	6158.18	5642.56	4915.08	3742.94	6708.81	6002.56	4009.15	5072.75	4787.95	7525.9	4682.1	7024.8	6803.16	6656.98	6588.57	NaN	7701.85	6843.86	9708.3	9489.94	6556.1	6853.14	4999.97	NaN	9440.13	7203.72	6812.46	4896.48	5564.62	7910.96	9183.96	7126.96	5955.38	6020.23	9225.24	5930.57	5195.59	5700.71	5861.43	6631.89	9317.78	8861.74	7216.04	11013.7	8497.93
5950.42	4632.25	4958.72	6291.93	8003.63	9112.55	7967.12	7455.26	NaN	NaN	8319.31	7637.08	NaN	7139.04	9575.83	4862.8	7832.15	NaN	7094.16	NaN	6624.92	8873.79	8827.39	9309.43	7319.4	8345.83	8336.57	8336.57	8933.95	6597.5	6438.81	6367.84	6246.74	5508.41	8795.85	5512.85	5807.17	7899.96	8533.38	8533.38	8103.48	9356.32	7536.7	9284.57	7783.1	9054.83	6241.14	5919.7	8471.27	10268.9
6750.56	6718	8943.51	8889.25	7952.39	8376.98	7551	11227.1	10725.7	8106.66	11167.2	8585.62	7270.53	10637.7	8909.17	7519.78	9150.91	7481.76	5884.68	8288.35	8288.35	6932.6	NaN	NaN	NaN	NaN	NaN	NaN	8211.56	8432.21	6379.08	NaN	NaN	7522.39	7894.19	7262.78	7514.52	6935.68	7579.88	7357.31	4613.28	5765.47	9075.06	9597.28	9582.99	9167.34	7736.28	6299.44	6549.44	8876.91
6014.99	7356.58	7766.55	4509.34	6692.14	8562.25	6829.79	NaN	4965.7	4742.49	8493.95	10906.6	10537.1	7549.66	9068.9	9068.9	8664.49	NaN	9148.53	7593.22	NaN	NaN	9080.08	8606.18	8935.07	NaN	5952.6	5952.6	9115.51	8465.75	5059.39	6846.06	9792.77	7077.01	9050.38	8991.77	8733.4	6393.01	8084.01	8084.01	7584.92	8322.09	NaN	8844.74	8530.91	9265.46	9157.12	9075.39	7602.65	8588.61
9520.23	6583.46	7129.89	8831.04	7637.68	6552.14	6969.39	4694.51	4694.51	7383.18	5712.13	NaN	9606.61	7648.21	NaN	NaN	8294.31	6017.88	6510.78	6400.01	6400.01	4868.98	8669.41	5663.84	NaN	5877.54	6951.25	5607.57	8533.05	7890.95	7952.04	6443.78	8240.62	7398.77	5031.71	6474.89	5440.02	7491.62	6544.9	6456.25	8705.72	8808.43	8423.14	8537.92	7162.81	5937.14	10220.4	11010.7	9414	7201.62
7984.41	NaN	10466.4	5241.3	7418.1	6734.09	8572.69	10325.8	5752.63	NaN	NaN	5374.58	7066.14	8483.61	5746.56	6924.99	3798.98	10277.1	6923.9	5005.67	6509.63	4936.04	NaN	6240.4	NaN	8118.74	7365.52	6263.28	8507.69	6988.91	5212.75	8462.55	8152.45	7366.6	6248.03	7281.82	8505.02	7783.28	NaN	NaN	7622.64	6509.42	NaN	NaN	7302.04	8699.33	8914.39	10507.4	8497.62	8479.53
6837.44	7887.93	7246.51	7740.19	4222.51	6170.01	4572.21	7528.22	7528.22	9062.41	5908.59	9382.56	7615.83	NaN	5569.53	NaN	9274.05	NaN	9217.77	5821.59	6014.23	7132.47	6947.16	6907.93	7575.2	5778.43	5227.42	5501.04	NaN	NaN	8495.88	8194.76	3782.85	4818.59	NaN	5339.1	NaN	5389.31	4369.72	5556.28	NaN	8980.62	9083.99	8705.6	8397.73	11599.3	7681.83	6031.84	9164.74	9094.8
7553.9	7664.7	6884.85	8741.04	7240.1	6941.38	6589.28	5966.66	5685.8	8977.15	3897.94	4643.79	7398.21	7398.21	7830.66	6009.91	8197.57	6426.82	4961.96	5154.6	7774.26	8337.76	11130.8	9504.77	10263.8	10263.8	10473.6	6924.38	NaN	7426.59	5696.97	10353.5	9909.65	9185.34	6462.95	5513.56	6313.69	5802.16	NaN	9707.38	7406.76	6466.77	NaN	6341.05	6351.66	NaN	8677.1	5730.09	8489.06	3745.13
5764.36	5448.3	6548.67	9788.18	7398.41	7312.38	5769.34	7831.2	6415.58	4847.77	7520.1	10070.5	5247.3	7914.53	7531.79	4820.96	11299.4	7615.53	8751.61	NaN	8668.5	11527.8	9670.61	6676.63	10153.4	6539.39	8380.25	7023.72	6766.2	6303.07	8583.34	5155.24	6335.64	5954.26	2733.35	7124.61	4855.8	7052.91	5740.17	NaN	5386.06	7569.51	7389.3	10814.9	8381.46	7616.8	6246.11	5263.89	7582.53	5691.65
9121.84	8662.69	8856.75	7947.38	10818.8	11445.6	8855.96	6774.24	NaN	5422.05	6646.48	6510.25	7466	7466	6038.51	NaN	4769.01	8190.5	8834.03	6670.14	5456.03	9192.02	8958.21	7400.36	7828.52	7828.52	NaN	NaN	NaN	5327.48	6153.57	9215.33	NaN	5709.85	7372.1	8937.35	7649.16	7699.8	9103.2	4763.16	7284.06	NaN	8163.89	7217.16	6712.68	5780.05	4634.89	8851.61	6734.38	7840.99
10731.9	8363.62	9512.37	7574.78	9222.4	9524.12	9679.38	6707.11	7590.56	5984.33	6010.2	NaN	NaN	7233.86	7191.75	5957.19	7101	8653.01	10142	NaN	7959.07	10415.1	8793.27	NaN	NaN	NaN	NaN	6772.86	NaN	NaN	4654.96	6036	10883.6	9037.61	5440.61	8584.69	8980.88	10864.8	10440	6460.44	7883.8	6346.21	6684.59	6125.84	5549.59	NaN	NaN	7382.25	8552.28	8883.8
10066.2	NaN	8561.64	7456.04	7996.94	9583.12	5760.27	4844.09	6950.62	6161.02	7499.67	5474.96	7787.58	7787.58	7675.77	8379.33	8134.27	5662.48	8421.78	6464.68	8702.29	9925.57	7031.7	8653.94	7348.64	10003.5	5351.71	9711.34	4024.56	8892.12	8828.95	10461.1	11063.9	6115.37	9227.28	NaN	7203.04	6974.25	7047.44	10880.1	7149.17	9650.57	6871.26	7971.08	5968.39	7943.45	7834.81	5248.44	4228.3	7927.89
6767.48	5844.71	8606.22	8313.9	7489.1	10890.3	7837.05	8913.42	10488.3	7142.95	7426.88	6338.26	7365.5	11108	8811.44	7121.22	7991.21	9478.91	9512.85	10038.7	8895.15	8797.46	10380.3	9139.57	7650.67	10252	6774.03	9243.04	8136.13	5515.81	7307.99	8122.54	6837.72	7211.8	6263.79	7500.45	5838.44	6892.64	5187.01	7159.8	8605.47	8202.86	NaN	4909.51	3972.71	6147.7	7097.1	4760.77	7328.09	8193.41
6361.65	4848.29	10446.8	5957.08	6230.8	8181.63	10455.2	8714.04	10154.6	10670.4	12526.6	7594.37	8288.36	8099.28	NaN	9850.93	8865.3	9418.59	7645.67	6458.87	6143.85	7742.36	12193.6	7581.15	6249.88	9452.5	9459.12	9626.16	8679.07	6899.42	7086.47	7236.07	8437.69	10558.8	9001.99	10757	7581.24	9534.24	5461.47	5232.49	7819.64	8073.35	8315.19	7532.62	7469.64	NaN	9882.95	9804.3	7136.91	9102.6
5047.95	6612.43	7862.15	9565.09	5372.88	NaN	NaN	9498.89	7296.66	8941.57	8231.03	7715.55	8015.04	5432.73	7090.83	7384.67	NaN	12322.4	12322.4	5781.66	6775.49	8406.54	6322.62	6725.54	9510.62	8487.97	8837.99	6243.07	7112.82	9304.33	9304.33	6091.15	10455.7	10224.7	8613.71	4976.65	6981.66	6038	NaN	7765.36	9187.25	5047.62	5815.45	6934.8	5919.87	7711.58	8174.23	7437.85	8384.53	6469.18
11101.9	5266.43	5895.81	9885.37	6520.86	7747.86	9986.55	9261.6	8049.63	7931.38	6728.44	5896.67	7110.38	NaN	7702.08	NaN	7849.07	10476.2	7111.76	8738.27	8870.4	6664.21	8917.76	6852.54	10372.5	10144.1	10144.1	12189	6763.24	7978.36	8185.62	7013.08	9685.42	5636.51	8669.41	7570.75	7551.49	7624.45	4894.17	8434.24	5500.6	7204.44	7530.07	7875.19	9525.25	9502.39	7842.87	5025.8	7892.38	7452.11
9704.22	5281.65	7735.8	9689.3	10488.3	6026.44	9379.37	9351.1	8787.31	7574.52	8991.75	10637.2	11330.3	9377.65	7692.74	11445.7	10764	NaN	11820.3	11763.3	5789.83	5629.66	11787.3	8897.51	7291.13	9565.29	7509.61	7551.03	9740.47	7887.94	6960.05	6960.05	6488.9	7562.09	6652.05	8431.58	9325.33	6326	7915.08	8576.7	8683.33	10151.6	7489.2	7489.2	7811.32	9198.27	7115.77	5472.25	8402.99	10428.5
10365.1	8301.73	7108.74	9064.51	7519.01	8012.41	6206.14	8793.09	9337.9	8371.07	3496.87	NaN	4347.25	8641.21	8602.38	8319.36	10968.1	8993.24	8884.96	8756.64	8252.79	9651.65	7998.44	9530.3	10447.2	6883.5	7280.02	7894.57	7672.7	8768.39	NaN	5478.76	4964.24	5620.53	6640.13	10417.5	7546.28	NaN	8105	6093.07	10105.4	7023.49	10198	7585.37	9350.45	7159.21	6709	8214.42	8827.85	8840.21
9883.81	8363.76	7880.36	9314.69	9209.21	7319.2	8122.37	8605.82	9228.74	7126.37	9082.54	9840.25	9218.21	9291.29	8997.52	9391.3	10081.4	9120.97	7021.2	8364.85	6809.33	6229.9	5823.72	8277.85	8795.49	10583.9	7623.87	10320.9	11013.2	9075.57	9131.22	9131.22	6449.23	9886.07	9667.75	9520.06	7252.46	9110.52	10318.2	8301.3	4783.62	8630.84	6795.52	6795.52	6883.36	4902.49	5938.26	10130.9	6715.6	7920.1
7434.35	6772.86	7858.9	8414.12	7423.48	7212.48	NaN	6653.57	9738.57	10568.4	5841.36	5841.36	7707.44	8019.9	7538.7	8839.97	9563.06	10699.7	7598	4288.45	4288.45	8473.83	NaN	NaN	6370.17	NaN	8900.6	7714.32	7898.25	6566.88	6087.3	6959.27	5191.98	7299.87	8249.04	8249.04	7049.17	4872.5	7409.05	6949.11	6626.75	6803.37	9926.7	9049.25	8872.2	NaN	5605.59	5605.59	NaN	11483.7
5891.85	8161.14	11909.7	8659.48	7287.39	8098.17	8805.47	7464.16	6573.01	6036.95	8347.12	7459.04	5535.01	7552.74	8816.89	6178.67	7530.13	NaN	6407.3	11035.5	8126.01	11760.4	8652.01	6762.68	8144.55	6883.2	8941.27	3270.78	8218.12	6015.43	NaN	NaN	NaN	6790.08	7474.14	6479.07	NaN	8697.71	8402.14	12382	6889.27	7918.38	5726.45	5726.45	6840.32	8183.27	10885.3	9085.55	6659.87	7750.43
6111.05	9926.63	9333.08	10157.8	5033.39	8038.79	9230.82	6700.69	8483.56	10079.4	9039.39	8960.83	9485.76	NaN	6736.89	NaN	6204.86	12034.2	9901.41	7480.35	8428.35	7706.93	8783.94	7518.39	10063.5	5479.75	7602.32	9316.33	12735.5	8461.96	5371.12	5585.75	7251.62	9508.71	7548.5	10240.3	10240.3	6718.76	8696.48	5439.73	8904.34	7363.98	8235.51	7437.68	9919.13	11240.8	6909.07	6528.27	6528.27	3796.35
5404.68	8316.88	8148.78	7168.62	7919.9	8834.34	9419.73	8836.46	NaN	8739.79	6267.47	10203.8	8088.44	6830.71	4753.23	8149.47	8456.97	9654	8220.83	8853.09	6145.34	10494	4142.8	7983.97	6163.92	7939.71	5785.83	6829.45	5697.99	11507.3	4415.08	6105.27	10124.1	5747.08	5334.19	9715.97	7149.15	8110.61	5198.32	6822.14	8957.86	4880.16	6165.57	7946.1	4798.9	NaN	9747.46	NaN	NaN	NaN
6271.11	8147.17	9666.25	10067.1	9499.67	8772.48	9165.97	8917.22	7143.06	6813	10400.1	8127.64	8199.81	NaN	9231.36	7975.35	4895.33	8012.48	7640.89	6260.22	12191.5	10802	11320.6	NaN	NaN	8912.94	9865.33	10144.9	7800.8	10387.7	6966.2	5689.76	9254.5	8883.76	6612.73	8103.18	8103.18	5997.72	5273.74	5464.31	6603.34	6020.55	9350.76	8004.07	9053.69	9910.84	6675.1	14240.4	14240.4	9969.61
6136.27	8810.66	7681.86	6727.01	8222.51	8222.51	5127.85	8174.52	9154.43	8846.12	9347.91	8108.84	4890.97	9868.17	10200.6	6838.14	7224.99	7224.99	5381.66	5484.7	7396.69	7381.68	8699.63	6840.95	12560.6	12443.1	9912.87	10119.8	5505.5	5505.5	8302.62	NaN	NaN	6139.61	8807.36	9507.11	9604.22	7998.85	6198.1	8860.16	5273.69	8703.11	9324.24	7228.66	7187.31	6796.41	NaN	14011.4	NaN	4725.86
7701.2	9163.32	8946.61	8693.87	7498.19	8146.52	6192.37	7547.38	9095.75	9378.37	9048.95	5496.58	5496.58	7314.63	8665.53	6117.08	10204.8	5717.31	NaN	10189.7	9989.38	NaN	7753.84	8472.18	8472.18	11508.7	11042.7	8142.67	10528.9	11071	10946.5	10468.5	8823.83	7380.36	9503.72	NaN	NaN	7535.69	9733.85	8681.28	10533.7	8471.36	7242.28	6349.16	11685.7	11685.7	11547.2	8096.88	NaN	5438.44
7588	6581.67	7217.36	6512.01	7619.39	8109.93	9603.34	9266.21	7340.14	9329.62	8064.15	NaN	8301.53	8191.29	6472.77	9822.03	12847.2	12847.2	12655.9	9441.03	7729.83	NaN	4754.75	7023.21	11438	10658.1	8670.23	7762.51	9457.36	9719.17	9360.61	10983.8	6290.02	9624.96	9171.11	6091.04	7200.15	NaN	4027.47	5974.27	7664.16	7664.16	9561.8	7538.35	6674.58	4065.01	6811.14	8353.72	9145.64	9902.92
7963.16	5805.49	6894.04	6622.58	9379.86	6715.03	8148.57	8591.34	8961.98	8802.28	7230.93	7232.53	10369	7859.49	6565.57	6830.13	7888.55	8019.67	7984.89	9654.01	7752.79	9633.46	NaN	6431.29	NaN	NaN	11565.8	8018.69	9512.49	7760.63	7585.05	9486.81	9009.55	7719.92	NaN	6458.79	9035.02	6200.6	5117.15	4010.62	6983.99	6242.39	5417.92	9542.08	10041.7	7625.48	NaN	5225.15	8213.87	8546.67
10376	4306.67	4306.67	6018.38	6481.78	8456.32	7847.25	9110.83	10248.8	5193.68	9471.56	5300	9725.52	7148.93	9609.81	5873.72	7199.27	10384.5	8783.34	8501.96	8803.09	10830.5	10140.4	NaN	6375.33	10693.4	NaN	NaN	6961.3	6961.3	11291.3	13802.3	11222.8	7695.14	9031.82	7654.39	8610.83	7287.35	7180.16	6263.91	8736.26	8736.26	6275.52	7313.42	7829.14	9541.93	11234.9	NaN	NaN	8741.14
9146.04	7920.49	9215.82	8992.11	9221.64	10134.3	11607.9	8726.21	9413.02	9040.59	9040.59	8901.91	11859.3	9908.4	7483.07	8942.57	8029.31	8355.58	8010.37	10086.4	12320.9	11177.6	11177.6	10541.9	10215.6	8095.07	8101.9	6508.54	NaN	NaN	NaN	5069.3	6000.28	7808.94	7808.94	NaN	9952.22	8037.28	7201.25	7935.95	9443.9	9819.12	11877.4	5447.24	6780.41	7064.51	NaN	9648.06	10128.5	9347.99
7438.25	8697.78	8741.11	8699.13	8729.82	8299.8	10850.2	7317.06	6323.15	5810.83	6831.36	8440.63	8783.65	8009.38	7776.7	10391.8	9839.61	10408	7772.73	10154.2	7216.99	7884.3	5427.65	8822.08	6903.43	5942.87	11245.6	11265.1	12015.8	8903.74	11538.8	9029.6	10452.7	10960.5	8327.11	NaN	NaN	NaN	11778.4	9754.37	7779.74	8300.64	NaN	NaN	7379.17	7000.32	NaN	5543.35	6351.45	11366
8148.34	6119	8210.83	8987.87	5571.9	9873.07	9083.18	9083.18	8706.05	9491.26	6374.03	10460.4	12783	10727.2	8540.1	12333.7	8818.81	15184.3	6640.56	12446.3	NaN	10979.3	10979.3	6096.22	11828.3	11971.9	9488.04	10819.9	12018.3	6749.53	8229.85	8527.66	9068.92	9523.45	9897.62	9188.36	10560.5	8622.21	11536.7	10128	6478.67	8888.22	11346.6	9322.56	9482.66	NaN	NaN	10721	7745.04	5462.58
6861.36	6225.88	6225.88	6800.61	7314.7	6464.63	NaN	10488.7	10936.2	6790.14	NaN	NaN	10037.7	12532.2	8872.3	8872.3	8177.37	13790.4	11507.9	11650.8	12113.6	10174	10589	NaN	NaN	NaN	8697.6	8697.6	NaN	8000.94	NaN	9559.23	11469.4	5105.4	7569.69	7673.09	8730.69	6820.97	7518.12	7518.12	10788.8	7958.34	7390.86	8364.24	7182.25	7073.06	8395.82	10206	5940.22	11780.7
6982.06	7515.96	8359.35	5732.15	8165.38	7957.67	4285.74	11201.8	8226.21	7378.93	8286.29	8289.37	5104.92	5541.57	9364.04	5698.8	11130.4	8622.05	5378.95	NaN	10872.2	NaN	10533.4	11808.1	6142.79	10120	7889.54	7157.33	NaN	8031.22	6827.08	NaN	10098.4	8634.47	9614.24	8556.6	6183.05	NaN	8673.89	6000.79	8871.73	7659.3	6253.09	7304.85	8844.02	11568.8	11568.8	7295.66	5560	8144.91
6936.96	7493.35	7587.27	8309.66	7113.89	7313.7	10625.6	7629.37	6240.47	8841.57	7362.93	10319.6	10148.3	10815.9	9829.56	9829.56	8068	9910.37	9144.01	9086.95	NaN	NaN	NaN	5318.64	13832.1	7491.41	7424.51	7424.51	8363.28	7932.17	9166.84	7779.69	8546.08	11015.4	11304.5	8968.79	7483.64	11492.1	10352.7	10352.7	NaN	NaN	NaN	8025.76	7781.43	7155.16	9848.46	7034.31	8590.33	8413.67
7052.93	7528.29	9341.8	7605.91	9013.51	4646.34	5533.61	7398.69	10952.8	5090.49	10923.6	7676.37	9732.85	8669.48	7813.72	9506.96	11475.3	11951.5	11256.7	11090.9	7727.55	7990.54	9656.02	9905.29	9475.46	6529.95	9457.11	8426.16	8786.83	5372.13	8466.69	7686.61	8961.68	9977.78	8918.17	6864.11	6346.42	11796.4	9403.73	7264.88	7647.45	9641.62	7423.61	NaN	7198.78	7620.18	7363.59	8720.48	8487.05	7686.74
7433.76	7990.83	7045.89	7087.1	8699.09	8655.92	8256.62	5371.18	NaN	8041.62	7884.79	6820.35	6419.74	8493.56	9886.63	9886.63	4904.2	NaN	12211	9624.23	7809.6	9751.54	6773.51	11789.6	NaN	9239.77	6888.55	6888.55	NaN	10041.5	9081.11	11230.2	12040.8	13262.7	11403.8	NaN	NaN	5773.29	4321.51	3797.28	10067	10180.5	7501.99	8855.85	NaN	9188.93	NaN	7643.81	3392.13	10215.2
7079.31	9463.35	9324.75	7030.35	6579.36	7289.94	9632.03	6536.83	10451.6	5606.01	7677.44	8432.3	6366.78	9660.52	10402.9	NaN	6604.85	7115.23	9798.09	12207.5	12207.5	11060	9509.67	NaN	8555.05	6450.45	11728.6	10795.1	10799.9	7897.2	11084.3	9362.48	9362.48	9382.7	4227.03	6646.9	8108.68	5553.14	NaN	5442.49	6246.99	9717.99	9589.03	11443.6	11443.6	NaN	5120.48	8741.6	5749.49	6204.14
8483.99	7197.85	6023.47	8504.03	7115.98	8352.73	8107.86	9695.39	7106.49	6086.7	10143.3	9207.8	10218.5	6680.57	10423.1	10580.7	NaN	10326.6	NaN	NaN	6262.24	6724.61	7962.25	11793.6	5420.87	9456.61	7917.88	11247.2	7398.74	6977.47	9465.91	9744.21	9602.68	8955.33	8809.96	10287.5	10026.6	4849.85	8425.88	7176.58	NaN	6671.96	7221.66	5017.85	5395.05	7200.91	7844.4	5309.05	5309.05	4562.22
6003.24	5928.38	7146.14	7755.85	9628.84	10329.6	8174.86	5877.44	5877.44	6878.26	6099.98	5933.7	6111.53	5252.83	10071.2	NaN	9304.63	NaN	NaN	10769.7	10769.7	NaN	NaN	6502.87	9787.18	9881.26	NaN	9544.91	8087.51	9656.44	9532.87	6155.42	6155.42	10381.6	NaN	10431.8	10075.8	10730.7	9289.76	7206.88	10264.8	10309.2	6903.36	NaN	NaN	NaN	5596.62	4519.64	6779.3	10905.9
6748.01	5502.44	8510.32	9181.44	10995.5	6493.54	9503.99	5849.9	6801.64	9648.2	8705.44	5109.81	10372.8	8627.13	NaN	8905.75	8671.15	10647.3	7028.19	NaN	NaN	9129.35	8386.78	6417.09	11354.4	7678.06	9355.2	11632.8	9134.17	10737.6	9837.2	NaN	13669	7626.06	NaN	5190.42	8115.81	9497.14	8056.9	10585.9	8289.85	5998.97	9438.74	NaN	6279.28	NaN	11073.1	11500.2	12125.6	8965.13
7582.32	7289.84	8322.94	8819.61	8264.15	8948.85	6993.65	9564.53	9564.53	9222.52	7530.47	NaN	12903.2	12501.2	12037	11112.5	11490.4	10859.3	10899.8	9911.19	9911.19	10580.6	10716.6	11031.7	10603.8	NaN	10918.4	8814.29	7926.61	4825.66	9055.52	13378.8	13378.8	14280.4	11301.9	10726.9	NaN	NaN	7820.3	7136.38	5971.29	NaN	NaN	NaN	NaN	10446.7	8442.78	NaN	NaN	6782.34
4253.94	7239.39	7196.76	7662.95	7393.31	9287.38	8476.73	12299.2	9607.92	11666.2	5232.14	10252.1	7969.75	7863.47	12485.1	11140.3	11140.3	8956.99	9384.08	10835.3	8983.61	11154.1	7559.72	NaN	NaN	9170.67	7530.81	7198.58	7870.13	7301.77	8536.45	10760.4	10008.4	7554.13	NaN	10239.9	10887.2	6753.61	7335.29	7120.42	8057.47	6028.48	9272	7242.01	9427.42	12336.2	7351.46	NaN	9591.31	8086.35
6259.11	7933.73	8173.67	6804.88	5123.26	5995.59	8165.47	6066.88	NaN	6017.95	7814.4	6386.25	11012.7	NaN	12487	7130.53	NaN	6586.51	12993.6	6334.03	6869.58	5313.24	7101.18	8950.18	NaN	9037.88	10258.5	13527.4	8985.1	NaN	NaN	6268.67	NaN	10509.9	7961.94	7935.56	5878.64	8849.84	11149.5	8506.51	11294	8977.19	11881.7	9490.68	5202.81	5202.81	6983.16	5647.91	5950.94	5742.69
9582.63	6258.7	5391.04	NaN	7696.77	9510.82	8176.98	6272.96	5317.53	6460.45	5408.81	7617.29	7843.63	7843.63	9482.85	9333.87	6493.94	5840.39	8765.08	8567.26	8206.1	11266.7	14327.9	8051.74	9205.61	9205.61	NaN	9137.24	11416.4	11178.1	8265.38	5495.61	6980.1	8616.47	8151.5	11365.3	9524.15	9524.15	8707.96	6589.1	6695.62	7701.61	6066.08	5420.69	9202.06	8159.6	9221.49	4652.93	6704.74	6704.74
7731.37	6496.23	6686.15	5426.29	7466.79	6312.39	8591.72	7496.44	5397.44	7529.63	5971.54	7550.98	9799.28	8761.48	8311.92	6108.14	7840.44	NaN	NaN	9457.24	5793.03	8897.43	13162.7	6136.06	10872.4	8696.38	7450.55	9178.75	6090.8	6551.64	5397.17	10336.7	10808.2	11932.4	11937.2	11326.3	NaN	10984.8	7727.95	NaN	NaN	5710.79	7351.7	5938.31	NaN	7198.65	NaN	NaN	NaN	8293.33
6457.54	8705.69	6842.9	8985.55	9095.53	7615.33	9928.94	9638.06	6767.58	4143.74	7069.07	6593.46	7788.42	8263.17	6368.68	11137.6	NaN	8211.85	8864.8	5655.48	8686.01	9919.03	7721.95	11438.7	9231.02	5954.14	6603.93	8591.78	11733.8	11346.5	5383.48	6944.34	7786.88	9567.16	11791.2	10409.5	10625.9	6300.24	NaN	6978.22	5911.13	6638.81	8814.74	9092.74	11717.4	11027.8	9331.71	9981.61	10592.1	8982.88
7091.87	8546.65	7221.77	8108.17	8368.64	9677.57	7698.03	7432.06	9477.8	6558.24	7178.73	NaN	8097.95	9383.36	9948.07	10400.8	10031.7	7574.91	11826.9	6438.52	12879.2	10993.9	13598.2	10113.6	12252.8	10663.4	NaN	NaN	NaN	10997.2	7772.64	10524.5	6601.34	NaN	NaN	10593.7	7102.7	NaN	11342.5	12235.4	10705.6	6489.69	NaN	5470.49	8574.27	11164.4	7794.01	8739.22	7947.33	8157.97
8485.97	4619.47	6928.54	7845.93	7731.96	9717.81	9424.95	7834.72	5474.02	6458.98	8451.06	6971.01	9252.05	7832.98	8100.96	10176.8	7000.1	6616.86	8633.61	8535.07	7100.35	7355.74	7447.96	10445.2	6500.22	8783.5	8946.72	9300.34	7388.56	6449.89	6097.91	6961.49	10118.4	9073.44	8169.73	13377.1	10472.9	10875.9	4678.5	7981.42	4766.84	8468.65	5217.34	6659.45	8459.88	9231.92	10193.9	10255.2	11504.6	7976.04
5920.89	4381.13	4331.51	5926.74	8269.78	7729.81	7729.81	7044.83	9329.53	7751	9603.17	6919.5	8872.4	8577.85	6813	6922.54	7602.97	7441.37	10492.5	11634.4	10743.4	9052.78	9269.25	11355.4	10688.3	10943.4	7860.68	6398.34	NaN	7509.36	7509.36	13160.5	11318.1	10814.2	13610.8	7352.82	8743.94	6787.26	7516.76	11393.9	9157.26	8593.01	8473.14	8821.57	5581.45	3925.66	6471.44	NaN	6975.55	9537.74
7736.34	7439.13	8699.83	10011.8	9420.75	6949.42	7022.38	8901.28	6185.19	8667.15	7930.89	7235.7	8445	8295.84	6946.14	5285.3	7398.6	5653.4	6204.85	6133.78	NaN	9951.99	8299.44	7015.89	11749.2	8046.41	NaN	10375.1	5769.6	10975	5735.28	7065.99	8528.92	10498.6	NaN	9908.17	NaN	10355.3	10355.3	NaN	7832.89	NaN	6000.65	6885.89	9061.92	10332.5	8395.97	10402.9	NaN	NaN
9687.16	6413.42	7998.35	6766.77	9318.98	7460.95	9268.16	8833.88	9059.17	6693.95	6965.63	8112.24	7730.69	5906.77	9838.64	8318.9	8189.33	8949.8	6924.24	NaN	10751.2	9602.35	9174.48	6468.52	7771.26	9443.37	7494.29	4270.05	NaN	4524.64	7446.39	6841.64	8318.61	8425.85	8567.47	11612.1	10498.5	9469.88	8838.84	NaN	7426.64	NaN	NaN	NaN	8904.3	8425.08	6195.85	10193.3	9213.51	4484.26
8368.75	8395.03	7968.26	8101.61	8825.8	8189.98	7679.62	7171.31	11381.3	5406	7708.65	6772.28	5887.81	5336.47	5594.84	9083.36	6011.13	9670.27	10495.6	10342.7	10162	12179.2	11960	9630.08	7497.02	9589.88	7198.86	NaN	7722.31	9922.08	9184.18	7263.57	11060.7	14300.2	7765.8	NaN	9371.1	7879.3	7595.31	7604.77	7023.01	13926.4	8614.49	8854.9	4706.46	NaN	5845.18	7592.19	9399.99	6516.46
6677.53	7192.46	5522.65	6224.43	8250.98	8104.46	7815.14	6531.66	7725.24	7918.44	8840.71	6119.1	8431.44	5056.98	4763.91	NaN	6677.63	11529.5	10900.5	9842.25	5861.22	9557.99	9433.32	10231.4	9663.24	11566.6	9349.82	5527.89	9383.82	9761.05	11674.8	11123.3	11181.4	9765.79	7867.23	NaN	4931.74	NaN	6123.51	7543.3	NaN	NaN	6245.36	6245.36	8512.22	7629.48	8404.55	9295.17	9300.66	9088
4585.6	7755.4	7672.39	9663.15	6517.42	7617.63	9108.11	9643.64	9501.12	9740.35	8344.44	9508.81	7331.1	9885.61	8793.61	11293.8	9889.11	8942.88	10250.1	4727.87	6462.97	5577.29	NaN	9601.31	9601.31	10561.7	6677.49	6345.92	6681.39	5301.04	6224.04	7821.47	NaN	NaN	5613.73	6057.23	6057.23	7640.97	10105.6	8144.74	9995.17	9682.96	12547.2	11093.7	7692.8	10133.5	10447.5	7619.41	7619.41	5808.65
4863.57	7306.84	7609.88	7687.14	7772.85	8021.64	5891.13	NaN	10058.8	11480.1	10500.4	6659.47	NaN	6403.32	8955.53	7574.42	7574.42	9135.21	10013.2	9993.82	7617.58	12393.6	12464.8	7960.17	NaN	6729.67	7464	8552.06	11513.5	9442.33	NaN	NaN	9587.18	6279.07	8903.8	11627.1	11418.4	NaN	NaN	9545.86	10653.9	8326.94	7657.92	7657.92	6168.57	6603.65	7026.65	8819.25	7180.4	7029.66
8034.04	7966.49	6722.02	5966.48	7282.19	5245.26	8833.7	7420.4	9038	6637.01	7643.21	9230.04	7259.48	11495.9	5831.98	4818.19	8082.77	10222.7	7649.18	8060.55	7550.22	7124.5	10238	5834.35	8205.83	8061.45	5993.89	7874.08	7535.95	8050.78	7741.98	6100.6	6313.83	8258.47	10634.5	10138.9	9181.82	7038.2	NaN	7667.66	7567.62	11660.8	11011.3	9235.3	8552.6	9525.84	8018.37	NaN	5170.36	5809.38
8353.91	7159.37	4925.05	5221.32	7179.79	7864.25	6991.82	8808.69	7362.23	5710.75	7422.69	NaN	5298.1	7418.07	7188.1	6779.12	7843.96	8065.19	9174.75	5735.47	7434.09	4878.75	7408.74	6813.39	6090.81	NaN	NaN	7583.79	5934.23	9561.75	4668.63	7721.53	8191.6	6120.62	11170.9	NaN	7456.02	6053.25	8653.84	NaN	NaN	10100.7	10252.8	9334.63	8019.97	8079.91	7888.16	11930.2	12104.1	11305.8
8054.32	8765.49	6163.11	4642.88	6667.71	7326.48	7023.57	8595.6	NaN	NaN	8718.82	8553.67	7942.21	6448.28	6181.31	10542	6141.76	5823.84	6562.07	NaN	9122.92	9067.36	9312.63	5433.04	10404.3	7232.13	7366.09	NaN	6982.37	7839.06	8727.55	6513.65	6386.78	7463.78	NaN	6188.56	NaN	NaN	NaN	NaN	NaN	NaN	10681.5	8431.51	NaN	11304.6	10486.5	7973.05	7973.05	NaN
7387.04	7585.08	6236.64	4562.34	7391.68	7391.68	9791.93	8768.79	7615.76	8273.57	8395.53	7739.69	9246.07	5106.05	7532.53	7420.09	11141.1	11141.1	5830.57	10942.2	7454.14	6889.75	9958.55	9863.04	7699.09	6831.11	NaN	11164.3	5960.99	5960.99	8483.31	8037.07	9222.56	11972.6	8692.6	7878.58	10865.8	9054.57	10801	9238.87	8996.48	8996.48	10671.3	9388.3	8711.8	10635.1	6417.89	6085.54	6690.73	8246.11
5701.16	8231.74	5333.2	4210.21	5108.49	6852.01	5217.22	7134.01	NaN	7005.98	6884.61	8316.76	6536.84	8405.57	9694.66	6277.36	6808.65	7936.24	6717.18	NaN	10191.8	12140.4	6584.11	7035.03	8616.2	8709.54	8261.18	NaN	5560.39	NaN	7236.29	NaN	4943.05	NaN	9255.51	NaN	6819.64	6085.87	9544.1	11547.6	NaN	8319.29	8512.59	9198.06	10033.6	8643.3	7569.42	8945	8726.08	8797.68
7984.95	5338.29	NaN	4222.14	8027.46	8027.46	7798.17	7212.71	6881.35	6857.26	8380.79	10501.5	9852.2	8151.82	6700.25	5753.79	7566.23	7566.23	8940.93	9489.41	5567.68	6754.15	7046.62	7080.68	7978.51	5596.86	5777.17	6802.58	NaN	NaN	6536.78	10720.7	10728.9	9544.85	6986.49	6748.17	NaN	9434.41	7946.37	8134.19	7640.03	7640.03	NaN	6456.28	9455.66	7452.41	7695.29	7908.16	7441.63	9942.22
6868.87	3983.26	7424.43	7109.44	6929.62	5830.54	5743.81	4095.27	5967.98	5680.14	6034.09	6599.37	8250.34	5539.33	4884.9	NaN	9757.78	10319.9	10032.2	7443.97	7758.15	6517.62	10761.1	8165.84	6855.47	7326.3	7674.73	7402.19	7854.28	7164.79	6510.48	8320.4	8743.73	9922.81	9922.81	7674.09	7813.79	6634.26	12050.9	9702.35	10517.4	11013.7	NaN	10687.2	9143.39	7513.27	7513.27	6372.01	6086.66	NaN
9175	5852.25	5852.25	4564.94	6127.19	6153.41	4048.78	6323.98	8218.11	6194.53	5483.19	8782.7	9201.38	9451.85	9511.68	10339.6	10099.6	5318.13	NaN	11008.3	8091.75	7885.95	NaN	9241.82	12112.8	10108.2	10108.2	5913.8	NaN	NaN	NaN	6075.25	9768.31	7461.84	9252.53	10733.2	7363.62	6659.63	7695.95	8092.32	6935.49	9161.87	9063.91	10846.6	9603.27	NaN	10689	9397.31	12150.7	8100.83
6072.89	8280.06	6798.95	6935.07	5749.89	8223.61	7118.03	9045.78	6043.83	8580.58	8580.58	5713.25	4744.13	4642.14	5090.62	4532.98	6789.68	5755.88	8332.28	6003.58	8035.1	4823.38	4823.38	5395.09	10013.5	NaN	NaN	NaN	NaN	5421.29	6418.58	5340.42	9903.58	NaN	NaN	6673.96	11958	NaN	8518.03	NaN	11293.5	7242.81	9706.21	9486.19	9232.71	NaN	NaN	NaN	NaN	7003.28
7073.42	6963.12	6963.12	8015.7	8087.34	8375.13	9011.64	9095.49	7153.3	6120.31	3733.13	6790.39	NaN	8532.67	8810.97	9607.11	9598.4	5929.61	9013.41	7637.31	10072.2	7927.69	3224.53	5574.5	8496.84	4239.55	7029.36	6485.78	7468.66	7482.59	9425.84	11445.3	NaN	5041.52	NaN	NaN	NaN	6028.74	8728.59	11554.9	12258.2	NaN	9589.12	NaN	NaN	9812.03	7915.18	9816.02	NaN	NaN
6845.14	8222.4	NaN	5955.8	6095.69	3826.32	5120.85	6928	5930.53	8153.69	8153.69	6648.77	9604.66	8481.81	7361.36	8997.83	6354.39	7032.41	10524.3	8889.71	NaN	10452.4	10452.4	7635.57	7471.59	6013.01	9474.56	8157.48	6766.07	6568.6	8343.54	7263.74	9647.45	9422.6	9578.11	8151.8	6158.84	5830.15	10688.5	10779.7	11237.7	8995.5	10252.8	11864.6	9951.81	9931.76	9931.76	8216.43	6382.12	NaN
7309.1	6930.07	8435.66	6835.53	7096.14	8552.84	9000.71	6440.89	7876.48	7869.87	8296.26	10568.1	7240.35	9854.45	8957.13	9335.95	8375.08	4810.34	5307.29	NaN	6065.25	NaN	8053.73	8347.28	6974.89	6981.37	8431.51	8614.87	7007.32	NaN	7135.94	6195.14	7109.34	7409.53	9821.39	NaN	10871	9196.19	7369.01	8801.7	12092.2	NaN	7223.88	9054.47	9313.9	9839.49	8521.95	NaN	6607.94	7193.34
9402.49	4316.73	4834.54	4048.91	7196.98	8268.19	7267.37	5785.41	8938.35	7916.4	9862.3	5750.37	9240.17	4632.66	6245.3	6415.38	5342.82	5405.52	10438.6	NaN	8718.7	11017.8	10209.2	9952.57	7511.75	7796.85	4237.62	NaN	4656.24	6017.55	5174.97	NaN	8433.87	9563.45	7033.11	7819.55	NaN	13006	10182.9	12308.3	7528.8	10616.8	12523.5	12523.5	12188.7	11553.3	9240.41	9427.91	10387.1	NaN
9386.62	6813.96	10743.1	8795.92	7316.02	4806.13	6387.88	5931.57	7464.89	7622.45	6786.34	7252.85	6723.17	5842.71	5798.24	5798.24	8419.75	8462.44	6930.54	10672.4	6806.52	10595.7	9104.74	10803.1	7232.13	8972.61	8087.42	8087.42	NaN	NaN	7062.78	NaN	6566.15	5632.11	8278.17	8543.04	NaN	NaN	11429.5	11429.5	11248.8	13410.3	8221.19	10375.2	10128.6	9798.94	NaN	9414.86	11687.8	11485.5
7525.64	5034.15	6188.16	9958.76	5986.15	9281.05	8246.63	8286.54	6452.58	6691.32	6656.18	8017.07	8690	8909.99	8317.38	NaN	8687.83	7034.46	5869.84	8713.02	5200.52	NaN	6482.89	9993.52	10418.4	NaN	5072.81	NaN	8406.07	8227.88	7498.94	11548.2	8379.83	10229.4	8805.35	8567.89	8996.56	10869	NaN	NaN	10727.2	7359.08	9256.09	14233.5	13641.2	9121.17	7063.13	6723.27	10045.6	9629.36
6983.4	7673.16	9393.37	9190.72	8590.07	10496.9	8198.18	9909.34	8491.98	7873.36	4188.15	6815.09	7464.06	8777.71	10068.7	10068.7	7452.71	NaN	8748.91	7772.77	NaN	10916.2	12703.4	NaN	7886.37	7654.13	6776.2	6776.2	6475	NaN	9800.07	7441.65	7413.98	9724.83	13856.8	9602.01	8632.34	6483.63	11193.6	11193.6	7124.01	7681	7934.24	11771.5	9491.05	6351.31	NaN	10055.9	9755.53	4739.34
11021.7	NaN	6648.57	7383.33	5955.22	8148.7	8093.96	5956.99	8529.97	7689.24	7047.53	10225.6	8744.87	7128.41	5309.16	6635.26	7208.98	9201.61	7504.25	6535.25	5648.99	8382.18	11188.9	8865.33	6959.31	7340.43	8263.03	7426.94	10747	8248.89	8949.54	8763.31	NaN	7543.14	NaN	6336.19	NaN	NaN	11106.5	10020.3	10644.3	9382.64	6361.58	8857.41	9219.81	NaN	9641.09	8737.38	9323.09	NaN
8113.3	8804.04	9890.05	6071.92	5902.85	5940.56	8698.72	8399.88	9583.2	8342.93	8485.33	9099.51	7651.27	10077.7	7822.28	NaN	9487.93	6647.73	9613.66	5953.61	9643.03	9844.12	9120.17	8865.64	8865.64	10289.8	8537.91	NaN	NaN	9402.99	5644.94	6944.19	8760.39	7546.53	7075.83	8441.4	11211.4	8302.57	11117.4	11863.3	11038.2	7371.59	NaN	8962.69	6098.36	9092.16	6646.18	NaN	6863.99	7093.75
8561.26	5071.49	7440.08	9017.97	7113.81	7850.71	5183.55	10055.6	10055.6	6147.12	8638.07	6390.35	8202.49	8663.54	8350.89	6208.98	7658.31	6142.76	9641.35	7597.59	7597.59	5823.32	9179.39	6470.42	7655.35	7719.03	NaN	6699.16	6902.43	8097.95	10097.1	6287.61	6287.61	8701.23	10032.3	8722.23	6327.36	7174.72	8871.5	9708.49	11816.7	11128.8	9003.15	10827.7	10827.7	12305.9	9024.13	8271.07	10036.1	7069.98
8015.14	7757.23	9412.01	7932.08	7104.28	6859.98	4987.13	3761.15	6128.66	5838.13	5420.96	5922.32	7279.03	8749.51	9348.15	6258.75	7361.16	7455.71	6901.17	6693.43	10150.3	9169.54	10236.2	9820.15	9191.32	7467.51	8005.8	10814.6	8945.64	11704.3	9126.98	7261.58	7674.1	8018.28	6372.89	5180.48	11594.7	10639.6	9981.07	10669.9	7974.43	8782.65	7288.91	8919.66	NaN	5744.26	NaN	6466.64	9859.33	11177.5
5870.18	7267.05	6930.88	9364.25	8182.03	10419.2	9367.9	NaN	NaN	8573.34	NaN	NaN	4527.38	6377.88	6664.37	NaN	5919.76	6334.79	7303.65	9106.94	9106.94	8403.12	8149.48	10721.8	6018.59	9530.48	8872.25	8289.34	4538.39	5045.08	NaN	7786.73	7529.63	6773.3	7616.41	NaN	8925.98	7861.48	9995.28	7970.34	8572.3	7290.6	NaN	8300.97	9572.5	9806.35	NaN	6390.52	8061.19	6479.72
9082.69	9452.87	5441.04	7782.02	9254.19	7786.74	10292.6	9590.06	8106.32	7744.54	9295.14	9303.9	9077.08	8847.82	10174.8	10737.4	6650.68	6411.53	7120.56	NaN	11215.6	9635.56	6886.67	6268.6	5267.41	9136.54	5353.97	NaN	9009.55	10863	10633.6	5288.61	4948.75	NaN	8170.52	11326.2	7585	7505.04	6148.1	9135.5	7822.52	8617.91	9386.31	NaN	NaN	6114.55	5853.36	NaN	7991.73	6683.66
6610.76	7181.92	7764.1	8002.06	9402.56	7189.27	7574.77	8236.83	8522.43	9486.31	6509.37	5949.41	6640.53	7276.8	7008.22	7389.01	5227.39	NaN	8706.73	6440.96	7548.52	5051.24	5506.51	6183.19	7498.51	6955.99	5598.49	8105.67	7547.18	6642.33	6789.81	NaN	7185.33	7634.5	7892.5	11534.6	4911.56	7704.77	9533.5	7658.72	NaN	8093.83	7659.37	5203.02	4732.63	5538.6	8086.68	NaN	11313.5	9692.48
7631.82	8529.2	4840.79	8397.18	7717.48	8104.89	8147.02	7682.98	7124.6	8122.94	9316.98	9648.88	6410.16	6933.43	11019.6	7944.14	11201.2	6553.3	9143.39	6476.29	4384.35	8827.64	9690.35	8184.66	8613.99	8501.19	5624.63	9349.47	10848.1	7423.71	8886.69	8025.55	NaN	NaN	7801.11	10097.5	12505.5	8078.2	12423.9	11693.9	11330.9	10135.1	6011.45	4544.53	7161.97	5070.87	7061.07	10164.6	6096.11	8010.83
10424.3	6176.63	9083.25	9467.58	10833.3	9269.82	9269.82	7297.37	8165.55	6023.55	5612.78	9485.91	8257.25	6635.24	7619.02	8320.54	7699.83	9789.93	8025.44	NaN	6796.78	8182.41	8046.38	7022.67	8776.98	8757.63	5401.79	10836.4	8146.74	NaN	7996.74	9871.3	7303.17	11460.2	8885.51	8215.09	10256.1	5891.33	6017.56	5830.78	6707.15	7237.71	NaN	6803.36	9348.61	8564.17	10450	12203.5	8083.28	12260.6
11121.7	7822.99	7822.99	5180.97	7829.8	5679.32	5517.38	4795.41	7096.35	6596.15	9258.91	4370.76	8376	6537.09	8240.42	10959.1	9320.07	9062.13	6859.61	NaN	7813.25	7841.54	NaN	5894.21	11224.6	8982.44	11144	6270.19	7651.08	3461.02	7189.56	10615.7	6524.06	6818.45	8425.57	8963.19	NaN	6055.51	6644.35	NaN	11675.4	9393.98	6769.09	10087.2	12235.5	10621.9	10187.1	10644.6	7163.15	6161.16
5466.65	8665.47	8455.47	4391.93	7263.19	6506.14	6506.14	6775.76	8068.02	6835.93	5520.61	4649.38	7736.5	7371.69	4976.52	7182.41	6038.18	9660.96	12219.1	11658.9	9477.97	7512.83	7651.6	NaN	6927.66	4546.24	8293.94	7577.96	4860.74	7018.74	7724.29	5003.28	8031.4	9534.9	8052.13	7213.6	6485.71	9264.65	8065.54	6204.23	NaN	6418.03	8094.33	NaN	8210.65	NaN	NaN	NaN	8272.55	8535.47
11450.1	9449.81	5640.98	7978.53	10788.1	8703.2	7531.92	7663.94	6100.95	6753.36	7027.65	7265.06	7626.13	6271.89	6271.89	10389	10233.6	13193.8	7452.24	NaN	NaN	7492.2	6852.98	NaN	9325.4	5138.32	8928.55	7076.74	NaN	7218.1	9830.22	9495.55	8721.58	8254.81	6590.53	8777.34	7654.03	6750.1	6620.09	4201.05	8261.43	12050.2	4220.65	9071.82	7858.64	7966.27	6692.98	5988.61	10421.2	10502.5
5388.84	NaN	8134.65	5571.69	9213.27	8374.11	9078.17	10752.1	7771.3	6744.9	5790.15	7236.83	8551.06	7277.94	NaN	NaN	9262.07	7989.92	5886.94	7766.36	5728.83	NaN	5272.93	8518.75	10199.6	8704.84	7593.13	8581.25	10319.3	6220.66	3762.17	7948.78	8668.36	10121	9702.32	10844.8	5109.75	6703.16	NaN	9539.71	11187.6	7008.01	9096.75	9096.75	3852.81	NaN	6487.66	NaN	NaN	10841.6
9657.17	9265.6	5993.23	7450.59	8422.49	9214.36	9068.49	7887.23	5754.29	8407.13	5537.77	8568.32	NaN	5439.34	NaN	4864.3	6843.45	9294.81	5499.22	4426.16	8780.18	10801.3	8904.43	9527.09	7463.32	10002.7	8176.78	6372.45	7199.78	7518.31	7476.88	10248	6897.81	4684.22	9604.28	NaN	12921.1	9989.6	6726.15	NaN	11394.2	8332.75	7416.21	10622.7	6100.8	7655.51	7744.91	NaN	6187.43	NaN
NaN	8401.19	8391.49	9656.04	12183.6	7829.28	5965.24	5965.24	6975.85	9417.72	10815.7	7493.17	4501.72	7228.8	9428.21	9428.21	8563.84	8780.44	8399.64	6873.94	8441.16	7948.13	9542.22	9253.86	NaN	NaN	6466.11	8029.47	6286.33	4866.42	8809.6	8809.6	8146.65	5553.9	6197.65	10395.4	8205.52	9945.78	NaN	9277.56	9196.7	8836.53	8584.38	7908.62	8154.67	3647.85	9308.24	7687.44	6018.88	6308.53
10171	7117.38	4409.49	6496.25	6639.34	3676.01	8633.98	9439.22	9439.22	6838.24	8569.86	8569.86	6272.47	5462.01	8339.08	9399.98	6746.14	10455.5	7948.98	7943.22	9659.9	7834.93	7424.89	8327.36	7230.64	6551.35	7761.26	9539.49	6631.41	8977.46	6902.18	10114.7	8423.59	7967.38	10455.3	11468.7	11488.7	7456.08	5914.88	NaN	6914.9	8037.31	7944.13	9981.45	8384.86	9946.73	10157.5	9355.08	9329.54	3968.15
5656.41	4953.47	7248.31	8491.81	8933.95	7031.54	NaN	4535.85	4988.85	NaN	9448.14	6363.13	NaN	6802.13	NaN	7044.97	NaN	9101.05	8717.37	8717.37	6060.71	7847.79	7209.22	7305.54	6695.67	3663.37	NaN	11236.1	9594.88	9586.59	10857.3	6984.11	7288.05	NaN	7473.29	7931.31	5723.41	7739.86	6461.05	5515.38	6061.93	7561.84	6437.98	6115.8	8734.17	10824.7	6771.65	7593.55	7831.45	9076.47
8068	8986.37	8419.35	10085.7	8440.16	10401.5	8562.16	6497.4	8410.03	10662.9	12017.2	8449.79	8449.79	7760.97	8277.02	9181.43	10033.8	7039.73	4875.9	7068.29	10487.1	8516.94	5934.55	8237.65	8237.65	8924.06	5689.74	7570.62	6040.28	5847.38	8264.83	NaN	NaN	5681.76	7602.36	7937.47	7937.47	3907.99	6721.37	6479.43	6279.52	3870.63	NaN	NaN	6944.37	11266.4	5013.38	5617.86	5617.86	6743.59
6891.62	8493.37	6889.49	6918.25	3451.51	4192.62	6780.79	7517.9	8306.13	10634.5	7091.46	7448.01	8836.18	5291.63	6024.62	6081.67	6432.51	10015.1	6531.43	6124.41	7516.75	5395.96	4559.86	6630.91	8349.51	NaN	7375.6	7604.41	6023.84	8617.18	10174.7	6621.59	4645.5	8173.48	7873.72	10371.9	9949.88	5251.12	6091.67	4595.34	7521.48	7458.46	7221.16	7605.24	8174.93	6423.07	9056.71	8224.41	5039.2	5728.2
7791.23	6554.65	9490.88	9949.32	7539.43	7307.16	9876.42	8762.12	NaN	8563.29	7923.36	10238.2	10238.2	10327.7	12149.7	8629.1	6908.13	6487.95	6807.31	5741.67	7640.06	7434.91	5388.44	10404.9	10404.9	NaN	7658.22	7862.23	9599.42	8408.07	5001.43	7958.47	7620.35	8408.84	7345.72	10964.6	10964.6	10043.6	9564.91	7384.57	11382.6	9068.75	9282.69	6299.46	6785.67	NaN	NaN	8191.41	8191.41	4748.78
8608.33	9240.39	9817.88	9958.65	9958.65	7933.53	5875.83	7577.24	9894.57	6940.08	5584.24	3296.15	3116.15	7653.59	7551.27	6771.03	7283.85	8970.78	8258.22	7119.15	8053.58	6545.92	8878.67	8265.79	7041.39	5333.5	8105.39	7882.06	7882.06	7692.44	7944.3	6118.44	8324.57	3875.69	8147.04	8327.2	8068.95	4872.32	6645.36	9577.47	9118	9141.02	NaN	6281.96	9335.46	5060.47	10844.3	4516.07	6681.47	7508.28
8232.61	6815.68	5985.19	7840.85	5401.73	7752.09	8345.32	5012.81	6983.33	8420.96	5928.48	7291.67	7291.67	7455.7	9144.16	7684.83	6961.7	7173.56	NaN	6099.38	6007.95	7456.09	7347.61	5471.1	5471.1	7687.51	7018.61	8875.73	8569.05	6945.15	6798.82	6913.09	8381.89	8170.22	11068	9546.02	10210.1	8964.41	9060.99	8967.52	7526.59	7471.27	7177.35	6715.54	NaN	6434.95	NaN	NaN	5991.39	10058
9466.13	6865.16	6970.03	6760.46	8569.95	8596.74	7047.85	4776.44	7529.39	8033.45	7038.13	9996.34	10760.6	8399.97	7150.33	8213.65	7209.58	7209.58	NaN	6193.91	4790.57	8068.97	6253.06	6461.21	7713.54	11971.6	7030.66	5082.39	5581.52	5581.52	5330.99	4925.07	4542.88	9471.3	8177.47	4230.36	4649.75	7837.94	8010.16	4920.65	9989.22	9989.22	4925.35	6837.24	8038.98	6675.34	7589.01	NaN	5868.76	9804.44
7590.79	6187.94	7579.73	8869.47	8293.76	8047.95	8273.7	8699.45	6377.95	NaN	8404.63	10227.3	8579.26	5859.98	6950.61	5372.81	3542.15	7117.87	3549.02	7239.99	6655.88	7608.79	NaN	5086.97	8895.52	4501.78	6706.2	6892.46	6137.58	7573.86	NaN	7708.68	6874.83	6431.77	7038.61	6925.62	5856.38	5810.92	6834.2	NaN	NaN	3702.07	4759.3	6104.76	6595.91	7491.16	7103.15	8891.57	8967.19	5241.33
7490	8354.07	8354.07	6515.76	9873.01	9873.01	4053.35	5247.11	5540.99	5636.48	4742.3	6610.86	6186.5	4456.2	8876.07	7098.78	5836.33	5836.33	3116.88	6789.77	6669.19	6337.65	5253.5	6489.02	3202.59	NaN	5526.32	NaN	5273.05	5273.05	8450.12	8478.11	4827.99	4855.33	4843.75	7953.82	7709.72	8015.14	8234.17	9463.14	7084.53	7084.53	9534.71	8008.37	7252.91	7660.32	5996.18	7470.76	9019.94	6940.34
7729.09	7700.85	4830.73	6949.51	5561.31	6717.58	6208.76	7680.62	6634.82	8996.94	8996.94	8021.6	6810.3	8075.68	NaN	8967.87	8002.46	10285.4	8883.2	6775.02	6901.87	6013.52	6633.08	7746.84	5383.95	NaN	7406.84	7065.36	4228.48	6773.26	5846.5	5981	6254.31	4510.13	5296.01	6713.79	5351.53	NaN	9217.44	9404.15	5050.26	7366.67	6025.79	NaN	7917.05	9973.79	5475.27	7474.46	7412.16	8507.63
5650.85	6348.33	6348.33	8236.42	3149.6	3149.6	7366.22	6841.17	6495.92	7733.87	5332.54	6357.51	8844.14	7250.25	7250.25	4532.13	6390.62	5418.86	NaN	6892.02	8229.38	8365.67	13063.9	10888.4	4951.63	7992.94	7030.25	NaN	9500.51	5863.62	7734.31	7625.31	7746.16	5615.14	5786.52	6933.4	6497.55	4528.8	4706.18	NaN	6508.49	6516.85	NaN	7765.2	5624.63	NaN	5381.35	7518.26	6611.17	9325.25
6508.31	5639.93	4806.49	4301.36	8025.04	8850.48	8230.52	8889.86	7542.03	7058.81	6599.27	5290.85	5335.28	7351.53	5349.45	6143.85	7291.74	4886.01	4618.85	5547.56	7734.43	6455.63	6455.63	7243.43	8656.32	7131.89	7375.66	4863.24	4760.63	4871.35	5665.94	5242.39	4865.73	6262.08	6262.08	8340.98	6809.77	8877.22	7164.72	5905.22	6096.98	4312.63	4888.78	NaN	6367.01	8474.5	8474.5	8296.53	4749	7851.15
7329.18	7400.48	7400.48	8582.66	8720.88	6520.25	5028.49	7657.26	4861.12	5781.68	7171.5	8312.99	8289.68	8223.3	8651.06	6578.01	6742.84	6507.31	6310.31	7110.53	NaN	8905.1	5539.74	7079.54	5900.73	6713.67	4055.71	8721.75	8509.81	7141.09	6491.91	6811.3	6652.69	7026.85	5501.07	7887.79	8223.4	8679.26	7798.34	8902.5	9543.53	6404.73	5826.66	8341.41	5774.56	7344.17	7343.21	7447.57	9384.37	7732.68
4736.37	5382.85	4663.05	5911.95	6514.55	5395.12	5414.47	5971.57	6700.87	3850.08	3850.08	7171.08	6475.92	7957.78	5195.62	8219.19	7244.42	6426.66	3353.36	4792.31	7001.62	5341.73	5341.73	5075	6018.82	7238.42	7408.3	8880.68	6194.24	5891	5017.82	7589.09	7471.2	6806.52	6806.52	7246.29	8416.69	5632.33	6369.17	7264.38	6099.81	6720.44	5475.49	5620.33	6191	5822.21	5822.21	7705.16	10380.4	8566.77
6833.14	3902.67	4664.24	8927.17	7400.7	6007.47	6081.6	6593.12	6996.71	6173.82	4813.84	4799.52	5881.55	8158.03	8754.15	7640.96	7659.27	6935.23	7649.01	6542.44	7176.73	5792.04	4019.95	6556.73	5270.72	7276.12	6370.28	7905.67	4069.21	7258.49	6656.72	4934.08	7701.79	6114.31	7770.66	5967.14	7174.31	6451.76	5125.77	6155.23	5987.06	6087.91	6091.71	7666.44	5681.81	NaN	NaN	6859.73	8812.87	6087.97
5427.56	8528.45	8778.77	7091.66	7084.7	7064.83	6607.64	6402.72	6426.56	5281.11	5353.63	6308.45	7330.51	5774.55	7338.7	6063.67	7614.12	7281.24	6653.97	3634.15	6986.4	7969.62	6336	6868.49	7010.96	7968.75	9682.85	9247.23	9473.54	8853.43	6127.31	4427.85	6975.59	5945.41	6204.35	7620.03	7619.03	6897.06	5843.84	6721.01	7065.81	6980.24	8382.68	7300.29	6016.68	5599.07	7633.08	6999.47	5977.63	6809.68
4513.7	7673.91	7779.56	8092.08	6472.52	6897.31	6642.65	8280.67	6183.12	8005.76	8876.04	6923.08	4402.06	5028.48	7410.54	6307.15	5747.94	7332.26	7877.78	7446.68	6882.5	5001.81	6453.9	6896.06	4374.37	5938.96	9469.3	9469.3	5601.65	6849.69	7410.07	2910.34	6228	6541.59	6174.07	5851.28	9059.1	6340.39	6466.05	7889.27	7103.97	7271.75	5677.88	5635.03	4716.77	7230.29	6342.69	6394.9	5695.08	7504.47
5904.16	7495.03	6817.61	6028.4	8189.38	5966.83	7271.52	7237.11	7237.11	5991.54	7020.86	8838.35	4980.79	6188.24	8347.77	7909	7407.25	7028.24	5437.23	5827.24	5827.24	6398.84	7813.45	3955.01	5505.38	4530.05	7746.97	6427.23	6536.53	8048.72	8942.41	7966.9	7966.9	6772.58	3267.76	8752.99	4914.93	6566.27	7084.45	7992.44	4811.19	6335.46	4525.31	7788.28	5007.29	4439.96	6439.49	6777.65	6316.76	4171.77
7354.6	2814	7381.05	5608.64	6919.04	7314.33	5392.11	5330.89	6077.99	4303.92	4265.3	6732.72	5692.06	4438.3	6324.74	6324.74	7746.5	7663.84	7045.52	6121.84	6754.83	7015.89	6959.31	7829.56	8306.11	4591.34	7503.28	7503.28	6714.01	4447.24	8244.58	9534.55	5323.29	6318.22	7153.07	7023.73	8956.22	5826.31	7053.12	8207.56	5979.32	4369.89	5677.34	6029.34	5973.51	5870.12	6547.44	5977.31	5970.4	5114.6
8536.83	4734.33	7125.22	7175.38	7343.3	6834.32	7184.52	4470.2	4470.2	5511.3	7134.58	6856.46	5845.34	6045.65	7764.23	4796.91	4663.1	6134.33	6317.94	6742.85	6742.85	6019.8	6056.19	5562	4478.74	5108.24	4701.63	6614.43	6810.09	6723.31	NaN	5668.72	4515.84	6676.99	5381.68	7454.56	6138.96	6255.35	7899.1	4960.5	5681.79	4419.22	6365.22	4846	7290.83	8721.93	5489.91	5113.01	3803.2	5105.13
6969.92	7267.06	7613.87	5924.9	8831.89	8250.37	5612.98	3547.05	5124.54	6201.68	6703.69	6041.77	6979.27	5637.93	4170.82	3955.79	5729.77	5569.23	5201.21	5927.47	5832.85	5773.19	6256.57	6169.35	5794.58	5461.77	7467.32	6674.03	5614.11	5959.52	6893.97	8097.5	7184.01	7908.64	7611.13	7265.5	6545.35	6882.28	7599.82	8214.78	9000.72	9539.27	7873.68	7809.62	8307.84	4458.79	4392.97	7684.82	8709.5	5699.99
5688.33	6722.34	7296.89	5922.68	6219.76	6208.01	5832.71	7106.93	7106.93	7684.69	6778.67	6982.45	6260.65	6480.16	5789.42	5638.61	6647.9	6043.76	6335.67	6703.38	6259.74	5970.42	5468	6881.64	6589.19	8034.18	4088.28	5096.41	6181.45	5130.1	4680.6	6971.79	8268.26	8310.2	5244.64	5875.57	4191.75	4778.01	5299.8	8039.95	NaN	8389.32	4885.36	7922.58	6918.65	5484.94	5666.48	6130.16	7051.17	7312.95
6248.5	6190.34	7071.19	7751.59	6570.78	7384.72	3556.87	4823.19	7155.97	6870.16	5852.23	6339.85	5625.53	7265.47	5675.59	6774.76	7394.57	5582.11	6111.63	4015.05	5285.92	6183.62	5431.75	4806.99	4700.82	4030.75	6497.75	5704.29	5911.65	5246.99	7111.11	5895.84	4309.56	6819.37	5580.75	4626.78	5712.7	7469.49	5858.76	7361.97	5235.47	6470.14	5823.3	6841.14	4585.02	4349.68	7912.42	8179.14	5988.11	7388.21
7071.54	4588.04	3802.88	8815.85	7150.31	7313.65	7778.6	5721.8	8552.25	7198.92	7037.95	5540.48	6331.46	5627.96	7005.91	5233.07	7153.15	5555.09	3743.28	6825.05	6903.4	4524.36	3280.71	5641.53	6607.93	4247.5	6294.01	4120.3	6855.93	6692.93	6061.25	6625.09	6727.84	6817.89	7991.6	6473.47	6440.24	6440.26	6036.1	3837.24	7424.98	4685.06	3280.28	4030.48	5428.77	6909.23	4230.42	5628.62	7598.71	10153.4
5810.12	7251.9	7645.55	7090.54	7099.17	6526.53	6469.57	5191.33	6173.42	6103.47	6072.04	5936.7	5546.61	5546.61	6564.99	6038.06	6271.66	5285.74	5529.41	7140.73	6110.11	7297.89	4924.33	6407.65	6187.21	6187.21	6154.56	5485.01	6719.02	6734.79	5618.11	6501.97	4878.98	3945.56	4895.11	5576.2	7549.91	7612.47	7516.67	6323.88	7721.59	6457.72	5519.31	5809.11	5936.25	5502.75	6717.07	6240.44	7306.16	5359.95
4753.53	6521.88	6721.35	6615.42	6040.77	5791.06	7949.9	6492.3	6819	6649.53	7775.25	6510.49	3329.85	6444.34	6450.44	5580.46	5331.97	6295.68	6334.56	6215.65	5480.59	4392.71	6227.5	6609.28	4867.71	4465.74	5476.31	5257.09	5400.96	6235.86	5876.34	5558.76	6831.73	6676.48	7276.92	7461.17	5073.11	6192.19	5864.81	3535.36	4086.73	5791.45	5960.41	4994.5	5911.64	7184.23	5922.6	6948.04	4325.21	3970.59
8433.71	7393.52	5047.59	7715.8	7407.08	6415.81	6619.06	5834.23	7612.11	7333.44	7480.38	6457.65	6677.49	6677.49	6640.2	6573.52	5970.1	5857.28	5184.57	3580.32	4809.5	5921.71	5845.04	6237.75	4783.98	5979.27	5054.33	4816.07	5822.77	4843.72	5731.24	5598.99	3427.16	6138.34	3890.42	6056.75	7526.01	6117.76	6366.19	5260.73	5307.31	7269.13	5751.27	6931.12	6280.85	6304.61	6256.77	8298.02	6781.81	5399.93
7372.3	6558.89	5727.14	7434.26	7507.08	5930.72	7229.43	5730	4205.45	5906.12	5894.28	5857.02	5521.97	4639.74	6435.13	5523.76	5225.82	6270.98	4689.22	5258.64	3600.93	6791.18	6699.14	6680.6	5067.43	5459.35	5422.97	5570.43	4626.6	6105.3	6347.86	5671.83	6705.89	4385.79	5112.96	5198.04	6531.86	5989.76	5891.09	5947.48	5034.89	4172.63	4777.21	5972.34	5077.01	5095.8	4624.78	6039.16	6690.8	6232.05
7010.94	5710.53	5968.8	6077.62	6362.08	6817.01	6944.28	7129.09	8318.74	3987.28	6380.59	6084.04	6449.03	6928.13	6832.99	6325.58	5790.82	6711.88	5864.15	6700.87	6995.36	7837.83	7637.44	3561.69	5729.83	5584.78	5584.78	5696.85	6948.78	5911.83	5374.22	5610.68	5737.28	5634.48	6764.33	5455.26	5036.57	8550.3	8550.3	5748.18	6151.89	6338.1	6496.08	5579.61	6124.93	5400.77	6190.88	7271.76	7322.42	5942.05
6651.61	5828.65	5772.66	7268.93	6028.82	5710.58	5710.58	6608.82	5254.38	6036.63	5479.94	6431.07	6550.57	4544.1	5972.18	5372.68	6300.09	5039.72	5039.72	7024.9	5820.64	5780.61	3326.54	5015.93	4451.73	5054.95	6679.72	6490.1	6621.68	6787.39	6935.73	6331.91	5631.72	5586.88	5897.52	5642.91	5488.15	5610.51	4438.78	6300.09	3370.28	6969.19	7335.56	6827.31	5174.33	4563.56	4587.74	5097.99	6183.22	7657.82
7067.4	5605.43	5184.88	5169.21	5058.3	6364.05	5898.45	5901.88	6496.21	6548.04	6555.53	4269.58	4338.2	5665.78	5665.78	5117.06	5557.23	6085.49	4772.56	4193.53	5063.88	5847	5436.7	5436.7	4660.65	5599.85	5807.29	5570.15	6822.57	6060.44	6150.82	4828.09	5132.26	4990.17	6352.66	6361.6	4437.08	7585.5	7585.5	7356.58	5955.23	5882.77	3732.84	5674.64	6299.05	7190.29	6031.68	6895.61	8078.03	6527.84
4825.87	6868.34	5282.89	6829.32	6069.68	4947.5	6544.55	6397.13	5968.38	6780.5	5174.05	6219.19	6841.14	5797.74	5571.09	5171.85	5703.44	5796.13	5324.81	5276.46	4866.45	5107.75	6060.94	5096.61	5859.63	3739.71	5052.27	5284.33	5103.55	6022.75	3998.49	3998.49	4766.66	5994.36	6393.86	6273.97	6214.75	7019.8	4902.34	5561.64	6350.63	6760.72	6470.36	6470.36	5373.08	6096.69	5754.1	4654.13	4970.05	8146.24
4650.64	7996.2	5590.46	6638.92	5624.73	5448.16	5767.62	5153.22	5935.95	6423.98	6778.58	6494.25	5131.22	4908.93	4586.32	4601.05	4901.75	4466.89	6042.99	4257.97	5320.31	5761.43	4740.77	5596.98	5801.35	5358.85	5326.75	6833.54	5247.89	5814.23	5303.86	4791.58	5695.14	5499.97	6147.16	6219.77	7012.7	5585.01	6259.24	4340.66	3773.56	3653.33	6906.39	5523.14	4197.43	6138.01	3424.26	5021.25	6575.43	6364.95
9168.97	4603.08	6026.57	7640.09	7954.96	6294.35	7141.36	6875.75	7220.14	4228.98	7171.51	7133.33	7211.85	5706.68	6119.05	4311.22	6683.21	6880.19	4747.92	4747.92	5057.24	7288.77	6969.11	5957.17	4805.38	6325.28	5585.62	6739.1	5344.96	5930.84	7212.24	7212.24	4356.65	4690.48	5322.05	5436.86	5923.84	6679.35	5748.58	6543.32	4982.21	6738.7	6934.4	6934.4	7053.2	7009.76	6177.96	4987.71	4855.84	5979.3
7646.86	4467.81	5790.47	5159.12	7528.82	5111.34	4489.49	2850.33	4210.82	6239.93	6218.99	7198.25	6375.46	6217.85	5884.47	5840.23	5450.59	4337.01	6567.23	5043.02	5770.8	6525.66	6311.41	6761.07	5499.27	6743.68	6032.44	6184.09	4852.8	5272.68	5041.51	5921.22	6457.25	5233.5	6050.59	6051.46	5155.41	6249.78	5657.61	5163.32	4651.62	6639.61	6725.55	6459.84	7158.08	7384.42	3992.2	5883.21	7058.68	6002.74
7264.78	6851.44	7224.79	6432.4	7809.03	5498.85	4369.96	4369.96	6506.56	6636.85	7222.03	6650.08	5459.55	4652.2	5695.92	5626.77	4954.63	6359.6	6762.64	6762.64	5131.68	6006.94	3566.62	5179.32	4162.89	5877.38	6270.41	5301.38	5228.41	3611.83	5732.12	5732.12	3182.98	5424.31	6297.56	6284.3	6151.67	5919.19	5154.71	5839.96	6634.7	6068.33	6170.1	6459.1	3645.29	4205.02	5741.8	5762.19	4521.03	6018.79
7307.14	10650.4	9012.64	7693.46	8170.14	6604.68	7245.43	6349.78	6627.38	6835.95	5000.03	6825.8	5865.01	5237.71	6350.12	4731.64	5462.56	5973.26	5626.89	6024.61	5152.94	5841.72	4564.63	5325.14	5325.14	4273.04	5219.45	5283.03	6021.94	5248.75	5713.32	5480.4	4033.6	5229	3886.24	4725.29	5524.01	5398.61	6622.71	6009.83	6072.18	5163.03	4144.87	5780.11	6636.44	6586.32	4686.7	6965.82	6965.82	5005.31
5063.49	9225.5	7665.3	7110.22	7399.97	5666.05	8287.46	6582.31	6294.85	8059.82	5845.99	6365.25	6944.9	5487.04	5494.2	5525.55	6058.58	5435.18	6120.3	4849.81	4373.93	5128.16	4366.82	4217.74	6034.61	5029.37	6431.44	6378.57	5598.9	4910.78	5516.4	5104.85	5159.51	4086.87	6170.74	6310.83	6991.97	6713.85	6994.03	5934.56	5992.4	5304.33	6379.43	6448.52	5492.31	5847	5133.42	6341.95	5936.43	4226.87
7422.21	7776.46	5698.18	7720.06	7434.35	9302.56	9343.04	6499.57	5820.23	3546.88	7283.38	8203.14	4789.92	5754.82	6465.67	6232.1	7509.19	5310.76	5597.95	6431.16	4944.26	3897.1	6311.14	5575.38	5575.38	4646.27	4928.97	3388.55	5679.71	4160.77	5129.55	4783.69	6917.5	6841.18	5973.11	5912.32	5912.32	4053.26	5128.26	5344.84	5853.23	5996.08	5874.52	6626.66	6680.74	5463.44	5230.75	6045.23	6045.23	5519.44
4824.07	7393.88	7495.69	4227.59	8615.51	8615.51	6291.35	6126	4720	4313.06	6129.72	5182.19	7048.31	7233.11	7225.9	6514.11	5919.03	5919.03	5548.14	5116.53	5851.05	5425.17	6261.31	6111.17	5376.65	5735.86	4545.99	4892.41	4990.17	4990.17	4804.35	5880.35	5129.64	6162.26	6658.31	5182.81	2845.83	4275.17	5757.65	5439.29	6061.54	6250.01	6381.6	5630.09	6187	6347.58	4410.41	3653.34	4922.42	6799.44
5568.56	7907.63	4305.59	6680.55	7019.78	4903.47	5722.28	9326.49	9029.93	7506.91	3087.23	5888.42	4374.76	5345.11	5607.85	6586.17	6182.56	6667.35	5346.05	5928.62	4415.14	5089.57	6379.83	5758.62	5758.62	4716.03	6016.5	5161.8	4464.31	4864.35	4274.76	6186.64	5454.17	5425.48	4911.6	5698.76	5698.76	5505.28	5692	5450.22	5534.53	4060.46	5631.22	5415.57	5934.47	5372.71	4818.2	5263.75	4767.3	5620.51
8879.08	NaN	5588.85	6463.46	5713.89	7224.73	NaN	7550.68	8390.3	5361.45	NaN	6910.19	5480.3	6723.17	7461.97	7398.45	8137.58	5938.71	6311.4	7353.46	5808.11	7313.92	4386.82	6175.38	5854.28	7347.83	6211.07	4945.13	5435.81	6705.39	5313.34	6615.24	4700.35	5482.61	4836.04	6224.54	6428.21	5073.95	5576.5	5458.25	6099.92	5920.59	5650	3512.92	6245.43	5263.71	5367.73	5080.47	6125.06	5477.1
8659.82	7698.44	7734.94	5767.27	6714.78	5798.77	8765.13	9220.29	10556.8	7213.9	8970.97	6003.08	5928.68	4908.29	7338.3	5906.26	5459.44	4433.96	6174.85	5162.9	4253.42	4178.68	4698.96	8458.4	7108.41	6585.54	6587.34	7225.65	5868.42	7575.51	6856.12	4390.6	4993.66	6435.94	6747.52	5651.2	4918.17	5172.85	5223.93	6130.66	6661.86	5923.29	6132.03	6389.02	5897.72	6532.87	6486.87	6313.19	5277.93	4756.47
6701.01	5962.22	5962.22	3798.39	5950.31	6629.03	6750.1	4991.53	7093.22	4935.61	4834.73	7097.34	6782.86	5745	6276.67	7334.7	8196.89	7003.12	6154.71	3703.76	5856.06	5180.28	5758.2	6885.06	6350.15	6530.73	6683.39	5565.82	4598.59	4598.59	5491.23	5589.08	4979.76	4179.23	4874.25	4398.12	4915.55	4087.32	5426.53	4347.13	5626.1	5626.1	5496.19	5134.13	7190.86	6167.46	5619.97	6541.37	5820	7262.31
4291.47	4265.18	6062.36	8746.19	8997.55	5438.52	5880.97	8647.72	8174.94	8601.36	8601.36	7497.32	7622.61	5270.43	4857.73	8195.91	4884.53	5479.1	6745.61	5586.38	4514.9	4922.82	4922.82	5915.27	5662.55	5646.96	7120.37	7342.77	3726.99	5543.9	5118.49	4774.37	6952.44	5843.95	5843.95	5213.78	5158.96	4363.79	4033.31	5701.56	6815.03	4737.36	5804.04	5947.26	4626.44	6089.06	5398.95	6311.48	3659.85	5198.28
7731.12	NaN	NaN	8179.99	9343.27	6665.29	9302.52	6990.25	8095.18	8168.46	5004.41	NaN	NaN	6940.09	7530.94	10148.9	9021	8069.79	6109.57	4852.73	6930.18	6766.53	4056.02	4346.07	5057.03	3413.29	5515.42	5885.6	5631.12	5682.69	6365.33	4815.92	4717.32	6432.86	3027.47	4711.47	5035.68	5121.06	4227.25	6200.71	5556.17	4828.15	7186.62	5878.93	5829.48	5662.79	4887.38	4878.5	5262.42	6602.09
4932.26	7319.52	6945.62	6452.9	8992.44	7050	8045	6789.3	10278.9	9712.3	9712.3	6266.11	6615.63	5114.28	NaN	6379.34	4621.48	5364.8	7023.44	5498.65	5780.33	4049.55	4049.55	6299.8	5925.15	4487.1	5927.76	5747.4	5325.36	6251.68	7089.08	5608.89	4984.42	5536.51	6320.03	6608.08	4775.13	5665.02	4958.05	4674.84	3290.15	6081.08	4241.64	6284.62	4448.36	6199	6402.43	5657.82	6204.6	6338.25
4417.07	9889.81	9889.81	8415.81	7593.37	6551.71	5781.42	8369.65	10042.1	5330.12	3993.35	6815.6	7326.41	8555.12	6107.42	6107.42	6129.64	7882.44	6526.14	6459.4	6947.91	8961.76	4042.58	4144.31	NaN	7328.51	4536.27	4536.27	6567.36	6734.96	4093.14	6081.02	3941.74	6225.36	6447.49	7712.27	6367.18	3596.76	5844.6	5841.97	5798.9	5768.07	4804.74	3471.34	4022.7	5575.12	5350.29	4761.65	5302.31	6421.66
10473.9	NaN	5335.85	7854.56	8746.88	NaN	NaN	7463.67	8693.15	7460.67	6065.02	5525	NaN	NaN	6299.57	6903.22	2765.78	5710.09	5295.49	6779.34	9322.41	5915.37	6151.45	5222.54	5137.97	4994.75	6153.41	4372.31	5493.25	6179.6	5881.95	6098.02	4647.85	7112.44	7112.44	7031.42	3119.29	7372.53	6073.34	5680.16	5039.13	3509.94	6118.49	6314.22	7410.19	4879.88	4879.88	6892.01	6883.61	5877.08
5534.84	7442.28	7045.63	5218.4	9866.12	11003.2	9896.74	7388.57	NaN	NaN	NaN	NaN	4680.02	7501.08	7947.01	7947.01	7862.95	6838.7	6654.58	7089.5	4769.88	3471.94	6301.47	6502.05	NaN	5573.38	5325.16	5325.16	6207.82	3926.77	6622.2	4805.11	6641.12	3946.36	3364.05	4218.33	5644.72	5127.87	4686.11	5542.49	5332.26	5050.9	6811.31	5548.12	5157	5265.75	6279.42	5425.9	4128.73	5744.94
3826.68	NaN	6540.59	5611.31	6054.38	6044.06	8257.77	7314.55	8339.09	6654.76	7707.8	5094.67	5388.7	5406.01	NaN	NaN	7860.52	NaN	NaN	5712.16	4602.8	4871.28	7406.79	5783.54	6157.92	5532.9	7175.7	7994.53	6946.27	7831.18	6457.75	5295.05	6352.6	4867.98	5586.43	6352.3	6034.63	7586.91	7639.48	4808.2	6139.25	5432.31	5400.3	5599.82	6012.23	6963.63	6982.87	6049.79	6320.3	5243.04
9443.38	NaN	NaN	7486.08	6688.63	6558.74	9471.05	9102.38	10641.7	5937.26	6361.88	5330.56	6518.57	6541.44	6940.34	6940.34	5661.8	4127.87	8104.75	7176.93	5845.27	NaN	5100.67	NaN	5230.86	3851.63	6947.32	6947.32	7587.64	7787.6	5982.97	6516.65	5424.24	6354.85	6782	6832.03	6882.72	6331.34	5811.21	6491.72	6650.7	5864.05	6104.51	6222.64	5902.46	5846.68	5924.72	5129.65	5986.24	5341.23
10513.7	5555.38	6741.89	NaN	7525.36	10586	8080.31	8537.99	10628.9	7367.66	8827.26	5952.27	6301.84	7037.25	7688.72	5604.3	5282.69	5831.58	6666.44	5934.01	5940.98	5631.07	9041.04	7265.71	6622.41	8638.2	9093.33	5264.84	6324.06	7294.96	4902.28	4103.67	4219.91	6570.12	7546.07	7349.51	6147.75	5229.67	6028.99	7577.99	6388.88	5469.16	5902.45	4405.39	6201.96	6361.87	4559.14	4938.99	4832.28	4696.72
6290.91	9295.49	9021.88	7587.99	7116.59	10797.4	NaN	5764.4	7922.95	8300.12	8803.91	7614.37	7614.37	7502.65	5614.93	7935.12	NaN	6893.09	9116.75	9775.27	8412.62	5481.19	6393.85	3891.32	4763.69	7292.25	7471.51	7707.88	6512.81	3798	8282.33	7564.99	5563.24	4288.05	6262.45	5876.52	4344.97	6672.64	6402.76	5052.71	5052.71	5455.22	5339.74	5380.16	6220.33	5609.64	4886.37	4440.54	4424.22	4371.96
9848.69	6400.54	6920.91	8676.92	NaN	7533.57	8279.92	NaN	NaN	6913.74	8346.63	7579.17	8381.18	8045.69	9101.3	6393.22	7017.78	7694.63	6920.31	6846.61	6846.61	9263.85	6992.25	NaN	4120.02	7421.28	4677.46	5114.93	8020.3	6055.09	7483.71	7242.02	7242.02	7551.94	6821.12	3779.61	5170.93	5062.16	5060.9	5615.25	5088.77	5033.38	5092.71	6438.42	6894.49	6255.57	5705.31	4168.27	6333.5	5520.02
7576.47	NaN	NaN	6577.9	NaN	6968.75	7282.97	10706.7	9386.91	9058.92	NaN	8955.49	8200.58	9334.89	3897.49	3781.86	5805.23	5675.27	9672.74	9627.73	7993.57	6634.34	6519.18	4668.06	4510.99	5746	5906.01	6641.55	4970.49	6970.65	3643.86	6148.48	6477.36	6373.08	4902.51	4805.74	6898.87	7258.67	4752.6	5716.69	5716.69	3945.09	4174.15	6725.22	5301.2	5472.48	5878.07	5788.26	6402.81	4956.99
10120.2	10036.4	7926	NaN	8932.67	10560.4	10986.7	6207.17	6207.17	7705.15	9397.65	6062.68	5983.63	5348.55	7663.37	7058.86	5817.94	6099.48	5444.38	NaN	NaN	5846.33	3758.61	6092.33	6781.03	7435.72	6396.08	6488.08	3719.23	6845.53	3660.92	4370	4370	5158.93	5798.31	6397.92	6239.54	6234.09	6096.43	6309.13	5467.24	5828.06	5895.59	6249.68	6670.43	7335.58	5908.97	5578.36	4692.2	5644.18
5828.71	9665.9	7884.59	7510.16	10379	NaN	7356.57	5724.7	7696.07	4473.26	9199.47	7450.09	9902.75	9388.75	6462.92	6437.04	6095.07	7225.91	5641.89	6719.66	6643.57	6187.8	5585.54	5035.29	8516.36	6601.59	6927.58	3058.99	6248.44	6043.71	5036.78	5201.95	8438.07	5550.11	6709.97	5298.1	5982.66	5413.5	5655.92	5824.5	6610.19	4656.5	6474.4	5321.02	5753.63	6665.62	5484.41	5940.69	5373.84	5658.58
8342	9852.04	4946.18	5616.35	6391.6	5969.44	5387.02	6767.32	6577.38	9810.24	8391.91	7678.07	7409.92	9048.36	6492.03	6534.11	8052.53	6870.4	7231.92	5739.53	4240.53	5440.54	4676.54	7751.18	4621.46	7280.77	5612.47	7111.01	3965.3	6145.1	5477.14	5301.65	5140.82	5140.82	6914.64	6311.91	6297.56	3413.16	7142.55	6225.3	8251.14	6067.55	5368.24	4928.77	4634.17	4634.17	5684.49	5100.13	5104.93	4839.02
4791.25	6785.32	7927.28	5513.02	5076.85	5411.54	9507.78	7579.51	7077.54	8383.75	8482.05	8517	9072.28	9072.28	6638.67	5458.54	5957.87	5674.79	6615.91	7661.63	6201.29	4265.57	5837.02	7373.12	4844	5770.12	4066.15	6364.69	8488	5261.46	6585.99	7317.03	6540.97	6881.76	5713.85	8037.1	4459.5	4459.5	4511.89	4524.15	6305.99	5497.01	4461.77	5239.27	5842.94	5638.19	4999.62	5660.41	5394.59	5503.41
9305.1	7857.16	7903.48	NaN	9695.61	9302.78	6310.05	7700.41	7263	6131.6	6915.69	8799.9	9379.39	9582.37	6360.86	9430.49	7717	6464.45	8037.1	7976.15	7149.33	7149.33	7913.75	5737.42	6030.31	8243.33	5226.92	6831.91	7728.72	8459.75	8753.66	7045.93	6267.99	6267.99	6372.68	6659.51	6889.68	8649.15	7459.56	7278.68	6529.18	6519.14	6987.38	4894.64	5643.25	5643.25	4923.41	5497.6	5718.95	5859.3
7890.51	9326.97	9326.97	NaN	8973.1	5772.08	5230.58	5486.75	8168.03	7087.44	10047	7008.28	6794.87	6434.22	5159.54	5811.76	3636.33	4901.7	6576.93	8381.71	8090.82	5445.14	6079.33	6981.24	6209.34	5898.9	8022.6	8233.73	6069.95	6976.85	5382.7	5510.38	6037.56	4848.4	4850.61	5133.45	6251.12	5175.48	6165.02	5262.41	5378.46	5596.47	5045.77	4298.97	4741.43	5291.69	5175.21	5024.12	4448.01	5154.86
4242.51	4881.82	6532.06	8626.81	7999.43	10767.1	10633.1	8031.28	5044.66	7159.6	8320.88	9423.27	5615.77	7795.94	5912.47	5647.3	8151.21	5186.48	6553.37	6353.74	8314.27	5604.79	5323.81	6512.55	4696.2	6769.38	4171.55	6765.44	6693.79	8627.26	8352.59	6295.16	6706.91	7423.24	5753.58	6295.71	6920.65	6408.46	6306.67	5283.95	5919.67	5917.43	4249.34	5053.12	5073.3	4791.5	4993.08	5684.95	5531.8	5508.36
6154.99	5957.55	5957.55	6281.89	6394.66	6262.77	9240.8	9498.32	9309.8	8775.48	8933.08	8685.91	7122.81	7278.98	6760.96	6924.71	6681.81	8090.08	7624.55	6898.01	8548.87	9808.57	6352.09	7132.84	6128.16	5874.73	8189.1	4389.99	4307.89	6922.67	8151.34	7757.16	6733.23	5695.19	6109.77	7664.75	4495.27	6979.14	6979.14	4758.88	6802.06	4052.71	5141.95	5889.55	6242.43	5071.03	5234.89	5205.98	5008.2	6660.89
8270.71	8955.73	6038.17	6508.61	4538.4	7209.37	4170.35	7820.94	9519.52	7780.31	7477.43	8000.49	6576.46	9149.76	6623.13	8848.54	8641.02	NaN	5770.9	6355.77	7576.82	9138.99	7805.69	6586.56	6970.8	6649.18	7299.17	8278.71	8387.13	8082.62	6800.34	8127.71	6944.15	6611.48	4836.49	6325.96	6365.41	6186.7	6712.33	6692.26	4869.28	7389.57	6013.3	5263.49	6045.46	4563.87	4511.88	5437.84	4657.78	6066.96
5966.42	8121.69	4742.48	6457.17	5665.48	6791.84	7726.77	6576.44	6724.25	6114.64	6292.67	6540.23	5053.43	7010.31	9383.45	7894.78	8368.66	8132.75	6625.78	5922.69	4499.1	6574.89	7865.88	NaN	7702.35	4832.9	4832.9	5568.64	7814.6	5919.8	4723.76	3610.45	5163.15	4526.42	3928.03	5922.33	4960.7	5918.11	5918.11	6172.01	5710.06	5926.73	5303.23	5332.99	6039.56	6515.29	6598.68	5399.8	5760.22	5527.17
6177.76	5217.48	5042.35	6249.57	5913.39	4842.39	3328.79	6680	6039.55	3735.14	5250.7	8365.08	7146.11	6407.18	9622.09	7548.93	6919.47	9448	9247.24	8619.83	6468.55	6303.69	9510.5	9314.33	7733.55	NaN	6403.25	5485.43	6621.01	5820.39	5379.66	4575.19	4398.66	4431.44	3212.17	5785.18	6123.44	7412.33	6235.85	7728.37	5270.43	5490.47	3961.59	5231.74	6981.93	5041.06	4086.2	6093.56	5548.62	6070.51
3150.57	5225.25	8512.72	6609.02	5093.86	4207.96	5440.14	6663.76	6898.86	6204.81	6126.65	5509.67	7081.36	7429.06	6488.73	8617.47	11228.1	8417.65	9343.96	9146.99	9033.93	7307.37	7413.67	9296.14	6563.89	5813.54	6205.13	7424.27	7024.72	6512.65	4476.25	5544.55	7779.4	7893.92	8272.59	8180.78	6890.21	5560.19	5556.31	6605.83	6806.29	6950.67	7512.72	6037.44	5648.93	6382.88	5483.13	4557.64	5378.98	5115.83
6232.23	5731.01	6074.47	5937.85	6776.11	7552.47	5761.02	7846.66	7737.79	7282.64	4389.33	6988.4	5507.53	8672.64	6586.29	7844.14	7841.52	6114.09	7596.13	NaN	7303.12	7400.1	8629.91	6066.95	4019.31	5230.53	8764.57	4184.65	7948.58	8728.95	7693.5	6926.94	5568.2	5702.36	4501.93	8558.43	6996.93	7275.3	3993.54	5260.96	6150.15	4924.81	6787.19	6787.19	3991.29	6038.82	6384.04	7251.42	6191.42	7480.9
NaN	6235.69	5735.45	5035.87	8599.82	6614.36	6443.33	4341.25	6398.24	6990.07	3696.42	6944.82	5736.97	NaN	NaN	NaN	4952.84	NaN	NaN	NaN	5044.67	6512.43	9183.38	8974.8	7883.4	9436.91	7553.68	6645.65	8076.19	6645.42	7816.41	4800.46	6363.81	6598.98	4584.91	6508.13	6508.13	7734.71	5073.78	5502.88	6903.61	6667.86	6000.06	6776.01	7761.2	7726.93	6785.47	6222.97	6222.97	5497.59
9345.2	6381.84	6462.04	5746.51	4927.06	7293.22	7259.78	7194.6	5694.86	6260.44	6074.58	4373.07	7858.58	7829.77	4799.8	9302.17	6382.91	6813.58	8546.82	6941.73	8722.04	5893.01	5717.51	5886.65	6286.52	5735.8	5043.75	7342.93	6420.98	5616.51	5339.38	6235.65	5589.65	9243.88	9297.19	6425	5196.44	5200.87	8202.18	5435.42	7904.48	6609.63	6044.65	6044.65	5848.12	6486.02	6260.28	4967.36	6360.95	6396.38
6857.92	6014.26	6530.28	7086.25	6191.34	7040.24	8754.02	6286.83	8537.88	6998.59	3620.74	5502.78	5462.18	6128.45	5596.94	6815.38	5884.87	7424.78	7168.26	6683.08	7834.36	7248.63	8876.01	11548	10096.3	12895.3	9716.86	6292.03	6350.27	8202.9	5441.91	NaN	9464.8	7538.96	4580.04	6394.1	6394.1	5512.82	4850.62	3459.42	6263.79	7237.46	6238.37	7358.28	6140.44	6393.41	4528.18	3933.17	4956.66	6614.95
5597.64	4373.57	6910.33	7892.66	6874.2	6173.12	6024.77	7613.51	7850.13	8762.3	7735.49	7268.11	4879.96	5198.85	8138.32	5353.78	NaN	9520.19	7012.85	7321.3	9206.33	6163.05	10308.2	8428.47	5432.32	5164.19	7448.32	7762.03	6260.86	6113.16	6007.19	7237.38	10247.8	8312.13	7591.71	8967.75	6071.9	5428.79	7712.38	3372.87	3372.87	5685.61	4011.51	NaN	5496.69	5591.28	5843.73	8658.36	6267.04	7158.32
6782.91	5529.22	6940.92	6784.87	7703.1	8436.23	8743.95	6190.83	7279.35	8669.83	5350.96	6405.31	5727.85	8732.9	8481.83	NaN	5032.3	4336.97	5560.56	5002.08	6221.78	5905.2	7500.99	5467.08	9073.21	6414.69	7962.05	9992.08	10866.5	11454.9	8595.21	8823.06	NaN	6225.83	8428.78	6599.53	4041.47	6034.06	6225.42	6306.82	7870.92	9311.12	4127.91	5047.09	4770.32	6553.76	6987.46	7955.89	7742.91	5496.18
5846.37	6688.71	5902	7215.74	4544.07	4544.07	6099.85	5288.18	4019.66	3948.13	4861.44	7270.25	7097.65	7455.05	9294.37	7220.83	7401.08	7401.08	5579.89	5675.37	7649.18	8813.84	9221.41	10730	8149.05	8257.61	7038.55	5094.11	4396.27	4396.27	7556.2	5665.24	8946.62	8593.8	7678.36	9355.41	8282.17	7557.47	6598.79	6406.94	4914.8	NaN	NaN	6357.76	7609.42	5513.68	8027.69	7620.88	5509.25	6502.59
8600.4	7275.65	6133.68	6193.4	5223.9	5368.86	7100.68	4141.73	3950.63	4674.25	4530.66	6217	5525.05	5936.66	5635.13	5312.85	5365.38	7209.56	5286.97	7702.24	8155.15	NaN	7948.29	5553.22	7800.99	7416.31	7773.89	6753.48	5948.94	NaN	8360.16	NaN	6875.81	6290.53	NaN	6828.21	4841.49	8010.46	7769.78	7348.24	7348.24	9517.26	7655.23	6441.26	5914.86	6207.74	8349.58	6763.26	5309.92	8437.79
6596.03	7175.53	6112.83	7374.08	7682.33	7682.33	6698.08	7644.12	6761.41	5136.66	3619.64	5066.92	7348.91	5657.89	3994.52	5361.57	6422.28	6422.28	8949.01	5266.44	6062.88	10145.3	9125.94	8733.44	NaN	5643.96	4734.18	6030.66	6681.36	6681.36	7850.39	7842.53	7958.53	4913.03	NaN	NaN	NaN	5726.73	6885.48	7445.81	NaN	NaN	6424.98	6612.1	7204.46	8650.39	4342.49	6105.78	7499.12	6474.94
6372.73	6270.55	4972.15	5794.68	6869.86	6883.72	7764.01	6041.52	7843.36	7376.12	6449.41	5894.85	8465.53	7606.98	7253.28	6937.75	6658.68	7937.42	8937.97	7556.08	6864.4	6864.4	9081.32	9137.54	7002.67	9647.66	6484.2	8798.74	6506.07	6498.52	8330.75	6743.97	11335.1	7200.19	6583.26	5828.83	7351.31	NaN	7565.15	7336.86	5585.5	5491.02	NaN	7203.94	6962.36	7081.53	7174.51	5565.6	6772.55	6345.24
5941.85	6421.5	6421.5	3898.15	5424.59	4087.39	4087.92	5591.94	3451.46	5160.86	3619.45	8603.58	5584.57	6295.11	4619.75	7344.68	7308.67	6116.08	5496.64	6264.16	4504.94	7158.86	5633.56	9231.18	7922.71	8576.58	8576.58	7112.15	5383.79	7819.36	6503.73	5980.83	10547.6	8831.88	NaN	8569.34	8099.22	NaN	4995.02	6336.57	5661.86	6425.74	7168.8	9021.66	5548.74	7850.25	8438.06	5138.2	8322.75	6330.95
7109.09	6529.21	6382.46	6340	5640.44	5011.2	5759.17	7413.33	7134.77	6912.44	6912.44	5383.93	8703.09	8337.95	7482.24	6297.76	6421.68	7922.23	8076.99	9229.18	6486.08	5386.71	5386.71	9285.1	5844.47	9186.36	7355.01	9295.44	8796.59	8868.07	7436.92	6643.88	8764	8687.23	8687.23	8841.36	4399.43	8707.74	5490.07	7085.52	6474.08	8135.27	7155.09	6909.32	8487	5672.19	5672.19	5480.59	4849.29	4597.81
8333.35	6324.76	6324.76	4381.14	4059.88	6062.77	6126.29	6196.18	6329.39	5371.19	6987.29	7315.28	8456.28	4766.83	7601.52	7310.71	5378	6125.51	NaN	8217.01	4843.02	3459.11	6680.84	6564.26	7773.03	6522.73	6469.64	4333.74	5434.14	NaN	6381.7	10340.5	8529.77	6984.2	6146.96	NaN	7682.45	9351.52	6026.57	9281.99	6719.37	6575.5	6799.53	7766.71	6931.93	NaN	NaN	NaN	6339.96	5712.61
6150.71	7558.52	7998.54	5580.34	4851.97	6099.75	5634.41	7358.34	6240.87	7761.16	7761.16	6490.71	6632.69	6243.19	7127.38	6980.17	5036.28	5211.42	4084.01	6113.82	8293.46	5668.14	5668.14	6814.28	6961.25	9280.66	9472.09	9413.07	8400.72	5549.01	NaN	NaN	NaN	NaN	NaN	4210.14	5505.09	NaN	4889.09	6983.27	7917.31	5701.7	4595.69	4786.95	4973.62	4886.64	4886.64	5681.64	8422.18	7936.33
6377.15	6087.03	4993.69	5207.13	6411.44	6245.65	5188.8	4250.94	5256.49	6087.31	5882.49	6130.4	5940.22	5378.87	5466.06	5541.16	6313.49	6107.93	6500.42	6838.72	6890.26	5963.74	7424.69	4879.73	7543.97	6754.95	6584.95	6896.35	6351.83	8179.98	NaN	6351.11	NaN	6984.86	10534.5	8992.76	9812.38	7656.16	6682.45	7449.34	7748.62	5116.88	NaN	7765.68	9532.34	8174.03	7558.87	6315.13	6111.61	5203.86
3703.58	5196.85	4270.51	4689.3	5731.47	7271.77	6013.94	6440.68	6533.08	6395.44	6563.36	5312.25	5524.33	7217.94	7539.24	6335.29	6002.96	4854.64	5994.37	5655.31	6215.84	6280.55	6115.34	NaN	3723.36	6399.17	5338.17	6038.68	5114.7	8343.53	5501.73	5369.23	6677.59	9120.92	8944.06	9177.03	7247.49	5770.4	5717.23	7700.97	5084.8	8341.15	8196.06	5890.12	4183.16	5030.35	7659.57	7659.57	6637.94	8991.61
7368.28	6742.52	5648.15	6499.01	5674.26	4740.85	4848.44	4995.29	5604.74	6511.89	6477.62	7161.46	5944.79	8785.75	7194.82	7194.82	5552.41	5768.94	5549.78	6169.9	6092.08	6927.16	4506.13	9163.71	8885.22	5387.17	8634.84	8634.84	7476.73	7402.34	5453.38	9500.08	7509.29	7725.87	5991.47	9001.48	7455.01	8753.12	6087.34	6087.34	6867.54	6109.43	5504.68	3984.7	4923.69	7786.96	4655.69	6650.9	6836.13	NaN
NaN	6702.91	5140.51	5487	5989.83	6979.74	7220.54	7179.5	7025.51	6945.68	7181.21	6153.6	4198.7	5839.26	5271.99	4106.11	6322.72	3250.14	6780.84	5821.74	5977.17	5870.46	2818.99	5110.52	6025.04	5190.79	5773.67	6999.63	6138.7	6332.94	6530.44	6224.18	6240.59	8557.07	7623.87	9650.63	7433.74	5169.04	5650.71	NaN	NaN	NaN	6102.81	3799.35	8318.08	7455.79	5047.24	6696.26	6629.85	6415.94
6101.43	5302.68	5309.68	6482.67	6649.02	5862.12	5812.95	3614.24	6462.88	5119.73	5046.04	7315.53	7278.91	5603.74	5230.36	5230.36	5261.01	7020.7	4841.55	6353.69	5590.07	6357.25	4251.9	7160.32	7337.23	4921.75	5561.36	5561.36	8500.66	6422.54	5893.78	6677.65	5758.92	5068.4	8951.41	7596.63	7727.82	6109.52	6456.01	6915.02	5391.93	5363.38	7251.7	7962.19	5430.42	4688.82	7183.44	4930.25	6889.93	4922.62
6536.6	5762.05	5612.01	7034.19	6292.12	4522.09	6787.48	5895.33	NaN	4336.97	4875.23	4881.65	4820.25	5503.73	4716.41	6284.27	6233.12	5114.22	6822.53	9145.22	7874.44	5984.17	7217.94	7142.96	6335.33	7612.89	NaN	8453.56	5083.73	5367.35	4553.82	6411.73	6939.78	4729.81	3930.98	6438.92	6667.81	6583.88	5126.72	3551.56	NaN	7128.79	NaN	5655.36	5905.22	6462.53	4724.59	4791.72	4424.74	6198.69
5329.32	7133.01	6019.1	5707.73	6656.88	7913.86	7256.03	7391.28	6286.78	6012.44	6108.82	4383.68	5152.63	4333.71	5776.6	5672.33	5456.07	6602.21	6193.15	4432.8	4538.26	4826.3	7033	6012.73	6171.59	7108.47	7102.47	6952.85	5185.75	NaN	6086.98	7707.2	7963.63	7900.11	8522.1	5405.43	7122.34	4873.87	7593.36	5052.11	4844.19	5181.49	5642	10584.8	8842.73	8165.3	6462.84	5861.41	6107.22	8563.21
7475.24	5376.12	5445.07	6551.9	6121.87	5217.65	6610.29	3740.94	5187.57	6639.45	5542.84	6444.7	5177.48	5052.98	5965.21	5146.84	6402.07	6319.11	5492.43	6672.8	6341.18	6227.4	7012.73	7184.34	6383.38	4685.76	7103.23	4904.26	6340.68	7375.99	7671.89	7821.18	5129.07	5489.94	4298.74	8614.7	6521.63	7292.29	7992.16	6830.44	8240.7	7425.1	7626.47	7536.23	NaN	7958.12	4309.2	4518.7	5612.45	7967.74
4920.73	6080.36	6279.74	6072.31	6108.02	6304.35	6025.23	5853.99	6937.17	5553.43	5564.76	5764.69	6452.25	6377.47	4020.43	6043.56	5407.02	6363.99	5472.07	6629.72	6059.84	6068.02	7317.55	5060.62	3351.09	3644.08	6227.41	5760.62	7960.4	6454.67	7517.83	5483.68	5998.74	4297.39	7390.48	8163.78	7305.87	4994.98	5201.74	9203.21	9203.21	5965.77	7547.75	7376.71	NaN	7432.19	11122.2	7847.39	7354.3	6689.5
4815.8	7187.4	5193.58	4705.08	4293.68	5158.42	5823	6085.58	6085.58	5682.06	5545.27	6085.09	7451.88	7607.67	7652.62	6380.17	6328.46	6083.89	5327.79	6219.36	7387.07	6165	6001.83	3217.43	3153.47	6865.99	5838.86	6534.48	4401.4	5615.31	5724.33	5568.2	NaN	5802.22	5491.43	8726.53	9775.55	7680.06	7598.42	8587.1	4465.07	5594.51	5668.08	6044.77	7835.09	9278.56	8809.69	6027.81	7648.11	7731.19
5211.17	6100.03	4517.37	3708.33	5617.72	5297.73	6058.15	5507.24	3835.22	6112.03	5403.85	5429.16	5912.56	4739.08	6072.42	5286.11	6532.03	5621.13	3888.52	5854.67	4862.53	6201.98	4467.91	3660.09	6179.21	4966.5	4678.52	5189.35	4282.13	5349.52	5924.68	6707.36	7180.57	4762.83	8639.21	8235.83	4622.95	6276.61	5739.21	7521.25	9427.98	9178.14	7821.53	3876.02	8422.33	5805.44	5854.98	9769.44	7947.78	9537.38
4611.97	5459.42	5465.3	5926.34	6756.15	6018.36	4533.3	4357.27	5370.25	6938.17	6327.95	6334.95	6451.95	5836.98	5975.32	6799.97	5389	5369.75	6841.71	5999.78	4743.29	7583.14	6591.96	5642.03	6710.41	6663.17	6862.16	4489.14	6880.58	8162.51	6110.54	4081.28	6599.64	5950.79	4976.8	6490.45	4775.4	7080.3	7455.48	7164.21	8136.82	6167.25	7990.15	NaN	8222.63	7513.11	6369.03	9578.87	8290.14	6741.96
5908.81	5273.31	6691.85	4756.14	4890.3	5091.49	5706.36	5403.49	4712.84	5651.08	5431.13	6198.43	5732.08	6738.7	3298.99	5019.32	5700.33	6274.9	4491.21	4933.86	5604.1	5516.18	4858.26	4297.46	4321.88	6104.02	5448.59	5142.07	6737.76	4002.62	6058.97	5978.55	4179.18	8072.08	5926.14	4219.79	3431.3	6812.94	7957.33	7206.21	6117.03	6126.76	NaN	5327.97	8452.56	8075.47	NaN	6684.83	9848.22	9482.79
4620.78	6853.46	5508.29	6891.38	6001.26	6319.06	5203.4	5842.59	5651.9	5736.53	6419.29	5721.97	6510.41	4774.15	6745.83	5260.25	5459.27	4038.72	3423.57	4515.41	5209.19	4736.57	6013.62	3893.15	6160.38	6093.04	7209.19	6005.96	7324.78	7205.99	5692.26	5087.29	6185.43	5493.02	6009.09	6402.64	5973.69	6140.85	4780.73	3064.72	NaN	4449.95	6361.55	8581.09	5522.23	8115.37	6716.48	7694.99	4742.94	NaN
4390.07	6988.31	6988.31	5897.59	6073.27	6019.53	6054.22	5257.31	4984.34	5874.75	5916.77	5121.91	4570.76	6518.49	6573.02	6496.39	5840.31	5333.05	5613.54	5481.03	6777.93	6692.03	5519.76	4887.62	4711.55	6157.04	6004.8	7025.58	7287.67	5270.37	7329.02	6212.98	6736.22	NaN	4522.2	6711.03	6662.92	9624.77	8323.12	8440.47	5146.91	7052.56	7740.36	5624.02	7501.57	7360.53	7559.03	6731.38	6426.83	5080.07
5816.51	5037.34	4642.74	6111.94	5039.16	3487.93	5187.12	5370.19	5424.13	4194.02	4525.21	4106.73	4534.44	4631.1	4166.39	4060.18	4655.45	4539.03	5490.22	5299.49	5711.36	7426.17	7229.78	8277.9	8045.47	7179.45	6454.35	5337.75	6367.6	6913.47	5151.31	6016.77	6966.27	4706.45	7320.67	5470.25	5069	7283.79	5003.86	6844.4	5574.47	6134.15	6467.79	7690.75	7225.87	4345.31	5637.01	6433.09	3764.68	4501.79
5720.92	5189.48	5382.47	5370.98	5280.39	6160.93	5902.96	6021.61	4436.11	6077.8	5887.38	5563.72	6454.9	7040.88	3660.1	4652.49	4835.9	5786.34	4227.83	3158.26	4818.18	6924.81	7121.85	7091.55	5926.37	5139.61	5536.05	6021.15	5246.61	6111.94	8082.6	6515.82	7075.86	5503.57	6483.54	6362.4	6684.55	5779.88	4587.3	5296.06	6251.34	6237.61	7275.47	5290.63	7742.32	8635.85	6693.7	6921	7108.09	5440.95
5940.73	5356.33	4493.48	6066.83	6001.06	5177.61	5177.61	6327.34	6412.17	6193.14	5466.96	5308.74	6304.51	5567.68	5279.38	4291.42	5082.9	4386.16	4787.43	7230.8	4035.97	6510.87	5710.31	5918.25	5609.86	6631.24	6559.79	5805.7	8254.45	5760.01	6806.64	6468.53	8271.49	6879.12	5337.36	8403.32	8177.04	6717.91	5672.9	5131.5	8111.43	5189.87	5229.44	5229.44	2667.17	8779.78	6047.13	9594.37	NaN	5424.76
5514.51	5793.25	5495.74	5602.55	5208.05	5523.59	3914.22	6067.06	5337.64	4841.16	5857.22	5571.07	5733.79	6294.03	5769.71	4986.87	5540.89	6528.22	6536.05	7586.61	7300.48	6981.25	6528.86	7260.14	7524.7	7207	6160.13	6018.47	4990.04	6570.65	7311.46	5823.48	6760.69	7350.06	5809.43	7033.37	4691.42	4330.7	6838.83	8266.74	6269.21	7084.03	8173.68	6566.98	5679.6	8761.14	5995.93	6430.98	7203.94	5663.55
4716.92	3135.87	6570.47	4588.27	4792.92	5199.54	5119.63	5119.63	5544.85	6185.17	5620.98	5528.11	3856.55	4994.02	6534.76	5838.83	5376.72	3722.91	6146.94	6146.94	7055.03	7404.86	8352.68	5912.6	5329.87	5624.6	7040.48	8745.99	7997.94	7922.07	4072.19	4072.19	5863.49	9592.46	10968.3	4672.63	5988.66	6935.87	3927.92	8121.45	5181.05	7388.52	7878.32	7878.32	7018.01	8403.82	7940.93	7893.57	6503.66	5743.54
4854.36	6517.57	5661.9	5231.44	4947.67	5149.87	4777.43	5686.62	5492.45	3022.19	6112.85	6278.77	4831.02	4955.39	6409.4	7345.45	5847.98	5805.22	5820.21	5406.13	4384.63	6175.99	5366.71	6440.36	6271.6	5471.74	5779.02	6607.01	7186.23	7328.07	7387.26	7420.43	5911.98	8725.51	7214.54	8326.12	7405.35	5749.5	7673.96	7157.08	5828.61	3564.05	4786.31	6431.75	6231.77	NaN	8516.35	8917.85	6977.87	4994.55
4286.76	4847.61	4784.46	6668.06	5457.75	5432.37	5743.75	5743.75	5906.78	6090.64	5979.76	5055.61	5458.16	4611.17	5410.12	4691.11	5427.46	6606.79	6977.86	6977.86	6297.86	6144.17	6236.83	8410.42	7218.77	7350.43	4926.72	6396.67	5183.47	4951	5815.06	5815.06	3423.41	7433.19	8025.69	6901.33	7532.89	7114.4	2968.53	5014.52	5874.21	7405.58	5663.77	6268.83	6564.37	5739.28	8402.28	8465.51	7703.7	4607.49
4706.26	5348.02	5747.17	4885.89	5780.96	4643.59	2849.37	4882.43	4949.17	4400.26	3716.46	4729.06	4729.06	5220.98	5246.38	6133.58	5443.76	3508.14	5805.34	6315.74	5448.88	7487.86	5750.92	5876.44	5876.44	4285	5975.04	4178.87	6903.58	5655.4	7130.67	6882.74	7031.43	6321.08	6821.8	6145.58	6145.58	7395.92	6871.51	5015.5	5178.5	6324.64	6519.18	5808.7	4768.92	8172.9	5323.65	6486.42	6486.42	4018.37
4676.04	5178.58	5166.51	5346.81	5987.84	6488.56	6160.05	4788.29	5558.88	4908.66	5758.29	4321.81	4925.13	5011.57	4901.93	6062.86	6045.05	6485.45	7650.93	5975.36	6867.94	5771.51	5976.74	4765.06	4590.55	6055.97	5466.87	4901.49	7247.43	5534.54	5782	7070.47	6819.4	5906.12	7138.2	5326.2	4798.51	5225.81	3796.8	3787.19	4283.55	5255.53	5598.9	6709.74	6930.13	3974.16	4287.28	5046.6	6170.99	5267.03
4971.55	5655.12	4613.86	3923.24	4858.98	3492.73	5520.44	5289.24	5610.06	5459.97	6515.12	4424.19	4424.19	7357.09	5880.62	7351.09	4347	4678.79	4437.74	5619.74	4849.26	7022.36	4898.27	6815.08	6815.08	7320.25	4144.09	5331.41	4849.14	5500.65	5842.04	5872.34	4627.89	5488.58	8161.8	7389.96	7389.96	7150.01	4730.53	7473.21	7464.09	6449.26	7152.28	6210.34	4220.58	8903.59	6611.52	6606.55	6606.55	7811.71
5769.5	5826.6	4896.11	5987.57	6049.31	6585.51	5937.78	6592.1	6685.52	5626.93	5439.57	4111.29	5810.09	6107.07	5141.17	4751.86	2162.48	4198.25	5307.18	6314.18	5572.05	4753.68	4689.52	6724.33	5825.93	7809.43	6707.09	7232.27	6353.97	6825.73	5953.05	6224.59	5259.93	5681.77	4586.66	5632.68	7408.34	6691.66	6999.57	8385.1	6823.83	3780.27	7507.06	6366.56	5738.42	7181.97	8083.24	6914.37	5027.19	8969.98
4386.36	5358.62	5864.45	5819.3	5305.54	5306.87	5192.07	6006.64	7002.61	6043.02	5511.06	5710.01	5710.01	5810.66	5850.09	5671.24	6223.12	5987.87	5832.86	5738.17	6100.25	4354.68	7215.66	6330.65	7509.35	8622.73	7763.96	7245.2	6196.64	7802.92	6644.84	6245.78	2913.27	4914.17	5985.87	7102.95	7166.23	6405.24	7410.32	6226.57	6228.91	7270.78	7657.15	5574.02	7190.41	5282.76	6903.63	6761.28	5321.85	4533.15
4872.89	5735.16	5384.14	6157.26	6800.3	6800.3	6438.92	5861.26	5243.34	4623.37	5661.65	5823.77	5661.44	5418.05	5573.17	5918.89	6030.98	6030.98	3466.98	3882.52	5390.06	3315.59	7082.14	4701.47	6300.49	6292.8	8318.71	5136.01	6669.1	6669.1	7315.35	6722.78	7441.18	6780.3	6132.02	4329.98	4270.87	4652.23	5549.55	6900.14	7304.14	7304.14	6578.47	4533.19	3772.81	8253.54	5227.37	4018.09	4673.68	5396.39
4145.58	4501.33	6164.63	6120.57	5308.16	6766.89	5791.1	5810.73	4971.27	4820.96	5572.39	5855.58	5834.51	5731.45	4847.72	5131.35	5583.38	5552.36	5494.06	7471.48	6473.41	7619.65	6327.28	6277.21	5185.49	6716.58	5773.51	7531.52	7296.12	4073.91	6041.48	7629.17	6200.76	7278.23	6759.76	5634.03	5688.83	6901.48	6941.49	6753.15	6102.36	6941.15	5639.99	6580.39	5167.84	8737.8	7047.08	4428.28	6417.68	6556.56
6867.12	5663.35	5663.35	4854.4	5332.32	5373.25	4849.82	5231.37	4805.69	5517.22	4956.24	4641.98	4095.36	5415.88	6281.21	6031.71	6783.6	6783.6	5802.08	4688.34	6812.14	5799.98	4846.09	4456.71	3670.91	5950.77	7714.98	5276.28	5549.23	5549.23	5845.53	6811.86	6263.22	6289.06	6307.98	6041.86	5858.41	5073.55	6220.37	6476.62	6425.94	6425.94	6193.63	5525.12	6377.08	5617.42	7418.79	8924.47	5761.97	8413.55
5989.7	6133.42	6661.28	6283.2	5222.76	5298.21	4451.15	5270.94	7306.56	6372.64	6372.64	5152.74	6253.6	5866.01	4184.06	5607.62	5165.57	4987.88	6989.18	4586.63	5356.31	5361.34	5307.44	4601.78	3944.43	4737.72	5350.04	6078.22	4720.14	5526.68	6183.96	4908.26	4813.95	4062.04	4205.97	5524.09	5175.98	6150.69	4044.9	5577.14	4574.17	3199.29	7309.73	6414.28	6182.84	6757.89	6753.62	6209.34	7770.47	5901.74
7338.09	5411.44	5411.44	6047.36	5565.65	5565.65	5613.19	5031.8	5595.84	5684.91	5445.82	4645.55	3073.09	6068.8	5960.51	8151.43	6055.91	6055.91	4192.62	4017.04	5311.34	7152.22	7416.73	6996.54	7553.27	6388.27	6391.39	5344.65	5958.61	7070.13	4564.84	3799.23	5928.91	5918.2	4489.83	3814.43	7129.62	7074.09	8674.85	6626.81	6382.02	9754.68	8303.92	8494.44	5958.59	7491.52	4636.81	5720.77	7555.37	6659.06
6028.33	5378.6	7316.1	5730.19	4854.06	6241.99	5223.58	6092.59	4417.06	4072.74	4072.74	5393.63	6392.98	7083.18	7235.78	6444.11	6048.53	7381.85	6333.73	6333.73	6782.35	6973.1	6274.5	6034.41	6170.2	6116.61	7304.26	8141.04	7446.54	8587.59	7540.43	7540.43	5137.17	5443.05	5443.05	4899.71	5775.18	NaN	5245.5	6408.5	5876.05	6879.21	7034.26	6714.34	5696.64	6812.53	9464.39	8026.91	6408.86	8274.35
5304.18	4770.01	4770.01	4912.74	5839.79	5686.73	5356.54	4165.38	5135.45	4438.77	4429.92	4102.46	5419.63	6238.07	6161.5	6238.13	6331.58	4817.27	3949.94	4153.58	3897.67	4816	5235.75	5275.07	7213.26	6577.16	4941.12	6103.7	4596.23	6062.14	5598.92	5316.46	5974.62	6141.86	3602.49	4534.73	5748.12	7441.31	7393.5	8672.6	5057.56	6998.15	8255.79	7268.54	8429.02	9353.97	8371.82	8308.66	6511.29	5966.87
6104.59	6895.23	4069.13	6253.19	7573.61	5423.59	3800.71	5374.11	5040.07	4244.82	6270.91	6000.44	4565.35	6816.21	5800.32	5695.62	4009.38	7490.94	4394.59	5721.88	6025.5	6319.97	6319.97	6518.98	3828.43	8021.9	7013.87	4869.38	3735.95	7254.99	4826.75	7479.15	6723.89	6504.19	6504.19	7129.55	6431.79	7576.1	5439.15	4685.64	5056.83	5681.01	5095.96	6394.08	6884.83	6896.75	6896.75	4351.07	5261.77	6041.58
5738.77	6174.56	6349.83	6349.83	5844.89	6887.39	4725.54	6792.49	6591.27	7237.35	6361.29	6097.28	5272.55	6298.52	7232.8	7232.8	5257.64	5439.7	3630.59	3796.15	3930.46	6891.78	5233.03	5283.45	8633.83	4566.53	4654.22	4480.4	6239.08	6325.74	5159.78	6383.98	6373.56	4350.64	6319.87	5958.11	6480.8	5647.55	8089.37	8089.37	5331.91	6061.74	6303.31	6490.93	6377.43	6220.78	8782.36	4626.97	7588.7	4909.09
6314.24	5587.26	6357.67	4462.69	6493.47	5139.88	4165.4	6512.22	6582.81	4192.04	2978.71	7630.27	7363.06	6243.88	6145.23	6133.12	5279.91	5562.33	5856.19	6889.07	6719.23	4003.47	5952.76	4610.21	6121.68	5510.95	8002.73	7646.15	6805.62	7006.75	6739.26	7329.03	7104.45	5716.08	4282.45	6419.49	4814.19	7464.56	5174.45	5571.7	4987.26	5246.74	4911.86	5532.27	7790.02	7254.93	6393.99	7115.34	6012.25	5852.05
7515.96	4145.03	6176.67	4744.32	5861.99	5755.76	4059.33	5882.84	3689.01	3390.21	7606.07	6147.97	6174.25	3926.49	NaN	NaN	5386.3	6268.71	6656.16	6740.62	4506.65	5188.77	6597.96	8093.03	5458.47	5666.64	5313.39	6422.83	6169.12	6640.34	6638.99	5053.74	6081.46	7117.6	5364.43	4839.97	4770.84	6326.46	7053.59	5183.45	6809.64	4299.45	6066.46	4360.08	6782.69	7417.09	6503.44	6228.07	5140.07	7784.97
5509.48	4880	6143.54	5409.98	5336.96	4985.56	6685.51	7514.93	5417.07	4989.41	7128.72	5705.44	4505.22	4482.39	5995.65	5539.79	5820.79	6941.95	5752.06	7069.62	3048.79	5067.88	2150.09	3689.16	6338.74	6990.61	6205.56	4202.83	6678.52	5417.88	4436.74	6261.26	6430.81	5415.35	3684.43	5038.02	6373.8	6534.4	6096.38	5913.42	5343.6	NaN	4016.05	5775.58	4733.79	5329.34	8815.9	8815.9	7799.79	5617.67
4052.02	5280.61	8492.44	5710.45	4839.78	7222.69	7635.43	10497.1	7358.37	7264.78	4552.83	6601.03	5698.66	4516.81	5951.41	5951.41	4769.86	5410.19	5974.61	5700.53	3812.9	5657.09	8294.59	6152.75	5983.29	8135.32	7024.53	7024.53	7046.53	5664.01	5380.98	5032.8	8333.36	4658.35	4426.39	5424.69	3876.73	6868.89	3845.79	3456.02	3634.95	5373.95	5606.86	4528.8	5875.66	5689.72	4187.81	5338.08	4032.85	6085.22
5423.43	7518.52	5493.53	4129.92	4939.86	6532.23	6746.25	6607.49	6607.49	7011.98	7264.22	7061.55	4820.63	6484.38	6799.47	6198.78	6221.25	NaN	5528.35	5515.32	5408.63	7004.56	7022.71	7855.67	8101.31	6743.52	5924.22	7113.33	5063.36	5664.66	5244.99	6147.29	5004.15	5891.83	5195.7	4772.87	3183.12	6103.38	6467.2	5460.24	4430.1	4737.88	4360.39	5670.38	7716.35	5160.83	4500.02	4507.31	4108.88	5636.16
5896.15	7263.85	6275.21	5771.79	4882.43	4523.65	5462.28	5342.44	6202.19	5610.57	7156.48	7190.89	7269.37	7218.36	7543.23	5015.14	9004.01	7962.19	8755.57	8088.53	6479.14	5564.79	6126.13	5747.91	5558.11	3829.48	8390.89	8449.02	8043.49	8421.01	5358.42	6058.54	5946.37	7024.98	6139.1	6270.82	4839.88	5297.31	5611.97	5996.99	6658.82	6507.45	6478.97	6723.43	5582.75	7292.03	3596.06	6828.14	7095.95	5487.61
5793.62	7071	3518.96	4584.94	6632.41	6634.26	5996.96	5018.94	5018.94	5708.9	5048.45	3941.24	4198.91	5939.63	6198.43	7532.82	6862.69	7676.22	7065.46	7307.15	5505.79	4106.12	5126.02	6718.43	6854.72	5038.25	6447.24	6993.5	4084.97	4984.11	5729.95	4855.05	4563.1	5476.34	7340.27	5754.85	5629.55	5662.39	5855.11	5490.54	6108.95	3874.29	6555.39	4925.96	3625.95	4674.81	5508.52	5945.65	6660.92	5667.12
6486.24	5596.01	3934.17	6983.14	8601.73	5853.63	5220.42	5472.37	3559.35	5072.56	8171.63	5862.05	4942.66	7905.03	6644.74	4271.8	5072.91	5211.56	6444.95	6899.15	6335.81	5426.74	5437.87	4074.24	4843.36	6244.78	3782.12	6894.89	6894.89	6152.57	5284.52	5840.74	4547.76	5146.22	5219.37	4013.63	6031.9	5066.16	4671.5	6179.35	4689.28	5189.13	6883.7	6471.26	7470.31	7550.67	7544.03	6404.7	6619.64	4678.91
5544.86	7108.41	7468.44	4725.6	5788.33	5878.15	7138.93	7218.25	7875.52	6236.1	5793.81	NaN	4836.15	5892.58	5982.52	4728.02	6676.31	6409.97	4097.84	6087.95	4481.04	7553.99	5169.76	3238.52	3756.33	7353.7	6648.93	5796.75	5353.29	5353.29	4612.88	5937.47	5911.5	3917.56	6126.7	6654.97	6438.61	5198.72	5395.96	4894.54	5651.34	5403.19	5255.14	6101.66	4366.52	4366.52	4929.96	5091.63	4123.28	3952
6258.97	5237.91	5857.03	4691.44	8435.06	7214.07	6283.93	NaN	2414.95	7556.43	7557.72	5090.84	9114.46	9114.46	5912.24	5307.4	9589.57	7821.37	8019.22	6697.97	6485.66	8460.06	5725.62	8297.23	4114.19	5786.59	5587.77	8242.82	6951.96	5186.75	4282.04	5416.51	4594.94	5462.74	4533.76	6929.35	6961.11	3619.71	3945.22	4543.09	6435.44	7914.58	6030	8665.5	4919.84	5850.1	5850.1	7087.27	5147.15	4929.72
4414.74	5780.04	4464.8	6674.72	6290.77	7640.61	8112.76	8100.94	4212.61	4212.61	9177.5	7104.53	6891.09	5686.34	5280.16	6670.16	5626.41	NaN	6378.02	7883.1	7864.39	7467.91	6401.75	4889.72	6950.94	9975.98	7076.89	8290.52	5431.92	6171.99	7511.22	6493.62	5597.63	5597.63	6252.39	6331.01	6354.07	4042.66	4407.79	4593.41	6805.14	5697.33	6389.91	5991.62	3063.2	6204.11	6510.7	5935.1	6117.41	6900.01
7388.72	4879.5	7687.56	7680.72	6323.32	6706.74	7216.32	7641.75	5867.76	NaN	7096.41	7332.41	NaN	NaN	6997.51	NaN	5943.97	7533.5	5782.87	6405.96	6406.71	7008.41	7471.08	10577.9	9488.08	6366.35	9718.04	9762	NaN	6551.51	6434.89	4703.5	3516.1	5987.97	5173.54	5079.81	7151.86	7151.86	7558.94	4850.95	5562.07	8762.57	8057	8260.27	5922.79	6148.84	6958.28	6224.44	7210.7	6809.24
5722.08	4545.77	7799.41	6650.54	5620.3	NaN	7461.72	4730.64	6860.66	6459.35	9218.2	6599.57	5208.32	7465.61	7065.58	7347.05	6920.12	8189.29	5686.08	4951.09	5108.39	6656.96	5744.24	NaN	7630.32	7511.32	6194.19	6426.93	6896.47	7732.23	8605.45	7507.16	3958.25	5913.64	5144.11	5862.54	4124.3	7842.83	7871.07	8277.78	7322.13	4977.65	4807.76	NaN	4199.18	5497.29	6137.72	6528.2	6558.83	6332.26
7455.41	7653.25	5684.85	5956.66	6019.85	4187.17	7623.93	7604.12	7011.5	6449.24	5118.9	6038.29	7738.03	4547.82	4547.82	5140.8	5625.54	5059.26	9798.56	6942.57	8972.31	NaN	6198.39	4972.89	3768.89	7784.56	7784.56	6336.35	8484.92	5676.18	7131.48	7622.58	5072.84	4300.18	5586.25	5178.13	4414.46	5339.27	5339.27	6683.7	5919.42	7579.77	5370.55	4367.41	6536.06	4712.73	4783.63	7203.7	6005.45	7837.84
5365.33	6522.82	5852.6	6171.73	5060.33	5635.84	5396.62	4815.95	4312.87	4944.57	5485.4	6826.54	6980.96	8241.86	8636.41	8465.92	4460.83	4013.58	4013.58	7066.77	8445.17	6828.99	5659.4	NaN	4933.48	7031.61	7245.39	4000.56	5530.64	5585.75	5442.17	5393.14	4755.27	6224.48	6155.98	6497.6	5076.1	5338.52	5324.27	4855.31	6930.13	4437.44	6307.03	5106.6	5111.93	5389.69	5049.3	5047.84	6613.2	4665
6816.79	6593.24	6593.24	4434.47	5354.92	6925.62	6539.45	6865.1	6015.63	5018.45	7113.82	9120.97	5683.69	4359.96	4359.96	4776.07	4670.65	5336.32	4199.96	4940.71	6820.88	NaN	7276.65	7818.7	4522.08	8127.66	8127.66	7845.08	6912.3	5220.93	5819.06	5089.22	4937.56	5065.41	3614.61	3594.92	6727.69	6788.43	6788.43	5303.9	6546.76	6047.36	7121.73	8079.8	8191.15	6764.85	6509.17	5427.6	7445.95	5110.21
7565.94	6693.49	6792.52	7001.52	5432.81	7185.12	6999.83	5749.87	8943.53	7571.3	5794.83	8302.85	7711.69	4939.45	4644.28	5055.37	7325.34	5571.46	7609.07	9774.22	7495.93	11095.9	9341.19	7871.5	7873.97	8172.94	6076.86	7159.5	7221.1	5436.37	6875.62	6875.62	6877.32	6370.35	5923.15	5665.26	6081.73	3819.38	4312.1	4729	3867.19	5412.64	4638.58	4638.58	3983.37	5437.68	5087.97	6330.65	6308.89	7162.07
[truncated: 206 more columns]

## Sheet: Map_NP5
6299.95	5768.63	4502.09	5528.93	5076.29	4432.46	3549.41	3927.52	2682.01	2682.01	5019.19	2157.78	4056.17	4078.69	3977.06	3738.27	3998.94	3572.6	3153.07	4089.67	4957.11	2585.67	3961.06	4343.14	5630.45	5476.42	4613.8	5205.22	6600.02	7375.2	7175.97	5116.25	4984.75	3929.33	2723.49	3224.84	4292.72	3896.96	3664.24	3565.46	2268.81	3070.26	3223.43	3134.58	3127.5	2619.39	2565.47	2831.14	2932.58	2714.42
3857.86	4954.65	5124.48	1798.11	3897.55	3897.55	2585.39	3180.76	3490.08	4244.48	3809.63	3742.34	3326.95	3517.24	4032.83	4983.89	5700.75	4888.39	4089.69	4016.46	5389.18	4566.63	3223.6	3377.36	2853.72	NaN	6063.67	6715.16	2598.01	2560.85	3868.04	6014.5	3006.74	4388.49	4564.48	2669.57	2351.82	3819.22	4058.92	3009.67	4387.72	3837.57	2733.23	NaN	3169.75	3501.02	3161.66	3234.76	3247.45	3247.45
6175.98	2635.09	2644.24	3619.15	4530.14	3940.01	4728.79	4092.29	4463.48	4463.48	3194.61	5395.82	5385.49	NaN	3179.15	2900.62	3240.25	2767.6	3831.28	4483.61	3785.05	3785.05	4931.09	5065.58	4490.66	4943	5440.75	4514.12	5283.03	4754.54	5264.65	3376.5	3356.66	4293.11	4625.82	2905.7	2651.44	3587.19	4067.97	3229.94	2186.95	3564.62	3663.57	3275.12	2950.88	2162.09	4226.67	2307.06	3400.14	3226.44
7297.32	5624.17	5624.17	4783.26	3739.48	3126.73	4040.49	5257	4912.96	5141.47	3972.68	5506.26	5057.45	4206.82	5989.82	6049.31	4652.84	4652.84	4766.1	4190.96	3706.95	3359.43	3941.63	5605.12	5122.37	4456.97	6130.98	5184.17	5877.15	4676.51	5649.6	5056.34	5776.7	5026.57	4239.73	5221.66	5220.4	3575.53	3575.53	4127.79	4109.29	4806.14	4774.23	3366.05	3145.34	3477.89	3954.54	3662.97	3468.04	3335.48
7270.42	5941.74	7499.59	8075.16	6249.63	7330.2	5473.47	4777.7	NaN	4459.74	3334.04	4050.75	3855.26	4567.3	4148.81	4351.74	3501.57	3244.53	NaN	3588.86	4121.93	5423.88	5180.82	4945.97	4060.15	4865.27	4339.51	2707.27	4384.51	4308.38	3493.74	4339.01	4420.79	4530.61	3958.09	4508.41	3510.91	4778.03	5888.33	4484.18	3542.2	3741.3	4161.46	4116.72	3811.76	4089.32	4089.32	3376.1	3811.11	3293.63
NaN	2923.31	2923.31	4351.79	3632.67	5271.86	4898.79	2758.98	2612.57	4073.96	2871.4	3964.36	4074.74	3829.88	2509.96	4794.68	3954.94	4494.47	5225.19	4420.81	3889.1	3443.32	3204.74	NaN	4271.79	3949.19	5496.99	6124.52	5902.19	5902.19	5792.64	5133.26	2471.58	1833.28	3584.32	3812.69	4144.29	3396.42	3923.64	4180.78	4829.39	4520.72	5266.87	4293.49	4024.56	3813.01	3511.62	3916.35	4294.88	3616.78
7541.54	6284.11	5241.53	4991.95	6856.22	5500.42	4103.23	5395.84	6615.29	5654.24	5983.51	4849.27	4794.79	3341.2	4733.25	4013.69	3876.4	4504.99	3626.25	3826.42	3704.25	4637.6	5541.12	4042.1	4139.31	5152.48	4359.27	2671.05	4334.73	4514.24	3500.1	5003.33	4725.38	4361.01	4361.01	5540.06	4511.84	5168.98	3809.92	4781.64	4644.11	NaN	NaN	4652.47	3552.67	3263.44	3317.95	3029.78	3309.24	3642.79
6368.72	6106.58	6106.58	4208.65	5038.67	4988.52	4774.06	5315.7	5236.2	5089.46	3520.65	4053.91	2610.6	5671.51	4928.68	4550.67	3629.97	4724.09	3558.65	2901.3	4301.74	3891.63	4384.32	4467.43	3699.26	4049.35	3487.19	4096.09	5172.66	4955.61	4919.44	4805.02	3896.91	3183.56	3991.19	5304.98	4441.75	2267.86	4272.2	4190.12	4297.98	4174.05	4174.05	3497.77	3614.56	4410.48	4443.85	4443.85	3555.64	3566.45
5849.56	3797.27	4487.85	NaN	5516.04	NaN	NaN	5782.21	5990.19	4838.81	5492.43	6553.05	6204.84	6798.28	5576.78	4777.21	5107.09	4991.26	3579.7	3129.69	5005.83	4062.63	4062.63	5619.79	4775.7	5822.01	5311.72	5882.51	5948.74	6637.56	4917.3	3750.26	5756.64	4918.04	4463.44	3722.55	4071.95	4561	4491.18	5062.34	2858.12	3814.75	3605.11	4184.26	5907.45	3693.75	3693.75	4545.2	4554.73	5889.34
5155.51	5318.6	4988.07	5044.48	5212.28	4815.51	6132.91	4968.16	6616.87	5374.94	5522.25	5300.31	4107.19	4224.86	4338.36	4338.36	4326.07	4171.78	4033.97	4252.33	3901.45	3957.52	4029.18	3917.11	4471.06	6479.4	5271.82	5271.82	4930.75	4229.65	4961.55	4077.9	3886.37	3777.98	4707.73	4839.25	4376.03	3513.66	4302.99	4302.99	4701.27	4312.78	4882.21	5295.82	4148.84	NaN	4822.46	4130.43	3590.37	4596.13
5199.56	4350.81	4924.63	5841.89	5251.02	4988.15	4714.49	4671.71	5586.64	4465.74	4619.86	5376.69	4461.96	3078.33	2437.65	3868.63	4099.19	3682.06	3205.93	3432.48	3511.16	2958	2902.6	3758.76	4507.32	3348.49	4917.79	4203.91	5079.56	4964.13	6602.65	4606.55	5565.21	3222.23	6328.46	5503.14	5922.41	6993.11	4768.42	4299.71	4263.58	3697.25	4141.62	5517.94	4851.64	4021.52	5029.66	4462.42	2686.39	2101.67
5561.1	4688.48	2593.55	5086.14	5858.61	5618.12	5178.51	5419.35	6988.72	5760.35	5390.03	4718.54	3811.32	5285.32	4230.95	4230.95	3900.19	3539.75	3713.36	3561.71	4232.13	3942.06	5021.03	5273.55	5372.42	5083.45	5346.04	5346.04	3447.05	5744.83	6357.14	5582.43	6194.52	5966.56	7774.54	5301.38	4533.86	NaN	3925.44	3925.44	3037.02	3813.9	3955.14	3185.11	5044.95	4436.85	4514.38	4184.51	3444.93	2720.41
5679.28	5029.29	4323.06	4360.47	5335.1	4666.6	5590.52	5590.52	5796.26	5900.79	5776.97	NaN	5060.49	5236.45	3965.01	3524.84	3285.12	3935.55	3655.6	4273.81	5007.04	6015.46	3980.67	6229.04	3148.71	5991.63	2473.53	5363.54	5720.59	5880.31	5404.43	5166.13	3516.69	3684.69	5334.39	5668	NaN	4248.24	2790.52	4749.31	4547.86	3475.98	4250.48	4267.78	3638.87	3913.66	4370.58	4390.16	5526.96	5599.03
3311.56	3688.1	5873.11	4687.64	3312.78	3766.84	4821.41	5929.43	5146.71	5779.01	5838.17	5962.33	4988.39	4951.07	4690.26	4562.99	NaN	5392.8	5995.61	4424.34	4374.47	NaN	6474.36	5182.81	5491.6	5750.88	5247.45	5247.45	6180.57	5474.11	6966.81	6169.86	5115.5	6276.44	5577.53	3624.14	3624.14	4798.86	3804.47	5579.48	3197.6	3501.38	4108.96	3362.74	4283.27	4066.44	2356.78	2125.29	2125.29	3476.82
4380.69	4154.22	4655.71	4095.15	4260.28	5170.56	7100.38	6452.67	6384.15	6144.45	6172.1	5398.36	6841.27	5706.84	4721.19	NaN	NaN	3503.49	4736.46	5601.76	5601.76	6871.56	5576.99	5195.61	5998.15	4460.67	6766.22	6712.15	6878.9	6569.59	5316.02	6214.8	3521.48	3415.42	4225.65	4562.46	3237.04	5346.99	4765.46	4117.67	2061.91	4583.51	6172.54	5377	5377	3557.74	3990.68	3194.81	3541.98	3005.7
3370.11	3935.28	3769.77	3818.12	3919.86	5667.12	6106.87	6071.02	7539.99	5177.12	5387.1	7818.32	5800.3	6426.49	4501.05	6823.03	4638.52	5548.19	5162.16	3579.29	3854.03	6530.57	5519.22	5423.94	7709.22	4747.1	3912.58	NaN	5609.48	4914.99	4428.04	4090.89	6293.25	4941.88	6641.2	4856.26	4856.26	3648.69	4406.01	5219.77	3816.22	5138.97	5809.53	3870.74	5000.22	5012.57	2957	2625.12	3994	4573.64
4615.59	3801.33	2548.21	3394.14	4758.19	3978.4	6001.4	7024.68	7024.68	5965.84	6666.61	5821.21	7627.21	7754.74	6935.59	5827.87	5308.26	4891.8	5312.66	5415.18	5415.18	4908.84	5955.7	6928.93	6928.93	4740.22	5888.99	5595	6056.9	5898.97	4121.52	4266.31	4266.31	5018.51	3476.98	4515.3	3940.72	5017.39	5845.14	4468.71	4400.71	5062.48	3777.97	4419	4419	NaN	2822.4	4260.38	4854.71	4231.9
3432.04	3566.99	3623.47	3907.32	4436.45	4138.79	5776.37	6136.64	5912.11	5998.82	6761.66	7001.84	4573.25	4573.25	3906.78	NaN	NaN	NaN	4629	4593.43	6448.4	7688.21	NaN	7898.59	5597.71	3256.86	5295.36	6171.34	5828.66	7622.72	7333.45	5316.51	4552.39	4031.29	4784.85	NaN	4230.08	3081.12	NaN	4515.51	3307.09	6403.15	5095.24	4043.67	4867	3919.12	4421.36	4770.82	4485.8	4568.13
3025.1	3526.07	3862.5	3529.16	4521.81	4763	5026.47	3380.62	3380.62	3513.07	3847	5846.69	5949.07	5902.62	5552.87	7877.73	6248.73	6321.31	3521.73	4236.64	4236.64	5288.01	5340.81	7172.87	7115.8	7815.48	7647.69	5919.12	6583.41	5214.59	NaN	4805.77	4324.2	NaN	3589.43	8009.14	7994.64	5355.4	5137.62	5360.78	6076.59	3801.14	5160.65	5702.05	5614.08	4123.59	5054.52	6995.6	4586.26	5036.52
3977.5	3101.02	3441.63	3367.35	3887.02	4120.9	5382.69	5232.23	4621.89	4621.89	2584.53	5076.19	5812.75	6049.53	5803.55	5957.5	4616.04	5003.3	6246.5	6136.78	NaN	5131.06	3807.41	6141.49	4714.64	4714.64	6316.43	5367.28	6980.68	6753.55	6206.35	4121.97	4890.57	5468.26	5720.37	5854.37	2599.22	2599.22	2938.09	4786.93	6148.11	6093.61	7188.83	5901.9	4586.99	3720.87	4093.39	4879.63	4579.69	4579.69
3164.31	3903.83	3903.83	3227.22	4131.33	4376.73	4500.53	4839.3	4137.16	6240.12	7381.53	7462.32	5867.85	4440.03	5973.77	6826.94	9357.43	5044.75	8102.13	3383.46	3861.76	NaN	6000.98	9080.21	7186.52	7823.66	5142.33	7813.24	7273.82	8320.72	7957.82	5667.72	7560.33	5313.91	5048.35	6407.85	6210.62	7150.28	5670.4	4387.73	4424.05	5436.44	5945.83	5811.85	4653.19	5326.7	3367.6	3249.87	5304.47	4728.22
3397.68	3075.02	2410.84	4022.02	5039.68	5485.62	5127.96	4875.37	4769.01	6322.94	5991.39	4442.98	7509.06	7509.06	6105.73	7388.23	8546.28	3328.48	7153.38	6109.92	7914.79	6525.04	7455.17	NaN	NaN	NaN	5145.22	7035.2	8502.68	6834.32	7764.18	5300.54	5378.98	6776.46	4357.98	7387.9	NaN	NaN	3781.19	3635.66	3962.56	6006.36	4997.61	5540.89	7399.47	6057.77	6764.16	4331.93	4506.49	4506.49
3483.44	3072.25	3013.54	3458.55	3813.4	3695.48	3695.48	2889.08	3186.33	4586.63	5629.09	5946.5	6740.63	5835.41	5843.74	5770.04	7307.92	7087.16	6859.44	5751.26	6565.9	6387.95	9944.99	9515.96	5232.39	4872.21	5150.65	7102.82	6640.99	6495.87	8479.91	4261.77	4794.71	2812.77	5671.83	6751.2	5597.95	4589.09	4615.25	NaN	5849.46	5215.01	5019.2	6087.52	4965.68	5548.11	6059.49	5069.83	5574.34	3588.67
3412.28	2247.45	2247.45	3020.9	3303.6	3356.56	4625.05	4888.34	3768.49	4743.19	4466.82	5919.21	6424.42	6632.83	4078.72	6620.62	7405.79	NaN	6606.87	4964.72	7157.36	5432.58	5962.92	2873.23	6127.45	6823.2	5242.75	5273.62	3644.6	NaN	5383.29	4507.24	4755.2	4478.31	4336.83	3347.24	4940.32	4206.55	5866.64	4537.42	4957.49	4762.68	2554.66	NaN	5307.95	6400.25	5216.46	5521.28	4729.37	4652.73
2808.46	2626.03	2266.63	2923.97	2968.49	3414.09	3414.09	4265.56	6949.51	5292.41	4485.78	5613.58	4597.81	3757.79	4090.28	3755.81	4793.14	6623.85	6529.41	5375.17	7721.73	6338.34	5626.7	6050.27	3778.82	5362.1	5567.77	4663.84	3815.76	6213.25	4943.37	5754.92	5559.7	4683.35	4796.04	4961.27	5240.9	5312.68	5611.67	3228.09	5453.5	4633.12	5447.48	3856.52	5751.18	5409.1	5343.93	4700.24	3532.33	4128.44
3571.88	2581.03	2581.03	3098.24	3730.07	3806.53	3856.31	4219.92	3459.33	5262	4501.06	4859.5	5045.23	4433.28	5795.67	6430.09	4960.34	4435.53	5862.02	6463.28	5920.15	5068.72	4879.38	6137.6	6144.99	6063.9	5032.31	4433.96	5182.02	5576.89	3545	4333.89	4639.08	3096.75	4692.36	3490.39	3842.3	4227.75	3899.05	3021.17	2785.78	4233.55	NaN	4862.73	6697.02	5809.71	4473.09	4885.45	2580.31	4993.3
2954.03	2938.68	3188.5	3188.5	3844.39	3763.14	4668.11	4536.17	4964.35	5114.36	4116.7	3471.85	3822.83	4504.59	NaN	5639.36	5558.8	5034.96	5041.65	7088.73	7065.47	5154.65	6075.26	6284.15	5365.99	5361.17	5332.73	5332.73	5043.19	4265.83	3311.94	3571.05	3659.89	5487.8	3607.95	4439.17	5135.26	4759.95	3989.73	4191.64	3583.2	4731.26	NaN	4988.49	5770.01	4141.46	5650.82	5758.79	5920.75	4267.03
3338.67	2647.78	2674.23	2005.57	3139.31	3783.61	3927.98	3888.4	4309.87	3994.36	5077.7	5077.7	4026.57	4437.17	4185.99	5511.65	NaN	4412.74	3332.18	2487.2	5347.89	3070.54	5660.92	5660.92	5635.17	6775.69	6476.69	5527.08	5611.53	5507.51	3868.93	4895.88	5167.98	4846.6	3784.72	4281.55	3982.3	3825.55	4170.63	4334.14	4290.79	5394.3	4725.48	5315.36	4716.07	3876.14	2395.95	2395.95	3807.64	4022.71
3435.31	3349.1	3176.66	3392.62	4388.57	4573.58	3945.27	4741.59	2698.04	3463.49	3232.88	4462.82	4100.03	5382.69	5235.61	5164.58	4937.56	5611.09	5132.26	4460.56	5416.26	2563.06	3780.98	6138.26	5269.37	4602.3	4864.95	4352.16	5200.48	5222.6	4726.07	4726.07	5183.2	4288.27	3353	3672.02	3633.88	2542.44	4400.11	3934.48	4005.46	4834.66	5749.05	4984.42	5430.05	4224.16	5285.86	3492.57	3554.53	4325.96
2905.6	3657.44	3694.2	3259.32	3130.22	3689.79	3528.51	3928.93	4512.86	3725.43	3701.42	3701.42	3418.18	4745.05	4584.94	5134.22	5564.63	5027.78	4748.39	4640.95	4230.56	2275.15	3690.67	3964.05	4121.16	5466.71	5437.21	2751.39	3831.17	3233.41	5352.36	4226.5	4158.17	3605.4	2364.72	2424.18	3002.48	3493.03	2465.49	3190.61	4283.49	3511.37	4867.85	3730.75	3020.93	3290.99	4763.61	5404.99	5275.94	4440.24
3366.77	2676.47	3073.52	3531.98	3115.08	3800.83	3583.24	3583.24	3882.16	4015.27	4484.22	3569.22	3807.44	1691.27	3687.05	4835.51	5229.74	4146	4507.31	4507.31	3688.56	4236.98	3388.87	3148.9	2532.22	4153.12	4704.08	4166.6	2924.84	3414.88	2665.85	2665.85	2856.68	2769.98	3336.99	2940.09	3096.52	3278.29	3114.27	3314.75	3641.19	3281.62	3609.26	3553.19	4329.79	2689.58	4975.57	4670.75	4323.25	4622.24
3110.71	3245.52	3120.31	2989.3	3413.17	3989.4	3521.88	3313.07	3822.97	3876.55	3703.69	3679.75	3332.74	3227.42	3458.85	3893.32	3170.82	3584.98	2985.3	2599.24	3560.88	3816.47	3291.54	3303.93	3303.93	3831.52	3399.06	3325.48	2995.56	2790.86	1982.44	3066.91	3082.72	2349.13	3257.5	3071.63	3071.63	3449.16	3094.62	1921.49	3637.82	3794.97	3638.42	3321.03	4019.79	3652.66	3348.19	4206.87	4206.87	3579.46
2423.34	2533.07	2711.65	3026.38	2954.84	2763.42	1519.48	1519.48	2915.22	3296.91	3716.37	3649.68	3894.18	3725.97	3664.15	3074.53	3074.53	3490.51	2472.13	3463.89	3185.15	3592.09	3633.08	5086.72	3193.08	3064.39	2250.8	3502.44	3502.44	3198.57	2880.38	3064.22	3294.4	3202.27	2197.41	2742.87	2986.42	2986.42	2911.59	4021.91	3533.54	3486.09	4453.04	4513.19	4348.83	4271.95	4924.9	4345.18	5308.15	5545.66
3356.62	3163.84	2876.21	3748.41	3380.57	2981.06	3252.62	2503.75	2449.85	3624.93	2681.9	3015.36	3015.36	3346.54	2951.93	3156.83	2771.59	2699.42	3388.5	3532.99	2723.61	3170.01	2853.1	3173.66	3173.66	3032.24	2875.97	2683.26	2558.81	2750.92	2838.71	2456.24	2681.89	2543.68	2401.16	2925.38	3281.15	2712.92	2973.1	2908.45	2407.39	2731.47	3231.94	3201.63	3789.19	4697.55	NaN	4287.36	5196.47	4633.04
3065.53	3756.95	2428.93	3252.36	3252.36	3324.06	3311.5	3066.49	3772.91	3002.58	3176.27	3765.76	2917.44	2917.44	2912.16	3385.85	3389.57	2658.99	2992.81	2632	2877.5	2984.92	2928.18	2363.78	2861.41	2651.36	2838.58	2678.65	2561.1	3029.82	2468.81	2713.66	2489.32	2687.14	2460.12	2605.37	2497.48	2497.48	3142.3	3026.28	3037.69	3260.15	2957.91	2818.55	3666.54	3147.05	2651.21	2773.53	4319.51	3503.85
3234.89	2739.26	2343.81	3409.84	3173.36	2838.29	3318.67	3123.56	3236.06	3331.26	2876.52	3022.07	3022.07	2866.11	3162.65	3481.59	3819.36	2275.34	3287.23	2945.07	2967.44	2622.13	2474.79	2312.5	2312.5	2479.57	2858.04	2488.89	2312.29	2381.14	2220.49	2435.64	2372.7	2406.86	2449.12	2295.88	2295.88	2554.73	2747.22	2492.35	2630.74	3027.92	2953.74	2941.01	3345.87	3345.87	2914.95	3382.17	4252.63	5244.82
3387.64	4234.3	4838.13	2742.81	2352.65	3595.59	3593.25	3516.16	3073.02	2830.07	3123.97	3207.32	2981.91	2972.78	3175.22	3227.72	3159.36	3159.36	3116.47	2889.53	2902.17	2575.97	2677.7	2567.74	3046.85	3208.03	2688.01	3003.92	2416.75	2370.25	2332.47	2465.53	2278.36	2283.78	2069.81	1861.49	2985.88	4324.63	2781.11	2726.68	3316.41	3316.41	3541.66	3322.99	3150.72	3181.49	3397.96	3833.57	4245.71	4311.1
2245.09	3121.57	2548.61	2624.48	3271.69	2597.46	3073.94	3326.69	4063.9	3215.12	2786.71	2431.66	2675.38	2064.74	3145.07	3148.33	2493.17	2736.31	2439.74	2329.95	2279.7	2611.52	2467.59	2647.42	2653.02	2639.23	2701.3	2721.53	3228.95	2199.75	2375.34	2236.63	2161.4	3976.71	2144.89	1591.09	2230.79	2198.93	3011.37	2201.6	2514.47	3018.55	3460.48	2673.58	3563.01	3563.01	3733.15	3491.77	3019.12	3477.93
2934.08	3012.41	3012.41	3626.61	3576.64	3534.74	3063.61	2948.77	2155.17	2397	2591.3	2381.95	2342.55	2313.46	2674.67	2812.39	2440.01	2553.43	2963.77	2909.52	2704.14	2594.23	2658.27	2696.88	1935.31	2449.58	2449.58	2430.17	2396.28	2711.15	2343.46	2352.04	2559.74	2186.6	2214.2	2290.13	2188.46	2539.14	2528.53	2846.81	2191.04	2191.04	2406.7	2536.11	1987.44	2926.3	2877.47	3334.78	2634.27	NaN
4394.72	3547.74	3049.35	3798.65	3122.49	3756.3	3111.14	3003.07	3461.76	2985.19	2985.19	2189.6	2587.24	2464.61	2837.68	2113.05	2758.53	2931.34	2460.6	2528.85	2729.78	3009.07	2641.12	2548.4	2439.48	2367.87	2426.17	2834.86	2549.1	2527.33	2805.03	2093.47	2343.75	2578.83	3125.15	2031.81	3147.71	3079.81	2704.07	2680.61	2456.75	2520.59	2520.59	2853.19	2562.95	3060.82	3044.34	4324.33	3477.16	4313.38
4752.37	3158.51	3158.51	3175.74	2679.6	3234.12	3455.37	2363.57	3330.46	2895.28	2942.32	2825.27	2770.54	2587.58	2413.52	2241.19	2191.95	2191.95	2776.16	2626.78	2650.49	2348.44	2508.1	2178.85	2347.91	2116.17	2116.17	2349.68	2176.57	2716.84	3741.82	3366.47	3587.96	NaN	NaN	2308.73	2259.95	2112.77	2112.77	2525.8	2358.12	2465.29	2480.1	2848.48	2901.19	2964.98	3121.19	3059.96	3380	2614.68
3647.44	4395.01	3785.22	3385.48	4897.84	4418.77	4062.12	3667.63	2745.71	2018.5	2418.99	2738.32	2565.32	2299.91	2340.43	2613.35	1927.85	2446.04	2364.76	2360.3	2297.49	2607.4	2607.4	2453.51	2405.74	2323.88	2378.8	2393.18	3364.46	2774.69	1989.06	2666.66	2904.57	4144.58	NaN	3189.61	3088.73	2845.99	2825.78	2758.87	2602.97	2962.17	2555.97	2899.38	2749.59	2347.59	2347.59	3056.04	3042.26	3360.28
5769.07	4026.75	4026.75	3563.62	3876	2718.4	2962.77	2902.59	1929.17	2260.04	2493.53	2281.75	2546.95	2351.13	2160.56	1969.8	1829.23	1791.13	2403.19	2063.06	1874.72	1692.37	1748.67	1917.92	1887.42	2216.92	2216.92	1935.71	2031.61	2055.29	2141.33	2148.62	2213.36	3206.4	2693.18	2789.49	2955.23	3375.22	3376.73	2979.22	2994.92	2805.91	1698.18	2440.94	3254.37	2862.35	2903.87	3271.27	2213.19	3835.88
3179.08	4106.09	3193.22	2987.03	1984.49	2710.33	3013.07	2738.42	2282.03	2422.55	2690.04	2203.48	2104.06	2238.9	2274.39	2173.46	2099.14	2079.28	2059.2	1901.17	2182.95	2084.15	2084.15	2015.47	1871.99	2182.72	2225.38	2214.24	2440.91	NaN	3137.46	2307.11	2739.62	2943.37	2729.14	2856.15	2845.26	3435.44	2805.64	3023.22	3016.54	3081.85	2996.09	2996.09	3372.47	3151.93	1829.57	3667.08	3567.09	3435.52
3938.69	3423.45	3144.39	2319.35	1741.98	2427.52	2309.01	2440.04	1791.71	2419.62	2450.7	2195.63	1869.34	2459.81	2042.53	2042.53	2001.86	1938.79	1714.74	1717.99	1705.55	1901.64	1944.08	1929.29	1996.06	2020.58	1962.79	1962.79	2059.08	1797.56	1767.87	2231.26	2337.22	2529	3415.09	2594.98	2625.23	1923.63	2610.41	2714.14	2968.87	1640.51	2903.14	3092.68	3070.54	2848.97	2969.13	3273.92	3154.45	2491.33
1995.72	2986.79	3314.83	2778.71	2777.39	2668.29	2307.77	2307.77	2238.07	2245.25	2197.64	1863.46	2247.43	2332.52	2170.97	2189.16	2268.2	2081.65	2176.91	2043.71	2115.21	2032.19	2172.5	2344.42	2498.65	2433.2	2356.83	2468.32	2512.19	2597.86	2930.19	2930.19	2776.78	2807.34	3050.09	3550.21	3026.87	3185.79	3170.6	3370.16	2614.35	2918.07	2782.92	3047.74	3040.44	3004.34	3579.73	3579.73	3491.01	3023.7
3642.02	2587.58	2806.6	2505.98	2489.21	2707.59	2797.72	NaN	1828.94	2254.4	2167.37	1966.23	1899.3	2145.83	2166.39	2042.08	2029.51	1955.04	2175.43	2221.54	2138.98	2219.45	2266.15	1905.42	1862.4	2000.69	2159.89	2159.89	2117.41	2094.15	2222.34	2254.48	2268.15	3746.38	3458.82	2744.76	2465.05	NaN	2079.23	2341.48	2301.56	3182.32	2876.82	3118.23	2968.21	3036.75	3086.9	3087.71	3508.93	3622.59
3990.51	3323.77	3770.57	3127.52	2795.48	2430.13	2575.13	2784.1	2784.1	2365.65	2007.42	2184.33	1987.34	2205.16	2127.24	2214.01	2297.48	1987.67	2055.57	2189.45	2189.45	2450.78	2756.05	2528.77	2290.91	2086.63	1966.12	2112.16	2048.81	1916.78	2095.24	2922.88	3295.23	2932.74	2248.24	3184.69	2676.46	3193.56	2624.01	3559.58	3406.96	2857.3	2891.1	1789.49	3521.12	3542.41	2501.22	2501.22	3046.75	3287.58
3826.52	2947.3	2907.34	3228.43	2846.6	3146.93	2724.37	2878.02	2343.9	2007.02	1766.9	2185.92	2279.47	2215.43	2305.18	2128.9	2060.29	1970.62	2052.41	1906.89	2096.84	2082.14	2438.67	1929.81	1972.15	2021.65	1974.37	1974.37	2028.87	2021.47	2362.42	2568.34	2178.13	2335.74	1944.92	1849	2198.81	2579.25	2803.84	3118.5	2822.61	3023.86	2855.68	2277.92	3012.05	2249.9	3223.75	2858.96	2661.24	2311.23
4371.57	3721.63	3754.34	NaN	2912.63	2594.35	2583.55	2441.35	2441.35	2207.34	2356.91	2109.5	2219.84	1849.55	1976	2152.23	2276.42	2247.59	2293.86	2007.14	2007.14	2580.38	2485.53	2196.82	2193.77	2216.1	2280.95	2330.6	2256.95	2175.42	1916.01	2720.27	2720.27	2599.07	2926.94	2649.69	2767.56	2881.54	2500.19	2836.58	3062.24	2684.28	2689.45	2364.57	2364.57	3098.7	3399.28	3399.34	3500.78	2747.91
2520.67	3566.34	3394.93	2924.08	3290.09	3194.53	2713.81	2384.2	2664.96	2237	2622.55	2146.61	1972.04	2289.2	2236.68	2226.91	2385.07	2480.03	2396.65	2356.41	2412.2	2424.92	2458.36	2137.7	2208.85	2484.51	2390.88	2229.18	2210.01	2324.09	2315.94	2564.3	2734.6	2249.21	2914.1	2209.57	2172.54	2907.93	2384.1	2061.94	2966.54	2920.87	2946.69	3180.27	2905.73	2836.76	2500.27	3077.69	3329.26	3173.44
4045.34	3159.31	3350.15	2800.94	2842.91	2842.91	2853.65	2542.45	2450.82	2503.71	NaN	2314.17	2244.38	2216.99	2566.35	2167.02	2400.48	2702.91	2421.82	1789.84	2272.55	2477.25	2380.76	2478.71	2407.93	2181.49	2146.63	1963.78	2380.09	2380.09	2156.41	3150.43	2284.87	2051.4	2567.45	2653.62	2663.02	3272.55	2609.77	2863.17	3262.78	2920.24	2833.25	2982.24	2982.24	2755.02	2434.56	2961.31	2739.57	3788.02
5005.22	3159.97	2270.42	3367.54	3374.61	3058.39	3035.8	2900.64	3091.86	2609.44	2531.84	2268.14	2681.2	2681.2	2595.04	2430.89	2445.79	2695.24	3431.26	3055.43	2299.66	2301.64	2265.04	2280.9	2520.37	2372.46	2176.88	2439.24	2614.22	1849.53	3301.84	3588.03	2886.95	2620.78	2624.88	3186.45	3424.05	3155.54	2714.44	2529.35	2365.11	2903.82	2699.92	2216.07	2876.14	3041.53	3165.4	2751.42	3061.86	3764.37
3816.59	3842.33	3195.46	3729.45	3293.68	3251.58	2943.36	2707.35	3029.79	2765.06	2694.84	2603.42	2806.34	2334.15	2160.19	2387.53	2784.5	2516.93	2664.78	3085.1	2854.32	2620.28	2796.54	2530.38	2514.36	2465.69	1967.42	2318.61	2641.07	2619.63	2987.21	3254.84	3489.97	3405.62	1676.84	3091.87	2128.27	NaN	3804.33	3489.08	3249.43	3861.88	3335.24	3290.47	3478.77	3478.77	2893.03	2946.19	3071.72	2412.58
3734.39	4309.57	4951.81	3772.69	3982.27	3413.06	2874.7	3482.56	2989.93	2807.71	2897.31	2557.05	2543.64	2543.64	1686.74	2525.91	2758.96	2658.63	2225.02	2812.53	2436.75	2660.56	2660.56	2194.88	1937.59	2214.07	2274.87	2647.14	2442.7	2510.33	2725.9	2591.77	1601.32	2063.56	2225.84	3322.3	NaN	NaN	2321.49	3188.34	1915.13	3891.74	3224.43	2241.91	3577.16	3594.85	3594.85	3468.22	3579.53	3276.03
4581.43	5034.99	4885.44	2531.22	3897.63	4482.11	3158.69	3154.02	3525.15	3254.22	2862.59	3206.15	2588.01	3140.13	2557.43	2724.02	2538.97	2137.21	1986.01	2505.65	2172.88	2172.88	2091.92	1855.42	2019.37	2462.97	2091.94	2423.9	2523.15	2833.5	2646.83	2573.42	2948.47	2948.47	2643.12	3717.86	2500.61	3156.17	2945.86	3845.26	2911.86	4718.67	4718.67	4487.76	3827.73	3955.87	3799.57	3577.55	4411.98	2980.13
5569.54	5771.14	5597.65	NaN	5849.78	5821.06	5661.39	4337.53	3324.34	3845.91	3098.72	3465.33	3208.84	3208.84	2723.03	2902.83	2763.39	2804.04	2914.22	2569.46	3260.05	2814.11	2948.9	3216.21	2483.2	2483.2	3068.48	1986.68	2789.75	1650.64	2892.36	2053.57	2131.83	2740.04	2817.35	3042.22	2986.17	2945.45	3116.68	2112.84	2126.95	740.228	2389.48	2116.15	2283.18	2484.58	3017.65	3121.63	3482.17	3617.48
3546.52	5004.24	3461.7	3377.45	7030.15	5430.34	6448.15	NaN	3978.96	3978.96	3967.69	3313.21	3997.47	2783.97	3343.74	3617.52	5703.98	3384.52	2994.45	3283.44	3091.58	2817.22	1963.71	1665.35	3131.39	2302.29	2008.79	2650.35	2516.4	2581.72	2194.98	2452.55	2251.23	2251.23	2512.43	1873.73	1552.15	2377.91	3205.29	4077.33	3400.75	2972.1	2972.1	2708.61	3603.84	3375.95	3576.55	3450.04	3981.66	3931.23
3407.42	NaN	4679.93	5402.72	NaN	3368	NaN	5020.42	4510.69	4195.67	4291.93	3357.08	4050.44	3852.1	3844.29	3020.03	2424.62	3575.55	3256.22	3392.35	1313.86	2954.62	2066.21	2071.55	2609.37	2841.65	2055.16	1906.05	2020.83	2407.14	2108.26	2538.51	2534.47	1980.6	1980.6	3100.54	2699.69	3484.93	3415.29	4094.66	4628.47	3575.87	3521.32	3194.22	3472.43	3458.87	3942.69	3067.33	2929.07	2359.33
6181.03	4263.48	4635.06	4374.64	5224.39	3368.06	3368.06	5855.77	4811.71	1716.04	6378.8	6310.13	3667.6	4350.35	3127.4	3331.86	4100.91	3309.6	3309.6	3579	3647.76	3736.41	2956.08	3574.61	3567.02	2829.91	2740.4	2905.29	2281.01	2534.32	2534.32	2922.46	3182.92	2960.45	3027.7	2157.97	3079.92	3094.83	2969.09	2821.73	3122.55	2532.09	2532.09	3835.54	2467.35	3342.66	2881.47	3570.12	3946.63	2839.74
5129.38	5089.14	3944.33	4285.99	4715.52	5202.31	6558.99	3980.31	4657.27	5520.34	4174.54	4928.68	5946.38	5229.78	5229.78	NaN	5127.94	3284.55	3584.75	3965.46	3113.98	2908.42	2510.17	2333.19	2822.35	2631.29	2631.29	2548.42	2048.87	2676.95	2406.47	2346.28	2645.76	2938.25	2665.55	2858.84	3069.59	2585.1	2585.1	2656.32	3475.84	2021.88	3231.41	4225.99	3577.04	3395.32	3334.82	3334.82	2873	2571.6
4373.65	5449.47	4293.59	4308.15	5005.13	5786.2	3502.98	NaN	6204.7	4685.75	3101.9	3545.42	4482.62	5423.17	4876.99	3630.83	3566.93	2514.51	2747.09	3073.6	2563.27	3002.34	2640.16	2548.54	2523.18	1011.71	2569.48	3111.52	2995.07	2589.01	3084.67	3049.31	2260.48	3253.52	3130.36	3638.1	3416.08	2520.59	3114.25	2791.13	4034.71	3392.41	3310.05	3748.83	2581.66	3831.05	4409.41	3693.27	4544.79	3401.26
4254	2873.55	1807.36	4102.35	4220.36	4658.14	6093.08	5786.61	4302.39	6743.91	6039.94	5511.52	5375.19	7442.7	7442.7	3867.2	1315.75	3326.97	3013.15	2363.72	3021.02	3047.26	3450.97	2670.34	2934.14	2708.23	2708.23	2053.76	2528.44	2917.2	2203.13	1403.56	1849.86	2843.17	3225.07	1646.2	2153.41	3506.32	3414.86	3458.49	3587.76	3870.7	4208.92	4463.11	3469.1	4471.51	2903.9	3521.13	3958.57	4110.42
3898.57	4293.99	3634.25	3634.25	5244.61	5473.88	3878.14	5296.32	5827.23	6118.91	6052.64	6119.19	4986.22	5705.5	3951.16	6013.58	3799.1	4670.95	4028.07	3183.68	3317.48	3014.81	3244.47	3634.74	2857.01	3229.28	3763.75	2884.87	3134.88	3296.57	4055.68	4055.68	3440.75	3941.47	2705.81	2630.85	3357.03	3443.28	3030.39	3051.12	3537.49	3377.11	3154.22	3154.22	3709.77	2996.28	3513.49	1790.43	2705.32	4967.67
3646.38	3610.29	3790.74	4166.46	3894.67	4816.21	NaN	5725.94	5866.98	4493.98	3627.24	3627.24	NaN	5593.46	5004.94	3225.4	3699.49	2956.68	3206.97	3356.75	3356.75	2398.62	3009.47	3232.52	3202.04	3531.64	2737.76	3406.86	4136.5	3916.46	3906.42	4479.02	3097.61	3442.98	3614.85	3145.61	3796.46	2704.61	3756.45	3329.31	3030.17	3924.2	3816.24	3412.3	3744.89	NaN	2390.85	NaN	5451.84	5144.8
3866.66	3117.25	3618.7	3675.87	4035.65	3883.02	4214.63	4440.46	4998.6	4604.77	4452.15	NaN	6205.38	4070.1	3207.42	3720.03	6509.73	4685.86	4246.56	4246.56	5576.27	4550.59	NaN	3755.85	3721.01	3312.64	3034.24	3482.17	3482.17	3664.18	4201.08	2878.68	4066.14	3076.87	4178.74	3927.86	2939.48	2396.2	4380.03	1665.43	1665.43	4532.37	4382.76	3798.31	3024.28	5019.16	3911.91	4412.23	4000.46	4760.41
5398.34	3661.67	3350.8	4815.44	4475.16	4161.86	NaN	5089.39	5437.2	4160.69	5922.5	5686.74	6482.4	3489.14	5739.78	3902.18	4885.44	5341.71	4578	3280	3890.18	NaN	3745.01	4190.98	4319.79	4016.3	4929.62	3330.18	4185.45	3364.99	3883.48	3543.04	2954.9	3316.5	3050.56	3444.84	3639.29	2790.99	3089.75	3440.66	4004.04	4346.83	4136.94	3758.7	4130	5177.82	4068.6	4718.93	4219.39	4322.63
3761.71	2947.17	3712.08	4106.58	5028.63	4478.98	5137.73	5733.82	6433.23	7420.03	7566.83	3935.04	4976.06	4472.74	5110.21	3524.43	5266.26	4762.12	3308.93	4071.77	4940.28	3696.83	4454.27	4689.05	4959.19	3642.47	5123.3	5344.38	4770	3276.32	4363.53	4119.97	3266.21	NaN	1749.84	3144.62	3830.95	NaN	1882.43	3506.01	3506.01	3440.94	3977.77	4094.4	3344.49	4437.75	5355.2	3193.37	NaN	3756.79
4393.75	3420.16	4199.5	4929.48	5466.38	4359.69	5551.66	NaN	7198.18	6815.17	6699.01	5608.04	7126.76	3168.62	6745.82	5667.31	4900.14	3397.43	3840.49	5501.02	4475.98	5055.44	5277.64	5052.32	4896.01	4945.91	5944.41	5927.88	5384.27	5341.57	4786.84	4870.71	4672.19	4027.7	3906.1	4799.68	4799.68	3482.2	3752.32	3641.92	3532.31	2537.88	2265.15	4283.46	4467.28	3926.46	4409.2	4500.85	4332.3	3610.65
4716.57	3306.56	3832.26	4784.33	4816.23	4816.23	6471.3	6694.89	6603.31	4570.35	5251.9	6604.86	6526.52	8312.69	8831.08	3251.91	2316.9	2316.9	3516.88	3175.19	3266.17	4048.77	3888.56	3680.06	4918.2	2746.02	3941.12	4453.75	4343.87	5084.14	3066.32	4045.68	4496.99	4111.56	3161.38	4222.69	4126.05	2482.9	NaN	2255.67	2539.96	2539.96	3362.31	NaN	3035.89	2076.5	NaN	3658.33	4279.54	5158.09
4227.83	3859.86	2734.46	2507.76	5251.53	2671.31	3049.71	4926.73	5140.42	3800.2	NaN	NaN	7887.51	3912.15	5766.65	5170.65	4157.44	5059.12	4903.95	6103.23	4639.99	3792.14	4322.76	4388.49	4388.49	2190.98	4052.9	5694.95	7232.53	5944.46	5786.22	5848.52	3772.04	4269.14	2523.86	NaN	NaN	3103.92	5383.56	5147.64	4622.19	6449.58	5744.06	4257.26	4891.95	4259.76	4917.35	3526.84	3526.84	4572.53
4476.01	1970.47	4109.3	4893.11	5146.38	NaN	5344.8	5628.19	9596.04	6139.34	7690.73	9093.44	6562.75	7967.39	7483.6	5563.27	7435.06	7435.06	4779.29	5519.74	4903.31	4893.29	3954.82	4957.92	4863.74	5310.23	3629.66	4630.86	5413.2	4298.26	2871.57	4768.23	5213.7	2835.86	2832.31	4106.02	3510.41	3510.41	3887.12	3365.48	4138.18	5410.7	3757.13	4795.3	4462.27	5613.52	5130.62	5004.56	6413.62	5183.29
4285.08	5198.98	2851.95	4223.11	4646.28	3690.57	3259.67	NaN	NaN	NaN	6136.92	6113.41	6364.49	NaN	4891.82	5154.99	5013.34	6583.99	3606.88	3760.18	4750.35	5050.78	4221.15	4578.91	6653.17	4897.92	5217.4	4928.73	6812.4	5472.65	4763.88	6890.78	5793.47	5156.81	5910.26	5743.38	2776.4	2776.4	2758.29	5201.32	3761.35	3705.59	3482.89	3120.51	1983.84	1983.84	4284.3	4711.2	3050.05	4414
5025.34	3839.61	3839.61	5414.53	3661.91	3258.64	5524.05	5193.83	6594.85	5677.78	6803.69	6290.19	2527.64	4265.39	NaN	3952.37	7620.38	7969.1	5352.79	3548.53	6346.01	6517.75	5165.66	5990.34	4003.33	3318.04	3871.3	2873.68	5029.92	4991.04	NaN	NaN	5295.77	3486.29	5317.59	2902.29	6382.82	6266.68	4135.2	4149.32	6441.05	5633.7	4555.32	4049.92	NaN	6668.71	6342.11	5831.65	5295.6	6900.29
5282.49	2589.59	3075.34	4971.83	2802.08	NaN	NaN	5416.87	NaN	5088.02	5088.02	7336.16	7243.67	8912.42	5560.48	3924.94	3495.25	6250.56	NaN	2802.85	4792.74	NaN	NaN	4754.07	NaN	5163.62	3751.45	5512.49	5645.73	5630.21	6762.02	6371.07	3616.76	5533.8	5533.8	4759.75	5227.71	4985.95	NaN	4796.05	4952.82	4790.55	NaN	4360.22	6370.26	4014.56	4014.56	7273.36	6080.1	5654.12
2780.28	2749.8	2749.8	6278.36	5285.31	4954.22	5267.26	5387.41	5584.17	7098.79	7299.31	5240.45	4966.36	NaN	6686.71	8388.23	5515.23	NaN	6683.34	5307.54	4547.68	6725.21	4674.34	3728.74	3397.36	4248.38	4326.04	4407.79	NaN	3597.01	3479.13	4425.16	4984.23	4517.64	4614.89	3386.92	4602.58	3686.69	6238.32	6141.91	3130.6	3758.92	6398.14	5720.68	5682.01	5672.41	3886.29	5517.56	5090.68	4054.14
4463.15	4051.07	4061.08	3192.83	3103.78	3174.21	6798.31	5169.43	5662.04	4482.9	4482.9	7086.51	6796.43	6240.69	6768.09	5377.15	6374	6810.79	6580.68	6580.68	3810.06	5555.4	5555.4	6596.44	4541.57	5641.86	5604.83	4629.47	5122.64	4820.05	6584.57	5292.81	3638.13	4955.85	4955.85	3948.9	5828.46	4405.64	4546.1	2183.07	4653.18	4340.82	6218.35	7121.63	4602.92	4628.55	6158.87	4863.86	6337.83	4443.24
4173.18	4062.33	4062.33	2374.27	NaN	3212.79	3412.76	4817.69	5272.98	5930.93	NaN	6426.35	5683.96	NaN	NaN	6516.54	6904.9	NaN	5017.35	6608.53	5845.04	5047.45	7600.63	4741.15	5435.97	5670.61	5661.15	6391.76	7460.25	NaN	3819.46	5906.89	7240.85	3152.75	5820.54	5063.64	6871.71	5178.44	2577.01	2577.01	NaN	4559.76	4574.77	5993.14	4794.98	4977.01	5233.95	5246.6	5543.01	5471.54
3322.28	3705.44	3984.63	3326.65	3821.99	3662	4554.61	5878.36	4383.47	5823.85	4287.1	4554.42	5261.86	6182.3	8431.64	5996.07	6102.34	4469.14	4031.78	6319.28	6405.49	5787.14	3665.93	3240.49	3660.1	4200.35	4334.07	4634.49	4605.01	6714.05	6543.06	5178.94	5168.2	5012.85	4590.13	6211.83	6434.43	6024.45	5338.04	5074.55	6123.91	6132.69	5380.04	5380.04	4872.51	5106.89	4876.74	5054.66	4816.99	NaN
1714.33	3367.62	3928.56	4343.72	3013	3498.83	NaN	4836.89	6998.58	3409.36	3818.76	NaN	5686.53	4045.36	NaN	NaN	5751.52	5196.1	5400.21	5698.1	6639.62	6422.32	5215.54	6578.28	6837.58	5634.85	4299.43	4299.43	5661.37	4937.27	5999.18	6066.6	6988	5951.99	4828.28	5621.79	NaN	5254.25	5499.01	5499.01	4946.94	4423.92	NaN	4056.08	6452.45	5480.07	3120.61	2950.95	4762.19	3969.89
3962.57	3040.4	4324.78	4099.7	2660.77	3345.45	5105.56	4438.51	5929.9	4331.39	5965.03	2906.39	3570.28	7757.66	7930.88	NaN	5208.34	4550.05	5797.91	7501.5	5778.59	4603.35	4280.32	NaN	4684.93	4933.88	5565.18	6130.83	3827.47	5980.72	2840.59	5369.31	5615.41	4763.7	4158.5	5791.51	NaN	5374.01	4779.73	5520.17	5502.25	4405.47	3060.34	NaN	NaN	NaN	NaN	3757.36	4826.32	3083.91
NaN	3198.85	2545.27	3858.89	3807.01	3678.12	3992.41	4645.3	3737.24	5365.56	6578.76	2873	2894	6134.43	3911.48	3911.48	3368.69	3886.96	5910.59	5942.23	6184.08	6291.52	6024.78	4273.28	NaN	6353.12	6288.84	6288.84	5282.15	5294.14	5785.92	5915.59	4796	3935.48	5816.6	4731.71	5711.64	4665.69	2857.14	2857.14	4413.56	5193.38	3681.56	5369.61	NaN	NaN	5727.79	4966.93	6450.78	4786.37
3941.01	3521.49	3732.7	4259.67	3727.29	4238.3	3707.46	3818.93	4850.16	3127.12	5878.58	NaN	NaN	3443.88	3551.58	4895.31	5801.46	5701.97	6115.53	3126.34	6103.88	6009.79	3463.39	3463.39	NaN	4325.18	4849.53	4507.29	3096.66	3980.75	NaN	3907.1	3856.31	4535.34	3167.53	5067.31	7620.79	6188.97	5974.79	3191.23	5309.46	5424.87	4816.08	4490.93	4262.91	7622.72	NaN	NaN	2325.91	4986.68
4175.01	3823.72	4332.62	2965.41	5442.18	4515.71	5362.84	5603.09	5758.91	4815.4	4699.86	NaN	5497.78	5436.42	4542.19	NaN	NaN	NaN	4031.86	3971.47	4051.86	5695.73	5637.56	3878.98	4116.62	5615.8	4972.01	6014.7	5761.12	NaN	4764.15	5087.75	4732.17	5090.07	NaN	4086.03	3523.88	6110.02	5105.48	3196.54	3196.54	5315.13	4494.84	6567.61	4859.77	5151.47	5925.24	3226.95	4523.94	5307.52
3415.49	2904.96	3297.36	3193.35	3856.83	3856.83	5076.36	4135.7	4724.39	5853.09	6292.82	5178.8	5068.4	6182.54	4919.13	4678.48	3644.5	4381.25	5354.26	4732.33	5798.57	5307.79	5292.36	5292.36	5796.46	5869.62	4276.48	3940.71	5614.27	5407.66	3634.9	3378.73	3378.73	3839.12	5227.8	5087.21	4330.71	2675.07	3824.01	3157.61	3573.2	3504.3	3565.92	4095.59	2839.17	2906.78	2687.25	4066.88	3954.87	3501.34
2783.45	3208.29	3533.16	4805.25	3114.04	4853.24	3436.71	4403.9	3340.13	4456.9	4316.45	5150.42	5150.42	4588.66	4727.45	4385.32	3056.17	3705.97	4606.04	NaN	6642.03	6799.74	4410.51	6400.17	6309.02	3901.01	NaN	7682.07	6166.37	NaN	4413.96	5706.24	4642.28	3887.73	3169	5182.63	5320.37	4686.86	5533.44	4557.69	4557.69	NaN	3293.57	4872.35	3796.87	3176.25	5083.95	3174.81	4572.83	4620.19
3938.94	NaN	4036.24	4448.38	5120.84	5120.84	5064.57	3789.21	5230.12	4676.38	4114.29	3801	4589.92	5256.91	4344.56	4271.85	5139.68	4992.18	5094.3	4570.6	4570.6	5492.84	5236.68	6335.25	6199.57	5024.13	5897.67	4190.56	5824.06	3746.98	3899.01	3287.59	3287.59	6707.28	5619.44	4549.06	3243.47	4160	3761.75	3744.61	2950.2	3524.09	3459.84	4799.09	4799.09	4897.98	3236.34	3295.14	3871.55	3510.01
3788.43	3755.35	3362.71	1592.61	1724.34	4132.29	3385.23	3215.41	3000.63	3180.4	4705.94	4769.96	2138.47	4215.16	NaN	3703.84	2451.86	3597.69	3354.92	5927.24	6148.27	6220.58	4459.65	5300.8	6340.13	5019.7	NaN	7506.26	6579.17	6555.13	3494.93	5188.83	5802.59	6360.03	4092.53	5647.26	4851.91	4128.71	3950.89	4318.65	4318.65	4185.52	4273.11	4884.16	3572.88	3495.53	3588.05	3280.67	2698.45	4456.28
4396.18	4219.31	3957.1	3611.86	4254.12	2463.04	3319.44	3786.48	4202.11	NaN	3244.76	4720.74	2735.27	3239.23	3500.51	5765.24	8039.61	5129.88	5503.51	7129.29	7317.25	NaN	4643.48	2420.76	6288.91	5824.38	5019.78	5460.06	4357.13	5170.87	5363.11	4293.45	4066.97	4329.12	3861.42	4437.87	4498.02	NaN	5545.69	4467.03	3718.25	4613.07	3994.28	4801.48	4678.59	4678.59	2792.35	4671.23	4192.69	4257.46
3410.65	3973.41	3968.53	3863.64	4012.26	3816.23	4164	4666.54	3975.35	4669.11	NaN	4233.67	4003.94	4904.35	4551.39	5073.2	4386.57	3587.32	5895.55	3383.57	4455.74	5647.94	NaN	5584.73	4114.85	3880.07	NaN	5146.22	4992.89	3617.6	3664.92	5961.11	6439.84	4881.19	4997.73	4324.47	5348.95	5485.74	3299.22	3079.33	3764.66	3789.73	4453.94	1971.54	2899.73	3861.11	2838.57	2907.77	3686.39	2549.33
3382.84	3066.67	3232.35	3150.2	3869.46	4353.8	4370.86	3739.22	3464.83	3464.83	4002.33	4814.97	3462.7	2910.36	3736.05	3494.59	4508.81	5138.63	3330.56	3632.81	3909.97	6137.34	5430.25	3608.65	NaN	4821.03	5149.71	4075.03	3212.8	4089.34	6447.84	6919.09	6106.27	4858.45	3889.52	5930.46	5648.31	4854.84	3635.11	5043.43	3616.83	3343.83	3343.83	2954.93	3300.59	2710.21	2927.89	3635.73	1911.97	5204.78
4310.69	3586.34	2631.24	3444.89	3521.23	2696.95	3312.58	2890.41	3568.21	3322.07	3577.25	3647.11	4282.41	3797.81	3453.39	3719.23	4367.74	4678.74	3601.64	3612.81	4693.22	6207.13	4395.93	NaN	5642	5915.46	5077.63	6665.06	6357.62	5559.09	5655.65	6057.63	NaN	6750.97	5702.75	5493.59	4985.95	4712.98	3116.96	4209.16	4792.15	3246.44	3545.23	4122.22	4551.34	4793.75	4518.79	4044.56	2973.25	3255.09
4792.67	4190.66	2918.03	4540.97	3966.61	4256.64	4047.16	3712.18	3747.41	3657.8	3491.7	2934.25	3579.22	3203.1	4389.57	2552.66	4162.28	3744.2	3974.72	4027.54	4546.73	2997.33	5721.64	5841.83	4433.8	5170.71	5543.54	4474.22	6207.93	4701.62	2972.16	3260.16	3086.01	3086.01	3375.15	2631.34	3334.26	3413.98	3496.3	3402.62	2676.87	2962.58	2962.58	3892.35	2578.76	2680.74	NaN	4039.1	3284.14	4127.86
3986.35	2897.45	2897.45	3809.58	3966	4423.7	3833.93	3810.11	3734.63	3648.22	4177.49	2838.48	3638.58	4142.48	4829.83	4929.7	4131.37	2577.01	4585.83	3533.99	3252.05	3426.48	4686.52	6756.55	5712.7	2673.97	3901.58	3465.18	3462.46	NaN	2964.89	5466.04	4636.62	5314.87	6885.35	6150.06	4500.88	3230.66	3336.25	4588.66	4459.5	4507.49	3692.99	3408.19	4644.2	4524.78	4940.67	4944.4	4268.09	4112.55
3272.16	4651.73	4549.15	4497.4	4575.27	4494.34	4278.5	3804.14	4025.43	3864.67	3213.73	3640.66	3603.59	3724.39	4133.68	3988.23	4324.5	4371.88	4614.6	4778.86	4098.4	4910.12	4224.72	6357.47	5424.32	3743.17	5065.9	6578.32	8423.97	5568.36	6138.87	NaN	5152.13	3764.02	3728.59	5365.47	4130.44	2803.13	4724.94	4540.31	3727.56	3645.47	3944.14	3439.22	3852.92	2368.84	4876.42	4735.37	3415.16	3811.83
1485.86	2975.48	2975.48	4022.73	3004.64	4640.68	2953.5	3644.95	3158.37	3681.22	3426.4	2399.86	3049.78	2097.74	4289.97	4083.24	4658.02	4603.72	1789.81	2328.93	4848.29	3113.6	3621.6	3722.38	3794.09	4014.41	5103.33	5121.09	3648.02	4309.34	5171.77	4379.09	5472.32	5689.65	6692.27	5235.3	3546.29	4109.67	4109.67	3895.78	3626.37	2775.84	3688.51	3986.27	3024.86	3087.24	3278.15	2730.35	3825.9	2794.92
3341.48	3517.1	3469.97	3469.97	3125.38	2508.88	3257.06	2933.45	3056.44	3389.86	2969.89	3850.73	2737.72	3745.48	2787.41	2787.41	2669.96	3588.2	3773.3	3392.76	2940.18	2862.9	2595.84	4497.49	4542.07	5046.07	5179.38	5287.25	6087.87	5307.44	NaN	NaN	6631	6053.6	NaN	3926.76	4781.44	5117.29	3917.39	4247.88	3267.28	3156.02	2972.25	2648.27	1212.28	3083.74	3133.08	2722.95	3069.57	3009.23
3271.85	3003.12	3819.36	3681.84	3725.98	3468.47	3541.67	2344.11	2665.43	3181.16	2916.92	2916.92	2762.87	2809.63	3194.67	3268.26	3666.6	3394.89	3916.3	3043.46	3043.46	3743.57	3308.6	2420.67	3411.68	4503.69	5089.05	5147.16	3583.24	4659.65	6993.14	4055.94	3897.19	NaN	5761.88	5761.88	5142.18	3726.64	4127.63	4370.86	4561.4	3674.87	3988.83	2628.04	2628.04	2692.75	3452.13	3303.73	3314.99	2947.6
3194.8	4065.44	4016.72	2839.62	2889	3303.69	3102.25	3102.25	2562.44	3216.15	3174.19	2334.22	3122.63	3244.15	2890.9	3209.07	3836.38	3263.17	3536.51	3494.63	3063.22	2995.59	3725.04	3827.57	3899.76	3992.24	4511.01	3844.9	4712.1	4255.41	5292.85	5292.85	3599.77	4974.7	6919.88	4406.62	5655.78	4354.39	5070.8	4914.24	5568.73	5098.34	3398.53	3499.48	3208.4	3270.43	3518.59	3563.7	3699.09	2513.85
3185.53	1898.4	2945.9	2366.49	3507.15	3664.39	3675.13	2736.24	1678.89	2959.37	2909.85	2939.66	1857.46	2927.53	3306.18	3017.58	3169.92	2984.44	2597.33	3298.9	3048.5	3444.24	2840.44	3616.84	3754.92	2951.21	4111.34	4163.51	1692.98	4821.43	3727.73	4608.05	4608.05	NaN	3643.92	3790.86	5072.33	5112.22	5719.05	5193.01	4546.68	5444.57	5530.59	4420.71	4447.8	4004.88	3524.48	2982.77	2982.77	2752.3
2289.49	3740.96	3830.83	3728.27	3488.63	2878.94	2749.25	2749.25	3000.81	2495.65	2930.91	3174.51	3039.98	2267	2695.84	3331.57	3187.22	3454.09	1366.62	2810.93	2739.59	2496.24	3405.16	3368.38	3165.76	2236.19	3825.15	2171.31	3804.14	3475.73	2921.21	2921.21	4313.55	3473.3	4798.21	5714.65	5122.44	5473.6	4770.64	NaN	NaN	4692.13	4049.97	4694.07	4712.94	4471.45	2989.56	3559.97	3334.44	3230.12
2806.02	3290.03	3052.93	3102.22	2727.63	2806.16	3338.21	2352.88	2216.52	2356.71	2781.49	3179.84	3179.84	2900.31	2951.26	3003.69	2057.32	2786.8	2912.24	3021.48	3330.6	3032.49	2868.5	3048.03	3014.53	3030.23	2917.95	2797.84	1798.34	2304.43	3456.62	2412.33	2412.33	3415.17	2985.18	3355.93	4240.5	4347.25	3804.06	2170.5	1931.89	3679.73	5056.75	4977.64	4835.68	3555.78	3397.49	3526.82	3526.82	2740.74
2685.36	4089.57	3499.1	3573.25	2603.98	2948.88	1950.66	2456.3	2042.37	2595.97	3029.24	3090.93	2803.5	2854.27	2742.72	3034.92	3357.04	3279.08	3023.54	2663.35	2627.91	NaN	2375.07	2511.59	2619.38	2760.14	2516.37	2991.58	3017.06	2823.77	3011.08	2161.21	2203.48	5277.92	4294.37	4683.87	4680.88	3803.05	4062.57	5012.43	4948.61	5191.7	2718.53	3079.85	3472.65	4282.27	4205.11	3889.47	3136.58	2923.73
3809.94	2776.84	3818.81	3457.91	3059.01	2626	2184.08	2505.74	2740.38	2740.38	2525.89	2720.4	2819.49	3689.63	2759.95	2673.92	2905.59	2588.42	2783.16	2800.07	2772.73	2772.73	2530.44	2840.05	2903.29	2502.21	2535.04	3148.55	3501.8	NaN	NaN	NaN	NaN	3750.66	3308.15	1600.51	2295.34	1962.15	4282.82	3863.96	3140.96	2367.11	3972.9	4476.35	4000.57	4000.57	2905.13	2972	2621.84	3202.98
2412.99	3784.69	3839.08	4696.13	3333.94	3333.94	2829.22	2957.95	2974.98	2769.5	2707.19	2952.68	2687.52	2889.44	2436.18	2545.02	2531.51	2496.58	2476.37	2277.01	2347.08	2506.07	2200.13	1501.25	2352.46	2410.28	2176.55	2342.52	2331.31	3035.28	2662.2	3903.38	3762.75	2931.55	2869.34	2854.06	3402.1	3402.1	4528.2	3824.62	3337.28	2853.92	2777.93	3897.38	3897.38	2659.81	2887.38	3001.57	3200.76	3482.75
2449.53	2944.1	3322.81	3691.69	2947.27	3091.15	3714.71	3476.36	2649.98	1910.32	2892.56	1934.77	2565.15	2709.89	2538.42	2725.25	2775.59	2694.13	2354.95	1637.73	2475.17	2475.17	2430.1	2268.17	2629.26	2358.34	2224	2331.38	2232.49	2170.92	2797.53	3041.05	2876.96	3099.94	3045.32	3018.22	3943.3	3943.3	4162.56	3351.16	3744.1	4598.55	3990.94	4525.58	4222	4120.74	5248.58	4355.27	4062.77	4062.77
3301.51	3584.98	3583.42	3422.87	3394.01	3394.01	1684.99	3703.02	2188.36	3011.86	2972.01	3131.03	2864.51	3079.21	3613.59	3224.9	2840.17	2584.32	1556.01	2684.86	2469.95	2193.77	2232.92	2377.21	2659.18	2630.83	2108.3	3295.11	3258.37	3131.44	3667.67	NaN	5174.9	4637.17	3873.61	4170.25	3692.92	3695.68	3358.01	3822.7	4166.12	4745	3421.12	NaN	2955.25	2932.11	3602.29	2774.71	2745.37	4994.56
NaN	4529.58	4530.93	3663.83	3502.24	2712.05	2951.2	2682.15	3797.98	2932.95	3246.55	2832.79	2910.14	2813.05	2714.15	3061.08	2773.77	2640.18	3027.45	2542.77	2385.43	2753.02	2400.45	2338.89	2368.93	2122.8	2306	2299.68	2096.05	1811.99	2226.14	2188.5	2678.6	2678.6	3232.2	NaN	3710.72	3332.18	2251.3	3329.04	2545.82	3096.1	2584.93	3486.69	4141.89	3926.95	3926.95	3532.33	3324.56	4388.77
3181.52	NaN	NaN	4298.32	4342.46	3865.04	3438.97	3437.45	3959.68	2945.66	3337.7	3111.31	3105.91	3438.1	2972	2066.03	2356.12	2356.12	1928.65	1636.75	2781.12	2439.52	2097.24	2033.71	2180.87	2072.24	2124.45	2019.14	2209.54	2209.54	2444.22	NaN	2961.74	NaN	NaN	NaN	NaN	3439.22	3583.04	3208.61	3781.38	1080.37	4321.49	4077.66	3542.77	3422.8	5130.36	3773.67	3641.76	2957.05
2761.29	3977.96	4160.15	NaN	4463.43	2828.95	4324.89	4336.57	4139.44	4249.76	4042.86	3858.21	3229.13	3092.02	3047.43	1874.94	2616.04	2610.48	3000.11	2547.12	2543.26	2390.95	2206.85	2306.73	1998.44	1998.44	2253.84	1979.59	1916.73	2673.26	1946.16	2168.3	2976.27	2018.16	2491.88	2817.42	2802.19	3097.76	2707.53	3212.09	2958.24	3827.94	3265.19	4585.31	3864.21	4516.77	3816.8	3699.8	2660.68	2660.68
5145.74	4395.76	4058.32	4671.3	4814.84	4670.46	3395.18	4833.05	2326.52	3313	2563.59	3343.54	3291.53	2704.7	2704.7	2740.49	2568.79	3069.94	3008.5	2910.18	2534.93	2102.64	2373.54	2399.36	2082.83	2001.92	2001.92	2021.75	2888.91	1939.88	2055.1	1979.1	1965.88	2232.75	2950.59	2692.43	NaN	3943.4	3943.4	3000.87	3476.29	2949.88	3198.79	4244.19	NaN	4929.94	3074.91	3982.35	4433.42	4639.51
4520.29	5662.69	5567.09	3593.49	4500.78	3730.28	3229.45	4752.61	4064.66	4129.2	4179.14	2841.82	2324.43	3359.26	3477.96	3468.12	2454.83	2472.11	NaN	NaN	2383.05	2340.66	2298.67	1927.48	2096.64	1767.85	1796.17	1757.07	1685.45	1739.47	1849.03	1807.52	1946.14	2865.45	2298.88	2389.99	2419.63	1727.01	2811.24	3107.29	3329.84	3537.25	3419.96	3813.85	4352.16	NaN	NaN	4762.23	3179.99	3592.94
3523.68	4063.05	5838.34	3981.67	4274.02	3642.91	NaN	4814.6	3935.75	3248.16	5162.98	5186.81	4077.37	2267.46	2807.54	2718.94	3146.43	2930.53	2699.47	2676.54	2322.99	2174.29	2547.12	NaN	1984.16	1872.54	1612.81	1612.81	1855.17	1839.01	1763.14	1867.03	1949.4	2039.39	2304.78	2513.15	2316.95	2615.11	2737.46	3209.68	2586.74	3527.54	3309.88	2095.31	3718.5	1956.29	3615.88	2799.14	3955.93	4372.05
4969.62	4363.97	5622.24	4024.09	2550.89	5551.08	5117.5	5952.86	4331	3626.26	3626.26	4507.08	3644.45	3478.7	3478.33	3560.19	2934.77	3275.11	2913.86	2672.56	2216.09	2175.4	1966.66	1942.54	1639.72	1727.64	1652.81	1658.89	1717.34	1713.6	1839.61	1608.33	1720.23	1721.08	2006.87	2067.13	2201.11	2741.59	2623.47	3311.76	2830.03	3117.36	3072.65	1668.27	3873.9	5177.66	3084.68	3468.29	4036.65	2987.06
3756.59	3861.97	2779.34	3639.18	3419.4	3081.28	4798.38	4479.55	NaN	4393.31	4011.44	4844.87	4758.65	3840.78	2895.76	2240.62	NaN	3096.99	2595.13	2395.96	2433.34	2124.85	2243.76	2543.99	2212.93	1614.38	2116.67	2116.67	1921.07	1771.26	1830.17	1822.71	1689.83	1809.49	2159.69	2089.65	2089.65	2164.65	2461.92	2461.54	2636.55	2903.44	3169.14	3371.75	NaN	NaN	2889.48	2886.24	2886.24	4452.42
3523.36	2646.64	4079.74	3932.31	4414.68	4574.63	4426.84	4668.81	4624.09	3850.62	3697.76	3166.54	4652.22	3806.03	3283.5	3956.13	4004.4	3229.18	2867.2	2602.68	2370.62	2157.45	2237.55	2200.56	1427.63	1897.36	1946.36	1764.81	1835.43	1763.26	1680.94	1666.48	1858.73	1843.5	2009.81	2130.07	2653.01	2376.46	2450.18	2769.98	2688.04	2966.04	3323.08	3486.24	3390.2	3462.57	3691.37	3702.95	4154.71	4511.8
1647.57	3226.65	3222.7	2603.11	4235.52	2974.06	3234.76	2823.12	3769.99	4346.89	3782.87	4225.15	4521.02	5412.35	4391.33	4391.33	3944.3	4111.96	3467.99	3124.61	3476.59	2712.54	2724.83	2531.21	2531.21	NaN	2167.84	1916.97	1918.4	1744.59	1854.54	1854.54	1868.56	2000.48	2086.99	2091.54	2423.82	2307.36	2434.73	2499.59	2428.04	2475.82	2832.94	3310.43	3618.96	2482.63	3027.83	3769.42	3769.42	4688.18
2587.07	3989.45	3108.5	2585.97	4332.39	NaN	3568.26	5256.63	5256.63	4752.76	5413.01	3514.75	3950.03	2682.46	NaN	3968.04	4040.08	3070.08	3422.69	3387.62	3001.18	3072.2	2597.72	2488.31	2305.16	2189.45	2317.91	1923.56	2023.1	1877.75	1697.69	1961.29	1892.75	2123.46	2204.45	2204.45	2276.76	2247.46	2248.38	2455.54	2617.3	2728.92	2874.81	3451.93	2582.59	3299.54	3640.14	3640.14	3785.27	4629.58
2927.36	3177.24	2939.25	3688.34	3878.15	1715.02	4652.82	4238.87	4471.28	NaN	4980.2	2357.13	2357.13	4280.49	3803.27	3225.97	3785.23	4273.68	1796.84	2858.04	2749.69	2804.06	2915.94	2529.45	2529.45	2370.34	2129.45	2047.64	1986.22	1994.17	2985.56	2310.66	2110.29	2065.1	2129.25	2238.1	2238.1	2462.16	2585.48	2632.45	2681.82	2554.49	3026.01	2024.98	2410.4	2568.65	2811.35	3101.85	3261.63	3651.59
3198.9	3506.12	3183.65	3004.37	3483.65	3322.01	3831.67	3745.53	3541.69	3938.41	5199.52	4801.46	5849.38	4689.14	2738.71	1311.26	4566.93	5363.88	3367.24	3480.42	3345.91	2976.49	3209.09	2862.5	2976.01	2987.73	2747.5	2575.45	2765.32	2483.95	2266.7	2269.89	2152.15	2245.12	2195.83	2572.03	2572.03	2553.25	2509.69	2652.19	2676.2	2503.84	2616.4	2622.29	2532.02	2180.54	3184.87	3517.06	3517.06	3474.75
1793.2	3236.35	3154.47	3241.4	3130.3	3664.37	3653.62	3775.43	3547.73	2258.04	2520.48	3658.75	2821.71	2821.71	2963.1	4955.35	3966.76	3533.52	3528.6	2500.65	3088.78	2916.13	2029.99	1646.18	3242.52	2859.67	NaN	2762.51	2762.51	2575.07	2686.64	2282.15	2111.41	2206.44	2478.87	2345.7	2271.01	2587.58	2570.21	2553.43	2857.09	2939.32	2894.4	2653.61	2811.42	3038.03	2653.04	2817.41	3090.39	3090.39
2952.45	2481.7	3135.42	3282.66	3256.66	2934.31	3274.71	3514.79	2808.88	4105.56	2314.76	3662.8	3725	3674.98	3824.36	2748.25	NaN	3905.91	3091.74	3692.23	NaN	4820.79	4127.39	4865.79	3247.3	3179.17	3376.41	2987.92	3789.46	3399.25	3133.22	NaN	2896.21	2807.89	2912.51	2847.52	2847.52	2699.21	2699.16	2584.93	2818.93	2412.09	2479.46	2030.19	2963.15	3394.1	3056.36	2998.78	3297.51	2551.78
2605.96	2806.21	2788.83	2838.46	2956.22	3443.12	3156.43	3026.21	3622.13	4142.71	2781.48	4097.02	5003.92	5003.92	4548.07	4344.49	3037.1	5059.99	6065.97	6039.89	4639.59	2836.95	4809.11	4550.08	4562.5	3646.01	3459.85	3219.46	3219.46	2983.35	3004.24	3351.19	3459.3	2898.32	2898.32	2728.75	2666.99	1891.67	2287.31	1951.47	2086.5	2690.35	2746.54	NaN	2648.44	2545.61	2572.27	2494.33	NaN	2854.45
2464.71	2785.78	2417.1	2771.22	2818.01	3463.23	2462.39	2876.59	3367.06	3367.06	4133.96	4113.86	4182.68	4138.1	2977.47	2288.59	2750.16	4256.25	4194.77	4395.26	5628.23	4086.92	4525.06	5401.58	4500.02	6051.99	6245.4	4408.36	5065.3	5065.3	3136.17	3729.47	2909.14	1815.62	2549.28	4069.84	2931.79	2779.17	3090.64	2435.99	3186.05	2970.15	2700.82	2567.36	2490.1	2490.1	2637.46	2738.18	2930.33	2878.82
2360.12	2508.07	2675.78	2984.4	2991.9	3063.28	3011.2	2171.39	2615.62	3059.03	3223.15	4278.44	4376.57	4376.57	5106.73	5371.52	5967.41	2806.32	6117.86	4961.78	8125.56	6719.21	6719.21	6040.8	7133.94	6176.4	5584.78	5316.62	5032.61	3766.94	5669.52	5151.93	2539.08	5774.69	4485.06	2966.3	3690.93	1925.98	2931.24	3731.32	3508.04	3240.98	3394.74	3028.22	2805.07	2274.23	2445.8	2888.16	2714.27	2714.27
2281.34	2741.1	2486.48	2730.62	2633.33	2961.56	2201.27	2844.93	3168.22	3168.22	3147.19	3643.91	4686.23	5560.65	4089.17	4731.16	4669.4	3877.72	3954.55	4723.17	6667.62	6922.38	5871.55	4855.24	4605.7	6140.42	2858.9	5115.35	5766.81	6108.49	6365.6	5030.74	3373.96	3373.96	4642.09	4688.55	3935.75	3914.82	3367.81	3193.75	2853.81	2883.36	3052.6	2522.99	2780.62	2799.28	2666.88	2913.8	3733.17	3444.02
2607.39	2454.58	2454.58	3053.32	2567.03	2322.38	2642.32	2402.09	2940.96	2804.91	2703.15	3281.06	2941.56	2744.44	2398.45	3077.5	2847.62	2970.92	4660.06	1259.69	4494.76	6449.45	6449.45	6688.85	5330.51	5539.48	3484.29	4047.2	3674.02	5523.15	5274.52	4540.58	4022.34	4651.82	3186.01	2496.06	3013.79	2480.63	3428.08	3637.58	3029.49	3029.49	2262.52	2630.64	2867.22	2952.82	3015.26	2943.54	2597.09	3167.76
2407.6	2114.71	2809.83	2577.43	2692.52	2213.31	2213.31	2495.98	2634.13	2864.96	3057.81	3483.99	2808.59	2331.49	3092.13	4318.28	3647.2	NaN	4217.41	4757.81	3288.6	3288.61	4153.18	3509.25	4300.65	5160.86	4188.07	3529.54	4123.35	3104.22	3706.16	4442.49	3241.7	3464.94	3178.1	3186.21	3306.58	2108.36	3525.35	3140.25	3362.12	3074.57	2392.4	3057.92	2956.33	3006.92	2884.42	2954	3021.12	2676.64
2818.21	2896.86	2896.86	2630.03	2573.74	1651.81	3096.74	NaN	4681.92	4657.52	2091.66	4563.87	2395.36	5321.76	5321.76	4927.72	3611.67	4403.91	3555.8	4031.94	5032.39	3397.63	3765.86	3765.86	4825.12	3378.91	3831.36	4378.59	4810.04	3889.45	4574.51	NaN	4846.46	4953.4	4350.23	5314.17	1787.19	2900.92	2900.92	3181.36	1741.78	3251.59	3314.54	3313.55	3184.74	3027.44	2636.15	2930.47	3125.18	2938.34
3323.84	2650.54	2480.87	2027.31	3811.3	3515.67	3515.67	2139.19	2252.53	1961.45	2652.88	3551.88	3970.08	4073.83	4187.04	2995.99	4015.18	4436.86	4436.86	3154.7	3662.76	2375	3190.48	NaN	5223.32	2341.33	3666.59	3666.59	4200.15	2741.68	2123.97	2435.83	3662.7	2426.31	3945.55	3767.35	3913.03	3168.29	3384.77	3669.34	3402.45	2035.85	1988.42	1988.42	2687.41	2766.33	2740.57	2866.53	2709.71	2449.78
3375.44	3034.51	3034.51	2612.07	2930.85	2781.69	2817.56	3229.05	3211.71	3449.44	2342.3	3132.49	4348.49	4315.16	3467.59	3322.85	4588.27	4744.83	3950.3	4741.57	3831.86	2240.8	3509.1	3509.1	2252.19	2059	5095.74	3075.85	NaN	3763.19	3093.53	4417.65	3759.64	4298.7	4193.69	4193.69	3398.54	3573	3657.1	2353.54	3482.24	3116.46	2043.29	3765.2	3232.55	3039.82	3266.19	3266.19	2845.57	2253.22
3399.93	3013.57	3932.06	3744.28	3402.42	3559.5	2764.76	2764.76	2857.46	3405.83	4004.31	3277.93	NaN	4744.56	3225.75	4361.3	2977.76	4456.57	4180.06	4180.06	5553.07	4472.98	3373.14	3816.39	3753.87	4220.54	3263.32	5107.61	4702.4	4021.84	3388.99	3388.99	4564.36	3264.02	3168.91	4266.18	3447.24	3112.49	3678.11	3265.67	3474.64	3414.3	3200.75	3250.58	3280.22	2779.14	2801.36	2508.75	3011.23	2945.88
3591.18	3231.85	2665.89	3559.27	1870.91	2245.03	2779.99	4277.64	3958.67	3154.68	3769.47	3671.95	4364.73	5099.6	3889.4	5851.92	5719.37	4917.32	5052.77	NaN	6647.25	4965.09	2632.08	2632.08	NaN	4036.63	3638.67	2618.51	3579.47	3978.92	2915.01	3641.98	2659.78	2993.43	5380.89	5510.67	3942.69	4213.35	4511.91	3947.46	3799.05	3565.81	3250.68	3120.31	3008.32	2908.43	2795.44	2551.33	2504.99	2719.86
3377.49	4977.3	3985.25	4791.83	4548.21	4379.24	3711.14	3711.14	2503.41	3059.34	3529.48	3206.37	3777.26	2850.94	2956	4303.21	3944.72	3821.45	5024.54	5024.54	6093.62	4042.25	3664.33	4939.58	4141.61	4619.84	3206.18	4877.02	4590.89	NaN	NaN	NaN	NaN	2836.05	2752.47	2544.39	1996.56	4928.93	4691.34	2439.79	4182.08	4271.07	4202.82	3698.13	3096.23	3137.5	3149.44	3054.41	3552.02	3388.55
3226.15	4140.3	4065.46	4627.57	3548.98	4260.31	4834.56	3426.75	3384.47	3630.82	3514.42	5745.26	4739.49	4099.12	6168.42	5696.64	6263.82	3387.36	NaN	3115.83	4727.14	3245.08	3406.55	5342.93	5398.19	3866.96	4405.47	4854.61	3997.71	4226.62	3819.9	4263.98	3586.5	3186.2	3697.46	3699.52	2922.24	4387.85	2442.31	2778.3	4066.41	3942.42	3948.63	3692.04	3323.43	2946.52	3286.26	3356.05	3260.48	3132.68
5660.02	3762.45	3789.15	4518.38	4518.38	5395.7	4118.96	4624.66	4539.88	4299.84	3299.8	5208.23	3737.64	5389.01	5301.59	6023.14	6023.14	5991.68	4615.63	3257.99	4407.22	3526.34	3726.48	4996.24	4918.68	4267.95	5006.08	4062.63	5531.64	4736.02	3679.81	3459.72	7769.3	4787.2	3902.24	3644.04	4048.9	4845.71	4298.09	4079.97	4079.97	3036.16	3666.57	2425.38	3598.39	3507.97	3286.73	3271.08	3736.4	3158.01
5125.23	2946.69	2407.6	3115.27	4661.62	3767.62	4021.04	4572.99	5023.32	5139.51	5983.13	3957.58	4807.18	5960.08	6197.22	6712.52	6499.63	5440.31	6617.59	4929.86	4884.2	5370.58	5598.66	3559.09	4100.46	5009.51	5536.19	3441.65	5791.95	5343.94	5505.58	3893.92	5137.87	4726.69	5331.96	NaN	NaN	3995.16	5080.1	4383.34	3190.21	3017.21	3283.93	3283.96	3668.37	3978.45	4228.31	1291.47	1291.47	2470.12
5433.47	NaN	2975.06	2032.09	NaN	5056.55	3743.09	3691.3	2982.97	4242.97	4798.58	NaN	3285.76	5111.61	6194.23	6499.89	3670.74	4987.79	4973.14	4005.8	3156.61	4724.57	5010.46	4715.49	4920.21	4776.84	3272.82	3181.69	4821.52	4441.35	5262.56	7328.26	5587.56	2702.87	4301.09	NaN	3033.65	3459.13	4437.12	4618.08	4738.26	3153.42	3233.38	4290.04	3799.18	4103.17	3785.5	3355.19	2708.97	3044.44
4487.7	3725.98	4768.93	2978.48	4117.58	4690.16	3487.73	2529.01	NaN	NaN	5634.28	4757.12	4757.12	4783.47	5331.33	4650.84	5449.2	5386.32	4590.07	5336.25	6713.88	4355.42	3940.91	3189.3	3189.3	4753.51	3466.87	4319.82	NaN	6006.39	5078.64	5224.62	5861.11	6363.06	4384.79	4384.51	4384.51	4394.24	3893.61	3625.72	4155.24	4050.44	3859.29	3204.9	3897.34	3829.41	4233.99	2716.81	2716.81	3004.57
5478.07	3637.3	3644.44	3650.57	2223.43	2223.43	3483.01	4953.73	4273.01	4357.6	5399.61	5543.66	5060.31	3669.14	NaN	3354.02	3278.56	3524.81	5331.95	6166.63	6234.85	5516.39	4893.8	3031.82	4197.21	3800.09	3337.26	3936.77	4563.09	2779.11	3315.96	5895.18	4321.22	4339.48	NaN	3670.23	4686.9	4765.82	3728.04	4017.12	2627.1	1416.69	2676.03	4778.03	4778.03	4796.89	3518.99	3311	3596.8	2704.8
3659.15	5362.91	4847.61	6726.68	5958.3	5789.54	4351.71	4047.29	5055.19	2331.67	2810.64	4180.95	2601.6	3485.88	5652.88	5671.61	3544.92	4629.68	4153.71	3995.06	4123.6	4360.69	3208.34	5569.59	4787.81	4946.95	4455.28	5728.17	4352.93	6002.12	5982.6	5804.93	5961.82	5964.15	NaN	3250.55	4631.57	5569.82	4740.78	5607.71	4249.84	4453.33	5141.47	4397.84	4571.44	2945.37	5369.74	4880.97	4174.2	4174.2
2986.01	4779.11	4779.11	NaN	NaN	3536.53	3657.79	2773.84	3000.37	4211.76	4202.46	4875.18	6491.15	3608.13	2054.74	3965.36	3889.49	2504.04	5456.17	3413.63	4498.35	5290.92	5079.05	5209.44	4501.75	5195.54	4296.45	4884.16	4172	5067.69	3993.64	4221.11	3515.68	3868.25	4420.08	3719.28	3354.98	4847.62	6080.69	4171.55	4297.54	4297.54	3448.42	3617.14	3476.06	3955.38	4617.35	3666.65	3584.49	3774.6
3247.42	4521.69	3906.82	NaN	3479.09	4793.27	4793.27	4917.27	3640.02	3374.95	4155.64	1917.76	2701.09	NaN	2966.61	4156.83	3690.01	5347.59	5673.03	3985.27	5343	5324.4	5134.77	5890.09	5236.82	5224.36	NaN	2882	3135.59	3076.48	2438.7	3807.58	4252.59	4090.4	4090.4	4264.2	4863.95	5513.75	3950.75	3594.37	3266.83	3641.81	3815.65	4025.51	2739.97	2255.63	4295.6	4128.56	3430.82	3430.82
4793.17	5602.35	5602.35	2759.28	3960.25	2615.74	5186.52	5248.37	5864.43	4891.92	3866.9	2225.01	NaN	3272.89	3229.46	2227.34	4655.93	4655.93	3391.77	3195.1	4025.35	4018.19	3034.2	4146.76	3451.86	1710.28	5284.14	2826.73	3777.7	5735.65	3025.67	3038.85	NaN	NaN	3118.51	3529.75	3707.38	NaN	2845.33	4763.31	3538.15	2904.07	4939.79	4589.46	3437.65	3614.59	4714.61	4588.39	3177.45	3226.92
3696.61	3806.12	5022.38	4341.29	5504.65	6912.8	4868.38	3474.13	3903.26	3937.46	7058.23	3094.75	6328.04	8268.36	6411.06	5204.71	2879.85	2497.05	2232.8	2572.58	4730.41	3400.79	3400.79	4040.45	3685.07	4202.61	4585.4	4650.92	6245	4743.54	NaN	4188.31	3550.66	3653.48	3653.48	4530.23	5257.22	3198.94	4436.47	4467.04	3103.86	5490.84	4397.24	3208.07	3932.91	3773.54	3152.24	4663.11	4130.87	4130.87
6666.55	4761.38	4761.38	4960.98	4547.56	4479.9	NaN	2941.01	5533.91	4972.55	3644.29	5842.01	4035.63	5409.59	5409.59	NaN	NaN	4794.87	3161.05	5175.87	6756.56	6083.98	4954.27	1257.27	2289.45	3896.28	4559.96	4488.46	4517.8	3986.52	3737.8	5214.05	4849.87	4805.31	5601.25	5983.78	5278.92	3576.55	4571.08	4896.32	3965.51	NaN	3159.21	4141	4193.78	3107.95	5194.3	5093.79	3728.12	3450.33
3716.05	4721.31	5526.73	2772.53	4294.54	4538.82	2814.43	5019.18	4025.88	4064.28	4064.28	4206.14	4282.63	3626.15	5339.3	NaN	4486.24	4797.2	4487.33	4692.51	3744.74	2026.24	3356.09	5519.25	4289.98	4329.22	3727.2	4713.33	2859.25	4190.62	3462.68	4531.97	4354.94	5547.09	4267.13	3295.8	3194.02	4736.68	3991.97	3990.93	2311.67	3995.29	2558.36	5006.04	4558.58	4593.08	4054.53	4973.66	3385.67	3349.2
3554.79	5078.77	4507.83	NaN	3355.72	4425.93	NaN	5602.85	5445.15	5016.19	6041.3	5896.3	3940.7	3035.87	2801.28	2892.25	2934.6	5295.65	NaN	4482.72	4509.55	4061.68	5002.89	4813.7	NaN	4678.23	3093.27	4408.25	4429.09	4876.88	4669.52	2706.26	2863.94	5260.71	4681.19	3844.18	4076.26	5095.95	6406.53	6336.95	3272.97	6215.36	5919.89	5376.11	3643.3	2931.99	3140.49	NaN	4649.28	4723.04
2257.26	4293.95	4103.9	3943.8	4691.96	4473.75	3814.18	5542.29	4117.77	2267.82	2793.69	2270.43	3725.3	NaN	NaN	4155.95	5015.25	3984.76	4390.55	3769.59	4324.56	4070.92	3816.22	3816.22	4058.05	3347.98	4450.63	2745.78	NaN	3010.16	3552.93	3552.93	3944.55	5299.58	4064.9	5009	5436.39	4806.73	3287.4	NaN	4122.89	4623.65	3345.24	3345.24	4399.79	4435.01	3762.57	2647.04	3185.83	3707.61
4248.01	2967	3182.72	3100.41	NaN	3449.95	2230.38	5032.32	4857.86	3811.63	4500.58	3353.89	3853.66	3469.67	4904.19	4904.19	3792.34	3676.65	5761.98	4627.58	6147.95	4477.87	5667.52	5273.98	4060.35	3076.13	3570.77	3570.77	3918.2	4702.93	5076.57	4515.09	3659.69	4443.77	NaN	4107.83	4107.83	1353.91	2598.74	6594.39	5400.15	4841.4	5569.51	4116.33	NaN	2960.66	4125.97	5266.32	4041.26	4558.88
4998.44	4054.51	4824.15	NaN	2816.25	4992.82	4968.3	3333.87	3333.87	4202.38	3643.03	4538.47	4027.58	6376.02	5534.87	4966.73	2548.59	5770.14	5011.08	4310.44	4782.78	3993.37	5075.57	5075.57	6276.74	4304.18	5625	1987.5	3206.03	3608.66	4387.26	NaN	3408.01	3381.41	2607.95	3565.68	4355.78	3706.14	4636.05	4987.99	6191.77	4349.6	6296.43	5050.2	5050.2	4611.02	4498.38	3236.74	3816.96	5183.96
3034.27	3973.76	4486.44	3481.75	3735.21	1827.97	3546.53	3548.28	4199.66	4118.21	3714.65	3481.06	5041.66	4821.68	3253.75	5459.17	5164.69	4566.83	2934.38	3916.02	NaN	2861.27	3953.54	4084.61	4520.01	NaN	4315.9	4315.9	2918.26	4365.02	4605.04	4662.02	NaN	5275.29	4759.52	4631.1	4631.1	4613.45	4013.59	NaN	NaN	2643.9	3282.01	4773.11	5450.93	5029.15	4790.78	5243.61	4517.67	4105.34
3069.03	3584.04	2786.69	3334.32	3848.04	3457.52	3730.19	3797.24	4047.98	1733.82	4106.74	4106.74	4194.04	2510.06	4877.42	4408.87	4317.15	4738.11	4059.19	5192.67	5192.67	4174.91	4801.9	NaN	3845.8	3470.17	3863.29	4662.45	4048.65	4188.79	3050.48	4622.72	4235.73	4931.87	4319.88	4693.09	5005.97	4731.69	4054.84	4677.33	6141.69	5150.1	5177.05	NaN	3284.38	6651.88	5494.48	5840.26	4962.25	5255.68
4124.94	3831.24	3377.54	3634.69	3408.42	4367.32	3805.47	3834.77	2041.48	4298.62	4980.3	5352.99	3383.71	2868.95	4069.79	NaN	4814.69	3908.39	NaN	NaN	4352.87	4931.09	4683.16	3431.85	1829.39	4421.87	5335.44	5294.35	4522.91	4658.56	3301.11	4723.31	3368.4	3444.51	5528	4057.45	4388.43	5104.28	4055.64	3990.33	3990.33	5238.77	5258.67	4403.1	4249.69	5995.6	6280.89	5262.09	5187.61	3580.79
4104.91	3129.58	3415.71	3570.11	3556.25	3956.54	4369.78	3006.97	1875.83	3703.84	3055.84	3765.42	3773.31	3344.1	2839.4	2755.01	4393.55	3552.04	4279.52	4761.46	NaN	2834.36	NaN	4878.55	3229.99	4021.23	4785.01	4436.25	5020.62	4158.34	3014.46	4188.57	NaN	2930.86	3845.16	3631.66	3529.88	2548.35	5451.93	5171.44	5910.86	3795.18	3815.3	NaN	5612.79	4280.11	4153.7	NaN	3028.14	2660.35
3449.84	3835.62	3945.57	3710.3	4519.44	3236.78	4311.89	3537.97	3528.34	3547.06	3533.3	4215.91	4157.17	2568.95	4159.7	NaN	NaN	3718.68	4648.39	2056.19	4139.81	3405.91	2848.57	NaN	4309.86	NaN	NaN	5010.27	4544.05	4050.36	NaN	3857.37	NaN	4854.02	4869.9	3365.12	NaN	3212.14	3375.06	3534.2	4172.52	3303.02	4289.98	3904.21	4555.66	6219.81	5979.77	3696.43	NaN	3559.64
3495	4753.84	4388.95	3215.94	3388.78	3388.78	4188.91	2742.09	3278.39	4388.91	4263.89	3078.17	2813.63	NaN	2669.99	4664.24	3943.74	3943.74	4950.73	5262.37	4554.53	5440.89	5415.93	4757.65	4481.74	5440.14	5236.5	4144.81	5337.96	4241.7	4083.53	4262.51	5497.01	3042.01	3183.57	4655.75	3110.68	5514.47	5429.15	3566.93	5141.91	4853.69	3588.96	NaN	5712.7	4799.86	3938.29	NaN	3946.53	3452.51
3173.86	2868.78	1796.93	2415.24	3001.7	2763.57	3142.45	3464.03	3017.88	3853.03	4241.52	NaN	3713.28	3713.28	3679.05	3132.94	3738.69	4320.61	4357.49	3162.63	3759.14	3585.15	2660.75	6568.81	5426.58	4477.97	3299.06	4233.91	3764.61	3198.46	4257.73	2887.43	3476.66	3641.46	3018.65	3756.83	4468.45	4468.45	3376.89	4639.38	4078.23	3745.66	5077.68	4722.65	4252.42	3712.42	3609.93	3127.52	3312.56	3153.19
2865.16	3616.32	2178.5	3366.06	3402.01	3398.15	3605.57	5155.49	5106.37	2776.41	4444.36	NaN	2056.57	2794.81	3021.03	NaN	3301.49	4050.76	4073.13	4298	5533.67	5533.67	4322.83	NaN	4636.04	4290.39	3656.87	3486.79	3048.86	1955.47	2464.22	NaN	4295.47	NaN	3060.58	4349.37	4750.29	2830.02	4798.1	4605.4	3909	4367.43	4289.08	4841.83	2311.43	2311.43	4707.74	NaN	NaN	3822.85
3581.18	2798.77	3266.6	3396.48	2885.42	2938.25	3393.07	4020.68	3040.08	4401.74	4698.71	3454.84	4529.33	4529.33	4196.04	3319.5	4771.26	4731.46	4617.46	1698.84	1917.47	3016.93	2148.36	4131.2	1569.72	1569.72	4983.67	4753.41	2782.97	4827.01	3463.3	3223.8	2226.51	3171.66	4588.31	4061.58	2263.27	3171.31	4107.97	4147.79	5340.95	3496.51	4008.66	3477.63	2829.26	5720.71	3946.98	3593.76	5557.03	4095.72
3303.24	3339.93	2842.36	3476.84	1851.9	3429.43	3075.62	4069.04	3357.41	2884.61	3413.86	2877	3972.42	4492.95	3797.87	3761.46	3674.86	4793.41	5206.26	3561.65	4205.17	4507.35	2868.42	5185.9	4409.02	3349.01	4314.85	3497.44	3941.47	3213.95	3029.47	4615.21	4208.47	4208.47	3504.44	3423.28	4335.29	4695.52	4083.16	3257.99	4929.01	5307.38	5145.36	4708.89	4721.17	4721.17	5829.79	5518.53	5512.96	3763.92
2511.96	3661.29	3661.29	3061.98	3366.63	3537.14	3254.78	3313.57	3219.18	3739.86	3725.05	3773.18	4141.8	4449.69	3501.37	4031.66	2503.25	3680.86	4481.55	3492.01	3883.74	3909.56	3714.13	3249.02	3862.44	NaN	4540.27	4523.12	2094.67	2401.95	3198.09	4390.97	4670.57	3916.75	3485	3094.01	NaN	4287.58	4178.99	NaN	NaN	3870.82	4626.82	NaN	2691.03	5733.32	5733.32	4828.62	2200.11	3755.3
2531.4	4027.01	3374.81	1807.04	3801.65	3196.37	2603.2	4255.03	4317.1	3941.79	3430.6	3475.32	3814.75	3975.18	4210.46	4548.54	4762.16	3991.54	3249.25	2976.47	4087.19	4402.75	4146.09	3608.71	2503.84	3397.76	4081.84	4625.6	4196.97	3902.42	3902.42	4021.48	4059.49	3926.87	3558.41	4336.38	4407.19	3853.22	4672.84	5102.25	4600.09	4990.53	4173.02	3879.75	5153.25	4197.31	4197.31	5022.77	NaN	3736.91
3205.3	3121.24	3121.24	3265.12	2868.04	3411.03	3001.15	3395.58	3169.97	3010.74	3073.02	2684.75	3777.2	4586.01	3823.33	4531.59	4956.83	4863.83	3357.22	3597.2	3570.89	3943.72	3793.71	3581.14	3735.24	4045.37	4045.37	4479.78	4575.75	3864.73	3734.47	4698.82	4470.31	3599.32	3311.7	2813.35	4760.59	4528.86	4528.86	3094.15	3756.85	2751.61	NaN	NaN	2623.4	4687.24	3732.72	3971.27	NaN	882.863
2531.41	3577.13	3693.17	3588.25	2282.5	3411.91	4065.68	4065.68	3116.85	3749.8	4290.13	3960.63	2386.16	3436.78	3379.28	2712	4082.4	4569.96	3503.49	3747.14	3383.28	2924.54	3357.47	2153.47	NaN	1968.17	3092.06	2716.64	3704.57	3541.81	3855.75	3855.75	4262.63	4193.41	3995.5	3661.12	3981.12	3719.13	3516.14	5205.77	4219.02	2579.79	3246.5	3056.87	3267.12	3605.92	4222.31	3716.3	4355.89	3034.31
1915.86	3066.89	3066.89	2785.39	2694.4	2234.26	2562.11	2785.11	3392.69	2465.79	3599.06	3599.06	3068.97	3068.5	3460.93	4327.67	3687.62	3208.89	4134.88	4097.01	4141.64	3578.67	2976.16	1697.13	3223.08	3272.02	3222.69	3826.86	3591.38	3763	4326.98	4133.17	2891.97	3826.62	4102.23	4209.49	2020.42	1906.36	3111.55	4104.82	3350.33	3487.7	1369.48	3347.54	NaN	5678.76	3985.37	5426.13	5072.27	4609.04
2176.46	3236.77	2830.98	3816.33	2538.06	3698.38	2917.48	3166.49	2613.7	3784.08	3235.27	3097.73	4021.7	3672.11	3107.22	3287.53	2822.09	4545.29	4051.07	3855.62	3456.97	3557.59	3317.36	3626.11	2928.23	1848.83	2486.23	1803.12	2947.37	3422.92	3747.22	2620.93	3018.84	3513.39	3572.27	3780.62	3346.81	3199.78	2921.1	4244.43	3365.4	2827.97	3031.38	3860.4	4200.79	4247.41	3090.74	4740.12	4869.18	5967.02
4161.71	2782.04	NaN	1129.29	2649.68	2321.48	2536.27	2591.5	3337.2	2930.86	2815.63	3886.22	NaN	2022.9	NaN	NaN	4252.84	2944.59	2975.08	2587.53	2300.4	1489.88	3339.86	3339.86	3216.98	4085.97	4023.06	3201.7	2823.4	3294.7	3446.85	3618.35	3692.5	4397.06	3806.38	4167.13	2775.52	4146.72	3681.71	4104.99	3885.7	3652.17	3950.73	3942.82	4063.07	3470.53	4539.94	3498.95	4849.48	5269.56
1878.91	4332.83	3591.82	3118.94	3542.99	3566.45	4674.44	4674.44	NaN	1745.66	2707.25	3393.17	2914.19	3452.45	3829.47	3137.07	3137.07	2924.82	3622.1	3237.6	3552.84	2964.71	4419.76	2475.87	4411.29	3395.14	3549.94	3115.51	2956.24	2763.07	3269.39	3108.35	3879.41	3728.66	3717.36	2617.78	3179.12	2606.51	3514.17	4541.74	4541.74	4486.67	4266.31	4904.5	4724.11	4661.2	4192.12	4327.39	3647.07	4175.3
2313.78	3244.01	2158.63	2924.87	2840.54	2941.11	3159.78	3965.32	3491.18	3629.17	2796.52	3236.09	2302.22	2303.77	3642.25	2757.08	2764.84	3141.35	2810.47	3259.61	2326.11	3726.97	3725.29	4090.67	3972.2	3571.54	3162.63	3162.63	3376.81	2870.55	3333.52	3221.07	2217.11	3523.39	3608.01	3134.89	3571.6	3706.56	2850.33	2596.44	2622.84	3558.92	2963.34	3259.07	2810.6	2673.93	5387.26	5000.02	4757.08	NaN
3609.61	3263.11	4155.39	2110.05	2110.05	4438.4	4381.39	2777.89	3816.88	2728.7	1991	3015.88	3366.03	3610.46	3549.05	2116.18	3342.65	3079.65	2328.78	3408.28	2628.19	2621.83	2624.27	2560.86	2891.31	3076.57	2646.02	2796.89	3376.12	3150.74	2684.73	3081.33	3081.33	2629.59	2919.71	2485.82	3186.32	3883.54	3760.77	4056.32	3591.03	3974.12	4291.96	4337.97	2894.79	3567.83	4321.21	3577.47	4843.21	5378.41
3788.04	3743.72	3297.94	3704.04	3250.97	6052.44	3577.28	1954	4139.96	5175.8	3753.6	4451.8	4451.8	4985.65	2641.76	2998.98	3192.17	4021.15	4008.6	4800.3	4608.09	4529.14	3919.56	3171.04	3171.04	2207.32	2685.3	2404.34	2935.09	3082.31	2548.52	2034.09	2538.41	2538.41	2182.44	3004.26	1895.96	2851.05	3020.01	2991.08	3309.78	3643.49	3342.35	3932.11	2149.26	2824.13	2570.3	3497.76	3497.76	5033.33
3362.87	2533.63	2687.32	2656.26	4554.4	4554.4	4237.56	3766.46	3866.64	3776.79	4307.49	3507.48	3913.34	3804	4280.61	4120.32	4124.04	3479.59	3832.81	1711.77	1711.77	2659.73	2640.64	2984.06	2456.95	2332.67	2433.01	2625.06	2442.55	2561.49	2738.44	1980.38	1980.38	2227.86	2622.49	2461.38	2779.61	2210.42	2224.23	1810.57	3070.17	3317.44	2198.62	2472.95	2124.74	1676.84	2694.02	2504.57	3238.69	5304.46
2437.77	4005.62	2902.73	4312.57	3641.36	3692.31	3746.92	3715.95	NaN	3230.57	3232.62	3845.32	3845.32	3547.94	4185.31	4078.91	3512.89	NaN	4692.7	NaN	2172.13	2172.13	2394.7	1949.28	1966.57	1702.89	2037.88	2079.86	1969.31	2103.5	2014.2	1677.05	2399.04	2386.57	2275.4	2047.22	2047.22	2442.16	2361.47	2892	2814.71	3148.33	3111.59	3297.92	3448.7	3370.64	3824.07	4317.35	4317.35	4798.28
3487.58	2413.05	2473.48	2149.72	2026.8	2976.91	2850.31	2392.67	2392.67	3092.44	4152.95	2133.5	3142.76	4155.85	3152.96	3360.42	3954.5	3954.5	4751.25	4183.14	2654.32	3228.64	2655.03	2278.18	2621.28	2796.11	1745.78	2464.78	2217.74	1815.29	1986.36	2163.8	1947.8	2187.37	2145.78	2048.86	2375.98	2468	2523.55	2302.01	2621.91	2621.91	2743.61	2770.06	3287.18	3933.52	4800.82	4399.42	3960.22	3104.87
2286.33	3545.99	2857.6	2838.27	3184.48	4103.02	4078.16	3133.04	2671.23	2671.23	2699.17	2569.74	2918.1	3168.36	2672.75	3176.6	2993.42	3504	2793.2	2811.49	2581.21	2814.57	2895.33	3043.33	3087.67	1999.22	1826.16	2007.41	2078.32	2305.18	2041.9	2496.2	2202.46	2370.1	2195.83	1840.58	2235.89	2235.89	2394.43	2591.95	2297.81	2641.71	2559.33	2929.23	3285.41	3285.41	1965.72	NaN	4985.89	5232.74
3311.15	2035.82	1759	3633.47	4042.06	4042.06	3178.05	4130.67	3675.37	3551.91	3792.18	3710	2706.66	4494.98	4494.98	4369.58	3984.67	3943.92	NaN	1977.67	3374.69	3504.46	3193.52	2670.16	2321.86	2658.46	2039.28	2718.52	2686.92	2564.16	2045.43	1826.98	2104.83	1979.78	2089.7	2281.57	2093.74	2310.64	2048.4	2198.14	2453.9	2298.19	2368.06	2977.13	2745.34	3305.28	3623.47	3216.22	4322.17	3596.01
5163.77	5019.52	3909.75	3993.29	3926.26	2797.96	3679.85	3455.05	3394.84	3727.8	4171	2844.71	3586.01	3586.01	3920.1	3692.23	4396.79	3243.5	2843.5	2863.35	2723.89	3719.22	3033.21	3252.68	3352.52	3288.15	2380.21	2220.98	2199.99	2895.61	2263.25	2194.6	2769.88	2378.34	2604.54	2322.38	2138.29	2562.27	2154.55	2133.03	1774.95	2070.28	2439.09	2581.93	2695.13	3137.83	2288.28	4007.92	4510.66	4510.66
4280.35	5228.93	4441.25	4272.73	3969.91	4193.67	4056.94	4062.8	3536.87	3274.32	2476.35	3800.07	NaN	NaN	NaN	2299.18	2973.58	3813.86	4593.68	4672.51	3988.39	3887.33	2689.17	2270.53	2600.38	2935.18	2755.17	2601.75	2638.72	2553.5	2853.2	2749.8	1658.57	2165.61	2364.28	2495.04	1865.59	2303.26	1834	1933.14	2333.05	2340.85	2500.9	2460.22	2232.43	2996.24	2940.95	3267.85	2820.13	4353.79
4025.92	3965.69	3722.84	3475.8	3149.49	3675.22	3731.48	3636.73	3799.64	4283.55	3669.35	4386.04	4042.76	4042.76	3361.96	2965.54	2536.48	3715.3	3453.44	3502.97	3415.08	2418.15	2822.63	2987.64	3654.35	3654.35	2960.82	3709.65	3147.57	3314.04	2793.32	2824.43	2969.77	2371.52	2126.74	2394.35	2033.06	2040.81	1910.68	2515.29	2837.27	2511.16	2594.98	2550.49	2559.01	2953.91	2457.09	2602.93	3622.15	3504.16
3072.77	4837.01	NaN	5530.56	2526.09	2467.23	4028.89	3544.18	4648.5	4077.71	4596.21	3746.58	3189.51	4760.25	3599.07	2183.11	5153.32	2323.8	4037.92	4083.71	2869.9	3981.14	3346.34	2785.7	3039.29	2555.29	3631.12	3364.05	2654.59	2370.05	2472.14	2693.55	2468.67	2553.87	2330.39	2249.57	2173.84	2036.84	2309.48	1871.42	2439.1	2455.07	2530.94	2780.55	2789.43	2804.94	2934.63	2995.95	2781.62	4290.08
4369.59	5117.83	3158.27	1495.24	NaN	4520.19	5205.02	3459.13	4496.72	4240.54	3392.72	3522.43	3532.18	4420.74	3902.46	4541.39	3087.18	4564.23	5123.46	3717.99	4197.05	2748.03	2402.3	3114	3605.48	4032.31	3616.22	1425.16	2897.73	2929.75	2379.87	2902.18	2127.84	2687.74	3133.08	2686.56	2709.29	2546.82	2432.6	2471.58	2490.05	2332.69	2569.69	2545.21	2849.5	2937.69	2937.69	3014.87	2818.31	3331.99
5179.17	3704.89	NaN	2702.54	3866.15	3803.24	4404.41	4761.36	5452.98	4713.28	4411.45	4515.14	3334.65	4991.84	3332.07	4853.55	4858.43	4698.05	3702.54	2687.58	2795.69	2888.89	3059.58	3141.62	3715.64	3627.72	3324.2	2659.64	3146.7	2726.33	2726.33	2665.72	2658.24	1822.39	1617.39	2843.58	2966.72	2723.41	2594.93	2594.93	2278.5	2154.72	2780.54	2901.07	2975.32	3146.92	3112.97	3759.98	3131.13	3824.67
6408.58	4820.57	5475.94	5127.94	3638.06	4111.48	4232.32	2885.61	3248.43	4332.54	3615.69	2661.82	3870.06	2122.18	3741.11	3399.91	2534.39	4436.19	3976.37	2037.13	2585.91	4019.95	4238.97	4018.63	2825.18	4394.58	3459.65	2825.75	2925.51	3276.21	2702.13	2702.13	2806.82	2301.77	2581.06	2577.1	2599.81	2626.95	3003.37	2077.12	2372.95	2832.53	2830.61	3122.86	2943.59	4832	3316.52	3788.84	3624.15	3491.14
NaN	3383.29	4244.64	4902.74	5141.51	NaN	4054.87	4526.67	5326.19	7246.67	5246.27	5193.05	3874.67	4226.74	3758.93	5061.69	NaN	4426.13	4900.32	4267.49	3094.53	2457.05	3654.99	4223.78	4159.22	3429.01	NaN	4301.12	3231.64	3264.88	2893.16	3432.41	3175.75	2370.13	2170.25	2703.5	2925.29	2644.55	2597.2	2597.2	2574.03	1833.56	3191.88	2924.82	3217.06	4018.02	3674.35	3832.55	3054.33	NaN
4773.74	4490.15	4811.74	5389.33	4817.22	6336.2	6204.21	4604.41	5957.28	5699.68	3018.95	4457.53	6442.97	5376.36	5764.64	4903.4	3947.03	4685.47	5328.3	5434.3	NaN	2984.38	3193.1	2396.2	3786.98	3097.8	2113.89	2913.04	3457.03	3144.87	3223.03	2848.15	3674.17	3073.18	1936.84	1936.84	2949.91	2367.68	2507.76	2897.8	2975.38	2755.43	2218.77	3427.22	2760.34	3331.92	4193.79	4193.79	3866.27	2686.6
4419.57	6031.31	5990.2	4047.95	4327.12	NaN	2334.48	2900.69	5518.99	2742.17	3776.37	3071.51	4123.12	4203.27	NaN	5348.64	5348.64	3009.67	4151.75	3764.9	4465.42	5303.25	4724.76	3078.89	2526.31	4463.92	3638.54	NaN	NaN	2006.94	2299.33	3032.27	3982.24	2821.52	3074.36	3726.37	2993.41	2966.87	3659.89	3312.13	3542.72	2100.99	2780.4	2087.63	3382.71	3813.37	3637.05	4122.83	5049.95	4400.36
4259.84	4195.29	4359.29	6357.01	4571.17	4130.36	4000.86	6445.74	6445.74	5132.95	7951.54	4615.52	5248.73	3866.63	5804.64	5515.16	4951.79	4951.79	3109.76	NaN	NaN	5110.17	3763.71	5551.3	2150.74	3305.58	4486.43	4096.73	3402.03	3402.03	2716.29	2524.37	3717.26	1854.48	2309.59	2706.12	4038.19	3035.63	3169.76	2998.16	2935.51	1981.4	NaN	3207.71	3335.68	4161.66	2961.74	2245.62	NaN	1772.76
6744.09	3890.41	5908.55	4537.6	3715.03	4549.76	2236.32	5343.39	4308.61	6244.68	3931.12	5678.46	5452.64	3276.93	1870.77	5276.85	4173.1	4824.25	4161.8	5036.33	4906.8	4520.1	3403.09	4656.66	3794.59	5586.68	4385.53	3997.87	3997.87	2846.58	3976.88	3934.64	3726.15	1718.32	1452.55	3185.59	3515.27	2818.97	3881.8	3226.13	3226.13	4375.8	3997.5	4268.49	4288.16	4463.26	4111.38	3090.7	1565.99	1565.99
4385.07	4196.51	5154.06	4401.54	3513.09	4238.93	4674.28	3562.54	2347.7	4109.04	3432.78	3395.58	2489.62	2515.4	4679.12	4934.01	3262.22	4708.9	4583.38	3959.63	3959.63	4905.56	5584.65	4788.13	3765.15	5263.85	3249.91	4838.63	3172.23	4473.11	4764.62	2606.13	2606.13	2922.4	2124.65	2681.13	4334.35	2965.49	3216.14	2482.24	2629.6	3849.37	4438.59	4512.39	4498.01	2791.43	1176.82	2648.82	4061.39	5037.97
3726.26	5119.46	4909.67	4992.5	5910.58	5315.49	NaN	5163.52	NaN	5253.91	NaN	4141.31	4623.15	4276.36	NaN	3945.31	5433.96	NaN	5472.48	3965.74	3233.79	4363.83	4960.06	2771.07	4378.94	3779.84	4482.01	2870.63	2870.63	3486.76	3771.6	4089.84	4088.67	3497.59	2716.03	3238.71	3045.62	3163.23	2108.67	2313.97	2313.97	4089.3	NaN	4200.76	1017.93	2841.26	4069.54	4804.14	2976.04	3007.89
3635.95	5007.41	5358.51	3783.61	5384.03	NaN	3956.44	5226.7	6219.61	6219.61	4573.84	4239.59	5760.92	5165.35	3921.67	3072.67	4852.34	4968.76	3852.68	4157.23	4976.56	4840.22	4694.86	3987.02	3937	3400.88	3527.03	4217.67	4167.83	4615.29	3924.44	2744.72	3549.18	3549.18	NaN	2461.73	4191.31	4280.81	NaN	2429.18	3779.79	3609.97	2215.77	NaN	3076.66	3368.39	3986.16	3762.37	4417.05	5484.01
3468.22	2636	4393.41	4484.67	4683.5	4785.14	2803.38	3910.54	4551.73	3515	2895.63	3196.07	5635.24	5635.24	3243.82	2368.96	4644.35	2800.15	4784.18	3539.74	3019.82	2118.76	2639.32	2840.01	3809.86	2918.78	3230.1	2647.76	3372.61	3730.82	4252.55	2713.41	3346.84	4498.99	2262.93	3705.93	4265.95	4118.96	3492.72	3979.79	2992.97	2756.94	3302.8	3628.72	4020.66	3314.99	3084.1	2839.35	3618	2773
4530.74	6025.9	4216.87	3025.24	3689.24	3933.7	3302.1	3394.01	NaN	NaN	4352.86	4573.98	NaN	NaN	2987.27	2639.18	3525.13	4814.37	5381.91	5054.67	4508.1	5015.11	3190.1	4447.41	4782.29	4224.21	4900.76	4626.09	4107.24	4263.12	5292.36	4658.32	3480.08	3353.65	4563.74	3940.53	4110.34	4004.25	3443.56	3533.2	4069.83	4277.94	2620.22	4864.86	4213.85	5224.16	4118.34	3215.73	NaN	NaN
4417.4	2704.95	6003.93	4294.01	4442.04	5417.46	3763.86	3690.28	3621.58	3991.77	1537.71	3912.27	3958.94	2631.19	4779.88	5044.58	4385.49	4385.49	3670.48	3479.73	3173.81	1585.27	2896.8	3110.11	2702.88	3223.03	3223.03	3793.81	3248.01	3837.71	3460.45	3799.99	3655.3	3646.66	3790.5	4211.88	3959.14	2537.23	3007.08	4529.49	4317.72	NaN	4084.19	2252.62	4206.01	5326.32	5148.29	4508.98	4032.27	3430.62
NaN	3542.85	2583.25	NaN	1965.27	2066.72	4818.6	4091.21	3297.3	3297.3	3332.9	3796.03	5093.19	3783.76	NaN	NaN	3420.2	2542.13	2542.13	3046.59	2287.57	4858.58	3882.36	3686.62	4196.7	3211.41	3243.21	3361.72	2971.14	3206.71	3192.22	1865.87	4155.52	4027.48	2474.22	3434.58	3318.18	3604.31	2913.66	1826.06	4313.01	NaN	NaN	4719.26	NaN	NaN	NaN	4956.97	3013.05	4496.56
NaN	3060.24	3060.24	5396.1	5364.1	NaN	5001.46	3892.81	4597.17	5396.31	3052.06	3464.63	3137.36	2884.46	2884.46	2526.99	3014.13	2372.97	NaN	2694.86	3609.06	2897.3	2760.35	2667.54	3494.2	2927.94	2927.94	3366.77	3490.66	4874.99	4175.52	4422.9	NaN	3600.31	1939.61	2082.11	4039.07	NaN	NaN	3246.62	3655.59	3946.42	3055.67	3595.35	3586.96	4178.61	4621.48	5447.64	4568.69	2871.09
4377.74	NaN	5543.11	4690.31	5099.89	NaN	2007.56	NaN	3679.59	3306.03	4338.21	4466.87	4648	4109.13	3254.08	4128.4	5659.02	4641.92	4235.63	3886.07	3537.65	2918.3	4360.47	2238.97	3039.08	3500.02	4778.87	4175.85	4906.16	3568.08	3568.08	3913.21	3657.69	3187.95	2518.01	3302.94	3705.59	5461.74	NaN	4076.69	4305.6	2243.65	2403.36	3250.46	3812.84	3792.1	3961.17	4702.69	4206.3	4751.68
NaN	5841.01	5841.01	3620.35	NaN	4499.96	4436.72	2109.65	2541.54	4105.06	3526.51	3526.51	NaN	5560.05	5311.05	2576.67	2660.28	3244.21	3617.22	3042.2	4469.27	4013.44	2486.49	3478.74	2116.29	2871.55	2871.55	2577.44	4685.11	2616.93	3526.73	4484.86	4210.77	4006.31	3664.46	4088.96	4462.52	3348.95	3880.41	3862.08	6458.44	5420.08	3173.05	4616.65	4744.15	5281.98	4267.64	4267.64	3371.47	4374.04
6504.7	NaN	4748.75	3814.28	NaN	3380	5360.63	3069.11	5059.06	NaN	3783.16	4019.28	2391.13	3810.2	4466.88	4738.58	2934.01	2583.69	3635	3303.66	2569.62	3410.02	3410.02	2565.85	2739.17	2826.01	2776.13	2931.12	3817.16	3516.57	2900.9	2836.37	4052.36	3917.68	3917.68	3615.29	3469.3	3890.3	NaN	3334.87	2309.96	3744.89	3892.81	3892.81	3020.45	4456.55	3045.56	3093.6	3010.22	3535.22
4228.65	5576.42	4159.95	2833.6	4149.44	3359.53	4293.18	3999.1	4765.47	3491.84	3119.68	3119.68	2337.85	3064.42	3138.99	3906.23	3107.53	2386.57	2776.94	2995.79	3149.37	3486.52	2933.25	3684.29	3629.24	2542.13	2045.31	2045.31	1935.93	3679.35	2726.57	2342.61	3768.03	2688.7	3969.83	3969.83	2128.6	NaN	5290.24	3957.81	2626.36	3184.73	4316.34	4581.23	3838.85	3556.15	4710.77	4710.77	4904.6	5774.04
3878.83	1689.98	3398.13	3076.04	3593	4585.01	4777.77	4997.54	5612.62	2578.58	2578.58	4709.68	3797.25	2343.52	3135.01	3670.51	3597.27	3261.52	3022.67	3022.67	4427.08	4328.99	4320.11	3468.19	4008.46	3224.33	3987.98	3283.15	3283.15	4157.66	4167.12	3643.65	3803.9	3783.37	4238.33	4309.5	2377.84	1622.07	3375.53	3732.6	3891.06	3945.18	4447.77	2262.02	2428.8	2328.73	NaN	2945.82	4754.19	2831.4
4205.79	3558.76	4111.04	4017.86	5605.01	3389.57	2203.67	4212.6	4359.3	4039.07	3595.37	2930.07	2884.12	3112.08	4566.29	2663.44	2776.88	4033.57	3720.09	4451.99	3275.27	3427.21	3916.88	3916.88	3578.97	3340.92	3145.64	3828.83	3225.67	3313.46	3078.78	2647.11	2982.9	1630.63	4795.97	4615.08	4619.42	3216.41	3866.21	2207.65	2850.35	3574.73	3727.17	3270.78	3764.44	3452.48	3379.55	3822.58	3599.8	4227.85
3717.38	3725.83	4139.53	3105	3238.95	3786.53	4401.19	4401.19	5020.56	5124.67	3070.6	2875.11	4841.48	3622.63	4875.56	3235.45	2841.43	NaN	4660.56	4660.56	NaN	1925.36	3632.28	3336.51	3697.28	2236.33	4837.14	4080.32	4189.23	5527.16	5080.45	2745.28	2148.1	2378.21	NaN	3172.41	4054.17	2947.1	2387.59	1804.67	4186.29	3675.36	2334.53	NaN	2268.92	3235.58	3936.73	3680.23	4358.65	3377.81
4054.79	3379.03	3072.99	3684.75	4953.55	4758.1	5017.74	4161.79	4965.42	4524.32	3498.84	4131.7	4131.7	4062.32	3536.13	4014.87	4128.18	3646.94	2586.69	2714.24	2520.58	3484.03	3237.12	3636.79	3917.43	3980.48	4607.28	2139.85	NaN	3631.1	4234.54	4110.58	2883.26	4209.32	4206.59	NaN	NaN	3240.93	5101.5	4401.08	3736.89	3269.39	2597.75	3854.19	3884.7	3254.01	4398.02	2729.1	3156.12	3523.81
1754.29	2565.98	4015.75	3370.61	2867.31	4459.38	4965.51	4115.12	3063.73	2679.93	4903.87	4239.79	3026.21	2791.24	3513.54	3249.9	3145.65	3873.33	3548.85	2622.22	3012	3394.1	2775.2	3214.6	3048.14	3542.62	4188.4	4541.92	4540.15	5308.87	4271.5	3815.11	NaN	2943.97	4123.22	3465.67	3887.98	3079.87	3948.64	3402.43	3402.43	2375.66	4720.21	2844.76	3920.58	3905.6	3591.45	3498.99	3104.17	4176.68
3396.32	2077.35	4431.7	3557.7	3382.54	3293.79	NaN	4255.67	4103.61	3239.64	4227.18	3490.75	2629.92	1762.61	NaN	2709.56	2095.17	3480.96	4174.63	3234.01	2860.52	3315.05	2587.8	3635.12	3635.12	5015.91	3896.43	5186.49	2881.7	4618	3762.42	3147.26	3154.96	3628.75	3494.08	3206.32	2238.85	3031.32	2757.47	3258.19	4609.8	4573.34	3890.62	3868.85	2301.54	2206.71	4703.36	5240.52	3114.43	3859.16
3089.86	4292.78	4828.15	3425.94	3371.32	3371.32	2971.31	2748.54	2915.23	2928.17	4295.01	3171.6	3209.92	2501.82	3859.38	3617.84	4182.26	1935.96	2661.63	3879.97	3603.87	4579.53	NaN	2770.94	4943.76	4105.67	2297.41	3074.57	3904.17	4313.09	3889.73	2564.16	2934.09	3414.22	3215.76	3357.7	4300.28	4535.29	4085.02	4238.15	2683.99	3238.53	3859.01	3622.97	4055.58	3190.75	2640.3	2927.2	2680.47	2665.1
3924.13	3839.86	3556.19	3757.44	2647.35	4137.63	3465.55	4239.86	4543.79	4954.94	3924.25	3394.97	3517.2	4376.07	3190.53	3775.07	3244.09	4113.34	4208.66	3656.94	2983.87	2990.84	2023.35	3450.77	3672.13	3576.86	4715.07	2293.77	3669.11	4267.92	2819.01	3077.81	2756.26	4690.24	3615.48	4362.67	2759.7	2759.7	2267.91	4115.3	2601.35	2807.88	2559.63	3900.09	2921.92	3682.17	2554.8	3258.55	3662.16	3662.16
2040.05	2994.93	2981.28	3424.03	3247.3	3247.3	3791.05	4489.6	4106.33	2900.49	5864.02	4324.07	4323.7	3989.52	3976.71	3269.38	3449.35	3333.9	3454.26	2935.68	2246.16	2955.82	2681.64	3005.13	2644.78	3674.49	2822.86	4184.26	2269.95	3200.98	3517.57	4759.62	3578.51	2760.8	2215.62	3148.96	2760.03	4354.66	3755.62	3823.05	3559.61	3559.61	3547.55	4418.38	4248.94	4236.41	4511.46	4210.73	3524.92	4108.4
2809.11	4215.53	3508.03	4086.2	2607.83	3066.01	3717.11	4184.44	3756.83	3656.43	4515.55	3281.09	NaN	3458.73	4296.91	3146.68	3315.64	3877.67	3061.24	4044.74	2674.93	3474.05	2132.56	4520.55	3137.34	4269.25	3153.59	3285.84	4695.94	3059.94	3203.39	3204.03	4643.34	4135.92	3877.39	3831.73	3554.99	3554.99	3632.36	3372.57	3856.52	3488.9	4166.41	4117.66	3317.33	4086.41	3642.65	3888.65	2585.05	3971.16
2724.79	3814.6	3814.6	4208.62	3539.42	1495.59	1913.86	NaN	3679.18	3679.18	3593.24	3599.85	4719.62	2270.6	3457.86	4010.37	4068.73	3852.74	3560.48	4911.36	3846.56	4403.29	3376.53	1923.58	2686.54	2877.44	3049.52	4622.06	4345.1	4343.3	3594.56	5620.55	4629.57	4873.26	4701.78	2996.38	3543.06	3347.71	3347.71	4007.3	4939.82	4187.12	3999.83	2999.71	4530.6	4042.8	3953.38	4149.67	4006.23	4258.5
2047.03	4286.66	3314.67	3374.47	3610.35	4168.04	3432.9	3093.7	3809.57	3514.5	3932.95	3891.03	1631.7	1631.7	4369.13	3891.62	2542.78	2702.07	2519.91	4858.55	NaN	3015.3	2741.55	2711.32	2889.25	2889.25	2167.54	3613.81	4185.43	3917.32	NaN	4545.34	4279.69	4044.86	3003.09	5309.79	3619.48	3619.48	4340.09	3198.55	3694.27	3964.75	4008.46	3830.28	3931.63	3669.64	3997.71	2958.39	3555.53	3555.53
3312.14	4341.78	4431.41	3564.34	5279.46	3922.26	4648.78	4010.04	3277.76	3409.92	5285.86	3678.7	3933.15	4060.3	3109.15	3504.42	2342.8	3738.28	3618.62	4487.29	3849.25	3681.58	3910.56	2927.8	3619.76	3236.12	4341.81	5260.08	4309.49	1715.29	1715.29	3998.34	3510.17	3611.51	3800.09	5047.41	3474.86	NaN	5219.99	3512.95	4811.09	4601.21	5193.34	3755.33	3819.24	5403.71	4078.47	1500.67	2896.74	2188.58
4724.54	5056.51	3488.77	2576.24	2907.41	2397.57	3154.09	4241.35	3856.81	3919.93	3919.93	4170.46	4661.82	4235.61	3631.52	3511.21	3179.95	3416.5	3658.54	3782.64	4805.7	3790.58	3950.13	3805.02	4746.01	5280.86	5280.86	4948.37	3823.33	4394.07	2691.83	2691.83	3189.28	4278.33	4686.57	4859.39	4647.01	4788.74	4788.74	4071.79	4392.76	4211.19	4248.81	4248.81	2332.95	3912.71	3050.02	2721.95	3257.38	2812.56
3088.88	3332.05	2743.16	2850.45	2236.76	3120.47	2816.17	3286.64	3043.72	2696.57	2480.53	1990.55	3932.07	4735.95	4114.12	4159.09	4125.53	3201.48	3201.48	3529.19	4194.57	3506.68	4359.5	4899.82	3838.22	4612.53	3541.87	3541.87	3729.21	4925.99	4437.6	4100.28	5290.78	3041.05	2935.37	2632.29	NaN	4291.54	NaN	4593.59	3350.32	2717.25	2717.25	4758.57	2931.61	5324.25	4512.49	3801.18	3020.25	3555.5
3512.08	2143.14	2364.53	4157.51	3377.11	3545.12	1758.91	NaN	NaN	3034.3	3034.3	4657.07	3572.07	3783.6	3311.25	2998.73	3526.18	3939.23	3430.16	2910.26	3002.49	3568.43	4113.99	4563.73	4633.1	5211.68	4622.25	3883.44	3409.08	3004.96	3396.1	3396.1	3365.65	3978.32	3187.19	3575.79	3484.89	1852.75	NaN	4118.93	3710.99	6070.04	3103.42	2207.46	3368.57	3843.02	3945.87	4008.31	3760.07	4526.79
2922.5	4478.68	3887.28	2326.1	4051.77	3588.52	4209.39	4203.58	3935.96	3606.49	4046.25	4295.4	4996.11	4004.68	4016.93	4210.11	4803.11	3564.63	1910.13	2938.42	4285.63	5168.56	3251.08	3930.38	4187.42	2477.03	4440.69	3606.81	3364.57	3475.07	3477.88	4141.19	NaN	3276.4	3721.99	3416.17	2403.72	2980.52	3624.44	NaN	3531.08	4769.06	4181.77	4564.2	3621.08	3361.22	2441.58	4705.81	3356.49	2036.39
3287.89	3202.43	3435.27	3075.34	3068.62	2853.9	3562.29	4595.88	5309.54	5368.68	4673.74	4673.74	4745.58	4770.47	NaN	3891.76	4008.54	4121.44	2775.87	2963.19	3664.1	4214.21	3502.48	2419.36	2767.05	4589.7	3913.78	4546.9	3869.89	4978.99	4864.31	NaN	2425.09	4580.58	4255.49	4255.49	3085	4251.74	3810.66	3033.53	4089.41	3360.25	2698.89	NaN	5553.2	5083.16	4294.39	4402.65	NaN	2557.83
2782.82	2465.43	4393.89	4393.89	3313.46	4486.93	3020.23	2056.7	3282.27	3679.18	3884.48	4822.38	4822.38	3910.12	3859.2	4874.02	4775.86	3366.57	5332.25	3453.58	5154.26	5129.32	5745.67	4216.53	4942.84	5057.08	4438.94	4070.31	4906.07	3458.71	5476.91	4337.89	3772.82	4653.52	4084.43	3470.26	4669	NaN	4346.92	4145.13	3929.22	3946.05	3209.93	4826.47	NaN	4931.93	4971.28	5614.44	4823.86	3336.99
4501.94	3112.38	3493.5	3978.8	3935.31	3916.6	4823.77	3955.7	3557.73	3621.73	5162.01	5162.01	3895.39	3927.19	3840.84	5071.09	4891.84	4033.67	5957.03	6124.01	4972.51	3803.87	4372.01	5004.06	4318.18	5332.23	4149.27	NaN	3064.68	2838.98	4397.12	3296.59	3959.8	3120.86	4367.66	4367.66	5020.64	5247.49	5358.63	5256.43	2874.61	5670.01	4843.22	4034.2	4034.2	4358.46	4775.93	5923.12	5877.6	3957.54
3341.2	2892.68	NaN	3089.81	2215.36	3132.73	3219.58	2633.2	2912.96	2526.81	3679.39	3775.87	4416.77	5253.76	5014.92	3472.51	4226.05	1877.6	3993.83	3993.83	5108.46	2908.26	3676.53	NaN	4155.97	4185.89	2698.82	3777	3777	4543.4	5040.02	6398.88	5004.18	4708.5	5439.22	5206.57	5206.57	4740.44	4665.68	4534.26	3546.13	4016.29	5002.32	5002.32	5051.38	3217.44	3320.05	5112.89	5084.4	3839.83
4793.59	5193.26	5319.3	4808.32	3443.2	NaN	3120.14	1999.77	2368.71	4150.88	4486.52	4173.12	3935.06	5808.31	3746.53	4133.67	4290.7	2925.63	3465.67	3675.04	5181.46	4861.57	5190.62	5674.48	4240.49	2664.68	NaN	NaN	5852.04	5449.42	5313.2	4604.28	4604.28	2835.69	3631.15	3296.37	4914.35	5732.25	5387.19	4084.2	3554.12	3819.03	NaN	NaN	5448.47	5002.99	NaN	4672.58	4672.58	3036.01
2064.08	2985.11	3515.53	3327.13	4675.68	6567.48	4002.26	3788.44	3317.28	2274.18	3802.64	3188.79	2811.88	4552.27	4469.61	5182.98	5182.98	4462.09	4797.37	4400.25	3402.87	3870.36	3588.23	3390.91	4903.41	4903.41	4196.81	3374.07	3561.08	4671.52	5076.59	4235.35	4311.86	3423.78	NaN	5014.32	NaN	3610.99	4167.2	4562.86	4562.86	3693.9	5891.83	4935.63	3138.01	NaN	3891.65	4337.64	4975.16	6541.14
5117.18	5364.31	5346.47	4406.97	4502.24	5022.52	NaN	4957.3	NaN	4672.66	3987.94	4430.27	2931.06	4898.29	NaN	NaN	3781.53	5668.84	5033.33	5199.14	4325.09	5246.44	4694.12	5485.88	5858.78	3486.35	3041.68	3118.68	4414.26	3514.3	4458.23	4163.36	4584.48	3554.81	4617.61	4705.41	4705.41	5073.79	5139.37	4362.49	4948.97	4780.46	5493.92	3283.35	3954.9	4058.35	3893.75	4541.7	4541.7	4199.44
6107.32	5446.01	5023.4	4377.64	4578.9	4500.94	4409.95	5250.54	NaN	5125.53	5072.35	5013.65	3565.52	3377.99	4662.93	2687.68	2687.68	4788.59	4181.42	4520.56	4445.03	4264.2	4434.13	4873.76	4725.16	3949.79	4194.35	3285.42	2919.7	3681.36	3484.65	3749.72	3639.76	3024.74	4421.12	3873.03	3921.01	3851.91	2683.85	3342.32	3342.32	3531.65	4977.67	4628.15	NaN	4784.32	3248.95	NaN	4036.74	2697.84
3281.77	4561.7	3420.9	4737.72	4619.55	4619.55	4421.45	3064.31	3714.61	NaN	5090.66	4478.15	4538.55	4817.12	5083.01	5821.07	4349.64	5472.96	5321.15	2188.58	1670.26	2965.93	5193.31	4340.87	4279.39	4541.48	3731.47	4456.21	3719.22	3719.22	3730.06	4044.42	1537.94	2429.24	3800.45	3998.46	3998.46	4184.86	3711.28	3688.42	4702.06	NaN	3743.37	1900.17	3560.91	5846.6	NaN	5030.69	5030.69	3726.32
4493.21	4260.47	3319.83	3330.52	4598.11	4598.11	5331.98	3842.37	4182.01	3638.49	5047.18	5533.33	NaN	NaN	5286.99	4349.63	4176.17	3588.83	4160.16	4064.53	5132.54	4811.97	NaN	5396.58	5500.9	4495.04	3719.95	4072.83	5292.19	5292.19	5195.86	5164.74	6207.81	4287.57	4001.72	3652.24	3748.03	3748.03	3504.09	3902.6	4567.35	NaN	5529.82	3971.42	4446.92	2667.39	3069.78	4335.14	5543.47	5543.47
NaN	4300.37	3895.66	3112.03	3476.95	5046.55	3573.04	4423.02	2251.83	2251.83	3909.08	3336.12	4667.47	5235.83	5458.54	4044.05	NaN	4354.15	3790.98	5160.29	3004.83	3004.83	NaN	3709.51	NaN	4039.72	3228.86	2761.53	4047.94	4518.6	3688.06	5922.43	2844.89	2844.89	5071.75	5193.24	NaN	4375.94	4174.44	4177.72	4135.43	3708.89	4188.47	NaN	3220.97	3220.97	4601.12	2926.34	4376.07	4079.23
5057.65	4573.32	4573.32	3428.61	1169.3	2482.28	3472.71	3466.63	3217.93	5366.45	3098.43	4538.37	4749.69	5361.24	5610.53	3259.17	NaN	NaN	5080.51	6246.21	5310.07	4981.81	4211.98	4085	4403	6162.95	6162.95	4970.61	4014.62	2286.19	3457.37	4263.57	3440.75	4010.74	3555.22	4819.57	4018.6	4708.04	2386.8	1968.13	3546.77	3546.77	3870.81	3105.13	4713.91	3620.43	5196.99	NaN	NaN	3105.03
4139.19	3890.16	NaN	NaN	6202.83	3608.5	4795.61	2762.88	2821.86	3553.5	4077.57	3351.94	2521.17	2876.5	5461.21	4501.89	5633.5	5003.52	5003.52	3453.17	4152.59	5066.25	5914.2	4346.83	2491.21	3536.16	4481.79	3845.64	NaN	4330.82	4398.22	4317.94	5236.27	4382.14	3920	4606.18	3954.07	3550.14	3831.29	4820.01	NaN	3232.03	4259.64	5550.11	4200.51	3977.44	4394.39	3034.84	3591.83	3707.78
3007.16	5542.4	5542.4	6873.38	4248.66	4496.79	4690.06	3914.35	5363.92	4667.12	4525.11	4322.12	3573.85	4278.47	4278.47	4586.97	4018.22	5755.65	5676.41	4992.39	NaN	NaN	2736.27	4399.23	4064.34	3502.38	5039.14	4377.41	4391	NaN	NaN	3847.54	3237.89	3428.98	4962.59	4167.04	1922.6	3326.81	2071.09	4258.48	4292.57	4018.69	3022.31	4534.13	NaN	4367.17	6170.07	5523.93	NaN	3799.97
3922.98	5651.38	5576.35	5131.66	5607.76	2758.75	6171.74	5637.73	5583.57	3238.85	3238.85	5385.21	4591.98	4155.75	5256.6	4702.17	4883.87	5207.29	5207.29	5229.42	5006.64	5001.81	5044.99	3598.9	4923.39	5154.82	4850.92	4018.24	4608.25	4094.48	3437.37	4636.58	2834.59	2503.81	2898.68	2891.98	NaN	2025.25	3507.56	2654.68	3918.39	4192.41	NaN	4118.23	4746.11	4126.5	5715.49	4929.08	3891.45	5961.89
NaN	4231.96	4231.96	3985.43	4815.87	4774.82	5040.46	2982.83	2134.07	4142.57	3987.32	4137.51	4240.86	4527.13	4307.14	4852.21	5404.15	6094.16	5431.93	4347.65	NaN	5358.55	6254.2	5169.63	4656.45	4848.37	4848.37	6008.18	5193.56	3941.42	2528.26	4238.24	2861.44	5311.59	4782.91	4782.91	4994.74	4600.02	5260.76	4272.28	3714.69	4434.76	5149.21	5034.92	NaN	3417.72	4632.88	NaN	3790.34	3465.99
5038.32	NaN	4511.56	2708.93	NaN	1868.63	3968.4	4354.19	3562.89	2637.5	2637.5	2150.67	3173.56	4221.09	3491.56	3905.27	4225.62	NaN	5080.41	5080.41	3618.75	2853.99	4982.27	5775.08	5875.98	5392.56	5592.81	4681.55	4863.99	3892.09	5314.19	5314.19	4541.24	4427.24	4680.37	4186.18	4078.71	4105.76	NaN	4325.31	3585.63	4683.01	3630.15	3010.6	4545.57	4792.58	4036.24	1990.22	4779.04	4656.77
3714.71	3101.8	4890.94	4731.11	NaN	4378.36	2186.07	3501.05	3353.69	2362.51	3854.55	3311.13	NaN	3528.33	5406.53	4088.98	3598.85	3098.09	3882.02	5141.85	5101	4240.16	5066.95	4610.26	5872.87	NaN	2773.56	3548.94	3721.42	2498.14	3634.66	4200.8	3464.64	4848.9	5221.65	4845.84	3339.13	3122.3	3696.07	4456.46	5213.08	5225.88	5083.18	4405.81	4609.7	3413.41	4642.4	4990.37	4277.21	3704.02
5070.25	5208.06	4782.51	5301.59	2878.54	3891.99	3652.25	3455.08	1946.02	4456.98	4063.83	3319.39	5169.81	6118.33	5376.48	4648.47	6736.15	4881.11	4559.59	5404.46	4373.92	4946.58	4929.92	3964.69	5889.53	5651.81	3057.45	4177.49	4177.49	3142.63	3174.85	4487.84	4745.21	3956.68	4416.49	4223.22	4030.54	4452.73	4128.89	4212.46	3041.02	4768.81	6091.89	3640.61	2500.93	5480.87	5100.27	5632.26	4300.54	3856.17
5094.23	4913.84	NaN	1940.88	4670.19	6491.37	4592.54	3220.96	3091.64	NaN	NaN	NaN	NaN	2917.99	4349.84	5576.38	7370.98	NaN	4585.31	4299.23	4826.53	3177.05	3817.82	4957.1	4955.31	3552.6	2788.27	2657.81	4460.86	2501.32	3888.49	5531.09	4833.77	4168.75	4343.15	4551.69	3170.84	3694.95	5340.32	4163.98	4912.54	4595.64	4679.57	5117.6	3564.15	2921.78	5649.15	3290.64	3298.97	4764.87
3030.51	4109.53	5488.01	4745.15	3943.56	5146.39	NaN	NaN	NaN	NaN	NaN	NaN	NaN	5172.43	3938.72	4809.73	4296.47	2785.54	NaN	NaN	5155.39	3593.77	5945.11	3328.25	4650.27	2353.31	3067.25	2487.39	2593.44	NaN	NaN	2400.26	2400.26	5311.39	2296	2837.89	3497.45	3677.31	3831.86	4257.37	4069.58	4606.99	3973.43	4104.27	4104.27	5416.4	5320.9	3254.63	3648.36	5330.6
4257.41	3297.38	3433.71	4174.95	5324.06	5463.19	4190.79	4469.97	3471.47	5105.41	4385.3	4852.99	2945.72	6021.16	6137.7	NaN	5125.69	6518	4882.35	5045.69	4747.17	4891.84	3525.49	NaN	NaN	3414.52	3327.86	4124.37	4193.57	5248.62	4903.5	2971.01	3349.98	2012.85	3143.88	2276.47	2276.47	2716.33	2116.79	2391.66	2710.92	2657.93	4070.71	3580.61	3937.35	4588.42	4759.19	5545.72	5692.65	4480.47
2781.12	3823.98	NaN	3777.96	NaN	NaN	2972.81	4087.5	4087.5	4108.14	4378.52	4048.7	2921.94	2005.77	NaN	NaN	NaN	NaN	3708.14	5033.54	5840.54	3640.37	NaN	5277.92	4382.47	5345.53	3439.45	4196.6	NaN	NaN	3765.06	3102.21	3183.45	3489.61	3989.67	3804.45	5404.43	5325.76	4099.4	3239.32	3723.89	5691.48	6371.93	5245.19	5414.09	5267.12	4855.05	2070.76	4004.87	3106.48
4789.8	3857.12	2019.25	5086.37	4420.04	4462.86	3288.57	NaN	4556.39	5513.57	5348.83	4662.63	4662.63	4644.94	3949.52	4843.79	6324.45	3106.7	5970.85	4187.76	4239.71	4240.96	3679.92	5045.96	4490.05	4039.23	NaN	4381.73	4468.83	2379.36	3647.83	3964.55	2544.85	3478.48	4225.04	3714.51	4596.59	3833.84	5018.87	4913.65	4851.75	4405.19	5183.8	4692.61	2697.5	3967.56	6835.75	3546.04	3740.5	5129.62
4770.91	2850.07	3667.37	4335.59	5029.72	5029.72	4807.5	4816.48	3980.37	3989.74	3409	4411.87	3751.11	3794.35	2415.68	3039.27	4276.8	5465.48	NaN	NaN	NaN	3422.7	3367.85	2540.72	2728.42	5550.74	4880.05	4170.21	3484.81	3074.83	3639.07	4274.78	4274.78	5174.64	2977.75	3603.46	NaN	NaN	2978.6	4790.8	4653.76	4759.01	4049.32	4131.77	6095.39	5169.33	4041.34	6096.42	3980.28	NaN
2097.44	3313.44	3082.44	2807.88	NaN	927.088	NaN	2405.5	3700.99	3064.48	NaN	NaN	3658.82	3889.6	4064.82	5383.18	4875.51	5589.49	5042.79	3506.93	4079.15	5336.45	4215.68	4437.27	3437.89	3437.89	4384.57	5054.16	5244.55	4775.02	4644.33	4431.97	2551.7	2628.97	3174.05	2674.93	3479.35	3177.98	3730.26	4471.97	4444.39	NaN	4863.31	5674.55	6422.59	6500.13	6193.2	5046.85	5645.71	5645.71
3318.34	3391.59	2364.74	NaN	3051.61	3051.61	2712.06	3228.77	3755.04	3557.47	3945.73	3991.76	5043.04	4280.24	3682.93	NaN	5438.9	3981.16	4244.05	4651.88	2532.05	NaN	3228.42	2744.21	2753.31	3856.22	4128.97	3996.68	4224.52	4224.52	3085.43	4584.47	4670.63	3550.95	4848.21	2666.3	3145.07	5168.62	5014.08	4679.43	5411.07	6181.57	5941.53	4406.75	4744.04	2641.73	2888.54	5549.49	5071.46	4095.49
2277.61	4221.34	3859.44	3738.94	4253.9	3180.55	4862.96	3558.28	2396.75	3180.57	2795.84	3163.59	4298.8	2875.25	3171.61	4333.53	3099.2	2609.03	5036.18	4744.43	5418.5	3724.85	4702.08	4036.66	3208.33	3208.33	2391.42	3392.03	4311.92	4615.64	4039.22	3700.22	4439.6	5256.39	4429.28	2845.88	NaN	NaN	3572.21	5038.38	4844.54	2873.64	6240.05	5068.8	3654.71	1949.44	3952.91	4766.07	5097.67	5097.67
3307.04	4498.68	4498.68	3529.35	3796.48	3127.13	3915.41	4387.07	NaN	2537.1	4669.67	5170.49	5880.1	4102.82	4102.82	4625.77	4585.75	2245.49	3735.75	4257.55	NaN	3040.89	NaN	NaN	4564.89	3820.86	2485.26	3510.01	4815.74	4815.74	2469.21	4361.26	2842.48	3342.18	4638.53	2700.22	2334.92	4736.95	4555.42	3666.29	3262.09	4222.59	4136.09	4190.18	4904.52	6103.54	5411.34	5253.26	4678.7	3672.07
3278.33	3662.29	3410.2	3980.41	1982.15	2338.08	1485.52	2300.61	2609.46	3228.47	2775.59	2666.46	3234.74	3234.74	3143.54	2492.71	3695.12	4265.42	2748.2	5107.32	4629.49	5075.36	5075.36	4162.18	NaN	3229.44	3477.97	3179.79	2660.12	3608.82	4226.21	4172.36	3417.06	3194.75	4275.16	2791.95	4332.92	2756.32	2912.65	4582.76	5180.36	5110.27	4923.27	4129.12	4816.39	6107.05	5414.49	4655.3	3410.67	4848.47
2803.84	3482.12	3482.12	4364.89	3525.51	3865.73	3406.61	2832.88	2612.54	2508.44	4394.8	4733.76	1799.73	3843.47	3843.47	3599.25	4021.46	4570.8	4081.67	2991.98	3734.26	4959.98	NaN	3479.68	3468.21	3579	4451.59	4160.84	3140.1	2801.46	4688.35	3895.6	3894.15	3324.98	4031.37	4036.84	4196.43	4328.98	4328.98	3427.76	3274.4	3053.42	2612.04	2344.44	1992.22	4511	6018.9	6785.8	5022.85	5102.47
3335.4	NaN	NaN	3243.85	3052.16	3091.32	2979.83	2658.87	2402.55	2329.18	2329.18	2148.83	2060.79	2866.06	3193.18	4620.76	3868.53	4315.2	5920.07	5630.57	3267.92	4491.18	4491.18	3228.18	NaN	3843.9	3097.33	3681.96	4411.5	3574.04	4091.31	3680.57	3865.51	3989.15	3930.31	4626.38	3869.18	2411.73	2195.85	3072.87	4368.85	3648.18	4015.43	3881.45	4486.71	2958.79	3763.53	NaN	NaN	3793.04
3713.19	3077.59	2935.93	2871.3	2904.19	2431.52	2421.41	3438.3	2832.51	3217.08	4233.28	3533.21	3398.15	3906.65	4157.36	3501.03	4133.82	3994.23	3942.66	NaN	3737.1	3598.23	5906.53	5914.76	5479.94	4350.91	1977.6	1977.6	3201.5	4042.58	3482.19	3362.14	4394.02	4648.73	3617.71	4057.89	5473.48	3877.53	3659.68	NaN	3719.94	3492.83	3492.83	2273.3	4137.12	3036.88	2303.67	3437.01	4607.1	5225.14
2829.02	2370.27	2582.78	2844.32	2713.81	2838.94	2543.82	2623.05	2502.75	3010.41	2075.91	3583.59	3612.32	1962.36	2024.28	2059.61	3292.34	3846.51	2085.28	4691.74	6248.62	3051.07	NaN	2447.3	3852.12	NaN	NaN	2068.52	4026.6	3039.58	3100.43	3129.3	4399.62	3970.06	3122.12	3013.89	4047.28	3815.19	3815.19	2834.13	2779.97	4291.79	5015.46	3603.23	5261.59	4819.18	4453.77	3951.67	4753.73	4941.04
3214.21	2592.19	2538.97	2630.02	2591.79	2998.14	3007.35	2821.03	2565.06	2864.22	2511.07	3816.76	3213.2	4230.47	4266.56	4751.18	3602.19	3855.01	4427.4	4632.11	4747.9	5093.68	3933.02	5182.63	5033.84	4473.5	4304.23	4500.36	3979.5	4061.42	2586.72	2586.72	2455.8	2941.62	2733.43	3727.18	4757.21	4497.12	4215.92	4215.92	3503.34	3840.8	4021.08	4856.4	3394.5	4472.57	3732.99	3161.84	2165.26	NaN
[truncated: 4 more rows]
[truncated: 207 more columns]

## Sheet: Map_NP10
2232.76	2634.88	2637.41	2701.38	2558.5	2558.5	2741.08	3773.99	3072.18	3022.77	3599.9	2761.85	3302.84	2662.57	2599.81	3438.09	4398.7	4398.7	4127.21	3231.74	3730.37	3404.88	3276.87	4072.88	3193.97	3721.96	3692.16	3988.22	3953.07	3197.82	2916.5	3159.62	3125.88	3125.88	2495.34	3051.52	3298.48	2725.54	3140.1	2685.64	2678.59	2502.22	2272.42	2814.83	2768.95	2688.19	2497.07	2813.21	1354.03	2341.27
[truncated: 255 more rows]
[truncated: 206 more columns]

[truncated: 1 more sheets: Map_NP20]
