# Supplementary material for: Osmotic stress and vesiculation as key mechanisms controlling bacterial sensitivity and resistance to TiO2 nanoparticles
Source: Commun Biol. 2021 Jun 3;4:678. doi: 10.1038/s42003-021-02213-y (PMC8175758; doi:10.1038/s42003-021-02213-y)
Supplement: Supplementary file 3 — Supplementary Data [file 42003_2021_2213_MOESM3_ESM.zip › Supplementary Data 8.xlsx]

## Sheet: Map_NP0
53.0596	53.3343	46.0795	37.6926	45.8816	45.8816	53.5688	51.0652	37.9879	39.3541	60.0383	34.1144	35.1456	48.4347	39.7418	28.069	48.524	48.524	34.5866	34.7085	35.3144	36.9775	46.2746	32.9362	33.8542	41.0411	35.6777	33.1131	35.7383	33.2433	35.8963	35.8829	33.1843	33.1843	37.9937	39.2843	40.2578	39.4038	32.4862	33.189	31.4509	33.1386	29.7607	31.3957	37.0205	37.0205	28.7029	29.4038	31.0464	31.851
33.3428	49.8752	53.5393	54.2649	50.5837	48.0625	31.3115	48.4872	41.4828	41.4828	38.0087	53.4865	40.6204	45.2769	27.5701	39.2521	32.8641	35.2919	44.7505	47.7156	37.699	37.699	41.8311	32.538	35.4758	34.8103	34.2766	34.8951	45.6934	44.4271	46.9448	41.9834	44.2406	36.4905	41.5853	30.1432	30.7145	30.7145	29.085	26.7227	33.9133	33.9493	28.9612	30.9847	30.3832	29.733	40.6831	34.6177	39.5549	39.5549
41.92	54.3744	54.1154	32.6756	61.5792	32.5584	42.356	39.9279	39.9279	52.4393	36.7708	37.333	36.6839	36.7451	29.7631	47.7649	36.4864	36.0673	33.1803	32.4706	32.4706	38.2869	41.6994	27.7395	32.9577	26.3296	36.5334	34.6437	45.7138	45.7138	34.1716	41.7628	37.3904	35.7288	30.9252	45.5259	43.203	44.2839	39.4153	31.9222	34.0998	34.0998	37.3872	38.6401	38.6342	37.7696	32.7307	31.188	35.5767	37.0832
61.788	59.4517	58.098	67.6421	52.6329	36.4497	52.9729	NaN	31.6426	24.0219	39.2639	49.6131	24.5838	22.1633	36.8069	33.4069	44.8162	50.1848	29.3575	43.9969	29.5915	36.9539	36.4158	27.4763	27.4763	40.3076	38.6979	22.372	22.0512	27.3472	33.2394	35.8365	30.7261	39.5999	38.9462	35.6871	40.4918	32.1895	41.774	45.3571	45.2012	46.2097	41.0548	35.6564	36.785	41.0715	26.9125	29.1482	33.3038	38.2154
54.4361	51.7444	55.6487	29.4279	38.7078	32.5863	49.31	48.0393	41.1164	37.8258	38.5711	33.4272	35.4092	42.4437	29.0039	33.671	35.5446	32.4233	24.9644	34.1864	38.7844	35.8504	34.9305	38.1815	38.0652	36.5107	44.0809	44.1167	31.2871	33.0877	34.975	33.4221	34.4799	35.2098	38.1289	45.2833	37.3666	46.8431	37.2709	33.8533	41.9672	28.2953	42.8448	39.6602	37.2134	33.8303	37.9405	36.5442	41.1438	38.9735
55.1742	50.848	51.4251	48.8192	49.6548	56.1064	36.9639	40.3672	44.0894	46.3661	38.6464	47.8405	42.336	29.3838	33.0142	33.0644	36.3647	41.0054	38.6888	38.7733	37.3443	36.6339	40.4252	42.592	31.3737	47.8058	26.6383	42.7914	26.3025	38.4986	30.0031	34.6036	35.3258	35.3938	34.7728	30.7477	34.7754	39.3428	35.4281	40.3283	37.2115	42.7617	44.3921	38.855	38.2196	36.436	27.2279	27.2708	27.2708	43.0441
58.1046	61.5929	50.5929	52.3163	53.6754	56.4463	30.7497	30.7497	48.0548	32.0767	41.6718	48.2533	47.8225	31.9151	33.5682	36.9686	36.9686	31.3841	37.995	34.2948	38.9305	28.3765	37.1529	34.7093	34.6203	36.5394	35.5653	37.1045	40.9649	41.0993	31.2663	28.9581	34.7026	37.2885	30.7144	42.6364	39.7679	40.4428	42.7938	37.0242	38.0091	38.1257	25.6653	25.6653	44.0573	28.2773	41.6595	31.9194	40.1258	38.103
51.4131	59.2202	54.8552	54.8552	40.7747	38.5267	37.5296	35.9264	36.9873	33.9839	21.4951	37.93	42.0395	37.2117	41.9682	41.9682	35.9499	47.9003	37.1748	41.8303	38.7408	41.9807	37.0613	35.4269	35.4269	34.7796	36.5624	41.0354	37.2161	36.303	37.1668	32.3457	38.7411	30.852	27.4093	24.9723	28.6334	30.9186	27.7896	27.7896	27.2316	30.186	34.155	34.1954	30.2706	32.6268	30.8781	28.6191	28.5761	28.4981
58.9167	59.9946	35.6566	57.6975	35.8041	40.1679	NaN	NaN	33.9811	45.7193	41.0453	39.4087	50.2998	49.3542	49.7293	25.9075	31.292	36.5047	35.461	35.461	38.1781	31.4217	43.1368	43.0422	38.9076	41.829	37.2418	32.4719	34.0919	34.747	42.3978	42.3978	35.5752	35.6889	33.461	38.085	31.0256	31.8735	36.5082	35.5514	35.5478	27.3563	33.0921	33.0921	38.4474	45.1709	31.7914	34.1505	28.9272	37.2138
26.4605	24.3086	27.7649	36.2923	34.4174	39.8026	33.3856	44.9373	41.8864	37.0471	33.7448	33.7448	42.5503	35.3783	33.7017	45.4465	34.2484	36.328	36.2984	32.2535	32.9182	36.2704	41.613	41.8295	40.2743	37.175	38.0466	38.0466	34.8072	38.0019	37.2408	30.0775	34.1544	46.429	37.1734	37.1734	34.8359	37.7876	29.9602	29.9602	38.6498	36.4707	34.8233	44.8624	34.1359	30.8535	35.8015	32.4758	31.9794	39.5848
33.2407	32.7223	40.7262	51.2597	24.142	34.4599	34.4738	34.4738	30.6304	42.4766	32.5489	35.7926	25.9753	30.079	32.4287	35.3605	29.0516	28.9668	31.2493	34.7107	41.1812	38.6406	38.6406	42.0065	38.761	37.8423	40.4961	36.4866	30.8044	40.2445	31.5114	31.5114	42.1761	36.6625	32.0716	41.0599	29.4334	33.6899	35.5261	37.1849	35.3774	28.1274	36.3703	25.3396	42.926	24.5522	31.8998	35.777	25.5934	34.4682
33.0479	44.0939	44.0939	32.2901	40.8627	43.24	35.1975	31.696	34.4942	34.6961	45.4336	45.4336	40.2952	32.0896	29.6424	35.0608	43.5836	40.2797	42.5411	37.0553	26.7218	30.7911	45.5956	38.8551	30.2734	34.1928	40.3392	40.3926	35.761	41.0376	29.6507	31.4709	34.2472	38.0633	28.4116	32.076	28.2854	37.0188	31.2564	36.9523	34.8467	33.2816	33.2816	29.051	36.5336	37.3257	40.4402	38.1581	36.626	27.9788
33.6505	47.1308	45.0122	37.9954	39.4636	34.0922	34.0922	34.1712	33.5554	38.7354	25.0136	36.4575	34.7851	27.7582	33.7059	33.0589	34.1085	30.8672	39.4474	44.1479	33.0218	30.8524	30.8524	37.3972	39.029	36.6055	39.73	41.228	34.2143	29.2125	36.9663	37.3259	38.7617	38.0985	38.0906	34.18	33.4319	27.4458	34.0901	38.8145	38.0266	29.5516	29.5516	40.1914	32.5349	34.114	37.3563	35.0158	25.4139	38.6262
25.8418	41.8284	41.8284	23.6227	31.981	31.7672	26.1703	30.2219	25.08	35.1152	32.0487	37.9743	30.784	31.5391	40.4362	37.424	41.6759	38.854	40.5782	36.8502	42.8432	31.568	45.5683	38.7992	41.8394	37.1147	37.1147	42.3437	38.9714	40.4517	37.3905	44.0449	38.8323	38.9262	37.2433	37.3262	35.1005	35.6521	35.6521	35.5614	27.8069	28.3412	36.9614	37.8421	33.2091	33.9855	38.6802	34.8385	39.5001	36.2121
29.6905	45.519	31.3028	30.0871	25.9595	26.7937	27.2435	30.7489	37.9261	37.9261	28.0002	42.2819	38.5767	20.5438	31.3336	34.2247	30.2353	28.5886	28.5886	38.0461	40.8349	33.7199	39.0878	42.2105	22.775	26.4107	25.2341	32.7122	35.199	38.7858	38.7858	36.6462	35.8368	32.6311	38.9238	27.9889	24.5973	31.003	40.7699	29.1609	40.065	37.085	37.085	42.8984	41.5601	36.4165	31.536	27.2561	35.5971	35.5971
27.4203	32.5135	32.5135	29.1435	30.7236	31.6284	25.5461	35.4752	34.8962	36.3015	33.6801	39.4721	31.6663	38.1121	38.1121	29.5912	29.5376	33.5774	31.3085	33.6078	39.6819	44.1873	34.1881	40.3473	34.2004	34.2718	34.2718	43.1381	42.3339	37.5831	36.0591	39.5908	36.5158	33.4927	35.8815	35.1618	34.338	32.2006	32.2006	39.3925	31.9861	31.9861	31.9867	33.5147	30.9075	36.559	30.2455	34.8422	38.9621	38.0726
27.8308	40.1654	32.4559	29.0698	34.0063	37.032	37.032	35.5882	32.7758	37.2678	37.2512	35.8916	35.0499	37.3821	39.7406	31.5996	36.6343	40.2666	39.4685	34.8954	39.73	30.2891	33.3069	34.8675	37.2487	34.9645	37.3867	47.5424	42.6448	40.9298	31.9332	30.1532	42.4483	42.4483	31.012	31.5041	37.947	35.0454	38.9165	27.3785	32.4173	30.9573	32.6375	39.2389	35.6229	23.5404	25.995	23.6247	25.5635	25.5635
37.2371	32.5191	30.8015	18.5771	26.4556	26.4556	35.7559	25.7499	33.7099	28.2228	33.6339	43.1993	29.3751	36.5115	40.8256	41.7113	31.6549	31.6549	33.5548	34.4558	37.4062	41.0212	42.0932	41.9046	50.5524	50.5524	40.3346	43.2284	32.7026	42.8027	37.281	35.7645	40.2462	30.7647	34.0756	35.8215	32.5657	34.9788	24.5456	29.255	38.9881	34.2208	24.581	31.9214	30.292	31.8727	30.3064	28.483	36.4889	36.4889
32.5887	27.9634	32.5778	30.9793	28.7476	32.7756	26.6938	27.6867	29.1043	33.544	31.1033	40.3578	30.4183	36.5406	34.259	37.1611	36.6126	39.1916	44.7952	44.3099	38.2502	38.2502	34.5219	39.1014	39.0195	41.9381	32.9004	44.8336	41.1376	37.5645	41.356	37.5105	37.1829	37.1829	32.5673	25.183	38.8017	39.341	36.5607	35.7362	28.0011	37.9863	31.1834	27.5231	27.938	28.429	31.7105	27.9513	26.299	39.4409
30.8909	41.1833	35.9642	36.5532	34.3399	32.1787	34.4411	25.1959	31.1868	38.1612	34.1384	32.8332	38.0806	38.1194	38.6014	35.2262	35.2262	29.9139	40.9642	38.7104	37.2455	40.9327	35.1768	41.8206	39.5832	39.5832	38.3407	36.7686	33.3301	35.9228	40.2739	43.4809	44.027	31.9557	31.784	33.4902	31.8233	31.8233	38.8299	27.4433	35.0577	26.3864	32.8739	30.3787	31.8673	26.2749	28.5122	26.8861	30.3377	31.9087
32.6611	34.7874	28.4123	30.1612	39.5218	39.5218	37.6689	38.9973	34.4555	31.8508	27.1578	35.0132	35.0132	33.6124	31.2893	27.2986	34.7159	29.0197	30.7161	39.9336	38.7363	33.0457	37.3166	28.8203	25.9449	28.7771	35.4014	36.1988	28.7018	30.4159	38.0638	40.9268	34.3527	29.3033	33.5939	35.8803	35.8803	34.2166	30.3286	35.1653	39.4105	34.1677	25.1403	33.4711	38.7258	37.2093	28.7163	28.7657	28.7657	29.8701
42.1971	31.6456	28.6872	32.6691	30.3095	38.1675	28.8883	41.392	24.8924	25.9726	30.0069	27.225	34.5084	34.5084	28.3249	29.8429	42.0476	36.064	38.26	39.7811	35.2506	39.5334	34.5734	38.3098	44.7451	42.7985	30.3968	41.7231	42.6805	35.1458	38.8152	30.7576	34.1153	38.7877	30.1158	31.8434	34.3989	35.1218	37.4355	28.7448	28.6494	24.724	26.933	26.933	29.7804	33.6208	39.4763	31.7245	29.2988	32.7297
36.8338	40.3643	39.4525	34.194	35.8232	49.0816	43.3456	28.9431	38.6782	23.0286	32.0567	32.0567	31.2359	29.6784	28.9792	32.0611	36.6896	39.5697	42.8084	28.6904	38.1006	28.7525	39.9898	40.7045	39.6299	38.217	24.6357	39.5608	32.7301	39.8664	40.9857	39.5101	41.751	37.4466	34.2227	30.4146	25.7067	41.7379	31.0846	25.2814	24.7115	24.0869	26.4402	28.5213	28.5213	29.1659	36.4919	32.0676	40.8557	26.1691
31.1091	34.4075	43.292	41.8407	34.4139	36.0806	35.8686	37.6252	37.2806	30.7133	30.6744	28.1909	32.9424	41.67	38.9731	35.9656	39.5808	35.0299	40.6227	33.4514	39.098	35.2756	36.8899	36.8874	42.3447	40.7622	44.3629	38.0644	38.0817	33.5773	26.9036	34.2612	37.4118	35.7524	34.0017	39.3495	35.7844	37.9375	37.0061	25.879	25.879	37.0786	32.7943	39.4962	46.9866	25.2327	26.4539	28.6251	39.4001	35.5958
37.1842	40.1205	41.0352	34.537	42.4531	36.8037	28.2591	28.1463	28.1463	31.3971	34.4861	27.6109	29.5477	39.5484	31.0611	31.7819	36.749	39.6696	24.2239	39.6344	42.3707	25.233	41.0045	39.8552	24.306	38.2756	38.1368	34.3408	40.9534	36.6405	35.8187	34.9179	34.1696	35.8133	38.9042	38.9042	38.4681	23.4669	28.855	26.5911	25.2857	32.0417	32.8624	27.4012	27.4012	37.9244	34.8272	22.7555	30.1989	30.8738
34.5143	34.6702	28.1106	47.3587	47.4111	45.6702	47.6213	38.8283	35.7287	46.5939	33.4453	30.4701	31.052	30.3341	34.3649	34.3649	39.5414	40.8463	37.2465	38.8379	45.7788	32.0446	32.6802	31.6748	36.7421	44.5841	37.3103	37.3103	35.7961	35.107	29.1927	37.3814	31.7894	27.5588	37.0015	35.7894	35.1229	25.8439	29.7514	30.4279	27.0449	34.2632	40.7978	40.7978	28.2862	32.2116	32.8624	36.5627	38.0901	30.4386
39.159	40.9393	41.928	39.6061	40.9903	36.8314	37.4209	39.3872	40.2813	37.2763	33.734	33.734	38.5548	38.0704	26.3815	34.2727	30.4166	36.6395	35.2623	35.1657	37.3403	39.4629	39.5157	31.9855	35.9281	39.0195	41.3906	30.2233	48.1591	40.3569	33.4166	33.5212	36.5443	20.9485	30.8735	41.0921	37.3785	30.2478	35.0763	39.5014	38.0175	40.6994	34.2154	31.8992	27.5203	35.0895	31.1972	39.3201	34.9503	30.9353
30.9111	36.0653	39.7508	39.7508	44.9004	34.382	42.6858	38.9749	35.7832	38.2358	30.4817	40.9372	33.5072	39.0788	39.4036	39.4036	32.9176	38.1728	38.2399	38.1567	36.7066	38.2537	38.3288	38.1633	36.6192	38.9998	41.8388	38.1669	35.9459	38.1025	38.0557	40.9332	28.6879	33.3875	31.9561	32.8063	35.2577	32.0776	35.1821	26.2187	32.105	36.5547	37.4602	38.0991	32.862	40.9015	22.7451	22.9184	29.7547	28.7573
35.105	34.1665	41.8535	44.1508	43.158	43.2456	41.7507	41.7507	38.8247	39.464	34.1996	39.7832	34.0719	38.8953	40.3655	33.3925	37.3588	39.0967	41.9378	35.689	42.8067	41.543	39.0118	36.5256	34.2427	35.9326	40.5922	41.7365	36.7099	40.2996	36.5536	36.5536	41.8874	40.3533	39.2848	33.5789	33.3264	40.7218	40.7218	35.132	42.303	39.4052	40.7945	40.7945	32.0172	41.8634	35.9016	28.0394	35.8913	34.9538
33.0791	39.0212	44.0539	44.0539	35.3311	38.8037	38.0525	45.4469	36.4491	39.8391	36.0034	39.8723	45.8866	39.8439	44.3042	43.2251	40.5158	41.3313	40.471	43.4352	42.7423	43.3057	43.3622	37.3339	47.4911	42.7842	39.7013	38.1111	43.2926	35.8854	35.8854	33.2191	40.1783	33.6351	40.8952	43.2194	43.1815	40.1965	38.8657	38.8657	38.1129	30.9073	29.9038	23.772	37.2175	25.1716	32.6797	40.4594	37.5792	31.9557
38.2444	32.2941	40.4467	39.8134	39.7335	36.7275	42.7113	43.1483	47.0683	45.6521	41.2493	46.9199	39.7458	42.1523	43.3398	43.3523	45.7138	43.4077	46.7328	48.0592	44.499	41.0592	41.0592	46.6118	42.0041	41.9261	44.1502	42.7469	43.5329	38.3238	38.1759	36.2479	35.5676	41.7573	44.067	38.1101	42.2322	34.3975	34.3679	39.5012	43.6066	44.6215	40.4464	43.235	43.1907	32.3473	32.3473	37.4683	41.7781	36.7766
44.2088	40.5142	40.5142	44.067	42.7693	43.646	46.7749	35.0271	40.4384	49.2569	45.2283	45.2961	44.5569	38.9578	42.1677	43.7923	44.3358	42.9343	45.6328	42.0158	40.4588	46.4518	42.1448	39.8058	37.4714	41.8244	41.8244	34.9085	38.2032	41.88	44.2605	41.2732	41.2698	41.2698	38.9328	41.8322	32.673	38.8784	36.6361	40.877	42.2937	37.2654	37.2654	38.8512	39.3251	40.3487	41.7103	38.8459	39.8366	31.6625
39.7861	40.5459	49.5872	45.243	42.8891	36.2878	42.8318	45.0739	47.9623	42.043	47.4907	40.754	47.9233	47.9233	46.9913	48.9967	46.1824	49.4546	46.6614	44.6586	39.9023	42.2845	42.7205	45.1696	30.072	37.3098	41.2584	38.1609	39.0523	41.3306	42.1856	43.7561	43.7268	33.3135	33.3135	39.7442	40.3258	38.0911	33.8547	38.9096	37.5329	35.6066	38.3318	44.2274	36.7698	46.6846	46.6846	34.4887	49.2987	45.4826
37.1852	38.9006	38.9006	32.4734	34.3878	41.97	37.5946	48.0416	48.8631	51.923	45.1858	45.6419	44.4743	48.924	47.5776	51.6989	50.4237	49.019	51.7874	38.4538	45.3643	48.1025	49.8985	51.72	43.7119	44.5472	42.1763	45.2486	47.9857	47.9857	46.6027	46.5349	35.6774	40.646	42.7301	44.1951	36.6292	42.6217	38.9526	40.6319	39.7927	39.7927	44.1386	44.0888	40.3689	44.9611	43.5742	43.2703	47.9949	45.1286
42.0015	41.7649	42.6294	42.7218	39.5265	50.4826	37.863	50.6946	52.8938	52.8938	54.2606	46.1364	49.2961	48.957	49.9911	50.084	49.198	46.2726	43.0906	47.6817	51.6435	51.6435	50.1777	49.1969	48.6094	49.9716	51.6744	40.4639	43.5497	45.5332	42.7965	45.0869	37.1845	38.2311	41.1523	38.4489	40.4099	40.4099	38.2637	37.4607	44.1295	40.3704	39.5974	38.9504	42.7796	42.7268	42.8523	43.6742	46.6732	46.6732
43.52	41.8111	48.1623	43.5703	47.8274	47.8274	47.4235	55.4676	44.4824	52.9719	51.7556	53.3532	49.8212	42.1379	44.5374	42.6101	53.7764	53.7764	44.5093	50.1058	52.0357	51.5444	52.8372	55.2475	49.4215	51.3892	50.4275	48.6141	52.7026	52.7026	45.3269	49.0578	49.3617	47.4697	45.6062	46.54	42.8814	42.012	45.4205	40.456	41.2708	41.2708	44.1538	47.963	47.9877	44.2795	48.0252	44.5212	50.3048	45.9718
41.9872	50.1014	49.0175	38.9026	45.0742	47.4874	47.4196	47.4338	56.567	54.9836	52.0081	60.2828	60.2828	50.0859	56.1666	56.9017	59.2057	52.8851	53.2117	56.852	50.9048	50.9048	51.6091	50.9622	48.6377	51.5226	54.1688	52.2736	49.2285	51.7193	52.8844	49.7276	50.0918	45.2984	42.8989	44.4182	39.4144	35.4105	44.1545	47.0913	40.439	40.3867	35.4795	42.035	47.9196	45.3571	45.8631	39.5838	50.1148	51.1316
49.3047	44.3865	50.3317	48.2829	50.1341	50.1341	35.2094	47.387	40.0634	50.733	51.3238	55.4404	56.0354	60.2389	53.2619	59.1043	52.9612	49.3759	45.0865	50.9118	50.9118	55.7348	61.4136	60.2767	56.3869	58.089	58.779	53.028	51.6438	51.6438	52.6607	49.9733	50.3092	46.0843	44.4281	33.6794	46.5713	50.1963	49.9916	50.2241	40.046	52.364	47.3382	48.9815	48.9815	48.8472	48.2762	45.7987	51.6734	50.6398
44.4731	40.4913	46.5497	42.0129	50.4189	42.8476	34.0679	51.0855	49.3986	49.3986	54.8394	55.3171	55.4335	56.0773	61.3378	62.6688	59.9902	54.1632	62.8558	58.0202	66.3108	66.3706	49.9948	61.318	61.318	64.1869	65.3687	58.1515	56.6838	55.5948	55.2272	48.4345	52.1125	52.6011	57.813	57.7961	51.3815	50.6719	55.2482	55.2834	55.2834	46.0449	46.0571	42.9496	48.8171	45.9512	48.3624	54.1591	54.1591	49.8698
46.5316	42.8268	48.8093	47.4603	54.0521	49.1017	49.2028	50.1587	50.1587	46.5351	58.7215	57.8841	47.3996	47.3464	61.214	56.4847	62.9644	58.7976	62.5061	61.0072	55.5704	64.0034	61.5057	62.7872	66.6392	63.6584	58.4458	60.2781	60.2781	64.2498	61.7124	42.1226	59.0929	47.7202	46.1127	49.5086	51.6829	52.8748	55.2639	42.8373	42.8373	53.0825	51.4416	51.0177	57.042	54.9514	50.0096	51.4005	56.818	45.9707
42.0275	41.2254	41.2736	45.0413	45.0019	50.5093	50.2468	50.1436	41.1823	51.5057	47.707	60.2588	60.2588	59.4646	61.389	60.9281	59.0051	60.1228	66.4943	63.9005	62.0989	64.1291	56.675	61.4545	67.4328	65.1054	62.3182	61.2371	62.5927	58.7686	53.5819	56.395	55.6368	48.3716	40.7706	50.8206	38.6994	47.5627	51.3422	51.3422	54.3049	42.7252	52.5809	49.1332	40.921	41.2729	45.219	49.8294	55.4222	51.3254
48.005	33.9356	43.6395	41.9236	46.3549	39.3846	56.4138	46.5339	55.2356	43.4724	53.5986	50.6166	55.955	59.9436	60.021	66.3665	56.3483	66.4916	68.841	68.841	68.9305	64.0873	61.2662	64.1831	65.0738	65.1416	66.4178	62.7814	62.6337	60.5552	61.747	61.747	57.8035	54.9392	53.3355	55.0991	49.244	51.1423	51.5486	50.5885	48.2794	46.587	46.3791	46.3791	40.4591	44.1755	46.3887	40.4166	39.5509	54.2938
43.4956	41.1403	39.6492	38.7062	51.6022	43.3673	34.7824	46.4763	48.7175	55.1676	56.1932	53.9501	57.7619	56.3413	58.9766	64.1192	64.1156	63.7163	67.6441	60.3077	63.8054	66.1084	66.7536	66.6086	61.6419	63.5811	62.1718	53.3945	58.8528	57.4032	56.8333	54.3174	53.154	52.4091	44.7844	47.6236	51.6174	47.4424	51.7232	41.8746	38.9823	30.9235	32.9098	48.2951	42.7644	47.4861	51.7648	51.7648	50.3341	50.2756
39.2962	30.7895	40.2706	36.4073	31.7017	30.3734	40.8842	48.0313	43.0184	49.0262	49.0262	61.1277	57.6283	59.8853	58.2739	67.5835	65.0829	61.8706	62.0125	62.0125	72.5546	71.1774	67.4631	67.8457	68.388	71.5395	70.3324	30.6417	30.6417	65.2636	58.9188	59.2159	55.5125	56.6002	53.2736	46.8743	47.5847	50.3288	41.1518	42.0082	47.892	47.3715	47.3066	47.3066	42.0116	45.0056	45.7639	47.2218	52.6501	49.6911
46.4859	45.1068	45.1068	37.9368	36.2538	43.9264	32.3731	44.7032	47.0173	34.5867	49.4421	50.3596	54.7069	50.4871	49.8422	53.1579	61.4897	58.5331	61.8735	63.9905	62.7565	63.473	59.9348	58.7734	58.2242	56.6011	57.3582	57.3582	48.6042	51.7385	49.9851	55.6254	52.7234	47.6626	50.5614	50.5614	51.5577	48.8321	44.3516	41.2152	44.0983	44.0822	42.5132	41.9258	41.9037	37.951	47.4648	49.0318	41.955	44.8568
33.4592	36.8789	42.3483	37.5889	38.7172	52.5255	39.9049	43.9824	56.1366	57.4955	47.2661	58.9404	55.8313	58.5539	48.0989	48.8268	66.172	61.7129	62.7197	61.3202	65.0657	57.0461	57.0461	60.0115	52.3914	61.0043	61.0703	61.4683	60.3147	58.6692	58.9567	56.1982	46.9469	43.8337	43.8337	46.2829	49.666	49.5132	46.98	45.5554	41.9803	45.0188	47.7086	47.7086	40.2722	40.5036	45.8222	42.5281	55.041	55.9339
25.3131	36.9814	36.9814	38.7259	43.2024	41.6101	36.9165	32.3114	34.5551	43.8925	35.5531	47.6685	42.6697	61.0009	61.0009	64.4781	62.2324	65.0887	65.3758	64.9446	64.8745	69.9437	67.2162	66.6932	63.7424	61.305	61.305	51.7667	53.9029	57.514	53.3962	46.2789	49.9514	51.3163	46.5503	47.0081	50.841	51.4541	51.4541	41.0661	40.2907	40.9689	38.5814	48.5612	49.0748	47.7777	50.4759	45.8971	54.4192	59.9384
33.1131	32.3701	36.031	34.5205	29.0626	34.6103	31.2516	36.2324	28.5398	44.0582	44.0582	47.1004	48.7413	53.2223	54.2407	62.2314	62.5134	61.2225	63.7591	66.4399	66.1233	26.0675	26.0675	57.0605	68.5076	69.7617	66.8751	64.9756	63.4813	57.2512	56.5338	58.9651	59.539	57.5236	57.5236	57.7298	52.4144	49.9464	47.3139	44.3961	42.6402	37.1231	38.5311	34.3833	36.8029	37.209	37.209	46.4025	52.8934	51.1676
30.9431	36.1499	36.1499	37.6364	41.5294	41.95	25.497	38.3176	50.7984	44.7833	38.8963	43.6964	49.562	45.0255	45.0255	57.6762	58.3778	64.6076	67.0443	70.7555	71.2904	70.5152	71.2443	70.0534	69.3032	69.564	69.564	63.7853	65.7749	61.9391	64.3579	68.8476	61.6324	61.6324	50.0715	58.693	57.0636	46.0328	50.0669	41.1929	41.1021	41.1021	39.3728	38.4066	33.4612	38.4442	38.4442	39.4135	48.6403	45.026
30.7409	28.4589	27.4093	32.1956	33.7369	31.5025	36.0872	32.6864	39.1644	34.6158	38.0395	49.1862	53.0219	51.5112	56.9782	57.2177	59.5084	64.8879	45.8023	65.9567	66.1189	66.1255	71.2277	68.2629	65.9488	62.0207	53.2717	58.6511	55.7947	54.1055	62.5679	58.9357	57.2424	57.5831	55.5795	54.8045	57.5218	56.3702	55.363	42.718	39.4616	39.4324	43.3108	43.2568	47.5393	47.5393	49.9811	35.888	47.26	40.974
25.9119	33.2004	38.5383	31.761	37.7269	37.6329	34.4777	34.4334	28.6468	35.9588	23.6176	49.2072	50.7481	49.3298	47.8041	58.6309	60.0721	60.0721	66.1228	60.7093	64.6204	72.4697	71.0453	23.6349	68.2207	55.1258	66.3954	66.4873	67.6065	67.6065	59.8235	61.0484	65.0661	68.8699	64.9787	53.009	49.108	49.9255	52.0918	48.7044	46.3921	46.3921	44.0327	30.4773	32.3568	38.3102	40.2241	33.58	34.1253	48.5685
36.0541	33.7856	39.8739	41.6384	37.3499	41.5311	39.8977	43.6734	36.1445	36.1445	33.4176	47.1907	37.9408	34.459	46.2803	50.1502	57.0982	60.9753	50.4307	52.0521	65.8392	58.5806	64.6223	70.8963	70.8963	74.8002	68.3791	72.4036	66.3536	58.9807	60.5166	65.2233	66.2909	62.2394	64.9732	61.3002	61.3002	60.1051	59.0599	55.2157	56.4207	31.3122	52.8099	43.4062	36.2803	42.2829	50.8403	56.1412	56.1412	52.4603
27.8204	30.2207	39.4228	38.4349	28.255	28.1918	37.6923	34.5725	32.0884	36.0673	34.2201	44.0784	44.766	45.4392	44.6597	41.6722	54.7159	54.7159	53.6553	59.852	58.2344	64.9421	70.9808	67.5496	71.2752	71.3572	71.4537	75.1286	65.466	65.466	71.4854	60.3669	54.9651	67.0795	65.6387	62.5137	43.4954	53.9292	38.3762	57.5447	49.5341	49.5341	39.3359	38.1963	32.7875	39.1578	36.8681	33.2732	36.8941	36.8941
33.9391	34.7434	41.3635	37.0548	32.3608	32.3608	31.8408	30.5882	34.4924	36.2295	38.4681	40.7538	46.3978	52.3735	36.3373	38.6538	46.8445	53.0905	42.7308	58.2961	56.6354	56.6354	60.8077	61.7616	67.3642	67.5317	64.9851	66.9553	55.8422	71.1582	74.9828	72.3686	69.597	69.597	66.9876	64.4261	59.2228	56.8599	52.8519	57.1806	57.1372	50.2279	48.6546	47.8656	39.7503	39.7503	31.0488	38.5107	32.8556	48.4259
43.8066	32.5036	37.1228	29.0712	34.1661	40.1232	24.8951	42.3696	43.437	42.4581	41.0599	31.825	40.8684	48.272	38.9446	45.468	32.3074	34.5496	48.719	44.5818	49.4663	50.4212	61.111	55.9756	59.1182	64.9342	65.9494	70.0922	67.3761	63.202	73.59	71.3172	72.3517	73.489	74.6769	63.9182	58.4474	50.0943	49.4579	59.8763	57.3444	54.7305	50.9133	44.6682	54.5789	43.0208	43.8104	49.2639	43.1133	36.2088
38.6869	41.6138	39.3021	34.6459	36.3607	36.3607	40.8614	42.4044	40.7348	41.4893	40.1344	43.0204	39.2512	37.6302	40.09	39.979	48.4201	36.4418	40.5955	34.6041	52.2033	55.477	53.537	50.9661	51.1194	63.6854	62.0623	49.5539	67.4397	69.812	71.0661	56.1267	71.0151	64.4918	67.2313	68.6072	62.0613	62.3083	60.9588	56.6025	58.6452	55.8278	56.8321	49.7604	57.5769	48.0081	36.8088	53.5468	36.8452	47.5089
48.5217	44.668	44.79	44.1333	44.7939	39.2761	41.0615	40.2374	35.3337	40.9632	42.5481	42.3653	42.3653	35.1693	34.2357	38.2943	37.6472	33.9577	32.6386	47.6833	36.1968	46.0844	55.5179	43.8551	45.0366	55.8589	56.5594	65.8422	65.8422	59.1507	64.7186	72.1411	65.4786	36.0229	65.5252	61.6198	62.5636	63.5238	54.3764	57.2032	57.2032	58.0719	49.4795	54.4527	58.5954	53.5998	35.5301	32.0453	49.693	30.692
38.6551	36.1087	48.5677	40.2911	43.3426	41.75	43.827	45.6329	41.732	41.5533	39.9486	38.1472	42.2543	44.6714	31.2774	45.3277	48.3215	38.57	38.5857	45.2772	35.4068	44.3523	53.9654	53.9654	57.8842	43.1303	63.1322	55.5566	54.835	60.8423	68.3881	68.4277	68.4277	58.9622	58.2137	60.5358	61.7756	59.352	51.0633	49.4756	47.8238	55.8787	50.6816	46.1915	46.1915	35.6516	39.4218	33.98	51.1494	32.1605
41.6374	39.395	36.9446	44.081	43.4295	44.7729	43.3129	46.0343	44.6448	44.6608	42.5013	41.0059	40.9372	37.6209	42.877	42.877	36.7865	36.0509	49.3981	46.4045	46.9312	50.0486	47.7804	NaN	NaN	39.0842	38.8524	59.6194	34.8433	41.4798	39.9581	39.9581	60.671	63.2762	43.1967	53.3818	46.0751	54.1414	53.9502	42.0104	40.8481	40.804	42.4549	38.03	30.38	54.9766	42.4226	27.7149	27.7149	27.8693
35.2578	47.7665	31.2957	46.4452	47.4012	50.865	43.9586	49.3834	46.9825	41.6751	48.3293	28.4819	44.0694	45.511	43.8866	46.2897	42.9144	42.0733	36.1372	46.9278	40.332	45.9457	45.2646	45.2646	36.5471	45.2222	48.264	53.8158	50.7509	40.6836	42.5266	57.7447	46.6821	36.1417	54.8064	54.8064	48.4941	49.3023	36.2696	33.095	32.5022	46.8897	39.0193	36.4598	39.9536	39.8639	47.8834	47.8834	34.0333	26.183
42.9157	42.0707	41.9823	52.5185	43.3299	50.1759	44.0886	33.6219	43.0833	39.8741	44.755	42.275	42.275	49.2476	53.5895	38.328	37.4942	39.1133	37.4712	38.076	34.4775	38.7124	39.1495	39.6452	39.6452	34.2104	37.6896	38.9592	36.112	47.2514	45.5024	45.5024	42.8929	42.9599	41.332	40.7997	40.7997	55.4692	50.0073	52.4923	46.976	49.1818	50.2025	50.2025	40.1771	39.4945	36.1587	53.095	53.095	30.7565
36.9347	36.9526	38.6682	42.1486	41.4798	42.249	51.0686	36.8493	38.0781	43.1327	40.7301	45.3653	38.1103	47.3878	38.4151	37.958	39.8051	39.7574	40.3819	35.6156	30.6425	33.5818	42.0469	41.8399	38.4742	39.1551	39.1534	45.072	39.0449	47.5547	43.1256	39.3553	50.6292	47.3606	50.7239	50.7638	56.7667	48.407	52.4972	50.8369	48.6202	53.2239	47.6583	41.2529	52.0844	38.0302	39.1222	40.7554	40.6572	43.6679
49.2569	42.4176	36.3242	44.7535	38.6977	39.7212	43.7756	52.0794	43.1416	46.9224	34.575	54.7788	36.3085	51.5481	45.6477	50.0829	40.3937	41.3383	35.5996	35.5929	40.4008	38.5805	42.7528	37.8746	26.2777	37.8009	44.3039	45.1085	35.2821	52.1137	52.1137	45.3142	48.4314	48.368	49.221	46.9233	58.2247	49.4474	49.4507	50.2431	50.7817	51.7693	51.7693	47.825	49.1025	40.2482	49.1772	45.2694	38.0577	28.7204
42.5721	41.3545	41.3981	53.4996	53.061	33.5401	51.6293	36.8641	36.7611	47.2312	47.2312	53.5315	50.9881	43.1073	37.3928	46.7896	34.1706	45.4369	43.7743	37.2714	45.3573	41.2191	41.2191	40.2436	45.0772	40.2601	38.482	36.0756	40.2344	41.8698	48.1842	40.7726	40.8739	47.4887	47.4887	46.0178	43.8008	53.9945	48.5138	43.7613	46.1468	49.2638	54.0239	53.2032	38.457	43.5833	43.5833	30.5815	39.5703	36.7622
36.1687	50.6939	48.3381	54.4168	38.3626	38.529	43.1256	47.8033	34.0126	54.8537	40.4715	43.2725	47.8133	39.3974	39.3974	39.1401	45.3667	39.2095	38.397	38.1954	36.3291	43.4829	32.068	26.8234	37.24	37.9123	45.9813	42.6456	42.8568	33.4421	33.4421	42.9623	43.686	42.6405	45.4153	46.7577	48.4561	45.087	40.7207	38.8933	44.3603	38.8987	38.8987	38.807	49.1963	39.6095	34.3106	33.0763	37.7927	49.0707
36.8408	29.0769	42.1357	50.1009	51.5469	41.5439	55.7668	45.3805	51.4989	46.9721	46.2988	47.7958	44.6482	42.4251	40.7067	41.4872	42.2561	30.7494	38.9425	38.9425	41.1101	36.1975	38.8557	35.6503	29.8582	44.5166	37.4173	39.7158	36.8468	41.3098	35.9702	32.4094	41.7829	36.7571	36.7571	32.633	34.4011	42.0992	53.0854	50.1755	40.3199	55.8692	44.5446	46.1498	36.7454	39.6346	39.6346	33.1165	34.9978	34.9978
51.8224	55.4355	55.4355	34.4044	51.9104	38.5161	36.7392	43.0386	47.1501	52.4884	49.2363	53.069	53.6586	47.7048	47.7048	44.7312	39.8168	49.4965	39.0434	37.4426	39.7694	45.1508	40.4211	36.1624	37.3103	46.7288	46.7288	34.3453	33.9219	38.1181	48.1154	42.1104	45.2252	42.0402	37.9893	31.4234	36.2442	46.1058	46.1058	47.6993	44.6507	46.924	32.5451	38.6035	34.4021	40.6286	39.5813	43.759	38.1108	35.6121
51.4792	43.9187	53.2041	54.5339	54.4454	48.5846	49.3257	55.4932	53.2897	51.78	55.6948	53.1917	52.6176	47.0074	39.8526	43.1982	43.161	41.5552	43.1497	39.8922	30.3035	39.9196	35.7257	47.1455	30.3537	41.3173	37.0103	45.1201	41.1555	41.309	41.2443	35.5675	31.6153	33.2329	33.8795	37.2944	36.1623	42.9769	37.5027	39.7893	46.831	37.345	32.5128	31.4596	27.332	36.5749	30.1725	31.3433	29.6387	35.5198
50.4893	42.8458	42.8458	50.6732	40.4561	57.2574	35.7014	38.5426	43.7106	54.4004	49.376	47.5508	45.3758	46.1868	33.5448	42.2358	47.1268	44.7047	43.1087	46.2884	44.7059	34.6142	39.868	39.7077	43.7487	38.0514	38.0514	43.0364	39.7072	40.4124	46.1877	45.2964	37.3016	40.5866	39.0538	41.4132	41.3903	31.5036	31.5036	31.9824	33.8368	40.5868	34.4806	48.658	32.0277	32.0277	33.1798	38.1341	39.7566	42.8748
52.1638	43.2211	37.5049	49.1547	47.7069	44.6846	50.546	40.2581	45.1542	44.6072	51.9293	41.0555	36.2376	36.2376	39.327	39.3192	37.9948	43.5937	32.7512	43.0675	39.9384	37.5521	34.1215	37.5871	38.603	38.603	44.7862	41.4559	33.4763	36.2041	34.4652	36.7106	37.6017	38.985	40.0456	41.3917	40.6584	29.838	32.2491	39.7521	41.3912	43.7632	42.8947	45.2719	40.4847	40.3298	46.6931	34.7516	39.1083	39.1981
54.761	45.4344	50.9333	36.1663	39.7434	39.7434	48.4521	41.5826	50.6954	53.5193	44.6733	41.507	45.4867	36.2814	37.3752	34.4524	37.3794	37.3794	45.3448	38.9398	43.6889	36.282	36.1976	30.0594	34.2123	41.4384	37.2062	35.8616	39.0015	40.0655	42.1397	37.6431	45.7259	44.4467	31.1402	30.3911	39.1496	35.9233	39.7159	47.5689	43.0886	44.5924	38.999	37.3542	40.6119	42.1829	34.7345	36.4438	31.727	31.6867
40.955	40.4047	46.1355	37.3581	42.7909	53.0089	46.2198	30.7901	36.3426	36.8531	39.6935	36.2229	36.2229	43.7826	42.9986	43.7696	37.8985	45.3382	42.1874	41.4809	35.7819	36.7674	48.6009	39.9612	39.9612	38.2715	44.6894	32.781	34.6785	36.8181	34.4558	39.9616	45.936	40.7905	41.5753	43.8075	43.7481	36.9529	40.7584	39.8666	48.2247	38.0609	41.3738	42.3069	34.0417	36.6328	30.9446	38.4184	38.4184	36.8224
50.5668	46.1663	36.549	42.9452	44.3871	39.0386	54.2598	56.8278	56.8278	43.7312	47.8112	40.3893	35.4823	53.4322	36.2557	45.3793	43.0824	44.7076	47.8703	48.7746	48.7746	42.1552	43.8719	41.6044	49.0819	48.4012	42.2742	47.2108	45.5353	40.7986	32.3208	35.2593	29.3634	35.1315	32.7985	31.0296	39.9829	40.7645	35.2247	41.4053	41.4053	31.718	35.1544	43.8976	38.4323	34.5841	34.4851	40.6587	42.3315	32.9029
46.989	38.1685	28.3577	35.654	44.6993	36.278	45.3045	37.2222	50.5396	40.4481	35.1475	41.4873	50.813	36.2045	30.1536	42.9433	47.722	51.9679	44.6119	46.3657	49.2999	46.2663	48.2185	45.2027	36.3313	45.7847	28.482	28.482	36.8045	41.6197	34.3572	37.462	39.7979	36.6409	42.129	49.1798	33.519	32.3489	42.3676	42.3676	39.1055	42.2498	44.6406	42.0801	42.1175	36.7793	40.7913	41.3606	37.6642	45.933
46.7364	37.345	29.78	36.6091	36.8947	36.9556	38.053	38.053	39.695	39.69	39.7668	39.0396	44.5166	48.2329	49.193	45.3554	45.3554	38.5512	38.5526	40.2465	44.5804	45.1964	49.4075	48.5847	47.1758	43.0117	46.1286	39.858	39.858	39.0437	38.586	42.8336	42.8336	43.2202	43.9481	43.9534	40.8242	43.156	35.1427	35.2339	40.1029	33.3651	42.2972	39.9522	39.9522	37.5688	43.8004	36.7198	39.193	38.4753
43.8883	43.0053	40.6532	46.9344	28.17	36.1342	36.6701	34.2375	38.5324	50.5054	42.9781	40.3055	51.4084	40.9696	36.2258	36.2258	50.4565	36.3574	45.5612	42.1753	48.2948	50.506	42.9839	36.3204	35.5798	49.1586	NaN	41.6685	47.8347	38.9575	40.553	40.5862	42.2134	39.8613	47.0612	40.5903	33.3486	34.5988	38.3062	42.2559	45.8851	36.2936	42.9316	37.3952	42.3654	44.8208	40.0754	39.387	40.1215	44.7697
37.1002	35.0207	37.4896	40.4896	45.2872	37.9673	41.3609	41.2968	42.8919	44.4928	46.3838	42.7086	46.2111	39.1957	40.2367	38.0424	43.8776	33.9003	50.6777	50.6777	50.5891	42.1846	45.4352	43.0373	36.7677	38.6319	45.4009	44.6105	36.2754	35.6392	35.0104	35.0104	31.9799	35.0112	39.088	38.2048	40.6414	32.0974	38.223	39.8068	39.8068	46.8384	39.1667	44.5056	46.7726	36.8235	41.5092	41.4978	38.4491	45.6082
32.5001	32.1612	33.9684	40.4835	38.8041	35.573	40.3448	39.141	38.0514	35.4797	35.4764	37.9367	39.1323	36.4411	47.0735	43.0156	41.6108	45.3926	52.3391	46.0876	42.0879	49.1514	40.3811	40.3811	34.3804	37.9585	43.7001	40.2925	45.3836	38.9949	38.9753	38.5073	39.7342	39.7758	38.0286	38.0286	37.5151	38.184	51.0216	52.0074	37.8586	39.645	35.5234	38.2381	42.2094	38.6821	42.245	39.8688	44.4378	42.2274
38.0421	38.0347	33.7522	33.7522	30.6748	51.8942	43.7146	31.0994	37.8281	36.1801	28.6974	33.626	34.2547	33.7664	33.3063	41.9957	38.2076	40.5725	36.6932	36.6932	37.2213	43.6299	42.9197	47.0111	35.5801	34.9653	34.9685	37.2764	29.7176	33.3718	42.1873	42.1873	39.6285	39.6499	35.5186	49.431	36.6752	36.7132	38.2819	44.6134	40.6143	38.4007	41.4143	35.2135	44.7623	39.1981	40.8262	43.3204	41.6008	47.2679
35.4677	39.844	39.844	39.71	36.2399	36.6229	44.4834	43.6548	35.0309	41.3692	33.7995	33.7995	38.9655	43.6457	39.2077	40.3566	43.0138	41.4207	43.8966	40.7105	42.3154	44.5562	42.2834	42.2834	38.729	46.7817	38.6228	41.1602	39.1248	36.3059	39.0531	38.2409	40.3572	40.5016	39.512	39.512	39.6371	38.0149	40.3863	41.3932	42.1365	43.7944	43.6203	36.9939	42.3383	47.2488	40.099	40.099	37.67	35.2078
40.6185	42.0363	42.0593	38.3131	31.6112	39.0967	42.7919	42.1772	38.2852	32.0662	33.9641	43.8717	37.3302	38.9735	36.6113	36.6113	33.3389	36.6415	41.3992	41.3134	36.228	39.1409	40.6813	45.497	40.723	36.6602	35.1384	35.1384	30.393	39.0014	41.286	42.105	38.2344	40.698	40.698	39.066	39.8431	39.8511	38.9478	45.2603	36.3809	39.1769	39.9163	40.8182	41.4067	34.1254	34.1254	41.5489	34.206	44.5749
42.1031	31.6444	31.6444	31.6326	41.3504	35.0344	37.5384	38.2699	40.5591	38.0747	39.8821	37.8793	36.3175	42.1668	42.1668	35.6956	39.8426	35.1679	37.2278	39.0477	44.7017	43.7774	43.6223	50.4786	45.9949	38.5692	38.5692	51.9121	34.9616	39.6056	37.2077	33.9139	40.2507	43.5574	37.3577	38.101	42.9924	43.7594	43.7594	34.5606	36.2763	36.3988	40.5918	34.7123	33.4792	42.9698	35.1421	33.528	42.3806	38.6114
42.2272	37.2686	38.9195	34.9904	42.2086	37.4291	36.6563	42.9672	36.2183	37.3826	36.3126	37.2831	34.4505	42.0226	38.2904	45.5514	46.3991	42.8185	39.916	35.7879	39.8726	32.6602	39.0779	29.8579	39.1079	36.3586	39.2494	44.7153	38.0241	32.7122	35.7207	36.4516	40.6535	42.9667	46.173	47.0732	44.58	42.997	46.3221	42.1833	41.3154	49.5907	46.4179	42.4751	40.7728	35.8094	42.2505	43.1009	41.6078	39.9972
37.9615	39.2437	39.2437	42.0835	39.2629	42.1619	46.7765	39.024	43.8176	39.8457	41.2863	42.2009	39.8654	42.3566	42.3566	34.0841	37.4249	47.2051	29.9769	41.9974	37.0168	36.7816	36.0472	34.3033	32.2351	42.1781	42.1781	41.3769	33.1483	36.7668	45.3757	43.0227	36.8033	43.6362	41.5363	44.4924	31.1281	32.8139	37.5589	41.0462	43.9127	43.1415	34.481	43.5653	40.7257	40.0924	47.86	44.9045	45.9596	43.1722
36.8364	42.0102	35.5363	41.305	38.9739	38.9902	39.108	44.4475	41.081	41.081	53.0314	38.7244	42.8793	32.3145	41.5838	40.6923	32.6374	39.9282	33.3743	37.2742	39.8247	39.8247	36.7274	37.498	39.1496	45.4489	41.5028	32.2978	45.283	39.7269	39.9658	48.5881	40.6139	40.6139	29.7021	33.9632	40.7391	44.4768	42.2864	35.1205	26.9728	42.2655	42.2655	48.1637	34.1228	43.2445	37.6724	45.1015	44.0579	42.5243
40.2964	45.3147	39.872	43.9217	39.8513	38.9894	39.6141	41.433	31.482	40.5189	34.9877	33.8146	41.3867	43.7893	40.623	40.635	44.4772	42.3145	41.5001	36.6737	35.6897	46.0216	39.0022	42.9224	46.0236	37.4245	39.031	42.2748	45.4268	46.8353	39.8269	43.9864	41.4961	35.6623	43.1809	44.7996	46.3278	46.3278	48.2679	45.6226	36.9031	35.8988	43.9853	41.522	36.8052	38.5765	42.5168	40.9207	43.0511	43.0511
44.3477	43.6465	38.9109	40.8445	46.1951	46.1951	35.6766	39.6798	44.4923	46.1222	41.4031	43.0762	43.7371	42.1988	35.0555	36.7487	41.4327	41.4327	40.7071	40.6645	40.6187	35.0095	42.217	43.7391	43.7391	42.1659	46.0036	38.2743	50.8528	50.8528	43.6047	43.0667	43.8458	44.4549	41.6694	46.9025	46.9151	43.9428	44.7686	42.1447	46.2597	46.2597	40.9417	38.5057	44.6038	40.2092	38.4499	47.3944	47.3944	42.6405
35.9378	38.3118	36.6214	45.1874	46.6578	37.2918	34.3442	39.7072	38.3307	37.3666	37.3666	34.0602	38.0416	28.0786	42.2396	40.7664	47.897	42.939	37.9945	45.2025	44.4579	43.6738	43.6738	38.9371	37.955	43.0747	45.428	38.0544	36.328	43.9652	36.3736	42.812	42.8889	46.1801	42.2705	48.5989	50.9555	47.8442	45.3343	48.5896	48.5896	47.7519	47.7459	44.5227	31.2369	45.9396	40.0533	47.3598	37.7937	34.6051
36.8242	46.1714	40.3171	42.2662	38.9221	38.9221	40.5741	40.555	43.7857	37.362	38.0323	34.834	29.5315	33.9438	42.9892	40.5845	43.021	43.021	43.806	37.4347	44.7115	44.6797	42.9947	44.507	44.507	50.4109	41.6899	41.0911	42.9097	42.9097	48.5954	43.7054	37.5459	43.101	34.0319	46.2132	46.2132	52.1667	44.4601	39.9762	42.9896	42.9896	46.7692	45.4487	43.2003	37.638	41.3441	38.4244	38.4244	40.1575
32.5873	32.1502	39.8258	35.5543	42.9804	40.6433	36.7385	31.047	37.7241	39.9534	38.2418	41.4406	38.3383	38.3383	42.1791	43.1539	40.6485	36.5314	43.1168	43.0964	30.4803	39.1783	40.7201	39.4178	48.6985	48.6985	42.2898	43.1968	40.8144	52.0657	54.4686	49.4019	45.5911	48.8005	52.1229	55.9367	49.7446	51.2407	46.5386	42.3866	44.8878	44.0567	46.8904	37.0149	43.0726	43.3538	49.846	46.935	41.0211	41.062
53.3342	43.6824	45.3002	30.8379	43.0073	43.0073	45.8443	43.5207	46.7349	36.4138	45.8499	43.5887	42.9379	42.1805	46.8498	43.9099	45.2751	40.6759	43.767	44.3621	44.3621	49.2706	47.1017	43.8732	43.4841	43.5992	47.7894	50.5686	43.2386	39.9356	43.06	39.7755	39.7755	43.9756	50.2616	48.7666	50.7543	51.8167	47.8929	53.0936	48.7155	43.9396	50.895	45.8688	45.8688	44.3789	38.4631	43.2145	38.4433	39.9887
40.3741	44.6306	42.2024	43.1071	49.552	43.2315	48.1959	44.711	43.3252	45.6288	43.849	43.1795	34.5584	46.9014	44.4796	42.4027	42.4027	42.2662	43.9037	44.78	42.3589	43.2099	39.3868	48.15	46.2816	42.2308	49.1099	46.7993	44.6966	43.7998	50.2465	43.6213	47.264	50.1717	48.8024	45.7037	45.7037	51.6132	53.0564	51.6461	51.0716	39.9153	43.8888	43.8888	48.413	44.8919	48.326	35.8207	35.8207	43.0828
42.2014	39.4505	40.7115	40.6275	50.2075	44.5706	42.812	46.8936	46.8936	47.1198	51.5761	47.0299	43.7693	44.5675	36.2068	38.2645	39.0434	42.2322	42.3151	44.7406	42.244	35.7251	46.1486	45.4325	55.6866	37.3948	42.1885	40.7056	50.189	52.621	48.5972	52.5335	57.1176	47.9374	54.0674	59.4548	59.3965	51.138	52.5998	37.9512	48.6739	47.9839	46.9294	43.5526	39.727	40.5004	46.4219	43.9022	37.4142	28.5816
42.0408	42.2079	49.1464	39.7729	39.7138	41.6372	48.3585	50.6572	51.0959	43.9169	45.5837	46.0889	46.0889	40.8088	44.5241	35.7002	46.928	45.347	44.6106	47.7796	45.5037	44.7999	43.1036	48.2194	48.2194	47.1746	49.5283	47.1927	44.7758	45.3684	48.0111	53.5234	44.8453	45.7299	49.7531	54.1914	54.1914	51.843	48.6837	52.2885	55.6291	54.6442	48.5813	48.5813	46.3418	47.1933	40.1298	38.1464	38.1464	39.8708
55.4298	40.9546	46.8243	46.3102	42.3361	40.888	38.3974	38.3974	38.4802	42.4777	47.0387	45.5037	46.7761	40.8168	48.3448	42.2319	46.898	48.3206	48.3455	48.3455	36.5064	42.3722	49.6466	37.5584	42.4179	48.709	47.0744	44.6152	41.342	46.9481	51.1859	51.1859	49.2556	47.9466	49.492	49.9033	46.4999	47.9958	51.7926	52.174	49.7727	45.5828	46.9243	46.9243	40.8953	41.6914	40.1277	42.4885	40.7176	40.0441
56.6476	47.7744	43.1121	26.5044	38.299	44.9128	36.9654	34.049	41.5974	43.9257	42.2767	40.9793	40.9793	40.7657	39.9564	46.8944	43.9194	45.861	44.4778	41.555	43.1495	45.326	43.2071	41.6923	41.6923	43.0968	46.9614	50.8184	47.042	44.084	46.4612	49.2899	46.999	42.4148	45.628	53.4983	51.1221	49.3377	40.6989	52.2883	49.3734	47.4871	47.4871	45.6488	44.7299	38.5999	34.763	35.3236	41.5322	42.9119
57.1977	35.1018	36.3142	47.6754	45.9492	43.0993	44.677	44.677	40.5018	49.2259	43.8281	40.4748	49.1511	45.6042	48.3348	46.3608	51.7171	48.3411	49.2531	49.2531	47.7493	41.5144	43.1236	37.4879	37.076	43.0657	37.655	44.7828	43.9598	40.9228	44.7436	49.3205	48.0856	46.9962	44.0732	40.1364	38.5086	39.2251	47.1823	44.0956	46.069	47.4716	46.01	46.01	46.0317	44.5312	40.8286	37.771	37.6938	32.8303
60.7632	46.9373	46.2534	42.2013	42.1807	52.9636	46.2638	54.4995	46.3175	47.1621	50.5623	43.8314	42.1149	44.6941	46.2916	47.8949	38.133	39.3122	39.3122	43.2418	43.1187	45.8006	34.1428	36.9186	30.0323	37.0361	40.7633	41.5363	43.9188	40.8586	40.8586	45.4595	44.8812	49.6939	41.6773	38.5776	37.5594	47.2274	47.0094	47.0094	43.9543	40.7323	40.9052	32.9145	30.5152	44.11	48.2718	44.8451	40.8842	36.2067
53.3425	52.9892	40.6217	39.2226	38.1423	43.0339	43.0098	43.0098	42.3771	43.2069	40.818	43.9133	41.393	40.898	52.0272	46.2133	49.2726	44.6855	43.1262	43.1262	43.1187	41.5379	40.6151	38.2346	36.8471	40.0086	38.6328	38.5608	46.9319	48.3743	43.6998	43.6998	47.3589	49.7136	47.3503	46.0414	37.6547	42.5883	42.5883	40.2577	45.6166	43.0377	45.9973	45.9973	43.0616	39.9523	42.166	39.1393	38.4801	37.5679
56.3994	49.5826	49.5826	48.7559	43.3782	53.5816	58.401	45.3443	53.5553	51.245	51.8527	49.6099	50.5271	53.232	53.232	51.735	46.2645	43.8827	49.5149	44.7222	43.5292	43.8123	36.7397	39.2641	39.0569	40.721	43.9044	33.5463	42.5167	43.9725	43.9725	45.6107	37.7274	43.1133	38.3686	44.628	39.6038	38.6309	38.6309	34.2886	42.3319	37.9796	42.5201	43.8389	39.5055	39.4657	44.5621	43.8908	44.8987	41.729
60.6903	52.858	53.814	59.785	59.4474	58.3627	58.3627	53.5414	55.8399	42.6195	60.7124	61.0587	56.0148	62.0689	54.9631	48.8194	56.2547	42.9179	42.9179	39.7945	43.1732	45.9548	39.0929	42.3214	49.8258	49.8258	37.5914	37.5948	31.7241	40.1771	40.1771	52.1706	48.5298	44.6327	44.594	46.1237	46.0447	46.0447	44.673	49.8035	46.99	34.6164	34.6164	45.9655	45.9664	43.785	45.1104	38.4168	32.9286	32.9286
61.7501	61.0263	61.0263	50.0918	63.2994	59.4069	58.4888	58.0331	51.2016	49.473	59.3509	61.6571	50.5908	63.2816	63.2816	49.3858	54.0755	47.9095	52.9636	49.4869	43.0529	38.8083	40.0373	41.6229	39.1676	45.9629	45.9629	42.9463	32.2698	34.7585	43.0266	45.5628	46.8989	43.056	46.2574	41.575	50.6495	41.574	41.574	45.9722	41.5823	36.6031	48.084	39.5745	38.3383	37.6506	35.9239	48.8183	35.8599	38.5931
61.4093	47.7262	59.1359	57.635	65.1467	63.8251	59.1836	56.6139	64.5098	64.5098	60.8061	61.9049	56.0872	59.6438	59.4225	50.394	54.6469	52.2093	44.7635	47.7843	50.5075	45.4488	53.1844	48.2091	39.8541	39.8541	42.9356	45.4595	38.3811	35.988	37.3492	37.2696	41.7218	34.8054	31.8413	40.8801	45.1261	37.0715	41.7358	38.6208	40.2012	38.5721	43.5221	40.8724	39.4903	44.9434	44.9434	31.9251	41.4439	40.9807
61.044	58.1405	64.5388	59.4684	55.2796	55.2796	61.5069	59.0617	60.4067	54.439	53.4554	52.0999	62.0301	50.1254	53.6584	52.0011	54.6683	54.6683	47.8498	49.3468	47.1102	49.3472	37.6653	42.3934	40.72	38.5886	41.6625	36.9188	40.7011	40.7011	40.1179	40.1586	44.6533	42.2767	48.4299	47.4853	35.381	43.8015	43.8015	40.9524	42.5501	46.4053	43.6926	39.1737	46.153	39.1584	46.4641	43.6819	33.8154	30.6479
63.2544	59.8657	62.1895	60.8049	59.7355	57.9837	52.7899	59.4483	55.5215	55.5215	51.183	51.2822	47.3422	51.1975	56.0712	54.6551	50.3273	47.8261	54.9541	51.6599	44.7241	44.7241	47.6979	45.3665	45.4083	42.3698	34.4113	44.4132	34.3033	43.1529	36.5881	47.3142	40.8649	40.8596	45.8423	46.9846	43.1901	43.1901	39.258	43.7071	33.5925	42.8023	33.5818	44.9786	36.6611	36.6611	36.3256	39.3151	32.4606	36.1005
56.6566	58.5487	55.2821	54.3077	61.9871	57.5604	57.5565	60.4571	63.4297	55.166	60.8029	65.1389	59.4426	63.227	63.3422	58.9851	49.5255	49.5255	48.6605	50.3159	44.0194	54.8044	53.3773	48.5137	45.3249	48.6532	37.465	38.3544	42.2303	41.5377	43.1285	41.4715	33.4168	43.636	43.9336	48.2419	42.1809	36.14	44.9913	46.9756	47.2471	44.0283	43.1148	36.741	31.8846	32.366	32.4244	29.604	37.8687	37.8687
60.7499	58.4092	55.0858	50.9699	46.7105	61.2851	64.2655	61.8733	57.932	61.8984	64.6042	63.1299	63.1299	57.3668	62.0767	63.2774	56.4797	59.7311	58.2651	59.6563	42.2046	40.4179	39.7765	39.0251	39.0251	36.3002	33.2741	40.7893	37.3207	40.6309	38.277	38.2681	39.0996	40.6977	43.8026	36.443	36.443	34.7914	38.2023	41.4368	35.1908	38.9867	41.6615	34.2415	39.9189	27.8511	30.1263	42.8338	42.8338	44.5331
63.1506	60.3697	58.9404	55.1497	63.3634	65.7376	59.9743	63.2965	67.0279	65.9543	60.8513	59.7677	64.4045	60.7067	62.1292	55.7712	60.9135	56.5773	59.6168	57.1097	51.5128	52.5219	42.4212	44.8856	36.86	24.6862	38.6063	40.0124	41.6152	45.8669	33.984	37.5875	30.1022	36.6524	37.1574	38.3558	42.8614	29.4454	29.4916	48.3831	40.7224	34.3947	37.066	35.4001	36.0812	28.2887	42.6033	41.7417	37.1949	37.8401
58.0358	56.6065	59.0434	50.1835	50.8294	58.4167	60.4585	64.6147	63.317	63.2354	67.8282	58.3484	58.3484	47.7472	52.6311	60.818	56.9518	48.664	50.2785	48.7766	43.3824	40.7746	46.8981	44.8553	43.9723	45.3956	39.9215	39.916	41.5371	40.849	44.6271	45.3762	40.8436	43.7767	39.3644	45.425	33.4657	39.245	36.1904	38.4832	41.3112	31.776	36.7548	44.1431	36.6087	40.2165	38.6434	33.6254	33.6254	30.0203
56.031	59.6569	59.4307	62.0174	63.4112	59.5394	64.5088	64.5088	56.5372	62.1894	60.4014	60.4434	48.0947	61.8564	60.7166	59.3097	59.7769	52.7448	54.9471	54.9471	43.2224	38.7867	50.9572	46.359	40.7349	40.1338	36.9635	43.7476	43.7476	42.3406	35.6501	43.2281	40.9772	50.6952	38.464	39.332	41.5	43.0081	39.825	35.1997	35.1997	43.685	37.9557	40.5517	43.6158	36.1236	33.2605	36.1319	40.9245	37.7889
63.2209	56.0476	60.8758	62.2736	63.447	65.8921	67.3637	59.9466	66.3538	58.3332	60.8955	62.8657	63.1953	64.2933	60.2896	56.5567	54.2381	55.6334	59.7823	49.6813	49.6813	54.9058	48.6455	49.2077	43.8687	38.7852	37.3061	37.3061	38.7151	38.1446	41.378	43.763	43.763	33.452	33.3976	37.6182	36.4453	43.055	35.9358	35.9358	29.9589	28.8454	29.5504	25.3832	25.3832	35.4764	37.1518	34.648	36.0549	34.211
66.8473	48.9368	56.7557	57.6342	65.8272	60.1182	65.9511	67.1181	62.119	52.7424	47.6907	35.1981	41.5254	40.3977	49.2278	47.2214	51.3033	54.1116	46.3687	41.137	43.2167	45.5043	39.2963	41.4586	48.2416	37.3889	45.711	44.1862	39.985	40.8609	37.6003	39.9058	37.0575	39.1802	39.1802	32.2668	37.6325	39.1586	40.0157	31.837	31.837	36.9134	37.7685	34.1125	47.7818	43.1347	46.9636	43.0061	44.4798	44.6004
54.2632	60.8736	63.4087	51.8118	60.2626	62.0637	64.4025	63.2604	62.1823	58.9636	57.4809	59.0106	61.347	60.8448	58.9642	53.5181	54.3096	56.3079	50.769	44.9142	46.2996	47.0823	32.2241	36.8042	42.5292	39.2166	47.8405	45.6798	39.2501	43.9763	39.1664	42.3516	40.0157	46.736	34.0492	42.2246	42.1999	43.5616	36.8117	43.4872	44.9516	43.5222	35.88	39.5976	43.0523	41.6424	44.8518	31.883	32.7613	37.7498
58.3403	57.0678	50.5094	57.9035	63.3357	60.7552	62.3343	62.3343	58.5715	63.602	50.4017	51.214	58.2177	58.8267	46.9872	58.2498	51.9808	47.5868	55.7679	55.7679	41.5164	36.3399	41.5118	44.0365	44.5893	34.8313	45.9175	48.668	44.4709	34.6749	45.5419	45.5419	35.4335	32.4208	40.7181	47.0449	33.6189	38.6304	41.7231	45.8956	32.884	45.0129	39.0191	39.0191	48.6053	44.4334	36.9849	31.3606	36.2947	33.6663
52.7692	55.1369	55.1369	61.0583	55.2977	62.1014	62.9666	65.7002	63.3132	59.5809	61.9708	59.5646	58.0529	57.5782	57.5782	60.3893	60.7776	59.5897	58.3649	57.1038	46.9505	54.7144	41.0513	43.1404	38.428	46.9931	46.9931	NaN	40.7271	45.5493	42.565	45.6279	40.8441	41.6772	41.6428	45.5194	42.281	42.1872	42.1872	28.3011	42.2207	31.8652	38.3459	41.2409	30.6961	34.7093	42.1833	38.4891	43.3399	34.8895
59.0995	51.0215	60.7841	56.4651	59.3768	63.0204	61.9241	62.7998	61.9615	60.4665	61.8472	63.304	65.8733	65.781	63.5148	62.039	60.7236	57.9263	56.5566	51.9771	47.1039	47.8605	46.4613	40.9616	46.3244	45.5692	42.2898	43.1851	46.9834	37.7367	40.8465	46.0778	36.9103	39.5489	42.09	31.7537	36.553	44.3567	37.7929	45.8909	45.9743	39.6033	35.9311	41.4631	35.9289	29.1544	45.9852	42.529	37.6964	31.9954
65.4013	57.0897	57.0691	57.128	57.1824	58.0111	65.3224	65.7975	55.2355	44.9749	44.9749	64.4228	64.4835	62.9131	56.7765	63.5117	63.1911	63.1911	59.2615	41.6197	47.2724	54.8036	52.5944	44.0157	46.1668	44.6446	43.1699	48.3294	40.4729	43.8795	43.241	37.7718	38.5818	39.1889	39.1889	29.5038	37.7552	44.5987	41.7142	48.4471	36.237	35.0397	35.4736	44.0431	45.9724	36.6733	34.5483	35.2964	39.5762	34.5625
61.8914	55.0633	62.1679	52.8059	61.9842	54.3964	63.228	64.3255	57.5015	63.7154	58.3244	66.6175	56.7713	60.9504	60.1774	60.1774	62.9615	63.4455	60.7702	60.6235	55.3587	53.0811	54.6199	52.2755	54.8303	39.2598	36.1776	36.1776	43.8004	47.699	36.266	38.7626	34.1354	33.6191	37.5309	44.4398	43.6482	45.058	41.6349	41.6349	31.938	38.3449	43.1126	37.0294	43.9133	34.2461	45.8243	37.6502	44.5156	32.8212
59.5407	57.2314	57.3218	52.6287	45.171	59.4515	58.0227	47.3707	44.6058	55.2077	55.2077	67.5655	57.6499	63.0325	64.3705	67.0835	56.8997	63.5114	59.5489	59.4168	42.7017	59.6617	59.6617	46.3487	43.6947	47.9259	49.8293	29.9015	34.0248	48.4236	48.4087	40.0792	40.1238	42.5565	39.3098	37.6773	40.2792	40.9042	40.9042	45.6323	46.2282	47.4996	42.5999	38.7017	38.6158	42.2117	45.4871	46.3715	35.2961	44.5393
58.3303	45.1569	54.8348	59.2598	62.0611	62.2321	57.9739	62.0679	60.4634	61.8841	59.8804	65.7454	65.3695	66.1504	62.3372	60.5739	59.4987	49.4824	56.5709	58.4445	56.0171	54.6794	36.2517	44.7475	48.0137	38.8723	38.847	37.1936	43.1063	42.2778	36.3717	40.8582	35.2385	35.2385	37.0678	40.9927	46.9678	48.8063	40.0918	37.8919	35.4483	45.1429	39.3864	43.7351	36.8373	41.4276	42.2865	44.9973	40.7023	42.9993
61.9906	57.0185	59.8118	59.7279	60.7821	59.2811	60.7626	58.8365	58.3413	62.7889	63.8912	63.9942	63.3887	60.6988	65.6802	53.1232	58.3894	63.4905	63.4939	56.6534	58.6824	53.2677	49.4158	50.0423	49.0199	54.0019	45.7821	53.9242	38.1543	31.6917	33.4344	38.5553	39.2699	37.6296	43.8766	44.6203	37.1114	38.2746	42.4287	36.8204	37.7149	40.0534	42.3913	42.4553	38.325	41.7072	29.4513	37.8013	33.8642	43.0901
62.0673	54.6068	59.8422	59.5541	58.2601	58.2601	61.95	59.9129	66.9774	62.9219	64.6069	61.6416	68.1554	63.9399	66.6839	61.9139	60.0707	61.9271	64.3339	61.8537	41.4938	41.4938	51.2213	50.33	56.141	53.5961	47.9539	54.8879	52.2125	41.9306	51.2553	48.0151	40.5081	40.5081	39.9162	36.3557	34.6271	43.2404	37.2482	43.1552	43.1562	40.9048	39.3385	43.1414	48.1342	48.1342	43.4751	38.619	39.3974	40.1791
60.9419	58.3936	59.7765	60.8832	58.9938	45.1765	64.5571	58.2877	64.4573	64.6106	66.9871	55.3497	57.6953	64.8134	62.0055	57.6126	59.8255	60.5591	48.2403	51.8987	52.8817	53.5129	58.3648	39.3227	54.9238	38.8045	47.8479	41.5169	37.3095	42.8195	52.1862	32.2452	53.4867	49.3097	48.4706	43.3392	44.0217	50.5714	51.2003	36.3143	38.0702	49.8336	38.131	40.7933	39.0988	40.1126	36.1423	41.5509	29.9701	29.9701
57.8095	60.8408	60.9416	63.3458	60.7912	58.8797	51.7651	64.4771	64.4771	60.4721	61.7729	64.4107	59.9971	65.1858	63.3524	56.9865	47.808	48.3349	63.5089	54.7801	54.7801	45.7177	57.2453	55.9838	52.2493	53.4257	52.9793	40.4953	52.2166	49.842	53.5375	49.8183	42.3199	36.443	40.4875	45.4771	46.7658	48.0164	41.8318	49.3072	44.6936	42.219	43.9753	38.4828	40.8172	36.2527	35.9918	36.6894	35.4725	27.7343
57.9379	58.2856	61.009	42.1109	58.5161	57.9644	52.6365	64.437	65.4193	63.126	62.2676	61.4219	65.8339	64.2143	65.8963	63.5982	64.6595	64.587	60.3652	56.6938	54.2844	57.043	58.5727	38.8822	38.8822	57.1965	38.9223	44.716	54.8533	51.2255	41.5434	50.8105	38.1437	42.272	41.2343	43.0649	34.6491	42.9715	43.2808	37.5437	46.4684	41.6515	38.9781	41.101	44.1104	34.1915	40.9553	41.7949	40.8442	44.0362
44.5525	58.3907	59.454	59.5028	49.3642	49.3642	43.4227	58.8147	58.8035	62.9754	60.2579	60.403	62.1935	63.3071	63.3247	63.3719	60.9016	60.9016	56.8104	62.1579	59.3399	63.3301	57.9122	58.3765	36.4315	48.6428	50.6472	50.6047	47.1309	49.4227	54.7944	42.2085	41.1375	49.2226	44.6696	44.6696	35.0508	41.4461	48.3466	46.3829	40.6304	41.4668	42.4333	40.8198	38.4326	45.5768	41.4342	41.4342	40.9114	42.1468
51.613	51.7863	60.7209	60.7526	64.4639	60.3722	60.7443	59.4258	57.4691	58.0557	61.4587	58.8225	58.8225	64.1682	62.8613	61.371	54.1334	65.8926	59.3787	59.7567	60.9688	51.8587	48.1669	47.6768	58.4694	55.9911	38.1295	33.3182	50.737	35.0568	56.1616	53.5242	38.1831	38.0046	54.4639	42.3419	39.8232	41.1589	38.753	35.7499	38.1504	47.0423	43.2862	46.9209	39.123	46.37	41.5524	46.0798	46.0798	40.7655
51.0157	35.6771	43.9817	47.8807	60.6463	58.2515	64.3851	50.971	50.971	65.4896	63.0972	58.9639	63.2525	58.3441	61.8335	63.1094	61.8263	60.5015	58.0926	54.3252	54.3252	59.5236	52.8254	49.5475	57.061	59.7551	57.2402	55.8655	52.1012	52.3906	46.3387	36.9754	50.2707	48.7817	52.1741	54.9456	47.8744	53.117	55.8291	54.4456	52.194	54.9983	43.067	35.9234	38.7468	42.2251	43.1691	43.0832	43.9725	38.3655
54.8066	49.324	55.4636	48.8067	51.1121	44.386	53.1247	53.1247	57.8273	57.8545	59.3059	58.735	58.735	62.0999	56.6254	63.1158	61.6882	59.3861	57.7845	59.282	60.7542	56.4482	59.6356	59.6471	59.6471	49.659	56.8559	54.5311	57.2888	53.2603	38.5913	54.6206	40.4581	57.3404	57.4993	47.9447	55.5857	51.9494	51.0553	43.9976	57.298	54.2844	56.0219	54.1567	55.9822	47.2644	45.5215	53.1586	53.1586	41.3409
42.9502	40.9899	46.8293	56.7551	55.3082	56.7435	51.6704	48.6458	62.0022	59.5668	52.6479	53.5267	53.5267	57.0972	63.176	46.8878	51.7668	62.0829	60.9709	60.9709	59.6839	57.0818	42.8741	52.0946	45.2776	54.0542	41.0948	56.2027	54.6664	54.8698	57.0105	57.0105	43.2813	49.5272	51.9285	50.2706	45.3042	56.9556	57.0631	54.1304	51.6884	50.2333	46.4088	46.4088	46.2125	47.7723	53.597	48.0411	45.5388	33.9604
50.2781	51.2235	54.5523	40.883	57.8534	59.7004	48.6913	45.7109	55.6101	59.3621	53.5697	59.4705	59.383	51.6232	65.457	62.724	55.9191	59.2212	57.6896	60.9856	57.1534	48.6084	39.9772	46.5087	52.3441	47.3076	56.2635	54.5977	55.5976	41.2402	43.9552	52.2396	50.7564	38.2712	55.0852	52.3368	44.7331	38.8883	49.4036	47.0405	42.2722	47.752	45.4672	44.0095	48.3976	35.8884	43.1007	39.2423	35.8765	43.899
52.5886	50.1876	55.9229	57.3743	52.6039	50.9564	55.7509	55.7158	57.7563	63.9533	63.9533	64.1206	61.4612	63.7698	65.2653	66.941	63.7009	50.6061	64.5298	63.2094	61.775	59.3492	59.3492	55.0585	55.0629	54.6112	57.3402	46.2374	38.1351	49.4143	43.5948	43.5948	52.1661	53.1038	53.5408	52.1823	46.4183	37.055	45.0271	49.6583	45.6449	51.2049	48.038	48.038	41.1646	42.9399	47.9981	47.1793	43.049	49.7497
54.6019	57.0353	57.0353	59.9155	59.4835	58.817	59.6188	57.919	54.3748	62.6549	65.7672	65.7672	63.4213	64.1542	64.2948	57.4038	62.366	60.8846	60.896	60.8225	49.3851	49.2285	62.2749	62.2749	54.7513	51.0285	51.0346	56.327	49.4941	46.3631	46.3631	44.8626	42.9218	55.9365	55.8827	55.8827	37.4326	48.7234	39.54	53.8889	52.1519	50.8518	50.8518	52.3009	52.2813	45.6445	48.016	48.016	45.4325	48.614
53.2735	55.4911	42.8223	56.9497	54.061	56.4416	49.5014	60.9368	53.2156	64.451	60.2718	62.23	65.1448	63.73	61.3858	67.0146	61.4093	63.0333	63.5488	54.5664	56.1544	55.8484	56.7607	55.7765	33.631	48.8361	53.2594	51.9616	54.9072	52.6606	49.9243	52.3308	52.2774	54.7373	56.1651	47.0963	53.1402	53.1402	54.6542	36.9487	44.0428	51.9673	48.7356	49.5753	53.2704	57.2831	51.3542	54.6453	49.4425	48.6787
56.7825	55.3247	55.3247	55.874	54.1461	54.9923	51.748	45.0779	56.8504	44.4929	60.2056	58.7296	56.4043	58.175	58.175	60.5863	61.9262	60.4638	58.1061	45.9413	40.342	59.7423	57.1489	46.3714	57.066	58.5566	58.5566	53.7397	55.0382	50.8948	54.7109	52.3421	47.2965	59.7547	57.3995	42.9533	44.7938	44.1232	44.1232	44.8052	46.4484	48.446	44.2502	39.4199	57.1346	51.3415	50.9912	47.3772	47.5011	43.1688
40.9138	39.3272	55.6213	44.598	50.9658	47.6382	52.6577	55.4779	56.4272	46.8002	51.5846	55.8249	61.6571	61.6571	62.778	61.7888	60.7033	56.5153	56.5153	59.4301	56.544	55.0987	57.9604	44.6462	47.8428	47.8428	42.9793	39.8846	50.828	53.418	53.418	56.1534	53.7959	47.3114	47.9998	51.1234	55.7107	55.7107	54.5457	47.9747	43.5657	39.3791	53.2522	50.818	53.5606	49.5394	42.355	36.4429	47.2228	47.2228
48.7706	54.0535	54.0535	55.4494	62.0601	56.562	51.922	57.4347	53.2534	60.4326	56.6772	61.3994	58.0207	53.4655	53.4655	56.6674	59.4247	54.2563	54.2109	58.5431	48.7449	47.6813	44.6728	44.7232	56.2056	47.9486	47.9486	36.1517	53.7007	43.4377	50.0078	50.8663	44.0977	43.3747	51.7797	50.2745	51.6245	47.9718	47.9718	39.2497	36.8564	38.5697	34.2354	42.4528	39.1478	39.2467	39.1887	42.4345	44.0184	40.8812
57.1528	34.0373	44.536	56.9984	58.0264	51.8496	50.2557	52.9152	54.2816	54.2816	54.2581	63.2201	60.4553	58.9674	58.8777	60.4706	49.4923	48.7106	62.0555	54.8836	58.4662	58.4662	55.9596	53.1824	48.4779	39.4201	35.678	53.641	30.3562	44.7106	49.8967	44.1756	41.8695	41.8695	36.2743	39.4774	38.8702	47.9476	37.0224	39.1692	40.5429	41.2281	47.0963	41.3083	43.0887	43.0887	43.0731	46.2645	47.9725	50.8179
59.26	55.6605	57.4661	54.2812	64.5062	55.7083	54.2158	52.7259	56.0153	61.2905	59.867	57.3993	58.9843	63.5888	66.6208	59.025	65.0868	61.9781	55.2832	51.0579	60.7926	58.3957	53.5134	58.339	56.2931	56.2931	54.715	54.6667	48.0038	36.9587	48.6188	54.8322	37.0443	34.5176	44.8518	38.8584	41.0488	50.0516	42.5566	30.6155	39.4104	38.6573	43.1894	44.784	44.013	46.1908	47.277	40.1496	42.3978	45.5657
57.0528	41.7394	58.3585	48.7552	59.5499	61.7255	63.0518	55.0323	46.2489	58.1103	64.2269	54.9792	54.9792	55.0557	58.8565	59.8074	54.3999	61.9097	59.5361	56.7717	59.7986	59.7712	58.3869	49.7912	49.7912	54.706	42.3395	46.3316	55.9311	39.9991	38.134	39.4701	50.8833	52.2108	38.8825	47.0541	47.0541	52.6307	38.361	49.4419	42.3888	44.7715	40.6809	41.3096	43.9237	47.8841	48.4174	43.2991	43.2991	38.5462
57.0118	42.6487	56.1315	54.7336	56.4789	55.0974	56.6736	59.8761	58.9552	61.3301	64.4421	65.3112	57.3857	65.5784	58.2706	62.3582	62.0171	62.0171	60.5266	63.3015	60.9981	60.7737	58.0892	55.6558	54.794	54.7684	57.3793	55.9649	49.4143	49.4143	49.8838	49.9132	47.0847	42.3551	39.9876	49.3622	48.5189	52.4661	35.1613	46.0663	42.2566	42.2566	42.5146	50.801	36.4717	41.5607	46.4084	52.2362	39.3189	38.545
47.9508	53.7973	54.7442	59.8838	55.2155	52.6864	61.7998	64.6632	66.9658	65.2035	63.906	60.7196	60.7196	63.1433	65.9384	64.3618	59.0238	59.7767	62.0224	56.4666	60.4057	58.6572	57.4737	53.3299	53.3299	47.9459	54.5905	52.3097	40.8322	48.5924	52.2598	47.1787	40.6309	52.377	52.4726	39.3613	39.3613	44.2764	43.0849	40.7781	40.9952	42.2555	41.6371	39.0034	45.0421	36.4052	47.379	42.6154	42.6154	38.6661
59.3818	48.6422	48.7296	58.3786	57.2736	59.132	59.6228	62.0334	61.4499	51.7002	65.2326	64.3662	65.5891	68.1643	67.0217	67.9486	64.3215	55.8021	60.5332	59.5173	62.1716	59.8684	52.8757	55.0417	55.0943	43.03	38.5548	52.3229	52.8061	53.8803	54.7004	51.9507	52.3658	53.7295	52.3201	42.5511	52.8133	40.1737	46.1071	44.4862	44.8929	43.119	46.4361	38.5566	44.0619	44.1147	44.9009	41.4122	40.6495	34.3255
60.9932	46.3308	59.8169	60.8953	58.992	64.7165	59.0612	59.6598	64.3896	67.1772	66.0075	65.1111	65.1111	63.1945	67.1353	62.5179	63.0107	62.4557	51.7333	68.2785	60.9086	58.5041	57.1185	36.8929	36.8929	53.6184	55.9411	53.5494	54.5767	54.6381	51.4731	46.5118	50.9023	43.1859	43.6989	48.6724	48.6724	55.9307	46.4201	54.6144	44.0613	43.5139	43.3545	47.9812	44.2035	48.0742	38.8594	40.0785	40.0785	49.4648
45.2966	50.4105	58.2164	62.2246	61.0266	58.3021	59.9952	59.9952	59.1878	50.6434	64.8893	64.0012	66.2452	61.6685	68.2305	68.2168	65.4499	67.1746	63.8182	63.8182	60.9697	57.1914	54.2612	51.8292	52.1803	54.783	55.0001	37.0111	38.901	54.6676	44.7851	44.7851	52.5418	47.0342	39.981	36.4435	56.1299	53.7201	47.0056	48.5409	52.2505	49.5558	50.792	50.792	44.1383	45.7182	39.1521	42.5215	50.0421	45.0163
62.1953	58.5021	58.6091	57.2134	56.0541	59.1092	58.3682	68.3738	64.3844	51.7945	62.3435	63.9653	58.1417	65.4821	64.5676	61.6355	58.3646	65.7724	60.5086	60.5523	53.6473	60.9442	50.2155	41.0703	53.4658	50.2229	47.1472	53.171	47.6752	49.2851	39.3823	49.4636	53.3811	43.2664	51.7305	48.6958	44.8185	50.8194	53.2859	54.7174	44.6916	45.2466	43.4783	51.6476	38.7106	37.0279	41.2557	34.1346	43.1171	43.4128
54.2381	59.7689	59.6254	62.8229	55.6163	61.4006	65.7542	65.7542	70.6908	69.5802	66.3947	69.5717	63.2293	59.9631	65.421	68.1767	64.019	62.4821	58.2143	58.2143	52.009	51.1404	57.0968	52.5742	49.6084	57.2822	56.0052	56.0052	52.4587	54.8094	51.8488	54.689	54.5676	49.4957	45.6417	48.8236	51.8218	51.2425	52.1103	46.6449	53.6185	47.2347	58.2638	55.6024	42.8924	51.3922	40.1636	47.1912	42.5317	41.0044
63.3163	62.2661	62.2661	62.3296	61.1863	59.1943	67.2327	59.9174	67.2485	66.2873	53.5831	64.1725	69.6818	63.3626	70.8265	57.8189	60.7093	60.2242	60.9784	59.1377	58.5857	56.5	56.1829	54.9161	52.8967	52.1905	52.1905	45.5198	46.479	44.1149	43.3072	52.7774	53.8251	37.2651	53.7626	46.6838	49.4513	54.6982	54.6982	53.3252	54.6359	43.7607	50.9849	44.3188	48.0325	35.3431	41.7322	45.5751	41.7853	47.2237
54.4702	47.028	61.2211	62.353	58.2591	59.1	55.1721	55.1721	60.067	66.2255	64.0313	70.6514	69.734	53.1161	66.8212	67.039	68.2397	64.0765	59.2806	59.2806	52.2091	56.8192	58.4419	52.8654	50.4055	54.2225	54.3275	45.6511	54.9937	38.2124	36.3494	36.3494	45.3278	56.0439	51.0924	48.8711	44.8216	56.1909	56.3177	46.4119	46.4454	48.826	44.2725	44.2725	44.7507	44.0748	52.8225	38.2503	44.1414	44.9427
55.0493	52.8203	52.8203	47.6228	62.9246	62.8426	64.1739	65.8428	66.6732	64.8152	55.9234	46.8201	62.984	62.9253	62.9253	67.784	65.4821	62.04	55.239	60.9191	58.983	60.4803	52.8237	57.2041	53.1668	55.6404	55.6404	58.4068	54.1724	53.3652	38.5639	53.3557	43.1845	33.7857	54.7034	50.9879	50.9648	49.4395	49.4395	38.9044	54.7215	37.5447	40.7061	44.1302	45.0748	43.9688	45.5849	40.7068	44.7573	42.664
52.7045	54.3442	57.3153	60.9227	60.449	63.2281	64.3889	68.0381	65.8033	64.4866	63.9382	64.4165	64.3854	65.4626	64.6776	61.8859	62.2981	66.2691	65.5242	59.5634	57.2298	52.7503	57.0838	54.2019	50.3723	54.1904	44.1249	51.8058	48.798	54.6567	53.269	51.8132	52.2665	42.9424	46.4734	52.4003	56.1267	50.9724	47.0088	43.5975	50.909	49.0069	43.2965	36.3324	40.778	44.2102	44.9117	41.8801	42.6173	44.9238
57.9959	51.9897	51.9897	58.4695	55.1589	58.1094	63.01	65.7947	56.407	69.4218	61.644	60.0655	66.1486	65.2434	65.2434	65.3786	70.879	64.3983	65.7751	65.6562	61.1419	61.0764	44.0753	58.0806	55.0506	46.0346	46.0346	45.517	44.5449	49.4977	57.4065	49.4863	52.0002	51.7137	50.9028	46.6384	41.7893	53.2686	53.2686	46.0631	51.204	54.7945	57.219	53.8018	54.7751	50.7597	50.7597	48.166	41.8487	52.0506
57.1553	57.0388	57.0388	60.4247	50.9369	47.3834	58.061	60.4965	62.1211	62.1211	50.0244	58.4485	65.3654	57.4262	57.4262	54.0873	63.8409	67.1242	67.1934	62.3874	63.3174	63.3174	54.3167	45.8639	39.2122	57.4159	57.4159	43.813	41.4736	50.7457	41.0512	56.8947	59.7553	59.7553	58.1567	56.6609	52.8362	29.1651	29.1651	54.3113	41.7556	57.2463	41.1359	47.4166	43.4593	43.4593	45.0936	43.4948	45.6958	37.7433
46.9402	52.672	57.4275	55.1669	64.6969	51.6643	42.5024	43.8654	62.9835	60.4287	62.8752	51.0202	61.4846	57.727	66.8812	64.4894	51.2247	64.4356	52.384	46.8927	57.5524	51.6709	61.9448	51.901	52.6701	57.1723	53.2992	42.8723	51.729	45.5808	49.5402	43.7724	42.8451	52.7371	52.7967	58.6345	52.8586	54.3963	57.2569	54.4502	58.3195	55.2306	52.9871	55.3775	56.4253	47.3437	42.4552	48.8962	42.4278	45.7439
60.9458	54.2652	49.5653	53.6596	59.0189	59.0189	63.2973	66.0036	67.2903	65.4041	69.436	61.5624	60.6339	44.4386	63.4135	59.1533	63.0748	63.0748	56.7332	53.7915	61.9093	59.9147	43.525	54.4452	54.401	51.2499	51.9533	47.303	45.6759	50.2217	42.2694	51.9464	53.5266	49.0786	51.2174	40.5063	56.3232	53.5844	52.1173	53.6633	54.875	55.7913	41.4005	57.5252	56.2126	49.8299	36.6424	54.1719	43.5201	50.1196
55.9648	54.0987	55.6663	46.1545	45.1445	66.1549	64.9138	63.2521	67.0499	64.3167	64.3167	63.4814	65.4233	53.2839	59.0489	65.7831	51.6288	48.5478	46.2543	43.8311	62.4133	60.452	60.452	52.0109	55.7594	44.6331	55.6349	53.3067	46.0337	53.3874	45.7398	44.8626	51.1105	54.7795	54.7795	53.7835	48.1298	51.9307	53.4578	55.7116	52.7925	48.1244	54.7883	55.1405	50.1992	49.0315	49.0315	45.6666	47.2121	43.677
55.2168	57.0482	54.3723	60.9766	62.373	62.373	64.1769	54.8927	64.3857	71.0013	67.425	64.3919	68.6091	69.8996	68.382	69.8542	64.0289	64.0289	66.2578	66.1851	63.0114	62.0267	63.2822	49.9754	47.7487	45.3155	55.0983	44.9374	47.1408	54.7476	51.1251	55.1244	42.3944	50.546	45.8551	55.8345	53.9335	45.1638	46.793	53.8434	52.6455	53.5848	51.1914	51.4691	42.4733	39.5784	52.7806	49.6644	34.279	45.9459
57.9421	55.7699	57.1478	52.0607	48.0758	52.6728	62.8464	68.6293	54.2787	54.2787	70.9184	64.424	63.1169	51.6545	65.822	61.7068	61.7068	48.1846	55.9843	62.2362	61.0437	61.0437	54.4658	44.747	55.7663	58.5487	52.3186	44.7673	44.7673	46.5731	48.7565	48.9179	44.6561	44.6561	58.6091	46.5193	48.3873	53.1181	55.0246	54.6794	54.6794	50.5854	55.2666	53.5306	54.7994	53.5282	43.5128	48.1632	50.115	42.5999
63.4946	57.1635	51.9567	65.8504	69.5473	69.5473	49.2138	62.2987	55.825	39.2082	53.328	65.7976	70.7793	67.1538	65.7614	69.4323	64.8318	64.8318	60.6159	51.0585	49.7551	52.1004	51.2725	52.1558	48.0496	48.8192	50.3568	52.7825	39.7695	44.8383	46.4512	52.2824	52.2824	56.2458	48.2545	49.0983	52.5682	54.9088	57.6622	58.7389	57.383	56.383	57.626	57.6281	57.6281	53.3633	48.2201	52.5694	51.2094	41.8243
48.5565	46.3672	57.0377	45.4697	55.1555	63.5776	64.5323	67.2456	58.9009	58.9009	65.308	61.9973	60.6293	63.8086	63.4707	63.1308	63.1308	54.3313	57.4459	55.8328	52.7435	57.5622	61.2481	48.1901	48.1901	54.2494	41.0828	62.3893	52.7413	57.6202	48.0454	47.3692	45.7485	48.9422	55.8988	40.491	40.491	52.146	49.8037	55.872	46.6218	54.4741	50.6154	47.8087	58.1269	58.1209	53.3585	51.0269	51.0269	53.8253
47.8542	53.0461	40.3852	51.7551	46.1238	56.4963	45.0618	67.1542	67.1542	65.2115	51.635	55.0987	68.4535	72.2611	72.2386	68.5518	51.6511	64.0408	65.4632	60.1081	60.1081	63.5018	48.7172	55.9227	60.3634	55.0974	50.342	47.9833	57.4839	43.9053	47.1494	50.4179	50.4179	45.6563	49.5764	50.3889	49.6219	50.5016	53.4727	52.0629	45.2934	46.0056	55.294	54.8533	54.8533	53.7504	50.9509	50.9952	47.1893	39.6058
50.7826	48.4265	36.4042	44.9039	27.424	63.8144	61.2934	42.173	39.8455	55.806	66.7051	64.6113	65.9547	69.7327	59.0698	59.0698	63.0005	48.1629	61.6297	38.3143	55.2321	66.0666	58.1987	59.6833	58.1636	58.1698	40.4388	40.4388	50.966	53.321	47.2071	50.3964	51.9407	55.052	43.0968	52.4928	48.6716	47.5463	49.5237	49.5237	42.4788	40.7819	43.5735	47.4793	41.417	47.5616	44.3251	41.8566	42.0293	44.1179
48.565	50.3143	49.576	53.9065	47.4009	59.6566	54.2468	63.7285	56.8063	67.4277	66.098	65.7696	65.3405	61.4293	60.634	63.8434	72.1879	74.6085	70.9984	59.2544	62.1886	54.7645	57.767	57.678	63.7218	58.167	58.0469	55.5737	54.166	54.1174	55.5193	47.2689	47.2689	42.9542	41.025	55.1985	52.4269	52.5683	55.1889	49.7495	55.2369	44.7026	51.0955	50.5224	50.5224	49.8633	52.4279	51.1655	50.2978	47.8483
50.862	44.2524	45.6208	45.6208	53.9701	56.3244	58.7365	55.2629	49.7056	46.8349	50.916	64.7106	69.7387	50.9774	64.5502	64.5502	60.8607	66.0804	71.1983	57.0548	66.2311	60.7066	60.1464	61.0623	57.6326	58.3405	48.2136	48.2136	51.1462	52.7621	59.9019	56.9934	56.123	39.405	56.0739	46.3762	53.3593	46.3467	51.5037	51.5037	51.1906	48.1851	54.9145	53.4254	52.0086	42.4038	53.0327	51.9879	48.8193	53.4731
41.7081	37.5711	45.7805	48.1232	53.5072	52.0193	53.3282	57.1975	51.1845	59.6511	55.0593	67.281	53.4672	50.5938	63.6356	58.5074	61.3901	58.4097	66.1571	67.2632	61.4848	55.2283	63.7839	55.2842	53.8474	48.7863	54.392	58.7261	51.9372	39.2958	50.978	35.7086	41.5278	50.3813	43.8885	40.4016	53.3471	52.5887	51.2839	53.3877	49.4521	49.5195	48.2694	55.7876	53.8	48.2736	43.5253	48.0994	51.024	42.5213
35.3329	40.8529	40.7481	43.3429	44.913	56.5211	53.5746	53.5859	57.3148	46.9811	60.888	60.888	42.4633	63.2435	67.03	55.1045	62.8657	62.9916	62.9916	66.2026	67.2823	59.2357	61.0728	57.6195	59.0923	57.2651	59.9816	59.9816	51.2911	52.0017	38.3341	44.5224	45.1865	43.2671	54.7928	50.1464	37.0042	51.0693	38.4239	38.4239	56.5395	46.7123	51.5005	45.2132	50.0994	40.2685	42.8822	40.9176	49.1297	43.4402
48.5097	35.2259	32.8663	48.0905	44.1027	56.231	60.0874	55.8377	57.6114	58.1946	58.1946	50.2698	66.1724	65.0163	54.4471	47.6032	44.3827	58.3773	43.0748	62.6889	61.5847	48.6667	48.6667	54.4337	56.0609	56.7262	59.5955	58.4277	49.7728	51.3247	63.6411	47.3367	42.8627	52.4217	52.4217	49.5095	38.1539	49.7114	39.9995	51.1171	38.4782	50.2978	37.1247	44.4797	43.252	47.3212	47.3212	38.5725	36.7512	51.4011
39.3668	40.0792	40.0792	50.924	51.1044	49.7305	47.3251	53.89	57.7905	48.421	56.5482	57.522	58.8935	51.3486	51.3486	59.8785	51.3313	61.4092	58.5973	55.5161	66.0701	67.3482	59.2108	51.956	69.6388	59.9394	59.9394	60.2153	56.5382	50.6421	57.4003	45.7387	33.9297	41.5198	52.3603	41.3278	50.5546	40.2041	40.2041	49.7083	50.149	47.8869	40.5852	38.0037	37.9954	44.4689	38.9483	36.2086	42.519	44.9734
51.2677	43.4217	45.8437	40.2718	41.4962	52.9212	52.6272	46.6495	56.3696	58.8368	58.8368	60.2685	59.9542	59.8998	59.3101	62.1566	66.2586	60.9623	61.3605	62.3747	66.0405	68.319	68.319	66.276	65.0065	55.5816	60.1768	48.8929	51.2371	61.1391	60.1898	46.5869	48.0904	39.9045	39.9045	49.6441	53.9037	45.9389	52.7259	52.7678	49.9186	53.7875	47.6099	52.6174	42.6843	38.2151	38.2151	37.2912	45.0783	43.5883
48.0498	41.016	41.016	47.371	40.2718	40.435	45.2892	51.6256	56.3825	53.6104	41.8405	40.0226	60.0032	39.8713	39.8713	55.2203	54.3776	52.9699	61.1555	59.8022	59.8232	53.7602	59.8114	49.917	51.5132	59.9383	59.9383	61.1626	46.6226	61.0233	53.7897	54.5799	46.3642	50.5871	57.6318	50.4264	41.7683	44.2997	44.2997	53.1288	50.3205	51.6597	43.7024	45.1839	47.5632	42.6446	47.8975	45.6434	48.2922	40.4893
36.5006	40.0557	51.6797	48.8324	43.5248	46.0295	40.9422	45.1517	44.1871	59.0204	59.0204	51.4474	54.6597	56.1402	61.1897	52.9331	44.8157	52.1862	47.3036	58.4702	57.7734	55.4618	55.4618	62.3466	62.4143	62.2316	61.254	51.4143	49.003	61.2693	45.8659	48.2302	58.8391	52.6225	52.6225	39.5042	44.7952	36.185	37.8551	47.4036	51.1971	43.5181	46.6388	35.6387	49.3115	47.965	47.965	40.4701	41.273	45.3316
36.4235	37.1308	37.1308	41.2728	49.8466	52.8724	51.4154	52.9113	56.5222	43.6273	54.1029	56.4409	57.4072	53.9094	59.8799	56.9387	54.3885	48.0737	62.3082	65.9041	58.4118	56.3105	58.5297	60.0037	58.3641	59.8482	54.6525	49.1386	62.7333	58.7501	43.1281	60.0733	54.6035	46.1588	46.4519	41.5796	51.0302	44.1301	45.7559	47.2399	34.7349	37.7912	47.334	45.0934	42.233	45.6726	44.0426	36.3409	38.8723	42.7407
41.6579	42.4736	43.8863	43.956	46.057	45.8525	49.6639	44.2345	48.7397	43.5411	45.1432	61.2645	56.3088	49.8479	54.5457	46.4336	63.732	59.723	56.9358	59.7057	59.2866	59.8389	52.3382	62.6726	62.6799	62.5584	54.7263	59.7021	60.7787	54.6025	62.2391	65.1567	59.8601	56.902	38.8245	53.8083	52.4977	54.8932	54.0259	55.3943	50.2149	51.2503	41.318	53.0498	40.971	43.7995	43.7247	45.5905	36.3221	44.1043
37.0928	43.4191	39.4646	43.38	50.1867	50.1867	50.0862	45.7344	44.2267	54.8116	52.5175	52.9746	56.4962	61.0951	52.0823	56.1071	61.4652	61.4652	65.168	57.0164	65.9719	68.7613	66.054	68.5039	65.6317	69.8742	64.3867	67.5145	67.3921	67.3921	66.4326	58.5229	51.4688	59.0063	50.4709	63.9845	62.6209	31.0883	31.1233	56.2654	55.3152	55.3152	55.204	37.7485	33.7047	39.5882	38.6301	37.9314	35.7974	35.7974
36.3992	41.2421	38.8595	45.3004	49.2604	49.2604	42.687	50.3006	52.8176	53.9607	50.693	59.0643	60.2982	40.0068	56.4212	56.952	61.6545	57.0936	52.3479	53.042	66.2715	64.7398	68.6968	66.1368	66.1368	62.7296	69.8469	67.5851	67.4292	67.4292	64.696	66.0947	57.7939	49.5441	58.3601	49.8421	49.8421	43.4729	40.7025	48.9767	52.554	50.1799	47.5162	35.0383	45.057	45.0512	45.1634	39.7274	39.7274	38.9702
40.9426	39.5558	41.9895	44.3303	44.9931	37.8179	43.6213	48.3657	44.9579	45.2336	53.87	40.1935	52.7513	57.6914	56.4128	55.9745	55.9745	53.6696	57.4705	59.9068	61.2312	60.9345	52.9696	66.0918	56.3874	65.0085	59.5174	52.6687	52.6687	60.38	66.1061	60.2985	63.6496	65.2071	64.9664	55.4588	60.2424	54.929	52.6903	37.7682	37.7682	52.6412	44.3766	36.1548	31.442	44.439	42.0838	39.0118	27.8222	38.5726
35.644	39.5724	41.6542	40.2214	39.4246	45.093	45.0713	42.6514	47.7855	44.1235	38.9048	44.2466	44.2466	53.5549	55.076	56.3998	54.6097	61.6085	58.8538	60.0549	60.0549	60.2841	63.9816	62.6954	62.3983	55.6502	56.3151	50.4917	57.3996	58.9914	62.9344	61.8202	55.0081	62.875	53.4189	57.7996	57.6312	59.1989	46.7153	55.5222	51.7801	53.1553	48.926	49.252	51.5182	41.9753	NaN	38.9322	45.6783	35.084
33.8652	40.4551	39.8139	38.9196	42.6648	44.0859	42.7175	47.2302	34.3739	49.3308	52.9595	47.4114	57.8056	57.8056	60.1863	50.7414	62.68	47.8595	59.5917	59.9375	60.0201	61.7693	62.6401	63.7802	59.6267	59.6267	62.5878	63.479	62.3984	52.163	55.5667	67.5324	61.001	61.774	61.7064	50.8041	48.2925	48.2925	45.2033	48.3101	48.4022	51.7937	46.1193	35.7155	35.7104	37.5407	48.9859	43.8838	39.0787	39.0787
43.805	38.0696	41.2852	32.7065	36.682	48.2088	46.5498	44.5167	51.7993	47.5255	51.6089	51.261	51.261	51.3264	55.4581	54.9311	48.3108	53.9141	62.6387	62.5666	62.6406	59.4477	60.426	66.5021	66.5021	67.6958	60.1783	69.1068	68.8873	65.4246	67.5939	67.4728	65.1879	62.9036	62.8472	59.2114	59.2114	57.5064	55.2923	53.6723	44.4057	56.4346	51.9351	46.6053	47.9144	36.2614	39.7918	42.9085	42.9085	33.3577
40.3745	39.5213	38.7738	38.7559	39.5949	34.8719	44.3103	40.814	37.7282	48.7121	44.0851	53.8766	53.8766	45.1196	47.5417	58.7902	46.6938	54.5712	66.4179	66.4179	65.0112	65.1748	63.7057	63.2977	63.2977	71.0429	70.0084	66.327	68.99	65.2666	63.4528	63.4528	66.4362	66.6414	64.0601	58.092	58.092	52.7125	53.9579	46.1569	53.215	37.8565	47.999	47.999	45.2067	41.2	42.7675	39.7968	43.3916	37.3671
37.2193	41.8569	38.2747	38.1132	37.2623	42.7159	37.1072	37.8654	50.1613	48.4342	54.2151	52.9721	52.9645	54.1177	57.3592	57.6704	48.4155	49.1242	53.8215	56.077	57.138	58.5971	62.4448	62.9407	62.9101	64.8768	62.8429	67.5928	57.2591	67.5858	67.6201	68.8333	63.2644	63.9167	65.4162	61.5552	62.8423	56.3326	53.7979	55.1403	55.4495	54.2255	45.3477	45.7635	45.1838	38.1306	34.314	33.2635	36.7622	33.918
39.7914	25.2361	28.6841	36.4675	42.079	46.7793	45.4425	37.394	44.4473	54.3014	55.2761	48.6815	51.6645	49.7303	45.1748	56.6905	57.8895	51.4636	59.6245	62.064	61.1048	55.6064	65.1921	66.2351	63.6455	66.5038	64.9058	68.889	68.7607	65.3032	65.3003	62.5324	58.0979	62.9387	62.5051	57.1535	56.9897	49.0017	60.4929	57.9703	57.7773	52.7074	46.1261	48.0256	38.7331	39.1367	39.1799	42.9539	48.7481	43.1085
42.2935	39.7916	39.7916	44.8779	45.0052	39.6769	43.6445	43.6445	45.118	41.7756	38.467	38.467	39.041	55.3423	44.2921	56.0039	56.9238	52.4714	60.4892	52.4796	58.5174	62.7719	68.6267	68.6267	68.8903	65.2137	64.1418	61.9435	58.9542	62.0311	66.3057	66.2826	67.3178	63.9449	59.6457	55.7949	62.8592	54.3311	55.6842	54.342	43.8858	50.6949	48.4419	34.5428	35.7105	39.8203	40.4537	35.9454	39.0936	42.9791
34.9007	42.5201	41.7005	42.584	48.3669	41.1923	42.8021	42.7098	51.1301	41.8387	38.3036	51.1366	50.3729	40.7927	47.5496	56.8528	53.8592	50.7263	53.8696	55.5588	61.2267	67.4593	67.1925	58.698	68.8595	70.1481	67.524	65.0107	67.352	68.9201	64.4345	66.002	48.8075	66.323	60.2895	61.4866	61.7662	57.6697	57.9335	58.0775	52.2377	46.9105	46.9105	50.5983	44.4984	47.4626	42.1626	42.8917	32.8734	43.0924
48.61	36.3282	35.7207	41.0424	33.1546	38.8657	39.4531	41.9291	50.1526	45.0932	45.0932	48.8207	52.6337	56.4071	54.9733	56.4714	60.1717	58.4818	63.7356	54.4149	65.0996	62.4862	62.5334	68.9676	71.2479	68.95	67.2688	67.1379	68.8896	66.3881	62.0855	62.0855	54.5695	67.6201	58.0667	61.5906	59.0193	62.3912	62.3912	55.1054	53.0889	54.4137	50.8371	46.104	44.4474	45.3248	41.3422	42.2406	48.0796	41.5502
46.2397	43.5806	40.4435	48.714	41.1253	42.5196	43.3486	48.6905	50.4534	38.5388	36.7986	42.5597	52.8423	56.3868	56.6987	56.6987	58.9784	61.2801	63.6538	53.8089	61.3587	63.9985	62.6325	65.1203	67.7061	64.0225	45.5588	64.4032	65.9451	65.2187	65.2187	64.2028	65.2149	62.4422	62.543	59.9691	57.9467	56.7003	52.2957	49.8202	41.365	43.0492	43.0492	40.5826	45.2761	43.6411	45.5027	35.9276	36.0952	39.9117
38.4922	38.107	39.7226	46.8105	32.1484	32.7132	44.9975	44.9975	40.358	40.2817	38.4364	47.1485	48.1537	55.1968	51.1703	52.1756	56.5064	56.4792	56.6969	56.6969	55.3153	60.2863	63.7694	51.4892	63.5638	64.8395	64.8395	66.527	66.5165	62.8792	60.2727	59.2189	64.0801	61.7074	62.746	63.9865	49.0571	56.7742	56.7742	53.9526	52.9354	46.8539	46.2674	46.2674	35.6534	40.3248	36.5869	33.4611	43.7523	40.6056
47.6391	39.7224	39.7224	42.8304	46.3368	39.4822	44.2709	37.2607	43.3694	51.4793	50.4347	45.9139	52.9456	53.998	53.998	44.2298	52.0942	49.0727	58.875	60.3393	61.254	63.7191	52.6855	62.409	67.7457	58.6523	58.6523	66.1829	66.5603	64.8977	65.7269	61.3707	60.0584	56.2035	62.9143	56.0572	51.4343	47.5328	47.5328	50.8602	42.1094	44.5683	47.9284	42.8532	39.8361	38.3104	45.5992	47.6034	41.9544	46.1893
43.775	41.7068	33.3697	45.494	41.9887	38.1745	46.8212	34.1063	42.9991	42.0925	42.7202	47.548	47.4592	54.2646	53.102	48.298	48.3708	59.141	58.8389	60.8514	56.2009	58.644	63.7617	58.6551	61.6562	61.4937	59.1195	57.3016	59.501	63.694	51.5332	63.8568	56.2848	55.4663	50.2467	47.3217	55.498	55.4913	46.0609	37.4681	41.2259	47.7317	46.1929	43.6948	46.9687	39.0083	41.8508	38.3173	39.8975	33.4286
38.025	42.7348	42.7348	35.6388	44.1317	42.7452	42.0521	40.5927	37.185	37.185	50.4757	47.7091	45.1143	52.5588	52.5588	41.8011	49.074	56.7305	49.9684	58.9187	52.7587	52.7587	47.9192	61.3061	64.0952	62.4022	62.4022	65.055	56.4883	63.969	62.8302	61.5557	60.3854	60.3854	59.0184	57.8946	54.1539	49.0302	49.0302	55.5754	54.1392	46.0519	48.9278	43.0578	40.7238	40.7238	36.7163	38.946	39.1293	41.4577
42.5919	34.656	35.7421	33.4513	44.5373	43.1337	32.8962	42.125	32.6045	32.6045	48.1901	47.9378	45.6747	39.6486	50.3904	53.9406	49.6096	52.6593	45.1427	51.8865	54.2816	47.7481	57.0497	60.1177	62.9579	60.4979	57.1153	61.5639	54.0704	60.4175	60.4896	59.065	49.3636	49.3636	54.1183	55.5513	51.3711	39.942	55.5873	50.3683	43.659	41.7673	47.5581	32.7879	40.5499	41.5344	43.0284	35.9986	40.0622	39.2162
35.6726	48.9887	38.0692	43.5532	42.6203	42.6203	45.3418	37.3776	32.5242	44.1365	34.9166	45.1686	46.0878	52.9906	52.9906	50.2346	52.691	52.6901	52.8425	53.8433	56.5973	59.0943	60.8831	62.3073	59.9472	60.9001	60.9001	59.5326	62.9197	65.3538	63.9219	66.4022	61.8966	49.7721	48.4293	55.2274	46.1137	40.9641	40.9641	34.3291	38.5771	45.8878	39.8512	40.7325	49.6686	39.9582	38.0737	42.5889	37.1802	27.2171
47.7627	38.2323	40.4954	42.745	39.0318	27.6613	36.0415	38.2318	36.0498	36.0498	41.2935	35.4969	42.0989	38.0201	45.8754	50.3984	56.8152	56.7054	57.6711	52.2065	57.5878	57.5878	58.6591	58.5417	60.8636	59.9478	59.0611	61.6062	61.6062	54.7881	55.5499	57.8735	60.3246	60.3246	54.3451	51.4335	39.7571	41.2675	48.3827	50.7838	46.2307	40.4307	50.4547	45.2616	45.3804	45.3804	36.7866	48.1354	42.4314	40.7836
35.7124	34.0447	29.244	29.3373	41.8342	41.2467	41.3873	48.7265	48.7265	48.8705	47.8705	44.0215	36.0772	52.8214	51.5499	50.1895	48.9253	48.3063	54.0743	54.165	54.165	44.9118	56.5906	61.5947	61.4021	50.8177	56.2581	59.3678	58.0995	52.5268	60.3956	56.7499	56.7499	56.7763	51.9358	48.1153	38.6636	45.1546	41.4661	49.1691	46.1457	44.7268	43.1799	49.1172	43.2139	37.5259	39.2411	37.6418	42.9676	40.7977
44.1257	37.5892	46.5238	44.51	37.4301	37.3854	28.4662	38.2626	37.4534	36.7246	33.2924	37.2469	37.2469	50.2222	32.5491	47.2754	42.6059	48.0224	57.7408	47.4906	52.4551	54.6492	61.2608	62.8164	62.8164	49.1309	53.2499	55.2222	52.264	57.0242	46.0466	55.2914	52.8763	55.6451	51.6811	51.7974	51.7974	53.0775	42.0896	41.7418	36.3292	48.176	48.2347	40.6756	43.7003	38.2161	36.9391	39.9466	40.8394	45.4744
44.5544	42.5193	38.2478	33.3631	47.0822	45.9617	39.808	39.7891	39.7891	42.5674	41.192	46.3523	45.77	41.1248	41.7089	36.6342	44.2246	46.6823	48.7447	44.2235	44.2235	37.2398	46.7676	54.0991	48.0651	53.0461	54.0719	45.847	52.5408	52.5832	55.1264	37.4006	37.4006	53.0692	42.029	43.6538	45.2974	39.721	40.9869	43.6795	43.6795	53.105	46.146	51.3772	44.2998	47.1367	45.2536	46.2572	44.0028	45.4216
38.1413	38.9166	37.4289	42.6845	37.4171	37.6025	44.198	44.1969	45.0857	41.2926	40.6314	41.9377	41.9377	44.3307	38.6125	43.4093	51.5053	45.7235	52.672	41.174	37.2758	51.7283	44.2712	50.4057	50.4057	49.1481	41.4429	45.2637	54.0314	50.4428	51.7874	53.1523	49.4473	49.033	50.2604	47.5516	43.7916	41.5224	42.9191	42.9191	44.6786	38.9755	39.8794	41.4604	36.6596	38.2695	47.6979	40.6085	40.6085	43.0838
45.47	36.6505	40.5766	43.0449	45.4914	43.0558	45.7947	37.4507	32.8432	43.0755	43.6728	47.7535	51.7027	44.1083	45.4644	51.5842	47.373	47.8989	51.2191	51.2191	44.3496	48.8581	45.0336	43.6219	51.308	52.7384	55.0807	51.5713	51.5713	46.8621	41.6452	38.5863	40.977	49.0884	49.5102	44.4732	42.1368	40.5374	42.9575	46.2478	46.2478	43.0399	38.7755	44.4745	32.8658	41.4439	42.0604	42.0604	35.4387	42.3015
42.7231	40.8131	38.3182	39.3167	42.874	32.7642	38.9979	39.4985	39.4028	36.0233	47.0301	37.4782	45.0515	49.2656	43.7126	46.5178	38.9255	33.2027	47.058	50.9381	50.798	41.3878	47.5559	51.233	52.6568	49.3991	51.6896	51.6896	46.2464	43.8334	50.3446	41.5755	43.3874	53.0804	53.201	47.965	39.7387	46.5749	42.8949	42.8949	46.7827	44.4428	38.3545	35.7753	42.3057	41.9856	47.1282	39.9414	41.5349	40.7026
42.8774	36.7682	37.3439	46.9202	47.5008	45.6144	35.8384	39.3922	42.1625	34.8806	34.8806	42.8919	48.2104	41.0285	45.5934	47.0167	45.6518	45.6902	49.4998	40.2819	47.6369	43.7943	43.7943	50.7986	47.4304	39.6464	39.8977	46.8549	49.1359	39.3409	42.962	51.6693	38.3373	39.1617	39.1617	44.4223	42.9404	46.6662	43.991	47.2362	40.1698	37.7318	43.1292	43.0483	42.3995	39.4154	42.9513	43.6162	42.139	42.4325
40.5928	49.0092	44.2833	41.7776	45.162	40.4202	31.1953	40.474	46.8299	45.2166	36.7849	39.2594	37.3468	39.243	37.2978	40.315	37.9196	32.5253	45.0016	39.0374	40.8576	48.8501	52.7136	52.7136	48.986	42.9331	47.9651	41.2633	44.4977	45.1449	43.5094	39.3136	39.7359	35.0438	35.1177	35.1177	42.3999	42.3304	44.7398	37.6978	38.4369	43.4765	36.1365	43.4347	42.9136	45.7317	43.6622	43.6622	34.6695	33.9079
42.0398	47.0271	40.6116	34.0711	42.917	45.5779	39.2467	39.2467	49.2192	43.7547	50.6718	34.4758	38.9091	53.0814	52.958	57.6072	49.623	49.8077	41.8285	41.8285	47.4339	40.7937	48.9559	52.7673	51.2457	50.7074	49.8706	51.6898	51.699	38.5998	37.2787	37.2787	41.2776	35.5739	40.5411	41.4189	41.3282	43.7975	43.8182	39.3482	48.3174	47.8727	44.7338	44.7338	44.0727	44.1449	46.3941	42.4396	40.1499	43.0927
47.455	42.818	42.818	45.6063	39.674	43.6926	37.2931	46.6166	48.99	51.6963	48.8112	40.8724	43.5823	46.9474	46.9474	43.5491	41.4756	47.3692	51.6875	51.82	48.379	39.1617	39.1459	39.1459	39.1186	46.672	32.513	40.9141	51.7426	35.6956	45.1249	39.8651	37.4386	38.2829	44.6533	44.6533	46.9586	38.0778	39.1612	40.5295	39.9727	38.8695	38.2951	36.7981	40.0809	38.6928	36.3187	36.3187	44.5375	29.6184
45.9588	44.4549	49.3317	42.8096	44.1437	38.3219	38.8009	51.723	37.4054	41.2257	41.2257	43.5851	41.3868	47.3718	55.3851	54.0684	34.8207	51.3063	48.3514	48.297	49.8777	41.3022	41.3022	46.8534	46.4856	32.601	49.3013	35.585	38.2198	41.4031	41.4031	46.627	39.809	46.2819	35.7618	39.0936	43.4289	37.6062	41.5055	37.615	36.0415	38.3729	38.3729	41.7468	43.7228	45.9915	43.0556	49.3231	46.0145	41.504
47.9003	48.4236	48.4236	45.7253	45.1672	47.5907	49.0992	47.1033	39.0626	39.8874	37.4634	32.7375	32.8146	43.8725	43.8725	34.0775	49.573	38.1901	48.1156	44.289	45.6616	50.6476	44.5256	49.558	42.3196	45.2679	40.6987	40.8054	40.8775	39.8826	40.8142	40.6058	38.3676	46.0435	45.6253	39.93	41.4856	46.846	42.9932	42.9542	43.522	42.1538	43.5012	46.7262	45.7572	42.154	43.6647	39.0731	39.0797	37.7151
44.5473	43.939	46.588	46.5675	44.5494	45.2219	45.2219	41.5583	45.7575	43.1102	39.883	35.7379	38.043	41.5225	46.279	47.2016	42.2082	50.768	50.768	43.8596	50.1377	49.1686	44.6098	39.8103	46.6345	38.3165	35.0198	35.0432	42.017	42.9712	43.1464	40.7827	35.7336	42.1029	42.0704	36.0065	33.7289	36.7953	39.2341	41.5981	43.9637	42.4171	42.3115	43.2471	42.19	39.3394	35.9854	42.518	36.1941	39.4758
41.6225	44.6896	43.8571	39.879	45.6728	36.3225	48.3071	47.0958	36.8476	42.1999	42.1999	36.8305	38.4057	42.2407	43.7691	43.797	45.8175	45.8175	51.8848	48.5125	46.7901	46.6281	46.6281	45.0661	34.3777	43.6282	35.0712	35.1037	45.8477	45.8477	47.0934	32.8529	31.0392	35.0626	35.0626	38.4128	39.2234	40.9097	41.5086	37.5071	39.9673	39.9673	42.9194	42.3612	39.2666	40.8247	43.2482	38.5298	42.3419	43.7288
35.6557	42.2869	44.3574	42.9046	37.4917	46.6614	39.099	39.0713	48.4062	48.4062	43.0512	43.7409	45.2001	45.7194	41.3955	41.4685	45.3204	50.5236	49.1806	51.4276	45.7735	45.7735	48.5851	46.0516	46.5812	50.8004	49.4766	43.7404	43.8901	36.2935	48.0412	47.7169	35.3095	35.3095	41.5857	39.1781	47.1726	37.6885	46.336	33.788	35.2548	50.8791	47.2375	38.509	47.121	47.121	41.3437	38.6026	42.659	37.7666
39.111	40.4356	39.8928	32.9503	42.395	43.2196	41.3853	37.5397	39.8507	39.9185	43.2534	38.3143	33.7527	43.4381	49.5967	46.2755	45.8883	37.5466	46.7285	40.3768	48.1282	45.3251	45.3251	45.2876	45.391	44.3588	42.0904	42.1445	48.0637	48.0637	39.6852	42.9714	36.3676	46.8515	46.8515	33.1211	40.6703	48.4832	47.1535	46.0841	40.6155	40.6155	40.5409	48.5546	41.7042	37.1174	37.1174	39.3823	41.5437	35.2818
46.6168	40.4801	32.8597	35.0878	38.2465	38.2465	36.7206	47.0189	45.5971	43.9697	44.6702	43.0204	43.0204	46.6865	40.6738	38.186	46.6764	46.6764	43.5519	53.352	45.139	48.0797	45.8459	51.4881	51.4881	49.491	54.5049	44.3127	51.9174	51.9174	51.9478	43.0155	46.993	50.815	43.8946	50.9082	50.9082	37.423	48.2848	32.1161	48.5361	45.9159	41.027	39.3825	46.1641	41.7726	45.7111	43.5259	43.9964	39.4942
38.3228	42.8717	41.5143	42.1975	34.1546	39.2229	38.3484	38.4523	39.0366	36.2305	49.4567	35.8902	43.922	46.2796	39.1635	32.7613	42.2101	46.1057	43.0703	45.3753	40.4437	43.9995	50.8399	42.1883	51.857	51.4965	48.4378	38.9849	38.9849	45.6348	42.3453	36.1211	41.4119	47.68	51.9121	53.3276	43.7939	45.3828	34.8437	45.8369	45.8369	33.3545	38.23	43.2591	42.2821	46.36	37.9705	40.162	48.5301	45.0452
42.8648	46.7387	43.1606	40.7373	43.4825	43.4825	42.953	43.8078	44.3906	35.913	47.9598	43.9452	43.9452	37.0954	40.7155	46.2497	36.8349	36.8349	52.0194	50.9369	52.0327	47.1308	46.3087	52.3031	52.3031	48.5732	49.6357	44.5262	46.0378	54.0672	41.2901	48.8799	43.8404	50.8251	49.8165	48.2485	43.9222	37.7908	37.6187	48.6241	37.7405	40.1447	40.9508	33.8663	33.8663	39.619	40.3935	35.6199	34.8031	41.0119
46.5878	41.2546	36.021	39.0892	44.3921	40.6259	43.2498	38.9198	45.3723	45.8595	44.7537	50.0548	48.2939	38.2016	43.3374	47.9032	47.9032	41.5557	48.2194	41.6147	46.9402	46.7837	44.4537	48.6051	45.8129	44.5313	51.0957	42.9102	42.9102	50.8383	46.8018	48.1412	41.388	37.5701	45.0466	39.4387	40.7777	32.9154	31.216	39.1969	39.1969	36.0324	41.7066	34.7317	41.389	43.2501	47.5673	39.1388	42.4019	42.4019
41.1821	45.9134	36.9123	32.9991	39.7839	39.7839	47.6063	46.306	41.672	48.5528	49.7867	36.0472	44.8511	35.7735	39.1917	45.8734	43.6735	43.6735	39.2728	49.2639	49.2909	48.4886	47.9834	47.892	52.144	50.8258	57.3876	55.933	49.3848	52.347	48.2875	51.0231	40.0867	41.6435	34.0666	45.9306	44.7443	37.9277	27.7709	47.7855	36.494	36.494	41.851	38.6514	40.0123	41.1272	37.2765	42.5505	40.1315	40.5341
49.3331	42.2523	38.0294	40.9478	37.9037	49.0247	36.4938	51.8925	46.9615	54.3206	52.3646	43.8969	43.8969	40.441	49.0254	54.4121	53.0108	51.9381	50.8957	36.968	36.9134	44.744	48.3098	36.399	36.399	52.1098	45.5879	49.2734	52.1107	47.7508	43.0578	36.7561	47.1869	47.3295	43.6454	37.8675	37.8675	38.74	43.272	43.2976	44.2742	38.6814	40.8692	41.6181	45.4165	43.2312	38.0701	37.249	37.249	37.356
49.4959	52.7113	48.9591	39.2344	41.409	44.665	42.8924	53.3128	55.4602	53.0263	50.1651	49.5832	41.1177	46.8834	49.2248	50.6115	50.6415	50.9852	46.2951	49.1482	41.5264	49.725	52.9601	52.9601	53.044	53.3043	47.9614	46.0587	49.7344	50.9715	47.7234	36.2539	52.198	38.5234	40.5732	40.5732	39.2909	39.4147	40.8933	42.7554	41.4504	38.7096	48.446	40.7877	43.7262	37.0764	44.3681	44.3681	42.2932	44.8048
51.9931	50.068	50.5433	50.5433	49.2153	53.0115	53.6281	51.0811	39.4626	51.9793	50.9395	43.9162	47.1115	39.9633	37.4596	37.4596	44.598	46.1064	45.5096	51.622	47.093	47.7091	46.0321	51.04	53.6448	51.0401	54.7469	54.7469	49.6436	52.0042	52.3351	49.7604	49.8306	40.851	38.2141	49.804	47.5233	41.7114	38.54	35.3769	40.8581	43.2675	42.6232	44.7121	44.9069	42.4894	42.8107	37.1759	37.9826	37.2309
46.2212	51.709	49.0391	50.0564	50.1218	53.1207	52.0832	53.0794	55.8127	49.4744	53.5624	53.5624	54.4353	55.7394	52.6499	47.8025	54.5057	43.2257	53.6339	55.8716	51.9165	55.662	51.7973	51.7973	57.0382	56.8529	54.5019	46.3495	38.968	43.2686	43.2336	53.4858	55.8762	50.8631	35.6914	35.6914	44.2929	39.0889	40.2717	43.2652	44.135	37.7109	45.6749	37.3797	39.7374	39.553	47.0944	47.0944	41.161	36.6154
46.5549	49.7227	40.4747	54.5364	51.6171	47.6529	52.9094	50.2255	47.7993	49.2945	51.7878	54.6437	54.6348	49.8342	51.017	49.2461	38.5423	56.8485	47.7629	54.7091	54.6928	53.2889	45.7278	54.8712	57.2532	54.8037	54.7919	54.6	53.2337	43.1529	43.1529	40.5976	51.763	47.1724	46.4837	43.7618	40.0977	47.4582	37.8737	37.8737	43.6273	48.9533	40.4324	42.618	41.6514	40.675	35.7087	34.9409	39.2408	41.5864
44.6286	43.1685	47.1963	43.9199	46.3904	52.0024	50.6377	50.6867	54.0721	46.8873	49.4178	54.5232	52.1426	38.6797	40.9479	50.1872	44.4563	54.41	54.0578	59.5729	55.5752	56.8261	47.576	55.4603	58.2438	57.3121	58.3088	50.2341	41.4301	48.7431	47.862	55.8529	50.6921	50.8487	49.6828	41.579	35.7687	25.645	47.1487	47.4164	34.2682	43.8551	36.2417	38.772	43.6583	41.6343	44.2892	34.3835	41.5485	40.4497
53.1465	45.8955	45.8955	37.5945	36.5016	35.7824	48.6697	53.3735	53.4251	57.2434	57.3075	55.5616	63.9825	61.9534	50.8015	53.2661	55.995	56.0994	56.0994	53.7037	54.9959	59.4351	52.7411	58.5854	58.4328	58.4023	50.345	47.1263	54.7124	53.5433	53.5433	48.6487	45.7334	47.5703	48.8771	39.4529	32.8081	38.9451	41.3416	38.6015	38.556	29.6903	29.6903	34.1618	38.2908	39.294	39.4353	42.0439	40.7109	37.3822
49.1852	51.8709	46.24	43.0377	45.4513	54.4673	50.6103	43.1503	45.4105	52.1283	52.1283	53.5918	48.8159	56.0432	48.7452	56.011	38.8703	53.3626	59.4339	58.2907	51.8565	52.1934	55.8415	57.159	50.3611	50.3611	55.1608	52.0042	54.5368	57.1348	56.0543	52.3959	42.4588	50.9856	42.4703	45.1208	42.3598	42.3598	43.695	47.7991	35.6205	33.8573	40.6688	36.4758	37.9282	34.87	36.9502	43.5976	46.3333	38.0327
46.2159	51.4795	51.4795	51.5333	52.2587	52.4568	48.3821	53.5005	53.6612	54.5971	51.1493	40.5477	56.0228	56.8512	56.8512	54.2609	54.5369	54.6334	53.6086	53.6004	59.7309	53.6562	53.3036	53.5771	58.3005	52.131	49.6896	49.5921	47.2082	51.305	52.3175	53.7359	54.9724	49.9694	47.7057	42.344	36.1048	40.224	42.7938	35.6973	38.6435	45.7572	38.3869	39.3435	38.7759	39.367	37.0531	32.6842	38.877	38.399
44.052	47.1822	44.9427	53.3661	50.1364	43.2414	47.3741	51.0342	53.0645	54.6975	53.3393	53.4134	44.6381	54.6121	49.4796	57.0362	57.2137	55.9415	57.2103	55.5323	55.5758	48.6518	48.6518	52.1884	49.3631	53.1642	44.7242	50.3448	43.3995	45.5487	50.1938	40.7794	43.4173	35.813	35.813	46.5296	41.028	45.9833	46.0039	34.2982	36.3423	32.3884	37.81	38.2225	34.9452	39.2144	39.2144	34.2132	36.5506	36.542
53.4506	43.2629	39.9377	41.7647	43.3305	43.3305	53.4567	52.2058	54.7924	46.9851	53.526	53.0793	44.8977	50.2941	52.2364	52.3028	54.661	52.4725	51.4684	46.3456	51.3217	56.0778	56.0525	53.7002	53.6717	38.8079	48.7832	56.019	53.6828	53.6828	50.6606	43.9477	50.0574	50.7816	48.2821	50.2275	42.4029	33.6903	33.6903	40.0392	42.9327	39.2514	33.5877	32.0558	37.5417	34.8464	38.7124	37.4028	37.0682	37.6489
50.9971	42.2292	43.9994	48.8397	46.4298	45.5559	51.9633	53.3492	51.9967	51.9967	56.8512	55.9148	47.8238	44.0151	49.8025	52.324	52.2928	50.8866	44.098	55.0276	55.2387	55.2387	56.0469	51.7148	55.8607	56.9841	57.1822	53.2817	45.6401	51.7876	43.2302	43.2511	55.8023	55.8023	46.2457	38.7666	41.5031	34.7904	39.5876	46.0499	37.2981	42.1233	33.3545	36.2008	33.5599	26.4369	29.0688	34.9279	38.6236	38.6236
48.2172	49.246	44.6712	41.2431	42.224	42.224	48.3971	47.2003	52.4406	50.5284	52.2611	41.3156	50.9109	50.7509	50.6225	52.0878	51.0851	51.0851	49.7474	51.273	54.8173	51.2736	47.6237	36.4847	45.6794	48.9134	48.8479	48.6084	43.0537	43.0537	48.7439	39.2027	47.3112	48.7843	45.1254	40.9109	32.0279	38.0719	41.1229	32.733	38.5612	46.1113	35.7248	32.7324	36.5931	32.0471	36.1819	41.8855	26.5174	29.8215
39.0934	41.6754	40.8617	44.0945	44.8893	37.0997	40.8534	46.1457	52.4149	53.64	50.597	51.1761	51.1761	49.2557	47.5216	47.9939	52.2702	48.7988	53.7332	49.6258	53.5354	53.5354	48.9317	48.9544	46.2337	47.7913	46.8103	50.1904	39.0508	35.9918	46.1101	38.74	44.8854	44.8854	37.2054	39.5979	43.9101	38.0122	37.2322	36.5371	40.7116	39.3847	40.6836	39.3355	35.8658	35.8658	38.3137	35.7707	33.7428	33.5562
47.2329	49.3917	38.2867	48.6896	46.9515	34.6216	45.383	41.6406	48.4502	38.2535	49.7587	51.1107	46.8399	43.2222	49.9257	49.8442	47.091	35.9016	48.5477	49.9266	49.5393	50.224	47.8863	41.7513	44.9188	45.0391	47.5453	41.968	36.403	36.403	48.7145	45.1802	45.2091	50.5305	40.3084	37.8211	42.394	37.2287	37.1688	31.5061	32.5135	32.5135	39.5701	42.7037	46.8947	39.6945	30.4808	37.4829	27.4169	31.5381
48.4487	39.6118	49.8794	47.0823	44.9237	45.4311	46.9655	50.74	44.0323	47.4099	47.4653	51.2142	51.2142	52.29	47.8732	51.1553	39.3709	53.5482	51.0544	43.1363	48.5658	52.6697	48.9277	48.5289	48.5289	48.8404	47.179	47.1956	44.1973	39.4916	41.0587	46.191	39.4364	41.8739	44.2915	44.0317	44.0317	37.9654	36.4065	35.675	41.6913	40.9001	36.3436	33.6315	36.1789	32.8585	34.4076	31.9969	31.9969	28.2261
46.2249	47.2331	50.2065	48.9341	47.6194	45.4732	52.3868	43.321	49.9595	37.6148	40.9511	44.6825	53.4153	53.4153	39.9045	43.2357	47.9131	47.1836	52.6408	44.1397	45.2598	44.8575	45.2238	48.8932	47.4901	49.0812	40.9573	32.0242	32.0242	35.6554	51.3028	48.569	42.3871	34.788	25.9031	30.2055	36.4867	34.1098	44.4131	40.4711	40.4711	42.8903	42.8309	35.2855	35.164	35.7223	35.6541	34.677	29.7293	30.5457
52.0602	46.4586	46.1381	46.1381	46.518	49.9159	46.6463	54.7432	54.7432	52.5098	47.9357	53.513	47.8347	46.5093	50.8537	50.8537	49.5984	50.0012	51.1691	36.4439	36.4439	47.0178	46.2073	40.2766	41.9401	44.8809	46.4821	46.4821	42.9439	47.8347	46.5013	48.9838	36.7521	37.7562	38.5007	44.9131	44.9131	38.5447	39.5703	39.5703	39.7525	41.776	35.1571	34.3085	31.3864	27.6415	26.8574	32.1212	32.1212	31.1084
51.0781	49.869	53.4508	54.7454	47.8737	45.6415	51.2326	52.4638	51.0522	44.2701	47.9738	53.7074	48.4707	52.4476	50.8195	49.3372	49.3372	43.2707	40.6612	48.8132	47.5683	47.6615	41.7167	52.3585	48.7352	46.6639	50.1171	52.348	52.348	36.4876	38.7458	42.9557	33.083	40.2176	45.5602	34.2061	44.2936	44.2611	41.9243	47.2886	41.1688	43.043	37.2054	36.5676	33.4176	36.1383	32.8244	29.1491	35.2428	24.2458
48.822	52.4261	45.649	49.6226	49.7832	34.7197	44.865	39.0183	48.9442	36.9912	43.0824	43.0824	48.8034	37.5081	52.368	48.5363	38.6361	46.375	39.9619	48.6348	41.4812	43.9275	44.0765	44.0765	30.5702	39.3016	47.7899	42.5752	41.8269	46.1625	39.1517	35.5788	35.5788	43.4306	40.818	45.7715	43.4987	43.8026	44.7444	44.7444	41.2378	44.3018	44.4414	44.0358	46.3444	40.8885	45.4835	45.4835	37.091	41.4314
44.1528	39.5426	44.9527	44.9527	53.5679	50.9554	52.588	53.6694	51.0453	39.3646	52.6611	53.6494	49.8431	50.895	44.1428	49.459	49.7051	48.7163	51.1458	46.124	48.8902	39.2037	38.9342	42.2483	45.5146	49.7286	47.9827	47.9827	36.0202	47.6432	40.4548	45.5012	49.1407	40.4979	49.1175	44.4944	37.3499	35.7185	41.7182	41.7182	38.9474	34.8985	38.1717	41.6817	35.0025	38.0307	35.2033	40.5468	46.5656	42.4267
51.8953	49.0418	49.0418	47.1501	28.5226	40.9837	52.3798	44.2114	47.3156	40.7799	50.9697	46.5612	49.441	43.3014	49.7645	44.9409	50.0257	44.7393	51.249	48.5656	49.3851	44.7462	50.3327	50.3327	43.8823	46.7634	48.0255	38.8638	42.6769	41.7099	34.8215	47.8834	49.1637	44.9227	41.2911	41.2911	37.3196	46.3109	40.9938	35.4304	38.7414	42.4775	41.1336	39.7829	41.6941	35.0631	38.3667	38.3667	47.6598	27.2916
47.2438	41.9946	39.7457	50.1383	51.2763	48.5664	44.0883	48.911	51.2982	49.6042	49.6042	53.5907	52.5787	49.4207	43.3241	43.3241	48.8988	50.86	52.2087	45.585	43.9851	49.9076	49.9076	49.9461	50.1868	39.3749	46.8276	46.8276	47.9642	39.6356	34.8135	43.8967	35.715	42.637	42.637	46.3432	41.1669	44.0978	38.0348	45.6975	41.8633	44.114	38.9555	44.1821	39.5257	39.5047	35.8394	30.4311	36.5845	37.0787
37.507	44.2241	43.4041	48.1952	51.4912	41.8556	41.9395	51.5536	44.7904	40.2168	53.6684	51.1628	52.4946	45.7322	45.7322	46.1831	46.3843	36.5766	47.3813	47.2923	36.9507	44.7259	35.5664	43.9114	41.875	47.9734	47.9734	41.9807	42.5425	34.7861	45.2642	38.7493	44.0765	39.7864	42.7631	46.4467	45.482	40.4376	44.0944	42.6527	41.9153	42.0917	46.82	45.739	39.0532	45.1668	38.292	32.905	32.2037	37.1534
47.6734	42.5973	46.4808	44.3762	44.8778	41.7699	41.7699	40.5617	43.6124	47.7765	45.0686	42.6533	43.2956	48.1801	43.4704	43.4609	42.5877	44.6797	44.6797	44.9986	39.3747	44.1895	39.5381	41.5412	45.7962	43.3181	39.5068	36.7168	43.3764	35.4719	40.1652	41.2367	45.0454	45.5906	45.5906	45.9359	43.3939	45.9052	35.9217	33.3193	36.5865	41.417	41.417	38.946	37.3004	30.4163	33.6249	38.7645	38.0353	36.4997
36.3108	41.3845	41.3845	43.8176	41.4227	49.0951	39.5073	41.8226	40.9988	43.8771	48.7636	44.2356	41.0906	50.0235	50.0235	41.8124	43.7562	37.0483	37.9069	44.1757	47.1668	42.3957	42.7626	31.9759	36.7741	47.8771	47.8771	32.5891	45.5953	41.092	43.9946	44.932	40.3117	39.735	44.2513	45.0851	50.2324	46.9844	46.9844	47.1732	44.3446	40.4938	35.9971	39.5686	42.177	40.3128	38.0976	35.8223	37.2864	38.2238
45.3653	38.7865	44.1067	46.7325	43.0177	42.7334	41.2536	46.586	48.9688	48.9688	42.494	43.3166	30.9605	40.3346	36.8	44.4301	39.6093	43.4384	43.4384	45.0688	44.3731	43.6027	41.0864	38.8802	24.9634	37.1962	30.9571	38.8998	40.2718	45.707	45.707	43.0569	42.0038	43.4008	43.2347	35.2845	39.7501	39.0869	44.5402	39.6546	42.4271	42.4273	42.4273	42.2974	35.1387	40.8638	40.3538	37.2544	36.498	33.6289
46.3674	39.7625	42.6052	41.8908	41.9868	45.3936	38.7598	37.2308	41.59	40.2576	43.4913	41.8456	42.3731	41.5059	41.8604	41.0592	42.9673	40.1876	43.4008	45.0627	40.1071	40.9807	37.0777	42.3744	40.6572	40.6572	40.4043	45.6905	45.1366	42.7533	45.2304	39.4937	41.9014	40.6411	40.9531	38.0661	42.2951	34.5176	36.7968	39.7536	39.7593	38.3804	42.4925	40.034	35.4428	36.7269	32.7802	36.5412	39.7872	39.7872
40.3733	44.7999	36.5755	41.8216	41.1726	41.1726	41.9525	36.4679	44.2596	41.5933	35.2244	33.8154	40.1728	39.3766	33.5714	34.5662	44.543	36.9943	41.747	48.9117	40.3693	40.3693	37.0641	43.3765	37.1939	38.7226	39.376	36.6848	42.2958	39.8973	42.1506	38.1882	40.4649	40.4649	39.8155	45.9231	39.0127	35.265	39.0409	36.903	49.4409	41.8461	41.506	39.1567	32.8011	36.8217	40.5617	34.0276	36.6333	36.5705
45.8565	39.5504	49.0247	42.7559	47.8784	48.7458	45.9641	48.7616	43.4407	41.1647	46.5946	46.1896	38.4713	35.1834	39.3004	42.6548	42.6548	40.2918	39.5905	37.3333	38.1767	43.0066	49.9297	40.974	47.6596	37.1838	41.0878	32.7094	32.7094	39.417	37.1738	34.8665	39.4485	35.9334	39.0683	33.5323	39.6748	39.6748	27.6635	30.6291	40.1735	37.8025	34.5293	38.592	35.3092	34.5079	34.5079	38.1907	32.1024	32.0358
42.5833	42.6413	44.0543	39.6594	43.7497	43.7497	42.4782	42.3821	41.0778	37.2299	38.6518	42.4272	36.2893	37.8976	39.3165	37.6117	36.2833	41.7821	39.432	33.2127	47.1633	47.1633	41.0522	39.239	36.4268	37.9639	37.1315	39.1422	38.4771	37.176	35.1894	32.5526	34.981	38.2727	40.4524	41.2021	37.3293	41.0568	37.459	43.7099	38.1927	38.1927	39.6379	36.3392	41.2543	37.8155	35.5192	36.5313	31.544	29.8903
36.4083	41.0476	46.7918	43.3659	45.2862	45.6057	38.6425	40.1947	32.4127	44.2274	46.0028	47.5621	34.7751	40.1801	43.8347	40.0574	40.085	40.1387	41.4141	38.6231	40.5715	39.1593	37.7034	33.9195	38.4868	38.4942	41.3686	41.8237	34.8376	36.5343	38.0024	37.9882	35.7491	38.2056	43.116	42.1566	39.928	36.4966	37.7987	46.3537	46.3537	39.7604	38.2423	37.3459	35.1123	40.0998	34.5751	36.5592	31.1022	43.2382
50.9115	33.0329	44.816	43.334	34.391	34.391	36.3682	38.7878	42.6854	40.8799	37.891	41.78	38.5037	37.8332	33.1805	31.6644	36.8849	37.8657	41.5536	43.9346	40.0511	37.2863	32.6056	31.6438	26.8574	37.7381	36.437	37.8416	44.8388	48.7894	42.8437	36.6082	36.6082	37.4649	44.7472	38.598	39.5667	33.6258	38.6612	35.9592	33.7294	33.7294	36.0573	42.0035	33.87	33.9064	34.278	37.243	35.7799	33.6719
41.6759	37.7212	41.4307	38.8438	46.4739	36.3106	40.9331	40.9001	37.8977	37.8155	36.2541	36.3223	34.9775	32.3945	34.8759	35.5755	35.5755	40.1079	37.839	36.449	37.0234	37.4252	35.5932	34.6772	31.1983	39.5116	35.5212	34.7685	34.7685	39.7104	39.8607	36.2894	42.2389	37.5161	32.3085	33.7625	38.562	37.6393	33.706	30.8891	30.8891	24.0141	26.7931	39.123	37.7623	35.6445	35.3659	31.1064	29.3712	37.7517
40.0514	39.2169	37.0928	36.5245	42.1201	40.1267	40.1433	42.5228	42.5228	41.708	38.6071	34.5533	34.6354	35.5616	34.6767	34.6741	39.3381	39.2871	37.7834	34.1488	34.1488	39.1928	36.2208	40.3459	32.5025	28.7196	36.9631	42.8538	43.8631	37.2571	32.8204	38.4505	35.8445	34.9569	31.4952	33.7468	35.4199	22.0832	35.4737	34.7028	40.283	32.0956	31.6657	21.6943	21.6943	27.125	32.8705	35.1479	29.9878	34.2021
35.6616	36.4526	35.853	35.853	39.5477	41.6677	48.9649	40.5304	42.0389	35.5872	38.6607	36.4477	40.4313	36.3797	37.8336	37.8336	28.6195	30.3336	34.2283	36.9238	37.2657	34.7273	33.3331	33.5815	33.5815	37.818	34.5581	38.8281	34.0457	34.2136	41.3521	33.3712	26.8187	26.7503	30.488	25.8728	25.8728	34.7178	37.5045	32.2811	36.2407	31.5869	31.7245	29.3863	32.5144	33.0372	30.0599	34.0585	34.0585	37.5561
35.5995	37.522	33.2618	38.5039	34.0334	35.5362	39.9952	39.3831	45.0536	42.1879	38.3467	42.22	36.1968	36.3122	42.8177	36.4289	30.779	26.7823	34.9946	35.6571	33.9875	40.5541	34.8547	35.4442	27.988	28.0469	36.7289	34.2097	35.5306	NaN	30.3305	33.4714	36.9626	32.58	36.952	36.952	26.3336	25.2134	26.4662	30.6184	29.7668	33.5965	34.6058	32.2684	32.2684	30.816	30.8608	33.8068	36.8843	32.3203
41.5122	31.1254	44.4193	45.614	42.3222	33.5463	27.723	34.7365	35.3479	39.418	40.9716	41.0429	41.0429	41.7302	39.9802	43.8176	37.8194	40.0335	37.8419	37.1482	35.7092	38.6432	34.1909	33.6015	36.4925	30.2633	38.2428	38.2227	29.6623	35.6828	35.6828	33.4099	25.889	28.9834	31.0284	31.9977	35.7263	32.6801	32.5708	25.2816	29.7167	29.7863	34.1309	36.0616	35.025	37.4475	38.0228	40.8322	38.1835	31.0098
27.5974	37.7529	39.1776	31.7087	38.5746	35.6899	39.2952	39.2952	46.1253	31.1408	43.5355	40.0646	44.0493	35.5203	28.5136	36.3761	33.4548	27.4459	37.0925	37.0925	34.4063	35.4573	37.7252	41.329	37.9275	41.2948	49.4707	37.657	33.4866	32.5741	33.196	35.9166	28.718	35.8568	31.1464	31.1464	35.5621	29.0205	31.2166	40.8294	36.5361	29.1032	32.0416	25.9624	27.307	32.7999	33.4034	33.4034	38.1052	38.8493
36.1337	36.8737	34.2308	37.8576	37.8563	36.9106	37.8185	35.6297	30.7882	34.0434	36.2568	36.2568	31.3363	36.2275	34.6142	33.1092	41.6079	34.8587	34.8587	36.2546	36.2358	37.8142	41.4229	35.3702	22.1571	37.6353	34.644	34.644	32.5738	36.469	32.5359	26.2023	33.9749	42.5413	36.0195	31.9197	35.2221	22.513	30.62	30.619	28.2236	30.3545	30.3545	39.8461	33.3644	37.8975	35.6118	36.4815	35.8766	30.3519
30.9198	32.8381	29.8235	35.2773	35.2363	37.641	34.6698	34.6698	35.4201	36.931	43.4231	42.1618	36.8361	27.2914	34.7545	32.3785	31.1981	36.2105	40.9336	40.9336	38.7421	40.668	35.4884	34.0981	32.6212	38.281	31.9561	37.0493	42.1794	36.9157	38.2425	38.2425	34.0498	32.5546	29.025	37.1039	37.5489	26.8529	21.9505	27.4561	28.9943	36.0103	38.0686	36.5317	37.9193	37.8005	30.9958	30.26	39.7157	39.7932
33.9564	41.5858	37.5051	37.6584	39.2076	36.3593	34.2517	34.8528	39.9355	33.9651	38.4561	36.1265	33.8133	36.2529	37.0561	43.3491	45.4546	35.4768	34.7596	33.3643	41.5646	41.5327	37.2562	34.2971	29.7749	41.0299	36.54	39.2191	30.2457	32.6731	31.7888	35.5897	33.5341	34.0961	38.8083	32.019	36.9128	32.1182	29.8395	31.8946	28.8749	31.0917	30.4013	28.2279	37.1477	33.5819	28.1401	37.5442	38.0107	33.7798
[truncated: 206 more columns]

## Sheet: Map_NP1
0.219211	0.201846	0.200817	0.223272	0.239519	0.157952	0.180944	0.211806	0.182871	0.180429	0.205858	0.19492	0.157511	0.202027	0.231127	0.186052	0.224568	0.123291	0.191907	0.170963	0.146198	0.174101	0.155342	0.202614	0.219049	0.165449	0.141446	0.217181	0.286405	0.25378	0.224539	0.24487	0.211499	0.244916	0.286214	0.223886	0.258963	0.205829	0.24452	0.244513	0.190325	0.243702	0.233754	0.301677	0.245412	0.250856	0.195193	0.191752	0.194052	0.199769
0.205051	0.131578	0.23976	0.156369	0.152892	0.157446	0.164757	0.208304	0.272497	0.21969	0.173903	0.173903	0.177379	0.160284	0.187469	0.241091	0.166808	0.182567	0.206042	0.230505	0.244931	0.255062	0.201447	0.237077	0.237455	0.238396	0.214528	0.220995	0.186851	0.197013	0.228469	0.235801	0.245557	0.180975	0.207919	0.207919	0.215086	0.183673	0.203342	0.245466	0.185703	0.252712	0.259429	0.193851	0.250036	0.224128	0.251321	0.251066	0.254	0.15832
0.177863	0.187837	0.235269	0.191887	0.244842	0.223141	0.143907	0.168582	0.205813	0.218814	0.180299	0.215781	0.156959	0.176609	0.233646	0.21673	0.127615	0.181188	0.213212	0.178026	0.22863	0.20811	0.246618	0.175186	0.163686	0.190972	0.225459	0.211399	0.241153	0.210407	0.249664	0.236886	0.213657	0.201935	0.236899	0.177153	0.202509	0.224442	0.173736	0.206781	0.219587	0.21143	0.226428	0.279169	0.253688	0.173764	0.205672	0.178074	0.22346	0.286401
0.200708	0.153018	0.169418	0.193902	0.239718	0.178234	0.163686	0.212264	0.236969	0.239669	0.235837	0.191667	0.178375	0.203853	0.151165	0.177377	0.18052	0.185824	0.239051	0.235469	0.216893	0.252976	0.217876	0.186542	0.225575	0.250189	0.27506	0.252901	0.290047	0.242481	0.280371	0.298971	0.194734	0.245367	0.282148	0.190785	0.190785	0.20763	0.213659	0.215981	0.207214	0.180866	0.282701	0.219671	0.22444	0.203224	0.20377	0.156831	0.156831	0.309259
0.237594	0.113871	0.262135	0.186124	0.160174	0.205332	0.171381	0.201982	0.209854	0.18104	0.212226	0.20672	0.163685	0.200342	0.163641	0.213254	0.190325	0.236178	0.173283	0.253146	0.228835	0.196482	0.250922	0.183095	0.230963	0.236602	0.232546	0.207788	0.217438	0.209799	0.23809	0.280998	0.206654	0.224573	0.187905	0.227547	0.224583	0.253714	0.18615	0.220945	0.248629	0.18944	0.143685	0.17154	0.170596	0.269964	0.224527	0.200767	0.209037	0.20652
0.191931	0.211642	0.26312	0.236667	0.236456	0.15721	0.206604	0.213695	0.204435	0.199068	0.218896	0.152927	0.207648	0.208788	0.211379	0.243384	0.21991	0.25282	0.201936	0.260478	0.177406	0.239158	0.275019	0.305111	0.272685	0.248857	0.222178	0.190465	0.215139	0.214396	0.207896	0.159416	0.230189	0.214226	0.207189	0.238804	0.238804	0.198959	0.208591	0.252927	0.254484	0.244427	0.126346	0.211225	0.227535	0.230146	0.241966	0.253432	0.253432	0.194135
0.239863	0.242427	0.178625	0.245728	0.242268	0.200966	0.239477	0.201771	0.215846	0.17426	0.238962	0.234769	0.183062	0.217167	0.10489	0.201182	0.201182	0.202955	0.196112	0.203967	0.174263	0.31413	0.262705	0.218198	0.183522	0.201695	0.240471	0.244246	0.244246	0.214781	0.279987	0.214069	0.254063	0.231429	0.232669	0.195308	0.191605	0.16508	0.21479	0.184215	0.184215	0.205224	0.159982	0.180431	0.159016	0.20522	0.184423	0.235437	0.236259	0.301021
0.179015	0.210352	0.203918	0.147286	0.25532	0.19045	0.210028	0.180958	0.177308	0.177308	0.146449	0.16324	0.18577	0.150101	0.180111	0.171187	0.211137	0.211969	0.222479	0.254176	0.225147	0.190927	0.224566	0.24071	0.246146	0.177668	0.232341	0.274107	0.183039	0.153354	0.28021	0.223331	0.154691	0.190164	0.223777	0.223131	0.223131	0.13246	0.201598	0.205042	0.230991	0.211949	0.23268	0.218308	0.231149	0.207496	0.189251	0.199686	0.199686	0.223999
0.209727	0.210432	0.190803	0.213322	0.154568	0.213225	0.233771	0.2051	0.147328	0.209801	0.261845	0.165357	0.156281	0.156281	0.164248	0.199262	0.192663	0.203648	0.193028	0.242785	0.267811	0.176364	0.177985	0.280352	0.285445	0.245064	0.17325	0.239113	0.23178	0.182853	0.23671	0.177043	0.222682	0.243485	0.219728	0.210767	0.182902	0.144636	0.24048	0.191076	0.174249	0.174249	0.240546	0.229847	0.19623	0.239709	0.180633	0.244481	0.259656	0.222774
0.223938	0.225461	0.27053	0.171498	0.208161	0.165396	0.236491	0.167575	0.136925	0.16042	0.155385	0.159625	0.205592	0.201373	0.130278	0.222416	0.213485	0.28137	0.186396	0.175551	0.288743	0.200912	0.182936	0.241052	0.289554	0.199767	0.274048	0.245585	0.270337	0.293544	0.224659	0.223881	0.236094	0.22066	0.23201	0.240164	0.233809	0.200529	0.240128	0.190911	0.223428	0.274557	0.265638	0.182657	0.22547	0.231661	0.140754	0.190323	0.127389	0.237791
0.197064	0.152555	0.152555	0.262733	0.157342	0.188666	0.197307	0.211533	0.232354	0.206275	0.187247	0.186286	0.225649	0.21515	0.131937	0.219007	0.297766	0.245201	0.240594	0.270283	0.275769	0.200347	0.199464	0.239373	0.268196	0.243772	0.244202	0.219432	0.223081	0.248099	0.223189	0.160435	0.198128	0.176266	0.196292	0.168103	0.154903	0.190902	0.174376	0.206293	0.224412	0.224412	0.134382	0.176323	0.152262	0.169127	0.240045	0.180877	0.23137	0.184579
0.165665	0.131778	0.17432	0.177698	0.187302	0.193508	0.214109	0.20361	0.165366	0.234978	0.234978	0.253088	0.218146	0.1942	0.296286	0.23501	0.230137	0.273462	0.155165	0.176724	0.252981	0.253655	0.253655	0.357403	0.23208	0.321227	0.113311	0.207	0.287809	0.252925	0.194871	0.252435	0.253062	0.205135	0.205135	0.220334	0.157855	0.16187	0.187431	0.187662	0.170923	0.217986	0.155075	0.193268	0.154582	0.225976	0.187328	0.222717	0.231466	0.294095
0.23428	0.18332	0.18332	0.192914	0.165613	0.218159	0.23166	0.217738	0.203698	0.203591	0.203959	0.188331	0.194795	0.200872	0.139249	0.212788	0.174891	0.223183	0.256068	0.181902	0.195654	0.232567	0.232169	0.203987	0.189141	0.286476	0.139678	0.199205	0.189116	0.189116	0.219406	0.193369	0.165853	0.212009	0.183621	0.166166	0.155304	0.194447	0.200784	0.201562	0.227203	0.227203	0.231423	0.177496	0.176553	0.15319	0.112374	0.232519	0.268828	0.171094
0.192737	0.152384	0.199543	0.148669	0.168733	0.171418	0.149676	0.208084	0.153051	0.188934	0.23184	0.143614	0.212039	0.194379	0.193065	0.203817	0.120032	0.186468	0.235864	0.2648	0.151436	0.222864	0.232408	0.200719	0.254914	0.253515	0.208188	0.258242	0.205798	0.192057	0.18546	0.207218	0.176428	0.160613	0.181118	0.24514	0.170361	0.201017	0.255937	0.240166	0.228435	0.216113	0.141313	0.142009	0.200756	0.20036	0.20036	0.16251	0.192496	0.165075
0.19027	0.183782	0.183782	0.178981	0.188713	0.217575	0.219053	0.186987	0.168649	0.206874	0.203383	0.2187	0.191972	0.270547	0.110068	0.174195	0.229683	0.235457	0.219983	0.280815	0.263124	0.285611	0.262789	0.179857	0.281106	0.249468	0.248911	0.283083	0.235623	0.179573	0.173941	0.18452	0.19854	0.164943	0.228811	0.215532	0.215548	0.194762	0.18862	0.1695	0.18015	0.200779	0.186937	0.214142	0.180261	0.155104	0.154583	0.156687	0.144187	0.239668
0.229708	0.223545	0.225521	0.218569	0.135193	0.21231	0.193306	0.189968	0.121066	0.178897	0.230556	0.160859	0.201965	0.182073	0.261048	0.167676	0.157301	0.200909	0.181328	0.214279	0.246025	0.206089	0.125565	0.24907	0.271606	0.236377	0.24162	0.229549	0.2115	0.173629	0.162829	0.154674	0.186982	0.210268	0.186466	0.149462	0.205963	0.184045	0.193999	0.202831	0.203194	0.189997	0.20653	0.212863	0.213028	0.19436	0.19436	0.205667	0.20195	0.201271
0.169241	0.178981	0.169128	0.192325	0.183193	0.21071	0.202665	0.234989	0.183329	0.17228	0.154293	0.179848	0.166752	0.160434	0.192198	0.192198	0.207583	0.155223	0.182093	0.244579	0.215083	0.201011	0.260824	0.220167	0.147099	0.232704	0.215803	0.215803	0.173901	0.214487	0.125035	0.183376	0.120327	0.184869	0.174572	0.160011	0.157072	0.150199	0.180163	0.180163	0.174306	0.146035	0.190223	0.125714	0.197539	0.212576	0.140965	0.218019	0.18384	0.194076
0.190384	0.188051	0.170692	0.142512	0.157212	0.157376	0.234351	0.187994	0.203492	0.246272	0.138341	0.20995	0.260241	0.235497	0.285319	0.174552	0.180164	0.162123	0.180682	0.271511	0.220457	0.201031	0.151755	0.205787	0.216582	0.192	0.229624	0.20765	0.222935	0.204756	0.215446	0.201298	0.173576	0.136631	0.159124	0.12298	0.169038	0.160494	0.174211	0.153834	0.17631	0.202903	0.208778	0.146614	0.187131	0.190301	0.213836	0.207969	0.187275	0.221777
0.178998	0.145343	0.198959	0.198959	0.192935	0.182702	0.210524	0.197079	0.204042	0.231049	0.187556	0.231382	0.215013	0.185027	0.239557	0.239557	0.196628	0.194546	0.204497	0.205856	0.169238	0.192711	0.170163	0.281951	0.210555	0.192255	0.165602	0.165602	0.149002	0.163306	0.159075	0.158486	0.159516	0.183405	0.0840483	0.19796	0.210333	0.193996	0.146747	0.146747	0.160024	0.189833	0.209724	0.182729	0.199948	0.141789	0.179038	0.192735	0.16967	0.217401
0.182562	0.189009	0.206105	0.168426	0.209623	0.192482	0.14282	0.174227	0.188725	0.199233	0.181818	NaN	0.240779	0.217969	0.207563	0.188369	0.171877	0.190184	0.191265	0.188155	0.188155	0.202216	0.202081	0.228338	0.210214	0.197175	0.212414	0.200883	0.200275	0.209321	0.196214	0.14096	0.202959	0.18027	0.181876	0.164176	0.161888	0.114726	0.119394	0.159618	0.159618	0.126033	0.201257	0.231487	0.204946	0.123605	0.179683	0.247648	0.229446	0.247067
0.169162	0.192475	0.169609	0.169455	0.18894	0.199007	0.178825	0.162924	0.210106	0.15669	0.174262	0.22146	0.22146	0.195363	0.215951	0.202142	0.166168	0.240728	0.246451	0.205736	0.208221	0.20368	0.165397	0.200921	0.211257	0.152816	0.142704	0.183326	0.240104	0.21821	0.244214	0.202767	0.163674	0.161611	0.167638	0.213706	0.205763	0.127442	0.193527	0.193527	0.190156	0.186878	0.144349	0.141154	0.159669	0.182179	0.173648	0.215853	0.207105	0.19893
0.16299	0.209764	0.178532	0.17375	0.16863	0.133505	0.159311	0.145387	0.145387	0.174891	0.158019	0.194785	0.165765	0.172871	0.197249	0.194903	0.152842	0.186853	0.170541	0.130521	0.130521	0.23994	0.205545	0.158783	0.190808	0.212451	0.190065	0.229328	0.220496	0.192387	0.171718	0.157893	0.157893	0.162841	0.161553	0.173516	0.162489	0.2051	0.205727	0.164707	0.193627	0.12542	0.210036	0.130399	0.130399	0.229663	0.204218	0.194258	0.156844	0.154405
0.169236	0.175672	0.12376	0.147925	0.174184	0.1632	0.167886	0.141263	0.120318	0.146608	0.192886	0.134469	0.179084	0.218215	0.233962	0.231483	0.218933	0.174613	0.265173	0.223889	0.202117	0.176227	0.207952	0.227269	0.168672	0.244791	0.259209	0.123482	0.169379	0.192419	0.189534	0.207252	0.148798	0.168494	0.18069	0.188206	0.182839	0.179485	0.151999	0.186912	0.187292	0.200259	0.179088	0.20447	0.152251	0.14932	0.184016	0.119496	0.13239	0.246252
0.162777	0.186919	0.148362	0.123611	0.153674	0.185817	0.130824	0.174453	0.174453	0.135073	0.209511	0.132195	0.136999	0.184233	0.225592	0.166212	0.240407	0.160357	0.213059	0.219792	0.219792	0.166482	0.190487	0.198165	0.225426	0.224612	0.18386	0.220692	0.190316	0.17322	0.194275	0.177189	0.177189	0.1898	0.151819	0.146429	0.134418	0.16225	0.180098	0.186676	0.200457	0.162206	0.210706	0.188815	0.188815	0.165973	0.188693	0.141084	0.159808	0.230293
0.1505	0.142631	0.178004	0.210815	0.194072	0.136886	0.155472	0.183431	0.184763	0.116163	0.241757	0.184697	0.184888	0.190105	0.223437	0.236821	0.224774	0.194935	0.237799	0.219382	0.23341	0.260923	0.219109	0.23158	0.235906	0.21399	0.183284	0.208263	0.222303	0.224265	0.200662	0.189949	0.170883	0.183915	0.219155	0.123043	0.188718	0.180251	0.163289	0.113901	0.113901	0.204849	0.184387	0.168825	0.182467	0.19525	0.197934	0.183575	0.190902	0.193644
0.193698	0.174984	0.205603	0.137367	0.184863	0.184863	0.177998	0.180669	0.179048	0.146169	0.148908	0.148712	0.163566	0.182068	0.157383	0.184941	0.196461	0.212761	0.168163	NaN	0.181096	0.180437	0.218943	0.220997	0.209523	0.248899	0.177684	0.222297	0.223736	0.223346	0.19296	0.226788	0.228768	0.203296	0.203751	0.201255	0.1975	0.138603	0.205512	0.21933	0.15861	0.190356	0.169136	0.192227	0.197437	0.197437	0.171849	0.206115	0.164611	0.22438
0.172536	0.173113	0.115064	0.191925	0.149817	0.178042	0.162011	0.178211	0.170001	0.184539	0.172073	0.166486	0.169275	0.169275	0.184843	0.164364	0.207087	0.193177	0.170686	0.20793	0.154336	0.135565	0.186703	0.212563	0.212445	0.212445	0.203325	0.174258	0.199639	0.200671	0.206418	0.183013	0.203744	0.137654	0.174454	0.199118	0.204479	0.204479	0.181126	0.199708	0.219695	0.217432	0.19906	0.19474	0.180366	0.192366	0.183645	0.157856	0.181721	0.181721
0.169994	0.170211	0.164075	0.190734	0.183739	0.178028	0.130137	0.194591	0.184589	0.170853	0.211534	0.190788	0.128129	0.171728	0.191709	0.234281	0.203409	0.221885	0.223061	0.206998	0.154801	0.204075	0.235487	0.300659	0.246071	0.251239	0.178669	0.15099	0.254534	0.178495	0.233623	0.183515	0.156631	0.125567	0.191213	0.210576	0.184728	0.223486	0.173606	0.12613	0.147303	0.205858	0.218636	0.155484	0.173918	0.173918	0.173373	0.180433	0.163181	0.167381
0.199671	0.137537	0.167047	0.163995	0.191335	0.184119	0.190134	0.185881	0.180163	0.218856	0.167094	0.210087	0.155234	0.155234	0.164104	0.17005	0.19086	0.189433	0.171071	0.188758	0.237125	0.187391	0.212817	0.171594	0.210222	0.210222	0.217297	0.224848	0.254762	0.164015	0.22967	0.149044	0.23719	0.142699	0.141021	0.158793	0.239757	0.239757	0.20509	0.134771	0.201918	0.218968	0.174009	0.151532	0.19798	0.17194	0.194428	0.180567	0.141985	0.143181
0.113285	0.170984	0.190229	0.184797	0.167016	0.140471	0.166204	0.155342	0.149684	0.16578	0.170685	0.171731	0.185275	0.194751	0.151	0.185512	0.21717	0.169751	0.212444	0.15658	0.137941	0.219259	0.125577	0.199989	0.237939	0.272438	0.228634	0.229838	0.229707	0.223757	0.230658	0.124586	0.220158	0.151171	0.143432	0.186158	0.187655	0.172063	0.18006	0.215062	0.146142	0.160481	0.176665	0.172249	0.163372	0.141245	0.187155	0.183296	0.180238	0.162003
0.13201	0.160329	0.160329	0.14026	0.157725	0.16456	0.148796	0.144707	0.165677	0.149121	0.211194	0.18831	0.191895	0.138209	0.157734	0.188159	0.215544	0.173368	0.228255	0.175735	0.194714	0.17104	0.195979	0.212693	0.192067	0.180188	0.225572	0.245555	0.219523	0.203435	0.245117	0.235401	0.200099	0.199558	0.194644	0.153571	0.184966	0.222836	0.196458	0.192379	0.200644	0.165468	0.145591	0.162722	0.183766	0.183287	0.178971	0.17163	0.139853	0.207639
0.194654	0.126186	0.157935	0.161829	0.152198	0.196236	0.161994	0.18431	0.205958	0.188562	0.192412	0.195122	0.17717	0.177402	0.166598	0.173699	0.200588	0.19307	0.239334	0.245951	NaN	0.16459	0.206235	0.261433	0.237429	0.210356	0.249133	0.149783	0.240657	0.218526	0.239538	0.214817	0.138625	0.196082	0.179799	0.231857	0.220596	0.203577	0.195276	0.185277	0.146902	0.156278	0.231357	0.22062	0.164888	0.206799	0.197704	0.177074	0.16939	0.171487
0.16916	0.202048	0.202048	0.195803	0.181789	0.195673	0.177806	0.195743	0.184315	0.195521	0.1168	0.1168	0.181555	0.156827	0.177143	0.178592	0.239972	0.214934	0.240231	0.129818	0.21719	0.245979	0.219953	0.196192	0.191451	0.249056	0.196891	0.217838	0.216322	0.221429	0.210787	0.206417	0.15285	0.213553	0.204395	0.200414	0.189947	0.240134	0.187992	0.18892	0.178309	0.223093	0.174671	0.204357	0.203151	0.186119	0.21174	0.212205	0.210363	0.143008
0.18228	0.146614	0.199239	0.199239	0.200817	0.145953	0.150495	0.150351	0.151041	0.109787	0.125924	0.156527	0.177481	0.148731	0.165254	0.173229	0.215148	0.175439	0.194814	0.246008	0.164446	0.196847	0.168517	0.24311	0.217462	0.155679	0.155149	0.179998	0.212489	0.223862	0.159009	0.159009	0.245474	0.147132	0.196852	0.178522	0.220682	0.21673	0.169048	0.188342	0.19248	0.143987	0.125682	0.214695	0.202066	0.171247	0.175652	0.165845	0.0971954	0.152911
0.168682	0.171756	0.198117	0.175644	0.191579	0.188191	0.187637	0.178474	0.187854	0.175387	0.154386	0.199762	0.116289	0.176733	0.207384	0.173213	0.18972	0.219738	0.202174	0.191208	0.213815	0.20926	0.218678	0.191469	0.190986	0.210359	0.210359	0.232582	0.240823	0.183447	0.17921	0.219993	0.203582	0.184935	0.187838	0.173938	0.131991	0.151503	0.151503	0.200127	0.169661	0.206576	0.129572	0.165999	0.165664	0.143311	0.180288	0.191143	0.169225	0.204036
0.177858	0.191877	0.195303	0.184213	0.171386	0.198081	0.177059	0.186755	0.178213	0.194846	0.163516	0.21115	0.189676	0.199064	0.166793	0.216221	0.201847	0.194666	0.172924	0.2032	0.200464	0.159704	0.180078	0.199402	0.225231	0.227655	0.203091	0.175508	0.150799	0.181929	0.20115	0.173883	0.192919	0.206415	0.20248	0.206567	0.159277	0.186061	0.19365	0.206782	0.203814	0.147878	0.178486	0.223163	0.161203	0.143479	0.159789	0.147859	0.122515	0.178007
0.205794	0.220453	0.227649	0.181291	0.201991	0.176333	0.198474	0.14361	0.202093	0.219455	0.219635	0.165624	NaN	0.157289	0.19829	0.214824	0.195227	0.224279	0.155697	0.160491	0.164132	0.146878	0.204625	0.219934	0.197128	0.196056	0.174668	0.223586	0.211917	0.156034	0.151084	0.201928	0.215104	0.224969	0.234646	0.231064	0.184872	0.226458	0.164395	0.186397	0.170422	0.171801	0.133145	0.201793	0.156367	0.183491	0.183059	0.13443	0.169413	0.17825
0.207016	0.161886	0.191242	0.192295	0.192295	0.132837	0.230845	0.181919	0.225076	0.18409	0.208611	0.190074	0.230885	0.193532	0.15671	0.20923	0.21317	0.214306	0.194739	0.21198	0.260623	0.239187	0.227038	0.232103	0.19938	0.214555	0.223259	0.193718	0.182885	0.169975	0.195461	0.187243	0.142285	0.206028	0.160961	0.17285	0.205973	0.1573	0.203872	0.20985	0.214833	0.216508	0.215408	0.215408	0.199772	0.169363	0.166414	0.148588	0.136635	0.197145
NaN	0.157605	0.192442	0.206746	0.166843	0.172458	0.16166	0.187914	0.206739	0.190678	0.219618	0.175171	0.175171	0.187102	0.196807	0.198495	0.168194	0.174761	0.206682	0.149123	0.226722	0.232753	0.203517	0.172394	0.172394	0.190573	0.173967	0.174018	0.186094	0.163034	0.132507	0.116547	0.177246	0.193825	0.16693	0.175836	0.175836	0.194404	0.161975	0.203398	0.138727	0.165568	0.16985	0.205615	0.225433	0.176999	0.245501	0.184117	0.184117	0.162696
0.168907	0.169942	0.141327	0.172216	0.172216	0.211689	0.191745	0.190534	0.185455	0.178204	0.202204	0.164781	0.23751	0.23751	0.205132	0.186639	0.207942	0.191479	0.21506	0.214489	0.250675	0.224833	0.165389	0.211853	0.200838	0.196326	0.18478	0.240692	0.182942	0.213057	0.170988	0.173292	0.20924	0.141532	0.179448	0.143085	0.17148	0.0957492	0.148287	0.172356	0.172356	0.235873	0.192022	0.16069	0.162083	0.144545	0.148229	0.149988	0.188251	0.186291
0.152842	0.159484	0.164117	0.178557	0.146191	0.191074	0.190366	0.214738	0.212164	0.195557	0.198134	0.208923	0.208923	0.1432	0.139757	0.206917	0.202342	NaN	0.186779	0.206126	0.220996	0.220996	0.22489	0.195149	0.190917	0.21798	0.212582	0.155817	0.194418	0.175719	0.192864	0.148218	0.173756	0.177321	0.162722	0.180813	0.188252	0.157408	0.202528	0.19331	0.157657	0.193388	0.14518	0.18899	0.168917	0.165921	0.157606	0.179117	0.167823	0.188688
0.176039	0.173011	0.12963	0.132952	0.157391	0.171359	0.118019	0.161404	0.181267	0.2119	0.255903	0.193941	0.216766	0.181359	0.18613	0.207733	0.161519	0.24079	0.187353	0.207077	0.198304	0.195236	0.186393	0.174368	0.201534	0.223438	0.180168	0.179254	0.191183	0.191183	0.160907	0.129423	0.139955	0.192886	0.174098	0.119462	0.10747	0.139341	0.0992711	0.179038	0.105652	0.105652	0.136549	0.132449	0.180109	0.169348	0.188404	0.173826	0.173093	0.15802
0.124785	0.178326	0.100221	0.19148	0.185187	0.211477	0.149593	0.185634	0.13216	0.216432	0.195929	0.198949	0.150529	0.129356	0.224824	0.13571	0.166491	0.137324	0.161874	0.233205	0.200212	0.24646	0.160778	0.179165	0.166382	0.173979	0.148463	0.205581	0.190214	0.143783	0.181912	0.197726	0.142997	0.206076	0.193946	0.211681	0.21119	0.185823	0.144895	0.187951	0.167551	0.152718	0.151544	0.1882	0.158955	0.174047	0.13122	0.171163	0.171163	0.139196
0.199219	0.161443	0.193524	0.156966	0.207209	0.207209	0.166405	0.184128	0.211435	0.184533	0.191872	0.193528	0.182367	0.269221	0.174934	0.213337	0.133691	0.133691	0.246431	0.159659	0.178913	0.240475	0.163885	0.214899	0.192404	0.205371	0.219531	0.231905	0.169747	0.169747	0.189862	0.187995	0.117061	0.193112	0.179023	0.148254	0.14902	0.186311	0.16325	0.169701	0.168782	0.169001	0.136179	0.172362	0.192698	0.166412	0.135514	0.186217	0.123826	0.11569
0.175747	0.176925	0.176215	0.161451	0.209587	0.126674	NaN	0.151759	0.220096	0.186752	0.198496	0.201711	0.196815	0.169666	0.177498	0.148381	0.219329	0.246052	0.192177	0.217047	0.241493	0.116597	0.167282	0.209292	0.154721	0.187526	0.141061	0.19824	0.212347	0.173392	0.180857	0.151769	0.194654	0.171506	0.179526	0.192863	0.20235	0.187567	0.133268	0.128648	0.147724	0.134872	0.145464	0.192223	0.166781	0.171701	0.174677	0.163772	0.163693	0.149342
0.13343	0.146089	0.146089	0.189687	NaN	0.196646	0.219986	0.219886	0.196013	0.223462	0.181333	0.173277	0.2069	0.211234	0.187416	0.22516	0.134185	0.134185	0.216611	0.201956	0.187771	0.201871	0.205519	0.150258	0.140635	0.154518	0.142591	0.201345	0.20564	0.201942	0.161115	0.188017	0.152596	0.158878	0.131951	0.177382	0.180897	0.147725	0.178585	0.129842	0.161979	0.164843	0.178658	0.175115	0.123743	0.148343	0.174561	0.161562	0.147536	0.125632
0.158418	0.19513	0.163341	0.162983	0.206785	0.182248	0.133269	0.132885	0.163827	0.192644	0.192644	0.191682	0.110865	0.129398	0.195504	0.187048	0.146442	0.160951	0.211085	0.181587	0.240425	0.245016	0.245016	0.201784	0.138448	0.125628	0.218551	0.206398	0.187893	0.1929	0.178186	0.200019	0.177892	0.12857	0.12857	0.127213	0.125421	0.166509	0.113464	0.141162	0.1411	0.178664	0.178788	0.137368	0.150795	0.162873	0.172875	0.19228	0.166011	0.114058
0.187815	0.217514	0.217514	0.190314	0.189682	0.196489	0.191857	0.178683	0.212541	0.140833	0.195421	0.240811	0.212018	0.229563	0.220787	0.16646	0.167667	0.204558	0.173897	0.19989	0.197939	0.225035	0.203365	0.214204	0.194926	0.12275	0.187333	0.174586	0.171079	0.159447	0.169874	0.205871	0.157909	0.174887	0.0997475	0.128046	0.136395	0.143702	0.178136	0.163141	0.156112	0.1283	0.130765	0.148833	0.135165	0.18865	0.110756	0.114839	0.127987	0.16169
0.172428	0.153016	0.198347	0.189483	0.180145	0.175557	0.191954	0.206093	0.208235	0.144226	0.144226	0.187608	0.199163	0.161011	0.130278	0.132457	0.181003	0.170614	0.219265	0.168978	0.191342	0.160053	0.160053	0.179385	0.175326	0.174972	0.120114	0.144982	0.20241	0.169539	0.190724	0.170893	0.175039	0.144759	0.144759	0.152443	0.177473	0.150335	0.178007	0.114881	0.165616	0.132293	0.115513	0.116862	0.17783	0.166976	0.166976	0.13542	0.168199	0.18543
0.123757	0.149078	0.149078	0.207354	0.108697	0.14844	0.136827	0.161249	0.207064	0.128151	0.123732	0.165453	0.201682	0.13366	0.170178	0.207978	0.232174	0.150984	0.194433	0.196922	0.190791	0.197031	0.202321	0.175635	0.123768	0.167955	0.166634	0.174878	0.132403	0.158886	0.181414	0.138932	0.107067	0.153785	0.119297	0.166427	0.155923	0.122568	0.172816	0.12632	0.145795	0.139657	0.178986	0.118849	0.0946015	0.123788	0.175804	0.19384	0.198914	0.144642
0.154132	0.166746	0.184211	0.188288	0.193248	0.198462	0.166955	0.184274	0.151105	0.211009	0.211009	0.181282	0.199488	0.187438	0.166584	0.225121	0.206788	0.117054	0.207005	0.174889	0.221549	0.183596	0.183596	0.18014	0.190695	0.159131	0.173863	0.170247	0.205484	0.181701	0.202019	0.184174	0.164217	0.13702	0.13702	0.152944	0.191399	0.150993	0.180631	0.117966	0.117924	0.150293	0.184245	0.126763	0.147966	0.190547	0.190547	0.185739	0.189137	0.180046
0.202922	0.167289	0.18058	0.147674	0.215628	0.195955	0.18175	0.156802	0.199849	0.218955	0.224242	0.127966	0.240424	0.211675	0.195756	0.209475	0.212808	0.255652	0.195237	0.191656	0.221529	0.1595	0.190338	0.138665	0.189217	0.143816	0.190963	0.23154	0.205322	0.224359	0.195018	0.195924	0.182097	0.193137	0.0899671	0.185671	0.129124	0.112918	0.113139	0.204923	0.125668	0.157234	0.157234	0.152792	0.189325	0.131267	0.161028	0.18601	0.20538	0.161621
0.151323	NaN	0.17829	0.159129	NaN	0.225708	0.157291	0.165274	0.188421	0.20623	0.163957	0.209068	0.191261	0.194402	0.224484	0.1327	0.169565	0.213071	0.193753	0.191404	0.20651	0.249025	0.255477	0.200971	0.233538	0.226003	0.226693	0.19987	0.205289	0.202785	0.21841	0.205218	0.203857	0.134837	0.14903	0.147547	0.155459	0.138271	0.198534	0.16919	0.155855	0.172572	0.125937	0.171551	0.152307	0.133703	0.13125	0.100338	0.152371	0.163317
0.187459	0.186087	0.172559	0.159405	0.182923	0.199268	0.151286	0.187915	0.147849	0.132413	0.134242	0.206668	0.217293	0.175906	0.216413	0.216413	0.268239	0.16692	0.199424	0.153191	0.224321	0.217538	0.254642	0.178392	0.182047	0.162174	0.218196	0.218196	0.233881	0.170109	0.190885	0.216815	0.181232	0.198806	0.120761	0.143217	0.143217	0.156848	0.189341	0.189341	0.13652	0.182531	0.172092	0.168165	0.114203	0.156486	0.152246	0.179567	0.185276	0.163314
0.173085	0.183899	0.160861	0.184606	0.18878	0.224375	0.193128	0.215031	0.215031	0.188265	0.219402	0.142556	0.161347	0.175761	0.178183	0.211124	0.188526	0.156694	0.181882	0.213647	0.213647	0.185799	0.209082	0.217648	0.217504	0.163672	0.198087	0.203209	0.196652	0.231625	0.224925	0.159608	0.220156	0.20218	0.180065	0.183573	0.142844	0.168617	0.119522	0.126053	0.141416	0.140969	0.136651	0.181635	0.166444	0.193219	0.197577	0.197577	0.169539	0.16139
0.159337	0.157946	0.142511	0.147377	0.140669	0.153742	0.153269	0.188374	0.193525	0.200902	0.192477	0.172646	0.20232	0.183657	0.247516	0.247516	0.209287	0.18181	0.300124	0.111598	0.166195	0.255058	0.258496	0.174377	0.234485	0.24507	0.14645	0.266881	0.20541	0.143559	0.240944	0.219118	0.161767	0.208837	0.13616	0.136178	0.174651	0.192866	0.175598	0.178765	0.198183	0.155762	0.181681	0.167155	0.161232	0.161099	0.191376	0.1675	0.172663	0.161225
0.174442	0.1998	0.172548	0.164491	0.172428	0.130307	0.184478	0.161185	0.161261	0.202589	0.135455	0.156198	0.180489	0.245943	0.231688	0.18597	0.257446	0.171717	0.219793	0.257118	0.20665	0.27347	0.272303	0.206421	0.201	0.195875	0.197669	0.148929	0.133849	0.191076	0.16025	0.155975	0.206134	0.152015	0.195777	0.175747	0.143938	0.194487	0.185034	0.179161	0.171909	0.155298	0.166158	0.150422	0.174708	0.145547	0.179975	0.179975	0.144033	0.124367
0.148269	0.171975	0.191456	0.173964	0.176781	0.20224	0.146408	0.220642	0.165374	0.169416	0.189199	0.20211	0.242005	0.192661	0.188632	0.27305	0.128496	0.167277	0.175232	0.126263	0.148793	0.236814	0.119566	0.209744	0.199311	0.180645	0.187025	0.186552	0.186824	0.160237	0.200855	0.180276	0.203074	0.205119	0.191642	0.174899	0.195703	0.107206	0.219053	0.211456	0.176583	0.177856	0.188383	0.149751	0.180942	0.188261	0.171131	0.126054	0.157332	0.0979323
0.159595	0.151251	0.181748	0.16372	0.157474	0.1833	0.178843	0.147643	0.147643	0.175792	0.232304	0.22499	0.195963	0.157966	0.214236	0.247395	0.179193	0.202947	0.188608	0.164132	0.162453	0.23656	0.16598	0.212547	0.187228	0.149713	0.157274	0.15571	0.182097	0.221187	0.185767	0.235402	0.172392	0.215688	0.161216	0.21754	0.212716	0.168799	0.187963	0.214557	0.201619	0.191232	0.198907	0.16594	0.175424	0.199308	0.161431	0.177585	0.139417	0.160561
0.179572	0.176495	0.195985	0.215625	0.182061	0.182359	0.182332	0.200251	0.188473	0.211505	0.142741	0.176311	0.235582	0.235582	0.256349	0.256558	0.219575	0.178118	0.182076	0.219284	0.273575	0.274225	0.175281	0.193616	0.266618	0.202385	0.192176	0.195405	0.180473	0.230665	0.216662	0.133118	0.240589	0.171991	0.162284	0.217232	0.191081	0.160162	0.212007	0.204624	0.20235	0.198675	0.199122	0.176481	0.157401	0.165706	0.162122	0.191083	0.177625	0.137031
0.124756	0.160339	0.192455	0.139471	0.133134	0.167372	0.120595	0.17296	0.201353	0.189033	0.191868	0.156468	0.126906	0.196129	0.17651	0.200737	0.161758	0.224902	0.16655	0.183304	0.139299	0.204305	0.181234	0.175423	0.22438	0.15491	0.126948	0.170156	0.187296	0.174425	0.150583	0.184507	0.196932	0.156131	0.231212	0.178086	0.214585	0.155867	0.199413	0.181246	0.198631	0.196162	0.22767	0.195281	0.142255	0.196544	0.21	0.19222	0.186169	0.208116
0.172907	0.142893	0.114988	0.173411	0.158175	0.162448	0.153574	0.104983	0.171902	0.166084	0.183634	0.117031	0.18227	NaN	0.173018	0.196373	0.220685	0.242733	0.156734	0.17494	0.151734	0.136619	0.159519	0.185649	0.166126	0.207388	0.236367	0.16746	0.195786	0.181604	0.165982	0.146645	0.207215	0.216263	0.131794	0.150854	0.166548	0.220387	0.205713	0.20972	0.22867	0.214284	0.180315	0.195068	0.199097	0.148434	0.202009	0.201141	0.181314	0.143883
0.144956	0.225696	0.139213	0.202773	0.12835	0.217311	0.127179	0.180134	0.186311	0.14759	NaN	NaN	0.198545	0.200272	0.18197	0.175289	0.204733	0.144637	0.144637	0.201548	0.204355	0.2247	0.26555	0.20858	0.218754	0.168545	0.214678	0.206924	0.192317	0.168627	0.212295	0.210383	0.212876	0.172317	0.138277	0.177783	0.185345	0.206869	0.209358	0.247874	0.0931694	0.194249	0.188798	0.23224	0.210298	0.212475	0.211617	0.197133	0.223089	0.204512
0.17093	0.159669	0.175879	0.173042	0.179039	0.148316	0.123095	0.202743	0.214953	0.20682	0.19545	0.15585	0.159484	0.195924	0.200362	0.200575	0.217913	NaN	0.189679	0.3002	0.19144	0.174653	0.2104	0.154122	0.180638	0.132637	0.174998	0.11468	0.200172	0.124187	0.199703	0.216802	0.177748	0.215947	0.225135	0.169998	0.216225	0.215093	0.197504	0.218958	0.221154	0.189087	0.195922	0.201965	0.114116	0.181989	0.161329	0.181709	0.211442	0.135497
0.199499	0.175509	0.214695	NaN	NaN	0.208161	0.162324	0.203373	0.164733	0.219876	0.196667	0.194374	0.224076	0.193315	0.196105	0.175858	0.188554	0.203499	0.206754	0.174853	0.17217	0.131891	0.247403	0.206671	0.181803	0.164803	0.164287	0.188973	0.23072	0.194824	0.21074	0.202592	0.207019	0.20134	0.181405	0.17668	0.182493	0.195159	0.240727	0.194673	0.197966	0.177937	0.177228	0.189014	0.156145	0.186088	0.212551	0.175783	0.166006	0.180723
0.192266	0.169409	0.169409	0.169995	0.178323	0.18396	0.224037	0.17725	0.177807	0.107533	0.195518	0.182101	0.167305	0.192487	0.231547	0.231982	0.211647	0.147206	0.223631	0.195749	0.171197	0.160631	0.171347	0.246551	0.201373	0.18562	0.202023	0.202048	0.18871	0.24149	0.153711	0.132944	0.153803	0.191707	0.191707	0.195644	0.172447	0.199862	0.156044	0.176151	0.176822	0.144458	0.144002	0.20096	0.184667	0.193869	0.18489	0.183554	0.198813	0.200936
0.182151	NaN	0.126248	NaN	NaN	0.17094	0.17094	0.178462	0.198852	0.191847	0.218694	0.202497	0.212677	0.191514	0.185629	0.202689	0.248856	0.208647	0.232917	0.226669	0.223423	0.210606	0.202317	0.185537	0.182769	0.160952	0.179155	0.212807	0.191384	0.189479	0.191955	0.215004	0.236154	0.20665	0.199449	0.178435	0.190566	0.184351	0.18458	0.18458	0.199389	0.206505	0.187315	0.184763	0.12284	0.165563	0.174455	0.115177	0.181138	0.216304
0.129131	0.139147	0.139147	0.151795	0.198946	0.201813	0.193477	0.212627	0.173645	0.196334	0.158243	0.202856	0.196509	0.200709	0.200709	0.189523	0.132551	0.185111	0.224175	0.20468	0.161236	0.191734	0.174698	0.24134	0.172316	0.177696	0.208759	0.189342	0.189847	0.211159	0.19322	0.211944	0.182993	0.216592	0.196259	0.246935	0.207476	0.153319	0.174277	0.145568	0.153466	0.179501	0.164045	0.163219	0.231438	0.167376	0.199932	0.184606	0.206932	0.214775
0.173857	0.217318	0.163371	0.212138	0.144617	0.12432	0.159296	0.159296	0.217289	0.181898	0.224241	0.212714	0.187894	0.140438	0.203076	0.224283	0.184562	0.195201	0.137616	0.137616	0.175423	0.212022	0.219876	0.202581	0.20648	0.18915	0.208889	0.183183	0.189413	0.17267	0.18995	0.18995	0.257285	0.240841	0.199463	0.223896	0.206082	0.210711	0.152159	0.155249	0.226238	0.185359	0.18763	0.18763	0.205451	0.165176	0.174155	0.18542	0.204096	0.193673
0.145488	0.152801	0.152801	0.191822	0.157796	0.155093	0.180411	0.15177	0.151256	0.15276	0.178941	0.176502	0.195448	0.210254	0.191597	0.23678	0.201734	0.201322	0.197954	0.187355	0.188893	0.211105	0.182095	0.171324	0.156744	0.0899096	0.141435	0.168592	0.147315	0.141128	0.195418	0.179782	0.260655	0.204511	0.201491	0.182247	0.17532	0.184963	0.19985	0.184405	0.200344	0.190745	0.192641	0.178514	0.144743	0.19484	0.161295	0.183274	0.162696	0.24018
0.100129	0.175184	0.191295	0.197682	0.201266	0.225996	0.1515	0.1515	0.169085	0.185231	0.181729	0.179842	NaN	0.22077	0.131563	0.156566	0.1702	0.181785	0.231908	0.231908	0.193538	0.212749	0.198843	0.201839	0.157865	0.153888	0.201169	0.153569	0.187629	0.184908	0.173153	0.173153	0.140498	0.170096	0.17475	0.2263	0.168538	0.144242	0.207097	0.192089	0.185418	0.20131	0.137011	0.137011	0.191699	0.189405	0.185474	0.208498	0.115498	0.212046
NaN	0.20116	0.19856	0.222026	0.225209	0.224646	0.23903	0.203304	0.155342	0.15482	0.146915	0.12044	0.184546	0.188432	0.176253	0.220393	0.247734	0.1394	NaN	0.157294	0.181638	0.166215	0.20274	0.181894	0.195579	0.195886	0.163367	0.207206	0.189973	0.24367	0.199684	0.146657	0.179203	0.182629	0.207803	0.158425	0.165624	0.160729	0.159028	0.194411	0.232165	0.167015	0.163679	0.191141	0.166817	0.192902	0.153094	0.242235	0.156317	0.198356
0.207118	0.192318	0.181396	0.180866	0.196446	0.20672	0.214598	0.214598	0.159148	0.182128	0.214336	0.191162	0.149197	0.185663	0.202399	0.170579	0.240571	0.184323	0.112496	0.112496	0.188068	0.212514	0.201825	0.172433	0.164302	0.0847833	0.193456	0.137032	0.137776	0.18959	0.204955	0.165985	0.23112	0.19772	0.199749	0.180926	0.184463	0.206932	0.166633	0.198133	0.198133	0.184492	0.186155	0.191393	0.168052	0.171719	0.18426	0.175651	0.179005	0.167269
0.175806	0.184668	0.2215	0.179527	0.140327	0.192404	0.185014	0.167836	0.197624	0.228172	0.220936	0.156717	0.156717	0.248044	0.127925	0.210263	0.176227	NaN	0.212128	0.201069	0.194423	0.187886	0.220326	0.196079	0.196079	0.157136	0.184375	0.127259	0.133744	0.16291	0.170935	0.159148	0.181002	0.179052	0.155428	0.140375	0.140375	0.143095	0.157262	0.14557	0.15002	0.128584	0.174873	0.210737	0.171772	0.210647	0.227261	0.149585	0.149585	0.148838
0.220472	0.161285	0.187585	0.186836	0.225972	0.194259	0.225041	0.225571	0.165978	0.181464	0.193834	0.17735	0.155954	0.193584	0.170121	0.19158	0.152325	0.181189	0.140051	0.195353	0.159437	0.181655	0.171625	0.166818	0.141736	0.125995	0.168651	0.196169	0.137959	0.24664	0.217582	0.174253	0.199558	0.163885	0.185265	0.163891	0.158394	0.178754	0.17525	0.181713	0.202853	0.157231	0.174795	0.124726	0.144117	0.16466	0.210294	0.174519	0.200767	0.21951
0.199481	0.121338	0.221545	0.218867	0.187421	0.166972	0.181746	0.179247	0.209693	0.188346	0.171454	0.220048	0.220048	0.228839	0.237266	0.179306	NaN	0.199784	0.208952	0.210784	0.182502	0.156789	0.129377	0.168163	0.168163	0.190088	0.158648	0.186469	0.185357	0.20432	0.188734	0.251844	0.148917	0.156654	0.180882	0.227067	0.227067	0.215482	0.208856	0.168768	0.168127	0.158866	0.178991	0.172875	0.205142	0.226597	0.177067	0.17881	0.17881	0.148539
0.179369	0.203121	0.140283	0.183734	NaN	NaN	0.202191	0.194809	0.188565	0.1804	0.191452	0.13311	0.147166	0.173005	0.147038	0.202327	0.187641	0.187641	0.202107	0.216098	0.159163	0.189675	0.173488	0.162004	0.11482	0.140747	0.108191	0.169296	0.189287	0.189287	0.174906	0.15866	0.152078	0.135665	0.188841	0.166433	0.160722	0.246316	0.1616	0.232129	0.188961	0.160096	0.217932	0.19898	0.089149	0.250925	0.154635	0.140209	0.116007	0.126999
0.181244	NaN	0.207554	0.196025	0.199335	0.193957	0.216528	NaN	0.195354	0.175362	0.172116	0.21221	0.21221	0.199002	0.194413	NaN	NaN	0.195423	0.220031	0.221294	0.181568	0.196183	0.156274	0.192046	0.192046	0.200799	0.200897	0.172539	0.201719	0.185313	0.200297	0.149996	0.20082	0.20096	0.188018	0.216167	0.156706	0.188036	0.166691	0.181396	0.233221	0.14909	0.179318	0.250965	0.157389	0.186042	0.158203	0.168179	0.218064	0.224253
0.207514	0.226411	0.222565	0.239787	0.186017	0.22681	0.220758	0.24061	0.193045	0.193064	0.197391	0.226154	0.244514	0.21371	0.175356	0.209883	0.195293	0.181262	0.221295	0.195463	0.179849	0.195801	0.206943	0.205943	0.203144	0.108938	0.189053	0.189646	0.172766	0.136476	0.136255	0.232852	0.210683	0.100437	0.193366	0.154503	0.148397	0.153061	0.172687	0.149503	0.210399	0.176132	0.20312	0.140713	0.154602	0.173225	0.179096	0.17972	0.193242	0.241608
0.155084	0.217735	0.220734	0.23693	0.173433	NaN	0.194994	0.176153	0.179937	0.206245	0.187323	0.140487	0.160482	0.247498	NaN	0.168432	0.225147	0.222743	0.231046	0.208569	0.22072	0.208064	0.179684	0.172317	0.126252	0.232758	0.14857	0.176068	0.200035	0.236088	0.136699	0.200009	0.18494	0.155683	0.193601	0.178424	0.177858	0.148421	0.203809	0.145675	0.226779	0.226925	0.129315	0.207173	0.137329	0.137329	0.128252	0.157229	0.173423	0.18408
0.173799	0.177274	0.177274	NaN	0.162341	0.219334	0.217592	0.136811	0.175918	0.200546	0.193711	0.223979	0.189161	0.237398	0.224274	0.199389	0.219239	0.219239	0.161108	0.181452	0.156816	0.181757	0.12607	0.215322	0.191806	0.170076	0.18715	0.195613	0.122898	0.122898	0.166681	0.179432	0.157418	0.193281	0.257156	0.223725	0.155634	0.163879	0.146032	0.165562	0.200589	0.200589	0.188071	0.239019	0.205501	0.196949	0.23954	0.219206	0.18086	0.234111
0.165063	0.160862	0.170044	0.209014	0.197569	0.251157	0.221871	0.202596	0.172475	0.206791	0.206791	0.169285	0.213177	0.203346	0.217105	0.180661	0.202301	0.139676	0.207813	0.19711	0.193991	0.175642	0.178476	0.172657	0.185965	0.172924	0.154149	0.163921	0.179555	0.164096	0.140293	0.162357	0.169055	0.18344	0.209404	0.201882	0.182999	0.182999	NaN	0.190324	0.185976	0.165628	0.175611	0.099187	0.199356	0.201411	0.204914	0.208038	0.178089	0.181565
0.137988	0.198823	0.198823	0.200944	0.206237	0.159818	0.18522	0.153294	0.188818	NaN	NaN	NaN	0.195155	0.256928	0.213332	0.193759	0.145494	0.202998	0.149384	0.17902	0.16835	0.201667	0.172702	0.156327	0.169799	0.18885	0.170478	0.173318	0.163745	0.149813	0.126865	0.145454	0.126883	0.128139	0.194228	0.161657	0.133857	0.252612	0.160095	0.150735	0.200331	0.177083	0.189317	0.231892	0.260074	0.169543	0.193641	0.204882	0.238995	0.225173
0.182145	0.178464	0.193666	0.174739	0.190071	0.206348	0.20585	0.241853	0.174975	0.170525	0.170525	0.209226	0.246097	0.231993	0.134503	0.207117	0.220774	0.189997	0.14652	0.150978	0.224826	0.185606	0.16333	0.155939	0.200012	0.121519	0.186277	0.204333	0.13702	0.136789	0.145229	0.130945	0.19511	0.185604	0.16684	0.111719	0.188416	0.162421	0.170191	0.184894	0.176553	0.210371	0.132286	0.25052	0.231474	0.16138	0.173974	0.199996	0.172458	0.185162
0.17481	0.175236	0.144374	0.146043	0.226952	0.193734	0.220503	0.222396	0.173347	0.181474	0.154954	0.194214	0.219478	0.186143	0.174092	0.169366	0.185509	0.202514	0.183647	0.160489	0.151385	0.17668	0.153841	0.139573	0.16701	0.100124	0.17485	0.176132	0.129005	0.138778	0.144379	0.155291	0.160499	0.166797	0.185326	0.169546	0.168091	0.13058	0.141191	0.157502	0.221472	0.199167	0.172896	0.146903	0.182197	0.239127	0.166383	0.211121	0.212115	0.211505
0.220284	0.222777	0.169725	NaN	NaN	0.145781	0.198335	NaN	0.199045	NaN	NaN	0.206057	0.174831	0.224853	0.20756	0.166992	0.133291	0.134267	0.132831	0.177628	0.191146	0.185267	0.178423	0.176079	0.140246	0.181587	0.172289	0.149684	0.182369	0.167149	0.193512	0.176062	0.181797	0.196212	0.196212	0.179555	0.144728	0.180712	0.143633	0.130983	0.174866	0.210773	0.163418	0.174872	0.177718	0.167032	0.170253	0.170253	0.232549	0.195523
0.161813	0.199084	0.160157	0.221548	0.220175	0.222238	0.156887	0.202938	0.215109	0.125288	0.175562	0.213968	0.192236	0.160449	0.167608	0.167608	0.147347	0.148144	0.172701	0.201042	0.161468	0.153736	0.216839	0.14004	0.175869	0.161126	0.163593	0.217027	0.132095	0.189162	0.192374	0.191909	0.194049	0.144992	0.15009	0.199861	0.20055	0.163572	0.181609	0.146302	0.168777	0.173433	0.183917	0.169733	0.192872	0.133129	0.185722	0.129137	0.180614	0.155162
NaN	0.198128	0.159562	NaN	0.226947	0.221565	0.219077	0.20185	0.157013	0.185556	0.20419	0.230845	0.200706	0.191505	0.197016	0.136636	0.174918	0.193595	0.236124	NaN	0.200588	0.206961	0.191966	0.195928	0.125856	0.252265	0.196236	0.151677	0.154219	0.146593	0.181763	0.178464	0.170138	0.183251	0.205454	0.178746	0.158539	0.200694	0.195489	0.159781	0.215249	0.15935	0.155724	0.225178	0.129726	0.145885	0.165027	0.15843	0.178657	0.191608
0.176438	0.152959	0.147058	0.181964	0.229626	0.232489	0.256485	0.202488	0.155115	0.168106	0.178046	NaN	0.179155	0.221027	0.15416	0.15416	0.152792	0.19668	0.220425	0.237737	0.216283	0.209496	0.226955	0.145719	0.16615	0.211621	0.183578	0.18566	0.208146	0.178935	0.193018	0.182326	0.178948	0.207681	0.157703	0.175681	0.200966	0.141934	0.173193	0.210891	0.169547	0.235606	0.206393	0.232522	0.111046	0.236179	0.224205	0.210894	0.182419	0.204411
0.22192	0.193871	0.167601	0.131548	0.246419	0.140142	0.196419	0.214829	0.193009	NaN	0.17526	0.17484	0.200072	0.176417	0.185774	0.196775	0.179357	0.202736	0.177248	0.167113	NaN	0.19619	0.173417	0.22538	0.1264	0.217146	0.187321	0.196506	0.147006	0.19649	0.179993	0.186075	0.161498	0.182816	0.174562	0.174562	0.168649	0.147714	0.193118	0.162827	0.192348	0.189207	0.14574	0.179003	0.158661	0.16604	0.168858	0.162878	0.214659	0.210846
0.202453	0.191413	0.213269	0.182172	0.190619	0.204527	0.162971	0.241752	0.214437	0.25214	0.22388	0.220347	0.155728	0.195953	0.194152	0.175599	0.175599	0.166512	0.199154	0.202419	0.213019	0.203093	0.20096	0.213301	0.195969	0.220349	0.21671	0.224779	0.224779	0.182352	0.194368	0.170038	0.155986	0.186663	0.185378	0.174921	0.13773	0.183035	0.204847	0.155427	0.155427	0.141043	0.175785	0.143246	0.163167	0.185777	0.179155	0.166673	0.148133	0.152837
NaN	0.206637	0.222491	0.208179	0.200684	0.229992	0.207875	0.208234	0.206953	0.225999	0.198126	0.164261	0.168812	0.209862	0.208492	0.174658	0.152333	0.184156	0.233584	0.182313	0.20739	0.181589	0.153543	0.178273	0.192095	0.170778	0.232999	0.189512	0.163927	0.163072	0.172738	0.163769	0.200038	0.173177	0.155872	0.143472	0.179791	0.225233	0.179608	0.169434	0.203107	0.20601	0.186661	0.140924	0.133022	0.193477	0.162801	0.207558	0.200924	0.219573
0.195227	0.185512	0.204224	0.204597	0.227398	NaN	0.209808	0.22741	0.209097	0.185451	0.23122	0.220852	0.175058	0.233831	0.198256	0.190253	0.190253	0.213749	0.167217	0.225	0.201653	0.201414	0.188482	0.207185	0.160288	0.183162	0.208779	0.189083	0.189083	0.0994847	0.187583	0.139513	0.163837	0.178937	0.162262	0.126861	0.194217	0.252791	0.166436	0.241592	0.241592	0.13611	0.0996497	0.145524	0.178753	0.162044	0.148673	0.169012	0.210252	0.184863
NaN	0.192701	0.19198	0.190281	0.21456	0.187614	0.216751	0.149206	0.149206	0.172949	0.229265	0.159466	0.204666	NaN	0.157387	0.18584	0.133338	0.22405	0.164708	0.218096	0.219903	0.184363	0.21492	0.176551	0.176461	0.195623	0.184188	0.17972	0.196695	0.196695	0.181354	0.179647	0.199883	0.175626	0.138748	0.193974	0.210512	0.136896	0.160609	0.175909	0.163099	0.149074	0.144115	0.17918	0.191541	0.178789	0.193085	0.166041	0.196468	0.19875
0.204913	0.163637	0.216906	0.205422	NaN	0.23158	0.227123	0.218768	0.238754	0.202477	0.224957	0.231534	0.168606	0.179595	NaN	0.207445	0.207445	0.13014	0.221197	0.23322	0.212608	0.195741	0.225929	0.223905	0.246114	0.206122	0.153895	0.206514	0.206514	0.168959	0.121476	0.181912	0.136598	0.114503	0.133088	0.218759	0.205444	0.176413	0.197811	0.157906	0.157906	0.129884	0.179673	0.230967	0.16897	0.172527	0.163476	0.148896	0.189543	0.192825
0.143154	0.181371	0.157574	0.199727	0.176659	0.200492	0.216287	0.22966	0.201494	0.176016	0.176918	0.180944	0.179454	0.188025	0.165007	0.191277	0.181638	0.224778	0.195607	0.202241	0.175286	0.184894	0.130306	0.142092	0.258416	0.169358	0.169296	0.163183	0.182672	0.195581	0.163233	0.15314	0.173445	0.173445	0.209808	0.218577	0.136818	0.247163	0.139637	0.164571	NaN	0.175564	0.20104	0.206021	0.176979	0.176979	0.192119	0.186079	0.215873	0.192122
0.170209	NaN	NaN	0.181523	0.185145	NaN	0.230058	0.210048	0.185028	0.16067	0.230029	0.219484	0.19859	0.210538	0.242788	0.100266	0.203097	0.203158	0.232477	0.200731	0.192298	0.192478	0.177526	0.189777	0.185329	0.16726	0.232281	0.194231	0.146444	0.194516	0.189582	0.166412	0.163409	0.129011	0.167327	0.200259	0.186276	0.18935	0.205801	0.18004	0.179481	0.203872	0.291199	0.182216	0.185639	0.151382	0.148323	0.188573	0.167874	0.170162
0.203642	NaN	NaN	0.195736	NaN	0.160771	0.13704	0.191802	0.213486	0.20554	NaN	0.185076	0.158143	0.201181	0.194383	0.188615	0.208395	0.183382	0.172926	0.184652	0.141541	0.141541	0.176446	0.15363	0.199802	0.140227	0.153778	0.132351	0.212012	0.178638	0.169152	0.173568	0.189693	0.189693	0.203569	0.211023	0.186815	0.186979	0.171383	0.205339	0.159969	0.169272	0.170521	0.187601	0.155508	0.155508	0.161759	0.183329	0.158211	0.187852
0.213236	NaN	NaN	NaN	0.195973	NaN	0.147564	0.203166	0.187928	NaN	0.226107	NaN	NaN	0.221373	0.150117	0.218154	0.203169	0.213151	0.181453	0.174959	0.157885	NaN	0.178923	0.138635	0.154324	0.19375	NaN	0.18705	0.137359	0.147747	0.226127	0.122691	0.148397	0.251659	0.187435	0.183353	0.138153	0.1936	0.226826	0.242639	0.252238	0.197062	0.182854	0.164374	0.186891	0.158447	0.169107	0.163362	0.181454	0.189147
NaN	0.220879	0.213031	0.166744	0.224901	0.188613	NaN	NaN	NaN	NaN	0.145797	0.164979	0.196652	0.181756	0.181921	0.162056	0.192981	0.167335	0.216158	0.18535	0.163861	0.163861	0.16346	0.131377	0.159562	0.176446	0.160645	0.193835	0.168604	0.162566	0.163695	0.210453	0.206458	0.223806	0.113545	0.245558	0.176365	0.20338	0.193702	0.179173	0.152325	0.214543	0.228051	0.224755	0.147281	0.190875	0.206972	0.221828	0.165174	0.198341
0.134965	0.141629	0.141629	0.199201	0.214505	0.226843	0.179357	0.207691	0.108807	0.157451	0.210672	0.196867	0.210549	0.211599	0.169862	0.205721	0.173047	0.178149	0.187655	0.143146	0.141224	0.160193	0.140592	0.185437	0.211348	0.179561	0.179561	0.122818	0.196105	0.186444	0.203119	0.169962	0.153592	0.177113	0.20623	0.217068	0.226655	0.210853	0.204724	0.253815	0.128575	0.218436	0.246341	0.1954	0.203236	0.182033	0.149175	0.149175	0.196678	0.188691
0.206459	NaN	0.195742	0.202583	0.200791	0.182276	0.154788	NaN	0.174553	0.193453	0.144068	0.155558	0.20697	0.186496	0.17588	0.180807	0.158864	0.195623	0.195923	0.195903	0.149552	0.189113	0.158626	0.122903	0.163758	0.167988	0.189763	0.160926	0.198466	0.217918	0.193066	0.113041	0.190139	0.164703	0.0992681	0.145561	0.185363	0.209897	0.110216	0.209789	0.223335	0.206612	0.217264	0.269782	0.160374	0.223335	0.217989	0.158469	0.175497	0.178625
NaN	NaN	NaN	0.207616	0.210346	0.196717	0.179946	NaN	0.222781	0.179454	NaN	NaN	0.175846	0.169969	0.191435	0.152714	0.225024	0.198805	0.172301	0.167334	0.172726	0.167936	0.153642	0.155556	0.198653	0.20274	0.20274	0.219014	0.143897	0.219303	0.165783	0.137646	0.137128	0.226823	0.160818	0.213472	0.223861	0.198736	0.221522	0.178678	0.210464	0.201427	0.218854	0.232472	0.282077	0.100784	0.199677	0.129766	0.176083	0.162756
0.207951	0.170639	0.13637	0.15719	0.173532	0.213956	0.19108	0.19108	0.177331	0.226931	0.127304	0.194312	0.191919	0.175668	0.20286	0.219463	0.124381	0.196184	0.16781	0.16781	NaN	0.142705	0.185522	0.14516	0.176004	0.207035	0.176041	0.193288	0.189432	0.173673	0.210422	0.169924	0.183324	0.242482	0.172525	0.194842	0.18595	0.166369	0.14185	0.226143	0.222127	0.212178	0.227255	0.179871	0.158193	0.198976	0.198962	0.226779	0.145435	0.153886
NaN	0.171301	0.165044	NaN	0.181538	0.247195	0.187815	0.210207	0.170006	0.120043	0.151916	0.16975	0.218083	0.123319	0.243185	0.197372	0.19669	NaN	0.201264	0.205352	0.174859	0.137503	0.178087	0.193426	0.182952	0.188635	0.146211	0.169896	0.187049	0.153696	0.170317	0.190102	0.16777	0.19247	0.230689	0.225593	0.199532	0.209705	0.112774	0.217111	0.254235	0.265359	0.161087	0.213211	0.183131	0.177687	0.171328	0.188272	0.141446	0.198667
NaN	0.201043	0.225495	0.193719	0.165196	0.198261	0.1706	NaN	NaN	0.189104	0.225649	0.160427	0.179392	0.208282	0.180304	0.196118	0.194852	0.15214	0.150145	0.172308	0.167633	NaN	0.176445	0.158559	0.158833	0.168512	0.183846	NaN	0.169007	0.185997	0.15821	0.16518	0.15244	0.175137	0.197928	0.149703	0.119853	0.11158	0.172407	0.163512	0.149862	0.194831	0.152463	0.152463	0.183279	0.20287	0.176341	0.206607	0.185014	0.203591
0.203913	0.155253	0.137079	0.17542	0.222883	0.162073	0.185172	0.146733	0.180004	0.184427	NaN	NaN	NaN	0.203075	0.202753	0.183014	0.187876	0.16712	0.171231	0.182492	0.177136	NaN	0.135948	0.195317	0.126431	0.169256	0.14236	0.127056	0.104977	NaN	0.166207	0.155518	0.158869	0.119439	0.150134	0.163593	0.163593	0.129989	0.175523	0.192878	0.146911	0.166933	0.17058	0.163328	0.225745	0.181818	0.181985	0.178364	0.178364	0.133274
0.200773	0.203241	0.250406	0.199796	0.217331	0.186648	0.192739	0.192739	0.17657	NaN	0.225785	0.181659	0.196977	0.155854	0.127653	0.124763	0.217726	0.164648	0.205983	0.215877	0.203545	0.164091	0.183907	0.16494	0.0964272	0.134768	0.140418	0.167336	0.169186	0.176073	0.182698	0.182698	0.172475	0.155539	0.206903	0.124089	0.153518	0.176682	0.16463	0.232313	0.172791	0.205097	0.237036	0.237036	0.177792	0.202274	0.15783	0.251318	0.187159	0.130867
0.155501	0.174399	0.203882	0.219147	0.169288	0.166052	0.15095	0.173517	0.154932	0.172821	0.169782	0.216365	0.16327	0.207004	0.22016	0.155206	0.176767	0.166076	0.18463	0.196108	0.143736	0.158557	0.179782	0.167241	0.167241	0.149253	0.153931	0.180372	0.176688	0.164641	0.182497	0.132015	0.129273	0.19934	0.18373	0.174227	0.156147	0.167253	0.157792	0.182554	0.151994	0.209056	0.217821	0.13455	0.156051	0.160665	0.162013	0.176324	0.182969	0.182061
NaN	NaN	NaN	0.189238	NaN	0.117616	0.15564	0.218975	0.232059	0.162204	0.164879	0.177624	0.207707	0.122766	0.202186	0.15238	0.200369	0.212796	0.174708	0.159745	0.170486	0.182669	0.161685	0.172668	0.191594	0.165263	0.154864	0.15086	0.127508	0.20004	0.155728	0.183122	0.184457	0.137151	0.19092	NaN	0.179899	0.218993	0.167131	0.123646	0.141922	0.183475	0.190202	0.133978	0.132846	0.183227	0.155619	0.177098	0.169957	0.158737
0.188961	0.125073	NaN	0.178631	NaN	NaN	0.143651	0.207143	0.207741	0.208262	0.192194	0.170289	0.170289	0.167462	NaN	0.212541	0.180326	NaN	NaN	0.179358	NaN	0.149107	0.176351	0.206348	0.206348	0.15811	0.159076	0.152975	0.190272	0.19465	0.181696	0.199	0.174957	0.164497	0.153809	0.17095	0.174263	0.202968	0.179486	0.192459	0.18614	0.203991	0.229473	0.198377	0.187358	0.199145	0.19439	0.168328	0.14095	0.146122
0.148289	0.20324	0.178902	0.20732	0.194268	0.225368	0.187733	0.188377	0.170205	0.20923	0.155963	0.140554	0.170055	0.175975	0.141363	0.203291	0.175692	0.196037	0.19628	0.190724	0.190724	0.145126	0.189371	0.173217	0.163772	0.172534	0.146755	0.172719	0.180071	0.180071	0.135168	0.125699	0.119567	0.176397	0.189374	0.150972	0.207278	0.190541	0.198373	0.173736	0.162353	0.129756	0.125026	0.16143	0.182752	0.161643	0.166539	0.17913	0.193525	0.175807
0.18861	0.127136	0.188236	0.171108	NaN	NaN	0.157543	NaN	NaN	0.208244	0.189166	0.181931	0.171217	0.185729	0.107095	NaN	0.191265	NaN	0.191721	NaN	0.128849	0.128849	NaN	0.170405	0.155518	0.183955	0.153143	0.164926	0.170506	0.190479	0.206926	0.202901	0.227126	0.199269	0.203861	0.163967	0.117201	0.0965711	0.195774	0.209996	0.161435	0.193622	0.144457	0.151669	0.18666	0.199033	0.14554	0.17025	0.175777	0.175777
0.202759	0.182354	0.221101	0.142698	0.153863	0.153863	NaN	0.182465	0.190593	0.16215	0.207921	0.221534	0.201382	0.182661	0.165213	0.151812	0.208392	0.208392	0.152005	0.189672	0.186169	0.164015	0.191516	0.176201	0.15052	0.201227	0.152748	0.161597	NaN	NaN	0.143419	0.15365	0.183276	0.170854	0.162759	0.206714	0.190344	0.185468	0.10516	0.167234	0.133095	0.166877	0.152091	0.125838	0.126805	0.140036	0.172319	0.102843	0.189437	0.153942
0.143825	0.188619	NaN	0.188563	0.187052	0.175725	NaN	0.213377	0.20199	0.201212	0.201718	0.199382	0.173011	0.170222	0.177016	0.182828	0.159825	NaN	0.133209	0.165479	0.159954	NaN	NaN	0.20868	NaN	NaN	0.193248	0.140529	0.102114	0.165302	0.232138	0.124163	0.150463	0.182964	0.141565	0.203196	0.149481	0.149481	0.14923	0.185072	0.154062	0.187104	0.188987	0.117012	0.117162	0.206259	0.182032	0.143976	0.16026	0.126527
0.168328	0.182945	0.182945	0.186693	0.182784	0.182784	0.210494	0.235152	0.208267	0.142378	0.157105	0.158874	0.15578	0.207502	NaN	NaN	NaN	NaN	0.164514	0.199018	0.156967	0.120624	0.196217	0.16811	0.180049	0.139429	0.142908	0.153371	0.144752	0.144752	0.126538	0.211818	0.208516	0.10477	0.208732	0.173116	0.170592	0.183252	0.209027	0.185514	0.201738	0.172155	0.158098	0.166903	0.124876	0.20783	0.133689	0.19957	0.111969	0.193419
0.170631	0.190302	0.189195	0.201068	0.199294	0.19727	0.221763	0.202651	0.158939	0.203102	0.188532	NaN	NaN	NaN	0.165461	0.15562	0.15976	0.172839	0.165325	0.179489	0.161742	0.173739	0.181065	0.132772	0.0880712	0.0880712	0.131106	0.158336	0.170558	0.227652	NaN	0.148966	0.1752	0.170325	0.174852	0.172574	0.163055	0.155054	0.158581	0.236044	0.140091	0.157481	0.189742	0.162567	0.148229	0.176429	0.180225	0.183806	0.133955	0.133955
0.179833	0.17089	0.17089	NaN	0.136831	0.188128	0.203731	0.203538	0.202431	0.157806	0.176971	0.16093	NaN	NaN	0.213812	0.18947	0.168876	0.137506	0.167179	0.180219	0.180334	0.178428	0.161809	0.137782	0.190031	0.157727	0.104659	0.165885	0.136175	0.154296	0.187832	0.188642	0.191061	0.1646	0.161923	0.199449	0.201958	0.212556	NaN	0.143205	0.153409	0.150669	0.150669	0.0913094	0.163626	0.158799	0.122602	0.173496	0.136573	0.147334
0.153921	0.138632	NaN	0.201373	0.136616	NaN	0.224527	0.224527	0.216673	0.203067	0.165143	0.194163	0.224981	0.158157	0.158669	0.20397	0.152791	NaN	0.192404	0.192831	0.175485	0.179436	0.170881	0.146321	0.173509	0.194682	0.0905423	0.176877	0.163654	0.117107	0.130679	0.173331	0.173415	0.178228	0.182813	0.168879	0.154837	0.166957	0.160369	0.146261	0.171522	0.168987	0.11736	0.115467	0.126376	0.1758	0.167004	0.179426	0.141065	NaN
0.160524	NaN	0.203395	0.144686	0.113202	NaN	NaN	0.197196	0.186575	0.202827	0.170271	0.123055	0.18917	NaN	0.179463	0.197036	0.175425	0.17772	0.17772	0.155587	NaN	0.158273	0.154424	0.118501	0.182048	0.201778	0.161588	0.204362	0.159228	0.16448	0.164607	0.186293	0.169774	0.207896	0.159518	0.162207	0.173234	0.16407	0.188408	0.188408	0.148624	0.161603	0.106498	0.121235	0.159174	0.16752	0.162857	0.107281	0.132791	0.13557
0.16563	0.185781	0.221631	NaN	0.214293	0.11173	0.164415	0.154624	0.18321	0.141454	0.18282	0.18282	0.197626	0.197632	0.199201	0.177021	0.162398	0.137991	0.203601	0.203601	0.176609	0.170031	0.169427	0.182817	0.154245	0.158589	0.186795	0.174278	0.176493	0.163024	0.183852	0.189282	0.186051	0.180482	0.181362	0.179769	0.196979	0.18939	0.185667	0.150447	0.127157	0.124061	0.136043	0.14729	0.105841	0.160866	0.156831	0.179833	0.143358	0.150364
NaN	0.167692	0.192306	0.17655	0.193479	0.162924	0.18995	NaN	NaN	0.180255	0.165651	0.168651	0.171048	0.145392	NaN	0.152383	0.129714	0.146755	0.146755	0.179611	0.105837	0.194791	0.194811	0.145606	0.114781	0.104178	0.164889	0.178012	0.154792	0.177792	0.161174	0.161893	0.143164	0.117118	0.177901	0.173334	0.173508	0.170167	0.154085	0.183197	0.135147	0.170818	0.170818	0.152097	0.130441	0.166304	0.171358	0.167676	0.16682	0.143367
0.144967	0.169968	0.144236	0.182117	0.162516	0.113897	0.172821	0.180494	0.137727	0.18008	0.13635	0.13635	0.14726	NaN	0.148513	0.143897	0.149435	0.176436	NaN	NaN	NaN	0.13542	0.132831	0.164544	0.140674	0.148341	0.136423	0.194702	0.115575	0.180825	0.167623	0.176952	0.205958	0.157303	0.151598	0.151598	0.127211	0.168045	0.149991	0.150549	0.1332	0.121174	0.14344	0.131148	0.144868	0.141796	0.139736	0.139736	0.152198	0.132427
0.112524	0.167743	0.178906	0.16227	0.141964	0.186144	NaN	0.130826	0.168053	NaN	0.170142	0.16241	NaN	0.159061	NaN	0.179671	0.167205	0.167613	0.159901	0.162976	0.131319	0.194564	0.189346	0.173825	0.175939	0.144835	0.166913	0.151295	NaN	0.157129	0.155304	0.157091	0.181637	0.163934	0.184852	0.164111	0.152499	NaN	0.135985	0.149456	0.146354	0.14771	0.152017	0.14749	0.173471	0.104536	0.10742	0.108039	0.176974	0.110222
0.153112	0.126749	0.181903	0.165612	0.183491	0.18281	0.170419	0.181549	0.217307	0.191133	0.201635	0.12067	0.126094	0.0935897	0.130048	0.17136	0.15332	NaN	0.182982	0.17838	0.167895	0.157613	0.192503	0.150106	0.161257	0.207679	0.17322	0.145057	0.125024	0.157909	0.199479	0.178084	0.124397	0.126869	0.17662	0.17662	0.177928	0.171082	0.180505	0.172652	0.178968	0.147569	0.156803	0.1558	0.100446	0.125963	0.118872	0.118872	0.182626	0.140008
NaN	0.135909	0.161536	0.168286	0.151873	0.148948	NaN	NaN	NaN	0.147993	NaN	NaN	NaN	0.17721	0.153152	0.111995	0.111995	0.137133	0.14763	0.15039	0.14793	0.11676	0.144265	0.111157	0.126546	0.232635	0.175335	0.189367	0.189367	0.209051	0.167089	0.165233	0.173954	0.165218	0.148764	0.176357	0.176357	0.139927	0.168492	0.169092	0.166101	0.163823	0.116749	0.118842	0.167294	0.130588	0.163647	0.12381	0.11363	0.133052
0.171579	NaN	0.185792	NaN	0.107345	0.202534	0.157123	0.178814	0.178814	0.167485	0.199297	0.191515	0.173577	0.173196	0.11619	0.149665	0.138774	0.138774	0.142482	0.172621	0.1758	0.172139	0.121154	0.155648	0.206159	0.151879	0.151888	0.173002	0.173714	0.17041	0.178769	0.155253	0.155253	0.125919	0.103382	0.1675	0.17126	0.113571	NaN	0.122625	0.129182	0.190734	0.153868	0.164458	0.164458	0.126539	0.103461	0.174165	0.14632	0.155926
0.179521	NaN	NaN	0.186585	0.166316	0.155956	0.155153	0.171794	0.151453	0.157918	0.172118	0.187286	0.128933	0.117391	0.15893	0.120367	0.172358	0.152741	0.136363	0.159534	0.190283	0.194172	0.202248	0.181178	0.186793	0.141481	0.156503	0.132996	0.167869	0.178947	0.165097	0.181361	0.10607	0.171668	0.168185	0.121597	0.141851	0.141851	0.13793	0.170839	0.164798	0.15811	0.144865	0.158933	0.143249	0.150698	0.141373	0.142315	0.1629	0.170199
0.164467	0.208002	0.147275	0.2022	0.170583	0.124643	0.154554	0.166711	0.138338	0.151754	0.159775	0.185462	0.20363	0.183033	0.161218	0.165017	0.174223	0.14542	NaN	0.144807	0.127368	0.193788	0.144415	0.153904	0.172193	0.176106	0.152306	0.15563	0.133431	NaN	0.188207	0.128793	0.172405	0.172405	0.179156	0.130403	0.12896	0.137201	0.122325	0.144789	0.16412	0.161019	0.162121	0.14893	0.155179	0.124142	0.134016	0.124546	0.131571	0.148227
0.164522	0.176138	0.111864	NaN	0.149397	0.107333	0.120897	0.117884	NaN	NaN	0.137866	0.13797	0.179833	0.125942	0.154738	0.140106	0.17706	0.204993	0.193728	0.164218	0.137438	0.194487	0.1907	0.207333	0.157596	0.148359	0.186525	0.167622	0.197043	0.181845	0.173572	0.203535	0.172726	0.180929	0.166104	0.167226	0.16247	0.166614	0.153553	0.148178	0.161485	0.155305	0.144627	0.159443	0.146698	0.12716	0.113288	0.138043	0.134604	0.137327
0.173418	0.177313	0.162642	0.152889	0.183997	0.148508	0.174304	0.122623	0.120832	0.120832	0.147593	0.139919	0.173627	0.127167	0.14784	0.162072	0.159634	0.16333	0.142734	0.162379	0.163235	0.190795	0.151918	0.13471	0.207538	0.151644	0.155196	0.161976	0.180041	0.160743	0.185371	0.173868	0.131301	0.131301	0.160805	0.15784	0.153197	0.140212	0.113213	0.170011	0.16392	0.116976	0.146166	0.134007	0.127664	0.128305	0.136876	0.143834	0.132578	0.155749
0.179501	NaN	0.167971	0.101988	0.178959	0.178381	0.147953	0.130151	0.158164	NaN	0.146018	NaN	0.137998	0.133161	0.180933	0.18282	0.120757	0.149443	0.161396	0.180091	0.125264	0.133785	0.119979	0.140476	0.146436	0.128458	0.159311	0.213569	0.152492	0.203625	0.187104	0.187101	0.143564	0.172759	0.156546	0.130175	0.162186	0.108853	0.11922	0.143549	0.125191	0.145134	0.130521	0.137168	0.129985	0.129776	0.133866	0.161401	0.172032	0.16457
0.195346	NaN	NaN	0.163461	0.151925	0.137594	0.152431	0.153442	NaN	0.119536	0.164233	0.175822	0.140278	0.169279	0.118486	0.157477	0.143057	0.183003	0.161949	0.154137	0.161556	0.161247	0.17044	0.174245	0.192672	0.166999	0.175176	0.185454	0.169742	0.123546	0.190185	0.184539	0.187488	0.18494	0.1814	0.136688	0.128187	0.108104	0.173007	0.156121	0.161812	0.15427	0.147639	0.155582	0.131291	0.139483	0.134808	0.103407	0.116134	0.123395
0.158629	NaN	NaN	0.174311	NaN	NaN	0.168358	0.174676	0.161813	NaN	0.141502	0.154173	0.180249	0.150496	0.150496	NaN	NaN	NaN	0.157977	0.182935	0.199549	0.153398	0.144046	0.183827	0.194451	0.143969	0.145098	0.185091	0.18293	0.170368	NaN	NaN	NaN	0.11538	NaN	0.182626	0.140645	0.0975331	0.0975331	0.169903	0.161935	0.159308	0.185927	NaN	0.151642	0.164408	0.121789	0.126423	0.115136	0.133676
0.157519	0.173936	0.188403	0.109928	0.112413	0.168051	0.158418	0.167917	0.154418	0.162532	0.179629	0.114129	0.156315	0.171626	0.155063	0.180333	0.197189	0.151834	0.116754	0.134274	0.129215	0.215216	0.180307	0.154545	0.16553	0.130508	0.179069	0.158708	0.159677	0.209024	0.173411	0.177031	0.153088	0.164438	0.132654	0.12045	0.170988	0.154216	0.123088	0.116588	0.140954	0.164638	0.156708	0.155819	0.117911	0.109576	0.137088	0.112661	0.118502	0.131157
0.146889	0.183574	0.183574	0.155295	0.183179	0.159238	0.151716	0.14322	NaN	0.167064	0.12479	0.13756	0.167651	0.176483	0.176483	0.118316	0.172765	0.1823	0.177142	0.163969	0.179815	0.174429	0.179408	0.158839	0.179731	0.189676	0.189676	0.192718	0.215633	0.178753	0.168076	0.16256	0.152456	0.18685	0.170592	0.126487	0.133154	0.144715	0.144715	0.149281	0.146582	0.137203	0.132259	0.171369	0.152492	0.157483	0.123807	0.133876	0.103971	0.126126
0.171004	0.182935	NaN	NaN	NaN	0.162671	0.148101	0.166247	0.149259	0.158846	0.157361	0.180095	0.191465	0.15997	0.170266	0.156958	0.167187	0.176936	0.183108	0.127011	0.173656	0.175703	0.158239	0.185528	0.144484	0.141025	0.15888	0.131172	0.139285	0.152314	0.157709	0.178938	0.165593	0.126691	0.126691	0.158296	0.148396	0.123138	0.144345	0.12642	0.140362	0.155365	0.113407	0.141397	0.152187	0.15008	0.15008	0.109624	0.125607	0.145933
NaN	0.158221	0.158221	0.183217	0.170427	0.157867	0.147613	0.145694	0.130237	0.124687	NaN	NaN	0.155216	0.165316	0.165316	0.157957	0.157636	0.163647	0.156659	0.146109	0.180514	0.134385	0.132802	0.11037	0.117336	0.193767	0.193767	0.167564	0.149497	0.155827	NaN	0.14057	0.152416	0.117041	0.107226	0.116767	0.170832	NaN	NaN	0.138109	0.130323	0.107637	0.156227	0.119617	0.127728	0.116713	0.140975	0.130537	0.122772	0.140967
0.185305	0.157322	0.184	0.166729	0.176883	0.143676	0.162744	0.162744	0.12844	0.181098	0.168842	0.140892	0.145079	0.184741	0.145204	0.156094	0.132483	0.159539	0.165372	0.165372	0.142022	0.150541	0.177212	0.170002	0.160112	0.164807	0.133264	0.1828	0.167401	0.159725	0.173949	0.155222	0.126618	0.126585	0.126585	0.16217	0.137091	0.145391	0.145743	0.141756	0.132671	0.143696	0.164636	0.110717	0.118798	0.127576	0.145195	0.151922	0.125497	0.139754
0.164723	NaN	NaN	0.174322	0.140045	0.11278	0.174518	0.193835	0.190003	0.19087	0.18281	0.148746	0.147194	0.137031	0.145269	0.142329	0.129568	0.162037	0.105833	0.138877	0.139967	0.154911	0.196348	0.176295	0.141101	NaN	0.113098	0.113098	0.121545	0.138898	NaN	0.173923	0.142606	0.11918	0.121207	0.116388	0.161535	0.118966	0.120915	0.155522	0.181551	0.161673	0.150658	0.139573	0.154854	0.135561	0.105073	0.105073	0.141366	0.0907191
NaN	0.105388	0.144801	0.10256	0.179294	0.162571	0.169024	0.169024	0.159288	0.159382	0.18747	0.122921	0.139438	0.136464	0.150705	0.167466	0.114837	0.150942	0.130085	0.130085	0.161515	0.17488	0.167699	0.17588	0.163574	0.126794	0.167425	0.129137	0.129137	0.173479	0.137088	0.167711	0.176474	0.145617	0.15974	0.158811	0.132762	0.150334	0.153607	0.143576	0.129713	0.115342	0.148378	0.148378	0.11978	0.140496	0.112798	0.118727	0.118597	0.0905569
0.173934	0.0883767	0.18199	0.133242	0.147918	0.129635	0.117041	NaN	NaN	0.183298	NaN	0.141453	0.110112	0.125837	0.129135	0.112995	0.167666	0.119052	0.183121	0.162959	0.165016	0.111564	0.181112	0.148407	0.135987	0.133355	0.137408	0.137408	0.13166	0.162499	0.182976	0.186636	0.18166	0.176199	0.160142	0.102617	0.112207	0.137312	0.10679	0.160459	0.161084	0.126051	0.113923	0.158876	0.135198	0.122193	0.108585	0.133726	0.0867613	0.123253
0.144641	0.162115	0.155189	0.125369	0.140477	0.158596	0.134462	0.170454	0.133251	0.171671	0.0853901	0.140661	0.151233	0.14125	0.124864	0.103573	0.114424	0.104561	0.146212	0.153978	0.166231	0.161441	0.145441	0.151521	0.126995	0.169783	0.15638	0.154354	0.160285	0.124715	0.148223	0.153745	0.143546	0.145239	0.142948	0.127142	0.127621	0.151604	0.14177	0.124794	0.1085	0.165808	NaN	NaN	NaN	0.130762	0.161101	0.119759	0.144242	0.146851
NaN	0.157209	0.137696	0.134944	NaN	0.117155	0.137735	0.129536	0.177046	0.162673	0.174015	0.126763	0.161835	NaN	0.101804	0.176565	0.140199	0.138416	0.0909582	0.146227	0.142743	0.14629	0.138488	0.144864	0.127274	0.151968	0.134768	0.134768	0.109938	0.109842	0.14825	0.164556	0.151347	0.158816	0.115854	0.154547	0.105404	0.157327	0.161295	0.161295	0.106895	0.0931242	0.080569	0.155545	0.0705579	0.146471	0.12284	0.141001	0.112393	0.129224
0.154693	0.153117	NaN	0.152853	0.161745	0.126741	0.189326	0.164493	0.144286	0.144309	0.157196	0.117545	0.167659	0.151048	0.148767	0.15624	0.129586	0.159363	0.125203	0.138436	0.121038	0.116249	0.154453	0.098759	0.109873	0.151964	0.151481	0.0954555	0.141762	0.137389	0.14742	0.135096	NaN	0.179332	0.151768	0.144044	0.156501	0.115328	0.155822	0.127241	0.132964	0.133068	0.0989489	0.123101	0.123101	0.15275	0.13215	0.141467	0.152834	0.117775
0.152584	NaN	0.186919	0.141278	0.207618	0.152012	0.131119	0.179766	0.16669	0.16669	0.149418	0.164916	0.160166	0.141519	0.150261	0.137654	0.151806	0.151581	0.150612	0.151827	0.121199	NaN	NaN	0.167094	0.167094	0.126991	0.118044	0.115469	NaN	0.139378	0.137319	0.126571	0.129588	0.114954	0.170711	0.127496	0.171879	0.159989	0.182221	0.124201	0.123152	0.160758	0.157319	0.122234	0.164475	0.146621	0.155793	0.122923	0.122923	0.168882
0.163712	0.136288	0.182865	0.128293	0.149503	0.149503	0.194684	0.114435	0.164495	0.17552	0.161181	0.0806602	0.157198	0.162815	0.117472	0.148555	0.136631	0.1546	0.12533	0.159119	0.173069	NaN	0.168169	NaN	NaN	0.177218	0.168117	0.140351	0.143825	0.133539	0.171388	0.165198	0.153968	0.173116	0.1677	0.14087	0.14929	0.228399	0.169963	0.120212	0.127378	0.177427	0.142985	0.145575	0.145575	0.125976	0.155694	0.163684	0.167153	0.153446
NaN	0.177935	0.168548	0.16039	0.207173	NaN	NaN	0.174495	0.186646	0.198205	0.183789	0.164514	0.13179	0.139358	0.14219	0.129123	0.139171	0.139369	NaN	0.156794	0.11095	0.180169	0.170915	0.153228	0.177451	0.15009	0.0837331	0.137167	0.132821	0.130468	0.130416	0.140859	0.216787	0.125761	0.192556	0.173156	0.195009	0.187566	0.156892	0.161582	0.163212	0.153417	0.190893	0.10326	0.0964835	0.136622	0.178006	NaN	0.180522	0.18438
0.162695	0.167936	0.183647	NaN	0.157666	0.133488	0.202817	0.159624	0.164521	0.190719	0.177487	0.117691	0.105726	0.158929	0.140115	0.158185	0.109027	0.149466	0.170741	0.183248	0.160599	0.153896	0.136475	0.179111	NaN	0.171611	0.162555	0.151362	0.161878	NaN	0.168501	0.162403	0.167733	0.156644	0.207175	0.137532	0.190038	0.154301	0.145002	0.153507	0.158835	0.193695	0.167187	0.18166	0.157974	0.123492	0.146646	0.12599	0.147433	0.106788
0.155801	0.170719	0.162107	NaN	0.134153	0.177219	0.129009	0.141811	0.167408	0.202969	0.183173	0.109579	0.18856	0.18856	0.196078	0.170452	0.190761	0.161314	0.127098	0.1489	0.177064	0.167442	0.168146	0.185568	0.126204	0.128947	0.157115	0.126281	0.154774	0.148281	NaN	0.0958142	0.138499	0.121599	0.131091	0.130218	0.203634	0.180981	0.182819	0.167294	0.131304	0.136005	0.146646	0.154768	0.176134	0.114822	0.147505	0.152841	0.166467	0.166467
0.169805	0.183102	0.183102	0.194053	0.167502	0.175768	0.138595	0.165553	0.199066	0.159852	0.204364	0.17709	0.184817	0.190772	0.187807	0.19911	0.111127	0.152969	0.152969	0.182591	0.161171	0.144479	0.164834	0.172206	0.170311	0.148227	0.198808	0.193996	0.188513	0.170292	0.170292	0.175693	0.168887	0.165134	0.167934	0.157246	NaN	0.142818	0.149626	0.190704	0.140986	0.177406	0.177406	0.176151	0.189735	0.139162	NaN	0.154365	0.193992	0.179426
0.162514	NaN	0.177415	NaN	NaN	0.179837	0.188001	0.213048	0.146436	0.151758	0.136857	0.18603	0.158862	0.168081	0.153824	0.1904	0.189776	0.126627	0.116422	0.13337	0.168224	0.140104	0.15292	0.152626	0.171225	0.178976	0.181856	0.160107	0.187483	0.128597	NaN	0.127473	0.15228	0.178865	0.134625	0.167941	0.0923477	0.0923477	0.153652	0.121647	0.127048	0.106605	0.144487	0.164063	0.145297	0.155197	0.123208	0.135874	0.190739	0.190739
0.155004	0.184852	0.184852	0.172579	0.18758	0.167688	0.170354	0.155903	0.176326	0.176868	0.207083	0.112244	0.1807	0.145682	0.145682	0.174391	0.115218	0.151282	0.148978	0.144398	0.153654	0.167408	0.157474	0.15567	0.176023	0.151821	0.121029	0.176551	0.213341	0.170444	0.221403	0.170763	0.165002	0.181828	0.178916	0.184614	0.188481	0.105797	0.157504	0.147194	0.123807	0.164745	0.136354	0.187555	0.164522	0.180359	0.12392	0.149413	0.144602	0.147812
0.169274	NaN	0.173759	0.197682	0.174127	0.176753	0.14665	0.164922	0.152708	0.158998	0.156837	0.185236	0.194471	NaN	0.1388	0.105559	0.181133	0.16814	0.131284	0.152965	0.168297	NaN	NaN	0.121679	0.146895	0.144876	0.194353	0.183092	0.187167	0.184975	0.173764	0.155932	0.182587	0.185048	0.184802	0.176902	0.130479	0.182899	0.158222	0.152198	0.212676	0.130436	0.133091	0.193587	0.156716	0.178319	0.137443	0.158254	0.0799918	0.176824
0.119999	0.174394	0.158185	0.196752	0.190336	0.154844	0.139715	0.162097	0.145756	0.192374	NaN	0.167424	NaN	0.170264	0.174988	0.147923	0.147217	0.17914	0.170855	0.15952	0.121437	0.161442	0.171109	0.151906	0.171535	0.146098	0.184876	0.18855	0.140114	0.141201	0.186375	0.186564	0.199533	0.190955	0.196156	0.152631	0.202442	0.166145	0.176367	0.176361	0.179733	0.18053	0.11079	0.184497	0.120723	0.117482	0.153225	0.135369	0.120231	0.131054
NaN	0.222487	0.153812	0.177359	0.162479	0.192934	0.177956	0.161458	NaN	0.158639	0.123935	0.15766	0.191119	0.108766	0.170592	0.15215	0.132052	0.157862	0.14168	0.144104	0.157803	0.168631	0.162317	0.162317	0.165992	0.182481	0.196892	0.188737	0.175707	0.132305	0.136065	0.135633	0.211219	0.183141	0.145077	0.145077	0.151521	0.126536	0.211403	0.192054	0.162541	0.159195	0.148336	0.15433	0.178879	0.158823	0.159613	0.159613	0.179029	0.120363
0.171667	0.200118	0.213775	0.156746	0.192055	0.184066	0.114844	0.128299	0.202696	0.181897	0.172164	0.140152	0.137359	0.139645	0.11802	0.150568	0.167736	0.16783	0.177162	0.194594	0.213106	0.194212	0.175909	0.185791	0.184828	0.188042	0.159865	0.199911	0.196196	0.208111	0.207789	0.216002	0.199644	0.209543	0.175975	0.166637	0.143804	0.205666	0.210175	0.217206	0.217839	0.189774	0.176718	0.194527	NaN	0.14981	0.162241	0.173428	0.116237	0.15364
0.191938	0.18723	0.208095	0.170487	0.20095	NaN	0.170384	0.182622	0.184776	0.173049	0.189079	0.189079	0.108857	0.188371	0.12959	0.153295	0.167348	0.193789	0.185349	0.164496	0.187018	0.188341	0.192544	0.192544	0.196451	0.208502	0.18621	0.179815	0.170563	0.188569	0.167946	0.133333	0.197112	0.188825	0.180698	0.180698	0.229047	0.1925	0.172385	0.181258	0.119377	0.173612	0.165882	0.236556	0.189456	0.147208	0.152053	0.152053	0.157417	0.143785
0.213909	0.170992	0.137728	0.170874	0.189177	0.137636	0.136573	0.153195	0.151854	0.15499	0.150243	0.157117	0.161434	0.152439	0.144	0.161316	NaN	NaN	0.115647	NaN	0.17997	0.148215	0.166167	0.181279	0.180307	0.185425	0.147591	0.147591	0.123714	0.165056	0.19978	0.207201	0.207177	0.212473	0.233085	0.232668	0.154679	0.175911	0.19943	0.150158	0.150158	0.123178	0.188551	0.213259	0.123486	0.162681	0.167825	0.120727	0.14504	0.100742
NaN	0.192307	NaN	NaN	0.177282	0.167953	0.140814	0.16763	NaN	0.13838	0.145649	0.145649	0.133892	0.159191	0.145033	0.174234	0.166855	NaN	0.188852	0.134699	0.175205	0.222224	0.175824	0.185327	0.184796	0.130828	0.207572	0.187785	0.213542	0.212579	0.200186	0.184888	0.175998	0.144381	0.129617	0.207611	0.152262	0.145316	0.207227	0.166921	0.181937	0.200446	0.155629	0.149213	0.173964	0.137716	0.176604	0.182669	0.163907	0.191139
NaN	0.193815	0.087761	NaN	NaN	0.203042	0.183131	0.11821	0.170744	0.162916	0.0912771	0.159381	NaN	0.172433	0.174715	0.170464	0.170464	0.217327	0.121678	0.137725	0.224828	0.206361	0.143318	0.165887	0.153498	NaN	0.205549	0.218216	0.218216	0.207875	0.207794	NaN	NaN	0.181958	0.184112	0.170233	0.225874	NaN	0.201143	NaN	0.188326	0.250496	0.185593	0.195958	0.170049	0.175277	0.211904	0.207285	0.126304	0.157702
NaN	0.224402	0.154856	0.189046	0.177079	0.189559	0.182469	0.169969	0.142521	0.156893	0.15774	0.16798	0.155217	0.15747	0.181942	0.167167	0.182814	0.111512	0.137085	0.196555	0.192352	0.133161	0.164139	0.181017	0.174714	0.157273	0.161575	0.144357	0.204311	0.200532	0.173244	0.155571	0.170411	0.241539	0.20738	0.182732	0.167411	0.216529	0.22044	0.20709	0.208426	NaN	0.207196	0.18063	0.206527	0.195513	0.190487	0.154366	0.139096	0.140718
0.16504	0.225538	0.166229	NaN	0.136645	0.143743	0.173978	0.157256	0.175926	0.169479	0.15941	0.155659	0.179198	0.167547	0.126927	0.14006	0.14006	0.143767	0.144293	0.140667	NaN	0.121033	0.111995	0.192041	0.20791	NaN	NaN	0.175774	0.175774	0.181275	0.164971	0.157243	0.138977	0.213575	0.161269	0.173357	0.200548	0.220616	0.206144	0.180561	0.180561	0.152356	0.135986	NaN	0.133184	0.151437	0.132611	0.154562	0.172225	0.180325
0.166944	0.187051	0.204661	0.157545	0.176048	0.188431	0.164159	0.183167	0.166245	0.184801	NaN	0.112853	0.158256	0.18	0.184901	0.173794	0.144053	0.140338	0.182569	0.182963	0.144084	0.188756	0.191624	0.191359	0.199431	0.171005	0.216842	0.140471	NaN	0.14519	0.124019	0.172801	0.187564	0.199912	0.195709	0.197813	0.197813	0.19658	0.196799	0.157707	0.20256	0.203654	0.200008	0.206629	0.132731	0.185098	0.20274	0.184586	0.196311	0.176207
0.118249	0.198269	0.187629	0.170426	0.184622	0.183617	0.189217	0.189148	0.176664	0.152164	0.182177	0.170397	0.1716	0.140375	0.166587	0.216518	0.232714	0.140369	0.103439	0.165128	0.180174	0.178843	0.17678	0.198977	0.181699	0.198237	0.160575	0.217469	0.170829	NaN	0.140734	0.242204	0.185011	0.18245	0.155134	0.206913	0.207239	0.217984	0.1923	0.165813	0.149253	0.192339	0.177891	0.147072	0.221182	0.134901	0.184954	0.151	0.167709	0.155827
0.155749	NaN	0.160618	NaN	NaN	0.17688	0.145121	0.161228	0.160682	0.172917	0.18045	0.122275	0.156503	0.137252	0.155725	0.188625	0.207773	0.225107	0.152096	0.137473	0.158062	0.174193	0.192752	0.155098	0.180285	0.200716	0.159945	0.15482	0.152765	0.155359	0.2257	0.188571	0.225538	0.135588	0.155716	0.188931	0.202946	0.13988	0.20716	0.170106	0.145517	0.173724	0.113728	0.208139	0.182414	0.200391	0.188973	0.152058	0.190675	0.167568
0.178698	0.185349	0.147732	0.181256	0.190161	0.167276	0.129118	0.179758	0.179758	0.183545	NaN	0.17118	0.188601	0.141772	0.221072	0.171193	0.165444	0.16529	0.203704	0.155859	0.207322	0.207855	0.172707	0.220516	0.225439	0.218198	0.197066	0.218993	0.225823	0.21939	0.195255	0.224561	0.206819	0.152421	0.154318	0.152629	NaN	0.167844	0.133894	0.116075	0.114862	0.147595	0.179408	NaN	0.150353	0.130886	0.164857	0.178147	0.165674	0.20175
0.149772	0.188331	0.165492	0.173725	NaN	0.168413	0.182511	0.186253	NaN	NaN	0.192235	0.202462	0.20792	0.20792	0.181948	0.182868	0.207894	0.216703	0.217968	0.20227	0.203147	0.203147	0.207851	0.156813	0.157397	0.162209	0.118122	0.203635	0.151981	0.233319	0.213334	0.181708	0.18926	0.18926	0.175718	0.207688	0.194674	0.191369	0.193935	0.16741	NaN	0.151777	0.175331	0.208257	0.206607	0.206607	0.193369	0.183262	0.173009	0.172934
0.149647	0.179568	0.179568	0.2042	NaN	0.133432	0.165395	0.142885	0.160839	0.160154	0.143446	0.145467	0.175992	NaN	0.161169	0.171186	0.139363	0.139363	0.199441	0.218182	0.202916	0.200518	0.207716	0.226288	0.202947	0.154222	0.159007	0.20292	0.212443	0.184897	0.147611	0.152311	NaN	0.171936	0.19442	0.150085	0.120453	0.206489	0.20707	0.207396	0.136783	0.136783	0.127052	0.216272	0.202287	0.125726	0.123007	0.182874	0.168454	0.160547
0.163745	0.189811	0.196581	0.132741	0.147076	0.151975	0.148285	0.176952	0.169618	0.161741	0.183331	0.196864	0.19825	0.148386	0.170002	0.178562	0.192803	0.185287	0.19676	0.16788	NaN	NaN	0.196	0.214042	0.238178	0.233875	0.218844	0.221493	0.191743	0.220161	0.213353	0.200663	0.233973	0.176595	0.192302	0.187066	0.116156	0.207361	0.149639	0.195972	0.124452	0.203101	0.185348	0.165434	0.179674	0.148082	0.15983	0.159468	0.142768	0.156935
NaN	0.184739	0.184739	0.190399	0.154471	0.166871	0.15572	0.149993	0.171365	0.172477	0.203346	0.182323	0.151373	0.218507	0.188358	0.196928	0.199185	0.19564	0.17604	0.203494	0.188258	0.103837	0.211813	0.196093	0.23367	0.237371	0.196054	0.167162	0.196959	0.146932	0.207823	0.182781	0.147855	0.218184	0.156671	0.173491	0.176141	0.187857	0.160071	0.119691	0.157556	0.203002	0.188377	0.126488	0.202887	0.199571	0.18805	0.202368	0.18256	0.188896
0.176042	0.18109	0.158622	0.151576	0.166409	0.177121	0.176722	0.151715	0.152741	0.170855	0.170855	0.161614	NaN	0.179821	NaN	NaN	NaN	0.162748	0.20363	0.182829	0.202865	0.178184	0.152638	0.197036	0.182975	0.17137	0.208855	0.208241	0.160405	0.192712	0.23211	0.206008	0.234751	0.182229	0.22453	0.152678	0.206951	0.185396	0.134237	0.167481	0.220632	0.192633	0.175946	0.197233	0.184905	0.192703	0.208717	0.173248	0.180438	0.182709
0.151679	0.144789	0.144789	0.174902	0.170969	0.131502	NaN	0.168087	0.158431	0.141723	0.156503	0.170179	0.192305	0.110793	0.164398	0.184693	0.170598	0.170761	0.183328	0.176435	0.20366	0.189324	0.135845	0.203862	NaN	0.203237	0.201326	0.203479	0.196237	0.224744	0.218232	0.175701	0.148045	0.171	0.188511	0.214341	0.16744	0.136515	0.188551	0.188551	0.180137	0.197029	0.19459	0.199648	0.19224	0.164898	0.157654	0.157654	0.130644	0.158608
0.14473	0.189892	0.182	0.134017	0.181919	0.172733	0.137306	0.137306	0.189427	0.1893	0.171552	0.192052	0.197137	0.172687	0.191835	0.17605	0.149326	0.186876	0.189118	0.189118	0.152186	0.193876	0.206588	0.207888	0.182732	0.185536	0.17314	0.159404	0.242454	0.18212	0.191682	0.165278	0.172791	0.188503	0.225371	0.12226	0.13582	0.145498	0.183203	0.181791	0.150359	0.200593	0.195261	0.177167	0.169831	0.140088	0.140088	0.124399	0.135236	0.175865
NaN	0.147431	0.151815	0.145927	0.132279	0.12075	0.113179	0.157514	0.134307	0.154741	NaN	0.145682	NaN	NaN	0.193592	NaN	0.150621	0.165466	0.189749	0.197154	0.186826	0.18722	0.162546	0.185904	0.161825	0.176072	0.190758	0.191592	0.214321	0.231165	0.185047	0.167684	0.194505	0.147184	0.197879	0.172421	0.192181	0.203066	0.20688	0.212669	0.195971	0.187826	0.196197	0.185496	0.198747	0.145516	0.135555	0.152461	0.13042	0.176497
0.1705	0.158662	0.193126	0.203641	0.188437	0.129271	NaN	NaN	0.160279	0.167024	0.17079	0.188451	0.188888	0.186593	NaN	NaN	0.199989	0.121007	0.111947	0.152713	0.196285	0.176116	0.178131	0.196834	0.184639	0.185431	0.185265	0.205839	0.212517	0.176801	0.208114	0.167695	0.132774	0.221205	0.195922	0.172385	0.176487	0.191514	0.182128	0.192917	0.178743	NaN	NaN	0.180135	0.152321	0.166797	0.160697	0.140505	0.16731	0.169794
0.144533	0.165322	0.146959	0.104412	0.175194	0.208282	0.188453	0.147508	0.192554	0.182217	0.188171	0.147103	0.160766	NaN	0.173849	0.173849	0.182678	0.196084	0.140358	0.188327	0.145892	0.203267	0.17647	0.179541	0.202072	0.196415	0.196964	0.174943	0.199853	0.203749	0.21238	0.101464	0.119586	0.202976	0.199799	0.139948	0.208101	0.209527	0.226856	0.161076	0.182403	0.210053	0.208157	0.169525	0.173932	0.172533	0.175112	0.153353	0.149522	0.144823
0.151217	NaN	0.133202	0.19132	0.168765	0.183029	0.179509	0.136255	0.136255	0.163569	0.160649	0.156132	0.168419	0.170473	0.176321	0.148172	0.173289	0.157162	0.151784	0.151067	0.151067	0.175618	0.154398	0.129519	0.159994	0.192506	0.20608	0.241206	0.212607	0.148819	0.143797	0.207581	0.207581	0.159472	0.16203	0.196374	0.189173	0.20265	0.182856	0.213941	0.199908	0.188652	0.171772	0.184449	0.184449	0.142241	0.167718	0.174091	0.19092	0.121614
0.146078	0.189012	0.160228	0.196828	0.167547	0.173031	0.177497	NaN	0.115392	0.115392	0.176242	0.181046	0.173561	0.173146	0.172008	0.182228	0.182527	0.165681	0.16208	0.166174	0.179135	0.147987	0.174705	0.133492	0.179475	0.198202	0.16148	0.162637	0.189333	0.176901	0.172958	0.207344	0.204083	0.207741	0.12603	0.162792	0.220969	0.192411	0.190223	0.196899	0.196111	0.200207	0.120088	0.161512	0.161823	0.184918	0.167029	0.156847	0.193619	0.141188
0.115006	0.139306	0.183661	0.191511	0.16281	0.16281	0.182808	0.165515	0.1355	0.10982	0.152384	0.178781	0.105449	0.187812	0.130506	0.182769	0.174394	0.173197	0.184776	0.142235	0.170322	0.139146	0.19882	0.158035	0.176176	0.135651	0.200648	0.191487	0.246699	0.208394	0.156468	0.228558	0.207587	NaN	0.175882	NaN	0.199991	NaN	0.18244	0.189515	0.189466	0.152803	0.143192	0.166791	0.14418	0.161808	0.127666	0.123204	0.160821	0.163254
0.188565	0.179094	0.104387	0.133111	0.18685	0.179851	0.168591	0.157102	0.119418	0.115892	0.175387	0.150503	0.208241	0.137874	0.167262	0.180383	0.15064	0.162777	0.161772	0.124396	0.0902328	0.184547	0.117788	0.140978	0.125729	0.169893	0.13425	0.197468	0.113941	0.157817	0.167305	0.188153	0.214647	0.213053	0.179758	0.185529	0.164682	0.176583	0.187325	0.199944	0.213559	0.158746	0.212087	0.123717	0.158487	0.14566	0.167556	0.184915	0.153312	0.186333
0.139918	0.185986	0.165527	0.187184	0.187677	0.187677	0.166286	0.169462	0.189606	0.163553	0.152882	0.185284	0.177368	0.183316	0.154834	0.180344	0.167185	0.156943	0.192266	0.168138	0.201408	0.127406	0.18348	0.192652	0.20356	0.196607	NaN	0.187581	NaN	0.197459	0.164828	0.156384	0.200508	0.192205	0.182359	0.161525	0.16669	0.205843	0.192866	0.13318	0.195637	0.17945	0.161573	0.161956	0.167811	0.19373	0.158858	0.175996	0.176569	0.140202
NaN	0.182796	0.176187	0.164919	0.184538	0.161493	0.18562	0.173098	0.144301	0.140314	0.180131	0.212501	0.141352	0.141352	0.17372	0.183801	0.16467	0.187887	0.194053	0.149832	0.18724	0.184744	0.207004	0.148579	0.11906	0.11906	0.237125	0.162806	0.208224	0.187044	0.136762	0.206518	0.18848	0.186267	0.180324	0.164264	0.200402	0.200402	0.181993	0.162629	0.165176	0.199636	0.151622	0.14499	0.145806	0.127313	0.112458	0.157423	0.128115	0.128115
0.148617	0.147136	0.165011	NaN	0.176078	0.152399	0.12478	0.14462	0.128259	0.153002	0.125465	0.175367	0.129165	0.132656	0.131395	0.143276	0.140233	0.175298	0.167682	0.146528	0.181704	0.185466	0.186497	0.184248	0.220592	0.189961	0.130733	0.149952	0.170801	0.186446	0.172227	0.197575	0.207868	0.203093	0.194385	0.177914	0.192368	0.172804	0.189346	0.172979	0.161874	0.166056	0.184415	0.169169	0.146271	0.18991	0.124099	0.149676	0.156346	0.153937
NaN	0.166391	0.16207	0.16076	0.156288	0.168025	0.183749	0.18193	0.106209	0.172768	0.163666	0.193726	0.172418	0.172418	0.168708	0.173791	0.165379	0.183547	0.205493	0.156019	0.157176	0.1666	0.167125	0.178243	0.189928	0.189928	0.165334	0.137681	0.176511	0.160153	0.182099	0.191452	0.19386	0.1782	0.178949	0.167383	0.155485	0.155485	0.189888	0.201803	0.132565	0.167244	0.189617	0.173255	0.148339	0.189435	0.173159	0.165179	0.144065	0.144065
0.188608	0.18242	0.18242	0.177104	0.159545	0.12875	0.145141	0.179765	0.161869	0.133589	0.148642	0.137905	0.145914	0.146116	0.171876	0.178551	0.168019	0.143326	0.143326	0.194696	0.194515	0.167425	0.138241	0.192309	0.149026	0.196793	0.148532	0.225089	0.154472	0.155059	0.203542	0.200268	0.187257	0.173779	0.173515	0.169706	0.139772	0.180319	0.11822	0.139752	0.158734	0.151749	0.175606	0.168739	0.144112	0.153181	0.143674	0.144193	0.143558	0.133674
0.137254	0.176089	0.181854	0.138117	0.133551	0.194205	0.183491	0.10718	0.136789	0.193825	0.130054	0.189328	0.153572	0.167112	0.139766	0.142872	0.158855	0.153799	0.168605	0.163164	0.165057	0.186441	0.141144	0.163382	0.141677	0.224442	0.139871	0.193415	0.1766	0.154747	0.199076	0.185996	0.126446	0.196745	0.195761	0.0991837	0.156817	0.148219	0.191659	0.211174	0.137098	0.147611	0.156862	0.147926	0.175463	0.138542	0.1857	0.177054	0.171788	0.147672
0.214184	0.155644	0.155644	0.152177	0.197776	0.196586	0.196586	NaN	0.133227	0.149748	0.147549	0.183507	0.161734	0.201195	0.146995	0.212307	0.18255	0.156275	0.156275	0.174157	0.20691	0.232554	0.180629	0.208925	0.205688	0.224807	0.22059	0.242105	0.242176	0.162131	0.162131	0.151763	0.199778	0.127326	0.212854	0.18353	0.17901	0.185313	0.177187	0.18166	0.167019	0.157023	0.157023	0.120573	0.116325	0.11714	0.161369	0.167404	0.169605	0.124987
0.105461	0.181195	0.126633	0.19093	0.122798	0.19011	0.186783	0.180025	0.156489	0.232922	0.232922	0.180382	0.169008	NaN	0.190942	0.154333	NaN	0.209192	0.176901	0.194998	0.156221	0.181965	0.153366	0.179491	0.176125	0.159644	0.176945	0.152074	0.192542	0.2081	0.123018	0.217513	0.203974	0.208098	0.207067	0.200354	0.16675	0.176532	0.159955	0.172452	0.164938	0.177912	0.183428	0.161881	0.13706	0.161638	0.129646	0.172872	0.155486	0.169637
0.152524	0.160386	0.123236	0.184061	0.162828	0.187397	0.187397	0.183768	0.176063	0.143894	0.210901	0.184588	0.18954	0.173386	0.159143	0.172601	0.215652	0.127382	0.127382	0.135415	0.13165	0.180735	0.186407	0.217408	0.164363	0.199126	0.187781	0.195792	0.225511	0.142103	0.142103	0.195036	0.148292	0.167218	0.144743	0.170292	0.194679	0.148236	0.184858	0.167062	0.172164	0.144973	0.144973	0.175518	0.139767	0.172552	0.194103	0.148912	0.177325	0.133546
0.172767	0.145024	0.172716	0.171061	0.17277	0.194509	0.180426	0.164468	0.150323	0.185457	0.204291	0.204291	0.193623	0.161546	0.193795	0.149544	0.161201	0.146198	0.133829	0.194362	0.179729	0.170408	0.211269	0.231698	0.170888	0.201315	0.215778	0.14553	0.233187	0.203571	0.207178	0.188368	0.155193	0.18177	0.178327	0.166633	0.159668	0.167703	0.161423	0.176639	0.114827	0.173466	0.110849	0.167166	0.101602	0.179935	0.169322	0.169322	0.13716	0.150355
0.198583	0.143073	0.156282	0.171885	0.153833	0.19274	0.18002	0.200667	0.17054	0.128863	0.174382	0.206297	0.179944	0.186445	0.168222	0.168318	0.149418	0.218483	0.153802	0.177725	0.157302	0.206004	0.192604	0.15373	0.183723	0.227448	0.220027	0.142907	0.219372	0.136081	0.202067	0.200479	0.187737	0.11986	0.127765	0.173016	0.195525	0.168359	0.182054	0.171703	0.144238	0.117543	0.176492	0.158515	0.153463	0.1336	0.12922	0.159841	0.14787	0.209848
0.17627	0.202997	0.171175	0.193382	0.170139	0.209386	0.217416	0.141663	0.167695	0.129464	0.175289	0.175289	0.17962	0.153805	0.188941	0.14372	0.164061	0.181695	0.185814	0.166852	0.182284	0.140942	0.167533	0.153999	0.192925	0.23882	0.26817	0.177039	0.209238	0.14499	0.225457	0.191393	0.195632	0.180045	0.172724	0.172724	0.186264	0.145463	0.123711	0.180117	0.126813	0.117143	0.189869	0.165317	0.162402	0.181518	0.147429	0.147429	0.139617	0.157689
0.181508	0.19333	0.171289	0.179799	0.179113	0.227357	0.117351	0.151607	0.17385	0.186467	0.180247	0.184517	0.206856	0.151264	0.183558	0.211992	0.211992	0.167856	0.173881	0.202142	0.158926	0.116835	0.184952	0.182543	0.186302	0.191735	NaN	0.219196	0.20627	0.193851	0.160224	0.207498	0.188058	0.164434	0.159898	0.183679	0.155309	0.207524	0.157208	0.145987	0.148606	0.193495	0.159197	0.173906	0.18487	0.203717	0.184047	0.180586	0.207119	0.226152
0.211602	0.188012	0.173543	0.122162	0.167365	0.172666	0.153182	0.170692	0.215732	0.167712	0.162425	0.162425	0.195672	0.181381	0.164522	0.173487	0.16423	0.146497	0.232673	0.190331	0.2334	0.179775	0.170236	0.170236	0.186329	0.172546	0.182362	0.220481	0.203986	0.206879	0.15422	0.143598	0.181703	0.197285	0.154958	0.182281	0.14978	0.122804	0.189536	0.193759	0.189744	0.204182	0.207486	0.185175	0.153854	0.138318	0.179758	0.159464	0.2099	0.138832
0.122586	0.164754	0.170498	0.228217	0.228217	0.124245	0.214532	0.149774	0.18557	0.181849	0.182898	0.194574	0.190188	0.190464	0.162891	0.155371	0.155371	0.152767	0.150142	0.149539	0.150746	0.194352	0.194189	0.198741	0.187122	0.194193	0.192617	0.21041	0.21041	0.185278	0.17337	0.148079	0.157588	0.159079	0.152527	0.183092	0.148162	0.116079	0.179621	0.137304	0.131798	0.148992	0.109696	0.154041	0.141868	0.177113	0.121246	0.146068	0.217936	0.152012
0.191108	0.15319	0.208316	0.163886	0.189744	0.174702	0.167427	0.139956	0.153793	0.169814	0.185386	0.159298	0.12943	NaN	0.228925	0.169909	0.150993	0.156425	0.146772	0.211211	0.150776	0.242798	0.157048	0.159487	0.164765	0.206955	0.179279	0.185091	0.216331	0.232842	0.203693	0.207337	0.201295	0.178446	0.152068	0.136131	0.140907	0.170487	0.192761	0.143949	0.128747	0.189197	0.156156	0.176074	0.168239	0.107987	0.179086	0.148755	0.164054	0.145449
0.137102	0.185871	0.162483	0.194514	0.194514	0.132124	0.164576	0.180415	0.199331	0.146228	0.156154	0.202787	0.20061	0.125795	0.203454	0.207671	0.194669	0.28579	0.189736	0.206748	0.227116	0.228136	0.232941	0.17931	0.158544	0.155465	0.176299	0.183158	0.180837	0.203246	0.157321	0.188485	0.160267	0.13487	0.173385	0.162543	0.132574	0.140918	0.179765	0.179055	0.179055	0.194449	0.180145	0.134416	0.20923	0.158287	0.169498	0.164689	0.122792	0.184026
0.170329	0.189652	0.214619	0.211132	0.173473	0.163617	0.206382	0.133113	0.183499	0.183499	0.179957	0.204345	0.18449	0.168641	0.145307	0.186287	0.173526	0.17937	0.211942	0.207469	0.154813	0.190233	0.175419	0.137603	0.188228	0.142185	0.170345	0.220214	0.213637	0.224655	0.206851	0.185883	0.128551	0.128551	0.195408	0.171116	0.167431	0.145337	0.133568	0.170839	0.182066	0.192504	0.109678	0.1928	0.16184	0.212319	0.235644	0.176056	0.189419	0.136327
0.180909	0.135513	0.160639	0.166549	0.206901	0.206901	0.205362	0.130806	0.155671	0.153047	0.183926	0.218876	0.178738	0.161422	0.166565	0.210158	0.197262	0.195868	0.146507	0.104515	0.148335	0.18579	0.167306	0.189235	0.186111	0.233572	0.192167	0.117688	0.182237	0.217467	0.147807	0.184483	0.174322	0.183164	0.160653	0.149304	0.174848	0.152547	0.17714	0.139787	0.124499	0.156833	0.12566	0.173842	0.152786	0.14321	0.187489	0.147815	0.169761	0.202085
0.167257	0.176191	0.176001	0.155163	0.156847	0.16458	0.195188	0.122495	0.164782	0.167349	0.16321	0.183418	0.154624	0.145745	0.186892	0.133752	0.16361	0.176495	0.211371	0.183226	0.119716	0.185547	0.188656	0.176694	0.212418	0.217922	0.116864	0.188219	0.202991	0.195574	0.161501	0.192746	0.133503	0.170236	0.139762	0.148642	0.164136	0.184465	0.172677	0.134763	0.130488	0.130266	0.145499	0.169383	0.215403	0.226939	0.183889	0.157074	0.116474	0.132807
0.181984	0.1199	0.1199	0.169343	0.184047	0.164206	0.153602	0.179415	0.170095	0.157932	0.146071	0.181722	0.142787	0.194812	0.194692	0.191282	NaN	NaN	0.232307	0.190307	0.17406	0.180616	0.175994	0.141876	0.1901	0.211994	0.168575	0.200816	0.207758	0.207758	0.186016	0.138703	0.146136	0.187439	0.120831	0.192207	0.171676	0.183749	0.168893	0.147869	0.130773	0.182074	0.19373	0.177395	0.177252	0.165641	0.164903	0.104432	0.124645	0.0893039
0.149645	0.146317	0.179386	0.172646	0.172343	0.185801	0.167871	0.113507	0.166314	0.166314	0.155822	0.173473	0.167826	0.173588	0.145606	0.136592	0.188025	0.121478	0.194574	0.120262	0.183293	0.220995	0.100931	0.182987	0.199937	0.201125	0.151631	0.184898	0.124141	0.156245	0.207277	0.187506	0.185131	0.174377	0.213265	0.184774	0.130015	0.174662	0.158872	0.185071	0.174083	0.193563	0.126481	0.206563	0.188298	0.173748	0.139282	0.159202	0.13031	0.157872
0.189521	0.119016	0.119016	0.122249	0.141588	0.13897	0.175858	0.148376	0.140875	0.13294	0.161546	0.157934	0.158511	0.169884	0.132617	0.166172	0.175441	0.175441	0.11563	0.169028	0.182262	0.203374	0.105829	0.193472	0.16139	0.183739	0.199206	0.194802	0.212626	0.212626	0.211659	0.184096	0.217227	0.212942	0.169269	0.154438	0.137967	0.149067	0.14497	0.176909	0.167147	0.206724	0.173459	0.157099	0.183414	0.166232	0.148549	0.164917	0.133834	0.119028
0.179397	0.173883	0.176584	0.164332	0.120322	0.16969	0.155406	0.181207	0.178477	0.167026	0.167026	0.172602	0.167495	0.141856	0.150129	0.122835	0.165549	0.173428	0.117199	0.172593	0.187641	0.193109	0.193109	0.206695	0.185467	0.175332	0.217366	0.184412	0.201562	0.202103	0.181256	0.175489	0.17886	0.135447	0.187871	0.156892	0.188035	0.185631	0.191545	0.182531	0.148487	0.143831	0.169177	0.1859	0.186698	0.189523	0.189523	0.164191	0.154692	0.102596
0.182817	0.105966	0.105966	0.192229	0.160904	0.139831	0.179071	0.173251	0.155073	0.163927	0.156099	0.170323	0.1589	0.161556	0.161556	0.164647	0.158776	0.166343	0.16755	0.176618	0.197976	0.153308	0.161368	0.161368	0.188311	0.19128	0.197848	0.183345	0.212808	0.212098	0.182373	0.169501	0.195192	0.188041	0.156961	0.186609	0.181429	0.199228	0.178185	0.170709	0.130071	0.120539	0.146727	0.160666	0.144996	0.161441	0.183943	0.183943	0.15826	0.146238
0.141078	0.226299	0.179033	0.161534	0.183281	0.194093	0.19404	0.147985	0.176068	0.160954	0.160954	0.169989	0.187005	0.154634	0.165357	0.16082	0.164496	0.201123	0.118087	0.118087	0.166069	0.157582	0.172985	0.175056	0.181185	0.193628	0.193791	0.16745	0.179508	0.199502	0.227999	0.0853977	0.213311	0.159653	0.159653	0.188023	0.140743	0.181785	0.178967	0.171623	0.218947	0.172451	0.146286	0.158877	0.148544	0.125463	0.173042	0.171821	0.164186	0.153798
0.14161	0.182972	0.150214	0.168391	0.161012	0.148533	0.188005	0.126998	0.193951	0.164447	0.218671	0.139217	0.134347	0.209794	0.182798	0.182573	0.136312	0.158955	0.130898	0.125357	0.180632	0.172538	0.18325	0.145272	0.148019	0.126425	0.175372	0.175372	0.182342	0.182387	0.156061	0.119923	0.129403	0.138545	0.187259	0.202911	0.159667	0.143545	0.159882	0.159882	0.144342	0.123813	0.157164	0.161181	0.163487	0.145428	0.124109	0.172265	0.134383	0.153211
0.181071	0.164272	0.163308	0.163265	0.141208	0.185162	0.188576	0.189725	0.166768	0.166411	0.166411	0.138987	0.152478	0.16676	0.157501	0.155353	0.160795	0.154623	0.144273	0.146255	0.160095	0.179983	0.179983	0.189916	0.179872	0.154983	0.148077	0.145218	0.168338	0.178615	0.176219	0.166735	0.188988	0.133801	0.101727	0.152958	0.115403	0.175996	0.151155	0.175381	0.151328	0.155718	0.151117	0.151561	0.17826	0.125571	0.145634	0.150447	0.154813	0.0972048
0.144183	0.195499	0.207229	0.143332	0.173469	0.155794	0.206776	0.227249	0.15699	0.19045	0.226816	0.16245	0.194868	0.153937	0.149883	0.149883	0.179469	0.201231	0.173157	0.148425	0.181208	0.159124	0.168159	0.172108	0.167111	0.153879	0.136637	0.136637	0.145523	0.162239	0.172731	0.161298	0.164205	0.162469	0.16999	0.162446	0.164198	0.168542	0.194234	0.194234	0.169464	0.161852	0.168818	0.161477	0.135983	0.158753	0.183495	0.166191	0.144215	0.145404
0.190393	0.220187	0.204479	0.17754	0.205518	0.258197	0.174115	0.159346	0.207478	0.169118	0.157908	0.189905	0.184451	0.139263	0.131239	0.139967	0.189704	0.160339	0.173497	0.0974507	0.174071	0.180021	0.159054	0.133217	0.170405	0.152065	0.16903	0.133328	0.172625	0.195671	0.192207	0.178219	0.17246	0.20727	0.11918	0.138495	0.126392	0.151961	0.188438	0.176408	0.185363	0.182483	0.167207	0.166152	0.138969	0.16642	0.130303	0.154695	0.107164	0.110006
0.170816	0.191558	0.153148	0.1694	0.199771	0.145902	0.141862	0.164255	0.145494	0.150564	0.189139	0.163883	0.163883	0.181207	0.161685	0.190046	0.143922	0.133233	0.174745	0.163757	0.179176	0.166971	0.168953	0.170655	0.113438	0.0853314	0.157413	0.157413	0.140366	0.14104	0.151617	0.170508	0.159337	0.173345	0.127588	0.150577	0.133635	0.165728	0.145496	0.145496	0.188888	0.166428	0.155601	0.127361	0.152035	0.143187	0.134274	0.146269	0.162644	0.149682
0.200687	0.179331	0.210689	0.172451	0.232624	0.175609	0.199547	0.193828	0.157754	0.168076	0.150828	0.148513	0.180222	0.193767	0.114567	0.123641	0.194535	0.17566	0.181335	0.132048	0.1495	0.156887	0.167178	0.153038	0.144196	0.161565	0.132984	0.157048	0.157048	0.176222	0.196681	0.187939	0.191627	0.163731	0.173336	0.190388	0.159306	0.120052	0.158578	0.181422	0.175199	0.1904	0.148616	0.116085	0.159109	0.144753	0.178511	0.163142	0.116159	0.142667
0.212216	0.204384	0.117186	0.185173	0.225841	0.180401	0.231464	0.21139	0.153661	0.168872	0.132591	0.135037	0.179371	0.183073	0.183787	0.17596	0.18978	0.134824	0.160379	0.15612	0.173136	0.12266	0.158746	0.187169	0.146347	0.158477	0.167617	0.150767	0.169556	0.106309	0.139434	0.162209	0.156365	0.169229	0.175253	0.135072	0.125982	0.178711	0.137985	0.152075	0.164934	0.152842	0.133283	0.15529	0.141442	0.123535	0.123945	0.178893	0.158836	0.155671
0.211625	0.215575	0.199072	0.190919	0.165648	0.207204	0.177568	0.140287	0.16159	0.179142	0.179365	0.188985	0.133059	0.177496	0.139704	0.147816	0.150182	0.141397	0.142887	0.155213	0.155213	0.125739	0.116951	0.145495	0.160729	0.160813	0.163389	0.131209	0.131579	0.151047	0.131028	0.146433	0.146433	0.169856	0.165138	0.171896	0.170206	0.158318	0.183505	0.139204	0.171495	0.128089	0.151993	0.143142	0.143142	0.123816	0.142677	0.139686	0.161718	0.135751
0.195162	0.209023	0.195889	0.200528	0.184967	0.204861	0.2172	0.191221	0.204785	0.202428	0.167464	0.160961	0.178287	0.178287	0.103656	0.192782	0.169834	0.17194	0.155751	0.155878	0.132351	0.135153	0.145641	0.173195	0.122644	0.122644	0.126514	0.179857	0.160686	0.126396	0.17846	0.166691	0.180729	0.177424	0.166028	0.175458	0.186625	0.186625	0.14833	0.161077	0.161345	0.143561	0.132335	0.13018	0.152083	0.15373	0.161789	0.156084	0.177959	0.162578
0.154047	0.186677	0.180828	0.215068	0.198323	0.180402	0.155281	0.163476	0.208762	0.195301	0.208624	0.180415	0.18487	0.19403	0.176188	0.170569	0.195222	0.166109	0.101758	0.145655	0.138552	0.189246	0.169068	0.180542	0.18907	0.178596	0.125395	0.232076	0.157664	0.147659	0.156787	0.195697	0.195697	0.190718	0.192372	0.17046	0.169911	0.151853	0.16156	0.117877	0.157045	0.121419	0.164339	0.0959331	0.163754	0.166882	0.091738	0.128685	0.163975	0.158716
0.198491	0.19762	0.206697	0.206999	0.212437	0.183934	0.135555	0.174845	0.156284	0.171503	0.172365	0.140811	0.155842	0.155842	0.129234	0.194414	0.155044	0.175249	0.112948	0.154649	0.097436	0.169153	0.160001	0.155669	0.148733	0.161351	0.185547	0.169125	0.190214	0.148169	0.164438	0.140436	0.174102	0.161046	0.126149	0.117096	0.19513	0.19513	0.185506	0.133572	0.167625	0.140766	0.161524	0.116633	0.166119	0.151743	0.153664	0.116254	0.11382	0.17528
0.179304	0.187986	0.187986	0.190264	0.169114	0.197827	0.186244	0.166108	0.173305	0.119708	0.162334	0.167049	0.150228	0.126453	0.126291	0.147005	0.182944	0.152878	0.139177	0.153443	0.135291	0.157077	0.127847	0.133546	0.133194	0.163039	0.163039	0.131244	0.162801	0.137374	0.178917	0.128151	0.174667	0.135736	0.125848	0.140171	0.15134	0.166781	0.129379	0.122108	0.116423	0.116423	0.176051	0.167043	0.120768	0.119783	0.175229	0.17501	0.178901	0.139044
0.176174	0.186862	0.171434	0.197546	0.19569	0.143197	0.193467	0.181425	0.171909	0.171263	0.18403	0.144429	0.182113	0.139485	0.192375	0.168025	0.15312	0.161506	0.160663	0.119002	0.150416	0.124514	0.154579	0.149263	0.163303	0.157348	0.0781984	0.158072	0.161959	0.158368	0.146787	0.193146	0.188312	0.167255	0.140101	0.148241	0.147364	0.149567	0.150802	0.165047	0.188888	0.151853	0.152775	0.0931687	0.189223	0.156389	0.156389	0.161407	0.184374	0.178503
0.214857	0.181851	0.19972	0.193174	0.170836	0.187323	0.187323	0.193362	0.180862	0.184763	0.182637	0.147463	0.147489	0.176443	0.14041	0.172264	0.178897	0.182818	0.182818	0.121758	0.132656	0.141224	0.148105	0.163336	0.166428	0.155163	0.162795	0.162227	0.133567	0.179635	0.179635	0.166596	0.178452	0.16037	0.155319	0.16895	0.153511	0.170415	0.15072	0.166911	0.166723	0.171242	0.132039	0.143018	0.180894	0.181193	0.166402	0.185673	0.135743	0.201968
0.196072	0.203761	0.213742	0.230949	0.219906	0.166998	0.191452	0.160249	0.174633	0.146931	0.175876	0.156551	0.169489	0.170515	0.165388	0.151494	0.181447	0.160746	0.116842	0.136796	0.13309	0.15774	0.144454	0.100015	0.149545	0.160178	0.150772	0.155128	0.157141	0.165416	0.177673	0.16336	0.203384	0.206768	0.177917	0.190014	0.140371	0.166313	0.175875	0.195482	0.175479	0.19829	0.160431	0.181318	0.197527	0.127191	0.12615	0.147498	0.201751	0.200251
0.190075	0.203215	0.191055	0.156347	0.214346	0.191272	0.191272	0.13429	0.181084	0.161441	0.162006	0.157298	0.143475	0.188985	0.130615	0.178175	0.14121	0.153653	0.153653	0.189532	0.166912	0.17277	0.169077	0.16386	0.171906	0.157903	0.152654	0.157219	0.169287	0.167322	0.206268	0.110398	0.203892	0.1535	0.133332	0.147127	0.162049	0.156348	0.163118	0.17611	0.170756	0.186895	0.199796	0.169438	0.185336	0.195389	0.131591	0.215737	0.219057	0.127809
0.179357	0.189454	0.189454	0.174588	0.182234	0.191243	0.178047	0.121685	0.146486	0.146592	0.14911	0.182986	0.117892	0.178181	0.178181	0.119746	0.15037	0.163737	0.137387	0.150374	0.126334	0.132464	0.15392	0.15392	0.155637	0.151014	0.183164	0.16144	0.0959185	0.188676	0.188352	0.186798	0.147527	0.139857	0.178943	0.166766	0.191284	0.211156	0.211156	0.195094	0.135819	0.194466	0.18555	0.192549	0.199221	0.129579	0.155007	0.15985	0.180297	0.125157
0.149975	0.17796	0.127242	0.177333	0.126589	0.202506	0.202506	0.177418	0.194607	0.174509	0.117258	0.193463	0.156099	0.172447	0.128914	0.1631	0.169503	0.124626	0.124626	0.126044	0.126075	0.166958	0.11413	0.168893	0.168131	0.173911	0.171497	0.111266	0.11418	0.156835	0.186451	0.185481	0.160431	0.151408	0.146887	0.115934	0.206568	0.201512	0.217682	0.217682	0.191209	0.16974	0.187556	0.169743	0.191569	0.146671	0.163206	0.178002	0.196614	0.172416
0.170135	0.187709	0.224591	0.21236	0.203967	0.187361	0.190579	0.13386	0.189065	0.172837	0.175899	0.129981	0.143196	0.163256	0.166943	0.130341	0.185049	0.143784	0.161542	0.174964	0.114059	0.175648	0.171859	0.171859	0.156711	0.160863	0.174528	0.189026	0.160929	0.126205	0.125763	0.144084	0.174095	0.172057	0.169605	0.203211	0.201083	0.199895	0.187527	0.177288	0.196798	0.183835	0.145597	0.151323	0.151323	0.190907	0.190561	0.184545	0.169228	0.216899
0.171044	0.195841	0.185043	0.183271	0.180641	0.204148	0.117752	0.202564	0.140364	0.15149	0.14638	0.143957	0.181837	0.189208	0.17793	0.172862	0.168279	0.170298	0.16008	0.140583	0.148308	0.157117	0.157699	0.166784	0.125275	0.145244	0.147857	0.162623	0.176897	0.118861	0.134549	0.15872	0.141961	0.146939	0.149694	0.148418	0.161492	0.153461	0.124684	0.142437	0.188472	0.178694	0.171582	0.171582	0.169768	0.122353	0.147424	0.122703	0.165448	0.198622
0.18774	0.217263	0.138215	0.158073	0.119602	0.149642	0.119533	0.102836	0.201147	0.21165	0.163242	0.163242	0.178818	0.162251	0.137764	0.163432	0.131737	0.210437	0.128217	0.12179	0.160946	0.141117	0.148017	0.148017	0.121278	0.123688	0.214829	0.218346	0.169884	0.178661	0.160702	0.13648	0.111713	0.1466	0.166119	0.166037	0.179917	0.148372	0.199647	0.114945	0.181823	0.164177	0.191797	0.183839	0.172022	0.175015	0.174529	0.187294	0.155294	0.179573
0.219849	0.224529	0.174452	0.204532	0.190697	0.134366	0.200574	0.200574	0.191219	0.188464	0.191798	0.17152	0.194162	0.178731	0.180867	0.161268	0.181448	0.137206	0.201187	0.201187	0.209649	0.205632	0.172389	0.185957	0.172762	0.18489	0.192238	0.185524	0.185524	0.171314	0.128657	0.154733	0.168089	0.160456	0.136661	0.157773	0.163582	0.163289	0.16964	0.194685	0.183495	0.152032	0.1988	0.164458	0.169687	0.169327	0.171205	0.132371	0.16418	0.166343
0.19963	0.169853	0.190617	0.190196	0.171317	0.13512	0.213069	0.193614	0.197626	0.208624	0.14708	0.177948	0.160311	0.131516	0.171031	0.165598	0.209797	0.160894	0.139666	0.163303	0.166639	0.103198	0.148778	0.182497	0.154525	0.13978	0.165591	0.139829	0.209799	0.15789	0.125603	0.122078	0.136772	0.142853	0.175654	0.18014	0.18014	0.180964	0.169597	0.176913	0.17705	0.179626	0.198526	0.177422	0.134552	0.191066	0.17912	0.201654	0.201654	0.176083
0.207559	0.201561	0.218327	0.214861	0.218042	0.132229	0.166589	0.166589	0.190319	0.138777	0.193147	0.168759	0.153224	0.193532	0.183282	0.143602	0.153124	0.113627	0.198396	0.198396	0.124721	0.181933	0.178015	0.178568	0.152616	0.185665	0.143258	0.161122	0.161122	0.158102	0.164296	0.163746	0.151663	0.182436	0.136677	0.138854	0.171362	0.0970405	0.189328	0.17703	0.0865471	0.173712	0.201188	0.200803	0.155383	0.127947	0.13853	0.201543	0.184038	0.175575
0.169111	0.184655	0.223733	0.187527	0.172108	0.171236	0.13966	0.155963	0.210068	0.169222	0.146551	0.185124	0.186753	0.164025	0.176038	0.190144	0.172323	0.170249	0.192326	0.184934	0.184934	0.167632	0.178858	0.155224	0.131231	0.114364	0.139581	0.155127	0.121872	0.147951	0.151309	0.187569	0.164359	0.178007	0.187979	0.130583	0.130583	0.173029	0.191666	0.114238	0.10188	0.121251	0.182346	0.151393	0.195334	0.185499	0.194337	0.190125	0.190125	0.185287
0.166678	0.172965	0.156118	0.178823	0.180805	0.175441	0.222955	0.190844	0.177094	0.154043	0.134841	0.198681	0.166144	0.11702	0.194302	0.160555	0.160555	0.127954	0.188315	0.159313	0.176258	0.156678	0.16236	0.134348	0.144068	0.174337	0.150716	0.171706	0.194576	0.186124	0.189873	0.186585	0.155522	0.175018	0.125471	0.169059	0.190574	0.190574	0.173715	0.151925	0.16773	0.175399	0.149447	0.109227	0.118533	0.187679	0.188573	0.181518	0.164289	0.177513
0.202413	0.180593	0.155642	0.186024	0.190919	0.193216	0.213976	0.155567	0.16251	0.181079	0.201453	0.183972	0.183972	0.184098	0.174792	0.189996	0.190973	0.174303	0.181496	0.190973	0.219082	0.177845	0.175954	0.174897	0.136474	0.14607	0.142033	0.156663	0.172177	0.145955	0.150669	0.162823	0.178393	0.195767	0.146899	0.185439	0.185439	0.178056	0.163652	0.183836	0.174849	0.156387	0.128172	0.18486	0.171585	0.122378	0.191848	0.120511	0.187235	0.180833
0.15443	0.125946	0.158987	0.19032	0.146398	0.187243	0.224177	0.164531	0.163724	0.206184	0.189675	0.17611	0.177536	0.191514	0.177249	0.195172	0.204899	0.193817	0.193629	0.183828	0.198646	0.144295	0.166717	0.177467	0.177856	0.196494	0.179121	0.132149	0.150683	0.151317	0.152714	0.157085	0.166024	0.179144	0.185261	0.205523	0.143498	0.163191	0.197348	0.119974	0.125956	0.128966	0.142791	0.174874	0.130473	0.202339	0.18484	0.192595	0.206175	0.190645
0.168706	0.156284	0.164391	0.205631	0.205921	0.151659	0.150175	0.245793	0.16483	0.16483	0.176989	0.154632	0.225007	0.16687	0.215564	0.174771	0.176272	0.165735	0.206141	0.214884	0.181731	0.183274	0.146876	0.181179	0.155313	0.157715	0.171564	0.205032	0.111038	0.13296	0.123279	0.160141	0.19386	0.177093	0.153924	0.17306	0.139853	0.172692	0.178691	0.202575	0.179417	0.164716	0.187449	0.205686	0.12568	0.191065	0.191031	0.202067	0.184315	0.19858
0.184107	0.173864	0.173864	0.196777	0.173965	0.219815	0.186872	0.205855	0.239371	0.21572	0.142358	0.21438	0.132982	0.166641	0.178432	0.156371	0.207755	0.14699	0.201165	0.154899	0.13331	0.118392	0.123195	0.1809	0.192162	0.185028	0.181511	0.195598	0.18472	0.18472	0.17676	0.190921	0.186078	0.136079	0.148094	0.140108	0.13335	0.180466	0.149847	0.188209	0.136618	0.136618	0.175601	0.219596	0.205704	0.16065	0.187842	0.129299	0.178362	0.184303
0.144811	0.167578	0.178345	0.144374	0.16664	0.198975	0.197738	0.171281	0.197218	0.140915	0.140915	0.197182	0.196499	0.193755	0.190373	0.168581	0.206059	0.201615	0.205877	0.16964	0.176466	0.152409	0.152409	0.152019	0.198548	0.210621	0.1656	0.168574	0.143117	0.169338	0.147486	0.198213	0.174279	0.119837	0.119837	0.119466	0.167789	0.174939	0.12954	0.147952	0.115316	0.19069	0.190315	0.172224	0.187529	0.210629	0.210629	0.172557	0.144843	0.198147
0.120348	0.200961	0.200961	0.205579	0.166721	0.204964	0.223786	0.153404	0.18683	0.169032	0.210624	0.212172	0.197582	0.165928	0.158291	0.180162	0.201059	0.201059	0.219232	0.177271	0.155282	0.19208	0.186561	0.185254	0.188382	0.104079	0.122576	0.190654	0.178539	0.178539	0.15895	0.181105	0.185731	0.198414	0.206013	0.197914	0.174149	0.202116	0.202116	0.204903	0.144835	0.163717	0.163842	0.158969	0.164305	0.18133	0.197646	0.180666	0.168894	0.187166
0.162269	0.125487	0.143135	0.145275	0.143051	0.164637	0.156482	0.245113	0.108839	0.202429	0.122222	0.202612	0.18314	0.174278	0.172185	0.177244	0.195644	0.191377	0.159895	0.116731	0.175975	0.16921	0.142449	0.172128	0.171099	0.194867	0.147794	0.185447	0.192988	0.144083	0.190536	0.14825	0.164811	0.160459	0.14365	0.183065	0.169322	0.183567	0.145913	0.165862	0.165859	0.149407	0.156976	0.153812	0.166246	0.148413	0.150108	0.169309	0.203885	0.153301
0.206464	0.205296	0.205296	0.17826	0.191031	0.154229	0.208545	0.231811	0.129507	0.235912	0.177879	0.169931	0.169387	0.163122	0.193768	0.175062	0.179196	0.213136	0.219442	0.184481	0.187359	0.191462	0.182239	0.209302	0.119603	0.18641	0.175384	0.177267	0.160337	0.164019	0.164349	0.181694	0.181607	0.194284	0.176899	0.201658	0.0938177	0.158211	0.158211	0.20538	0.158938	0.163549	0.204608	0.205778	0.159042	0.160834	0.210399	0.214981	0.176281	0.207492
0.219605	0.169814	0.169525	0.099247	0.132501	0.187905	0.224321	0.175414	0.190722	0.186871	0.15052	0.153389	0.214187	0.172366	0.161548	0.183771	0.203964	0.14287	0.189781	0.189781	0.198681	0.181384	0.211814	0.166201	0.138181	0.181679	0.181487	0.131424	0.170914	0.149999	0.153581	0.160655	0.194935	0.124033	0.124033	0.195782	0.17048	0.142561	0.116043	0.164659	0.1297	0.150202	0.198046	0.161625	0.168405	0.172639	0.172639	0.172367	0.187634	0.186383
0.140331	0.1535	0.17494	0.173201	0.189884	0.194034	0.187895	0.19069	0.218729	0.143058	0.178687	0.218562	0.153725	0.142781	0.178697	0.178697	0.177894	0.122981	0.124229	0.136606	0.136052	0.210638	0.153405	0.16868	0.149344	0.1527	0.140039	0.140039	0.165718	0.10886	0.183453	0.128948	0.177999	0.202472	0.157207	0.157644	0.19247	0.158682	0.219601	0.219601	0.208741	0.167336	0.167305	0.143557	0.14508	0.210723	0.219939	0.121929	0.210179	0.212457
0.218981	0.171231	0.206636	0.177177	0.18246	0.222598	0.196862	0.201673	0.199963	0.231559	0.187382	0.21235	0.189247	0.20595	0.171734	0.183058	0.24471	0.184929	0.166176	0.1565	0.199196	0.201088	0.173784	0.175374	0.164525	0.155981	0.178374	0.164766	0.170147	0.169074	0.190977	0.13978	0.205296	0.148597	0.222722	0.144246	0.156809	0.159079	0.174908	0.163108	0.147275	0.151141	0.163025	0.200204	0.185608	0.163747	0.166691	0.20182	0.192636	0.21197
0.174646	0.199277	0.161612	0.203121	0.203449	0.1784	0.220466	0.169323	0.218091	0.210967	0.20059	0.177979	0.202543	0.168844	0.190407	0.190407	0.15872	0.151499	0.153919	0.180341	0.21911	0.190785	0.179751	0.191827	0.160377	0.190514	0.179531	0.179531	0.198837	0.150871	0.187249	0.151503	0.193723	0.139687	0.174736	0.206162	0.23659	0.175206	0.172134	0.182727	0.200747	0.218372	0.173267	0.235604	0.212224	0.134889	0.21394	0.225787	0.155252	0.224249
0.204013	0.197246	0.178191	0.217681	0.225406	0.199618	0.140855	0.207312	0.213329	0.198144	0.208894	0.183665	0.163941	0.171901	0.129442	0.173934	0.207214	0.200524	0.220556	0.171546	0.171546	0.173078	0.194985	0.180685	0.190531	0.187318	0.181817	0.185613	0.206234	0.180955	0.117496	0.202189	0.187118	0.136157	0.191759	0.178625	0.215591	0.223657	0.15192	0.195128	0.168848	0.20994	0.225824	0.214239	0.214239	0.186097	0.198182	0.183092	0.154257	0.198742
0.224956	0.181277	0.126723	0.17411	0.166782	0.196835	0.203479	0.190368	0.219637	0.124685	0.216405	0.189188	0.147419	0.150307	0.179548	0.141439	0.143	0.201102	0.187321	0.156285	0.169527	0.146912	0.194598	0.175212	0.176346	0.184797	0.188182	0.175585	0.186832	0.166622	0.206678	0.259197	0.21491	0.197539	0.214646	0.231362	0.147321	0.145525	0.172556	0.172556	0.207244	0.220034	0.207274	0.223202	0.224781	0.225299	0.213412	0.209291	0.224874	0.211248
0.161098	0.160676	0.193327	0.171744	0.174593	0.18694	0.192518	0.200005	0.200005	0.210447	0.198072	0.164213	0.146217	0.158783	0.125948	0.126755	0.182336	0.195869	0.184611	0.192878	0.192878	0.180397	0.147239	0.194473	0.169319	0.149311	0.198254	0.205292	0.201979	0.155454	0.155217	0.20559	0.20559	0.218835	0.195043	0.201337	0.199129	0.216523	0.174421	0.168239	0.205138	0.174506	0.146464	0.180562	0.180562	0.224371	0.207765	0.200739	0.228655	0.207285
0.218021	0.205129	0.208982	0.207228	0.21366	0.189927	0.182262	0.225261	0.189482	0.210026	0.177879	0.163758	0.181197	0.174257	0.175225	0.150128	0.132013	0.219207	0.220713	0.202606	0.198124	0.197469	0.182643	0.205909	0.181192	0.187036	0.15356	0.165919	0.16947	0.146292	0.169331	0.197947	0.199629	0.186237	0.205149	0.142267	0.155741	0.122949	0.183057	0.165092	0.150497	0.195869	0.194235	0.15974	0.1911	0.185451	0.163565	0.228176	0.204245	0.207599
0.201296	0.169118	0.165069	0.179943	0.199913	0.199333	0.168776	0.207712	0.207712	0.188131	0.220807	0.208208	0.168422	0.176267	0.212954	0.129758	0.201835	0.12915	0.180531	0.177911	0.177911	0.220047	0.206163	0.206074	0.223121	0.222995	0.173237	0.205667	0.205577	0.158627	0.146114	0.190581	0.190581	0.177969	0.163008	0.202142	0.150352	0.149772	0.183441	0.187799	0.180431	0.122947	0.187868	0.196604	0.18182	0.203821	0.166098	0.151507	0.209437	0.18014
0.198073	0.174785	0.201298	0.203232	0.178141	0.202711	0.231286	0.171286	0.196306	0.174087	0.201446	0.0945632	0.172476	0.158008	0.19649	0.194788	0.163821	0.212709	0.129896	0.223186	0.214975	0.205007	0.206248	0.174735	0.168359	0.155153	0.153661	0.174249	0.139925	0.151081	0.159375	0.142705	0.163342	0.178925	0.195763	0.168523	0.207739	0.167947	0.17207	0.119169	0.204488	0.170784	0.194447	0.187132	0.19265	0.198777	0.206811	0.209976	0.194285	0.223998
0.180797	0.185414	0.200479	0.197265	0.18724	0.184916	0.184013	0.159454	0.205068	0.166576	0.145907	0.147095	0.164372	0.164428	0.162345	0.194089	0.199518	0.180146	0.174712	0.224927	0.197792	0.175457	0.172583	0.186589	0.155903	0.137919	0.158574	0.186359	0.178087	0.118918	0.168779	0.168853	0.15651	0.179354	0.163913	0.163434	0.188842	0.189135	0.189001	0.202289	0.23175	0.197646	0.207271	0.185774	0.195535	0.207909	0.225345	0.225577	0.218064	0.226079
0.149193	0.182973	0.1385	0.179704	0.150914	0.137311	0.152442	0.133227	0.155614	0.174671	0.197275	0.182467	0.180286	0.180286	0.165767	0.14234	0.156171	0.197103	0.17933	0.137441	0.142663	0.126396	0.10735	0.177251	0.217692	0.217692	0.204376	0.150755	0.141042	0.19027	0.12954	0.175684	0.130197	0.178855	0.201772	0.187189	0.151649	0.13192	0.188289	0.187202	0.19358	0.210555	0.192833	0.187485	0.163057	0.153041	0.153041	0.214448	0.20365	0.202659
0.22541	0.182487	0.159141	0.149586	0.200735	0.15001	0.146776	0.199113	0.205234	0.163869	0.155839	0.177175	0.159102	0.142781	0.166485	0.226001	0.184407	0.207385	0.197332	0.174807	0.156165	0.178582	0.174015	0.178503	0.152039	0.121427	0.126713	0.125001	0.206465	0.154603	0.142434	0.126467	0.194471	0.194471	0.136448	0.170508	0.204082	0.207166	0.17552	0.185886	0.15609	0.178427	0.158705	0.148007	0.177796	0.177796	0.172074	0.183155	0.177555	0.136128
0.167746	0.123907	0.178948	0.128936	0.206332	0.137261	0.201415	0.163998	0.138835	0.155176	0.205968	0.193231	0.174921	0.174921	0.189984	0.183275	0.218657	0.224425	0.16343	0.149149	0.183851	0.155949	0.179753	0.160856	0.181123	0.181123	0.186993	0.207813	0.205402	0.206282	0.186579	0.201148	0.225805	0.210376	0.207992	0.21576	0.158018	0.158018	0.19141	0.176349	0.222528	0.163042	0.119534	0.135148	0.185696	0.223144	0.236679	0.121343	0.165216	0.213318
0.174564	0.202068	0.163713	0.163008	0.201369	0.133661	0.141154	0.138228	0.166031	0.147965	0.129469	0.113915	0.177265	0.155971	0.212361	0.210512	0.183421	0.160279	0.142208	0.177624	0.219478	0.219478	0.183879	0.183825	0.163691	0.140257	0.14398	0.186078	0.17993	0.193657	0.201419	0.177145	0.18276	0.178113	0.167651	0.162231	0.180025	0.161378	0.190688	0.112997	0.177188	0.16636	0.184573	0.184148	0.167046	0.167046	0.189016	0.168202	0.206772	0.183722
[truncated: 206 more columns]

## Sheet: Map_NP2
0.193637	NaN	0.171044	0.198879	0.212717	0.176381	0.220155	0.197011	0.134426	0.153388	0.178605	0.20066	0.219982	0.212507	0.178018	0.179824	0.236748	0.200433	0.121134	0.172223	0.19917	0.212765	0.225507	0.21027	0.210765	0.221815	0.177885	NaN	0.1897	0.173376	0.199378	0.18085	0.186545	0.148608	0.201755	0.190849	0.180262	0.163388	0.144596	0.233447	0.209697	0.200497	0.161738	0.181025	0.158643	0.17647	0.178758	0.186476	0.146546	0.159886
0.224635	0.228731	NaN	0.183062	0.186555	0.166596	0.232104	0.159204	0.22335	0.196316	0.223812	NaN	0.190613	0.186042	0.20929	0.20929	0.193225	0.199407	0.163051	0.166898	0.195198	0.139516	0.189014	0.152281	0.192774	0.202499	0.173238	0.173238	0.210878	0.210828	0.221734	0.20049	NaN	0.205953	0.199329	0.200381	0.20255	0.172736	0.189356	0.189356	0.164214	0.180239	0.208274	0.164131	0.146532	0.147964	0.191467	0.18999	0.194074	0.139027
0.156843	0.227795	NaN	NaN	0.250876	0.182699	0.219254	0.237374	0.204362	0.21959	0.247429	0.201441	0.149219	0.202218	0.199115	0.165746	0.169117	0.167738	0.213054	0.198193	0.134055	0.219042	0.184209	0.153576	0.210452	0.224034	0.116863	0.19298	0.203339	0.21411	0.196391	0.217581	0.19453	0.184345	0.206943	0.211068	0.208769	0.132318	0.114956	0.200302	0.194216	0.200619	0.12125	0.187939	0.174856	0.125737	0.157811	0.177015	0.155447	0.174569
0.219125	0.205533	0.215543	0.211046	0.148627	0.241174	0.252442	0.225828	0.239267	0.208722	NaN	NaN	0.186701	0.205554	0.171957	0.189485	0.179448	0.218352	0.21656	0.184872	0.180377	0.169661	0.182083	0.194079	0.185704	0.171721	0.217395	0.177425	0.189539	0.183225	0.174066	0.195526	0.194902	0.195246	0.209275	0.216817	0.213471	0.199569	0.187987	0.190894	NaN	0.136151	0.185878	0.189881	0.168695	0.171089	NaN	0.18122	NaN	0.164073
0.210802	NaN	0.234968	0.220723	0.262769	0.273866	0.222198	0.166119	0.166119	0.218514	0.219336	0.202612	NaN	0.200582	0.208952	0.184009	0.147615	0.189711	0.177278	0.186639	0.186639	0.20562	0.217659	0.174123	0.173874	0.168286	0.159165	0.203768	0.150459	0.162182	0.139985	0.177855	0.177855	0.209044	0.146051	0.179792	0.1352	0.184769	0.156131	0.191732	0.195946	0.188631	0.194288	0.161432	0.161432	0.188229	0.192903	0.130735	0.169966	0.186024
0.197406	0.226834	0.207625	0.20274	0.209419	0.203925	0.235934	0.237705	0.25272	NaN	0.177321	0.199725	0.210547	0.210547	0.160061	NaN	0.171791	0.180734	0.207404	0.219734	0.209052	0.189738	0.19329	0.205986	0.172726	0.191972	0.143822	0.149595	0.223586	0.210702	0.199164	0.169821	0.185951	0.210302	0.144336	0.19185	0.199849	0.181515	0.170426	0.192051	0.173086	0.197885	0.212464	0.181153	0.209506	0.170284	0.125863	0.176573	0.155676	0.190482
NaN	0.195844	0.20984	NaN	0.238846	0.224351	0.193562	0.199392	0.199392	0.209093	NaN	NaN	0.19755	0.184353	0.20166	0.19896	0.185796	0.198781	NaN	0.172594	0.172594	0.223381	0.169229	0.220933	0.18736	0.109773	0.166903	0.201306	0.218493	0.194179	0.195075	0.198709	0.146468	0.175351	0.152706	0.188237	0.203267	0.187943	0.195089	0.168181	0.200646	0.196243	NaN	0.188982	0.174264	0.1848	0.177075	0.191477	0.144786	0.138512
0.241463	0.206756	0.260616	0.232506	0.224101	0.205502	NaN	0.138994	0.235751	0.223833	0.207179	0.193726	0.203203	0.218376	0.186981	0.203914	0.204148	0.194849	0.210787	0.115194	0.203247	0.187707	0.16529	NaN	0.204069	NaN	0.180658	0.190476	0.158932	0.208934	0.189078	0.179794	0.110797	0.19456	0.130013	0.190743	0.173548	0.185658	0.176443	0.159591	0.199886	0.200125	0.183378	0.18851	0.205359	0.144788	0.158782	NaN	0.187331	0.148126
0.228537	0.224345	0.21756	0.20146	0.206489	0.218258	0.217384	0.240444	0.234678	0.211835	0.176602	0.16892	0.214092	0.16913	0.189399	0.185854	0.195025	0.221869	0.210252	0.195604	0.196906	0.212661	0.20815	0.21783	0.216273	0.176637	0.207335	0.190568	0.166604	0.202381	0.203878	0.212677	0.188638	0.198198	0.17994	0.185744	0.175915	0.168442	0.193814	0.207561	0.158398	0.173152	0.194223	0.172631	0.195808	0.133451	0.231847	0.187691	0.16235	0.200636
0.232608	0.246142	0.209019	0.213671	0.188298	0.221627	0.157987	0.219967	0.222749	0.250464	0.227927	0.18973	0.150653	0.150653	0.197996	0.179524	0.18993	0.202779	0.155748	0.203568	0.21344	0.209114	0.210182	0.229556	0.20992	0.20992	0.193483	0.182701	0.177337	0.189568	0.190684	0.168016	0.196601	0.193725	0.184234	0.159358	0.181767	0.190404	0.125066	0.198856	0.211341	0.198182	0.209851	0.198577	0.151273	0.203281	0.186885	0.170385	0.211802	0.211802
0.222692	NaN	0.248634	0.211787	0.164883	NaN	NaN	0.193178	0.219297	0.185018	0.205571	0.196032	0.220737	0.212961	0.164097	0.166388	0.202223	0.212496	0.186214	0.205641	0.231372	0.17511	0.189169	0.213703	0.241682	0.203404	0.210255	0.18456	0.204059	0.192441	0.194379	0.210638	0.222913	0.199064	0.187182	0.14922	0.16551	0.176741	0.201617	0.188912	0.149267	0.200232	0.153158	0.163762	0.178991	0.195543	0.178148	0.162025	0.184093	0.173258
0.264472	0.17363	0.227263	0.233616	0.172346	0.203422	NaN	NaN	0.17609	0.174663	0.185934	0.192605	0.188064	0.21341	0.228333	0.180569	0.205662	0.18939	0.192733	0.169465	0.221451	0.18917	0.221915	0.219281	0.238437	0.199435	0.188594	0.176862	0.205285	0.169853	0.2169	0.195918	NaN	0.205616	0.190104	0.205136	0.160501	0.158404	0.177964	0.210746	0.169645	0.199476	0.217698	0.184263	0.189247	0.165877	0.190512	0.158307	0.153693	0.162464
NaN	0.223409	0.217605	0.202202	0.192738	NaN	NaN	0.142748	0.211469	0.222667	0.188623	NaN	0.233882	NaN	0.224701	0.22417	0.203604	0.209932	0.179977	0.154391	0.210059	0.199041	0.210396	0.184661	0.216718	0.204347	0.184841	0.209957	0.218921	0.170927	0.186371	0.186586	0.20082	0.182675	NaN	0.218662	0.168677	0.185846	0.198231	0.19843	0.216658	0.212041	0.203213	0.165437	0.148279	0.119021	0.167102	0.174497	0.185752	0.18978
0.233467	0.25861	NaN	NaN	NaN	0.197332	0.206936	0.23452	0.227359	NaN	0.210484	0.204637	0.21802	0.177894	0.162967	0.186254	0.208951	0.207903	0.14987	0.21354	0.208089	0.210865	0.20344	0.18202	0.200798	0.185923	0.168944	0.161762	0.202815	NaN	0.200228	NaN	0.179111	0.193816	0.189013	0.221936	0.173042	0.20555	0.185881	0.177443	NaN	0.198069	0.199355	0.172181	0.218485	0.205845	0.180205	0.195704	0.145274	0.185576
0.20407	0.242025	0.209528	0.195985	0.226324	0.229925	0.247776	0.252368	0.218463	0.243159	0.231329	0.198344	NaN	0.242166	0.219472	0.215336	0.211835	0.166368	0.198644	0.181315	0.154917	0.173537	0.194965	0.189533	0.199555	0.187598	0.218146	0.176152	0.19333	0.199137	0.189749	0.134905	0.194547	0.181931	0.223372	0.194665	0.167932	0.199416	0.210011	0.200193	0.190279	0.206609	0.186672	0.186672	0.20212	0.227719	0.184231	0.206692	0.189023	0.168799
0.226778	NaN	0.224394	0.177717	0.220093	0.216916	0.209639	0.211872	0.182058	0.157129	NaN	NaN	0.203004	NaN	0.184195	0.215445	0.181525	0.223332	0.189409	0.194459	0.198438	0.168648	0.195416	0.252706	NaN	0.175509	0.207178	0.213756	0.20703	0.162273	0.192534	0.193436	0.220769	0.183313	0.213959	0.22812	0.185333	0.191887	0.168875	0.166047	0.208639	0.196847	NaN	0.234347	0.183591	0.208434	0.204151	0.215644	0.183359	0.171294
0.230742	0.247804	0.18856	0.190084	0.209323	0.161907	0.203188	0.202443	0.219751	NaN	0.188575	0.207295	0.219032	0.147768	0.166973	0.161647	0.196481	0.129953	0.20511	0.180884	0.17999	0.200934	0.186735	0.18715	0.210819	NaN	0.210085	0.159661	0.164099	0.186566	0.203504	0.147551	0.197549	0.204881	0.17466	0.238006	0.226736	0.213261	NaN	0.188669	NaN	0.226473	0.203631	0.186314	0.204554	0.198722	0.203209	0.208531	0.212504	0.213854
0.265448	0.24177	0.229481	0.202294	0.189719	0.203437	0.156599	NaN	NaN	0.186188	0.166736	0.166736	NaN	0.220948	0.215136	0.179291	0.200219	0.218124	0.17897	0.208022	0.210202	0.210759	0.216711	0.220514	0.174564	0.187925	0.146603	0.165079	0.217141	0.180009	0.172013	0.216078	0.207603	0.182093	0.192482	0.191725	0.213651	0.225899	0.199355	0.181835	0.16658	0.17547	NaN	0.140818	0.218909	0.165421	0.187133	0.180967	0.201493	0.163312
0.213165	0.235643	0.201015	0.217628	0.199631	0.229212	0.23319	0.202897	0.216281	0.222692	NaN	0.230013	0.216466	NaN	0.159086	0.208221	0.184732	0.191204	0.192456	0.213158	0.209599	0.200839	0.181073	0.228686	0.217066	0.155943	0.213634	0.208889	0.191864	0.193919	0.159309	0.212122	NaN	NaN	0.208501	0.19157	0.207695	0.185654	0.198326	0.19362	0.19543	0.220967	0.197807	0.234969	0.174847	0.213536	0.218198	0.201599	0.19839	0.19123
NaN	NaN	NaN	NaN	0.145087	0.202713	0.187456	0.169646	0.215756	0.204806	0.220254	0.214514	0.214514	0.192287	0.225225	0.18969	0.174887	0.238598	0.170973	0.225315	0.196955	0.219972	0.198423	NaN	NaN	0.191328	0.190139	0.176731	0.158167	0.155534	0.177983	0.196484	0.207013	0.201505	0.152102	0.184443	0.184443	0.216373	0.21428	0.231619	0.175106	0.209568	0.195523	0.209722	0.209943	0.198602	0.172974	0.195234	0.195234	0.18447
NaN	0.204396	0.226653	0.175521	0.21983	0.221151	NaN	NaN	NaN	0.193129	0.177472	NaN	NaN	0.195759	0.222545	0.221287	0.212149	0.215998	0.216116	0.189083	0.212586	0.183845	NaN	0.217566	0.220601	0.179414	0.197645	0.210114	0.199333	0.145723	0.187599	0.204351	0.203082	0.215614	0.221996	0.194564	0.214799	0.225101	0.233692	0.202486	NaN	0.212889	0.202458	0.146795	0.155152	0.175588	0.197145	0.145659	0.223489	0.148844
0.232257	0.179825	0.188976	NaN	0.155273	0.193987	NaN	0.208847	0.223086	0.17729	0.225221	0.212632	0.212632	0.216168	0.210095	NaN	0.184986	0.193685	NaN	0.171466	0.188801	0.17552	0.208235	0.187589	0.195217	0.201163	0.149376	0.114548	0.163008	0.190564	0.189114	0.192066	0.201218	0.197781	0.218341	0.19138	0.214968	0.207646	0.23911	0.132215	0.191191	0.186254	0.204731	0.216137	0.203705	0.172559	0.226553	0.165532	0.165532	0.160187
0.207892	0.185697	0.142609	0.200568	0.200568	0.211399	0.210664	0.203067	NaN	0.179413	0.225633	0.15804	NaN	0.179211	0.16758	0.177678	0.177678	NaN	0.178548	NaN	0.228005	0.222237	0.215579	0.216196	0.223232	0.215041	0.188776	0.180426	0.161621	0.168323	0.164779	0.172035	0.207533	0.209046	0.180205	0.190618	0.178317	0.178576	0.202798	0.158052	0.223717	0.209774	0.19505	0.212268	0.149659	0.168853	0.203115	0.201326	0.199107	0.17476
0.209347	0.201023	0.171412	0.196108	NaN	0.213773	NaN	0.206634	NaN	NaN	NaN	0.210876	NaN	0.188538	0.174672	0.223229	0.19637	0.196966	0.189015	0.195453	0.191843	0.203128	0.171259	0.219068	0.206614	0.187604	0.205808	0.169541	0.190483	0.197428	0.16892	0.203252	0.207594	0.186138	0.221121	0.179508	0.196834	0.200041	0.239565	0.198346	0.172417	0.209007	0.192293	0.197174	0.230848	0.203249	0.18261	0.175424	0.189195	0.188198
0.230604	0.210202	0.198695	0.147555	0.206313	0.160502	0.170125	0.151186	0.186782	0.176408	0.203113	0.208611	0.157126	0.154649	0.175911	0.188764	0.143855	0.143855	0.152198	0.184168	0.184931	0.137824	0.170983	0.197712	0.194317	0.198489	0.167639	0.131673	0.180958	0.180958	0.193738	0.169648	0.194763	0.196276	NaN	0.209068	NaN	0.192318	0.152846	0.196583	0.187634	0.187634	0.219776	0.198336	0.170103	NaN	0.185526	0.22011	0.194021	0.178157
0.21687	0.193892	0.190986	0.232988	0.228428	0.213287	0.172365	0.207037	0.195011	NaN	0.224487	NaN	0.177383	0.19611	0.200412	0.210744	0.213811	0.182447	0.18915	0.22336	0.222968	0.22175	NaN	NaN	0.177584	0.189365	0.195532	0.19323	0.151766	0.179327	0.183922	NaN	0.206399	0.202514	0.234721	NaN	0.212835	0.218418	0.217147	0.179653	0.217093	0.168948	0.22704	0.203345	0.206751	0.20054	0.172132	0.181711	0.140046	0.174248
NaN	NaN	NaN	0.170304	0.183944	0.209096	0.203138	0.184642	0.19188	0.128241	0.165252	0.189125	0.179065	0.196227	0.224854	0.192942	0.189598	0.189598	NaN	NaN	0.230345	0.20172	0.156877	0.164055	0.193496	0.157514	0.169313	0.168994	0.195294	0.195294	0.171288	0.199172	0.198334	0.188885	0.16817	0.166644	0.232984	NaN	0.192584	0.210666	0.210323	0.210323	0.194314	0.178234	NaN	0.14945	0.196036	0.209713	0.204055	0.192346
0.204336	0.216158	0.200257	NaN	0.185174	0.210686	NaN	0.202493	0.189026	0.195973	0.204636	0.223822	0.221148	0.227858	0.190009	NaN	0.22548	0.209744	0.209744	0.181576	0.190491	0.203564	0.203564	0.214382	0.214214	0.220576	0.188883	0.166297	0.204528	0.188786	NaN	0.139235	0.171	0.190221	0.190221	0.18213	0.17271	0.187654	0.191811	0.181604	0.199937	0.192524	0.147978	0.199893	0.175501	0.14822	0.195062	0.190704	0.158923	0.192451
NaN	0.198995	0.198995	0.182629	0.200217	0.194671	0.155328	0.195024	NaN	0.196525	0.207841	0.172052	NaN	0.146863	0.168788	0.235934	0.187355	0.187355	0.20976	0.218273	0.221815	0.168076	0.208589	0.164619	0.184079	0.19403	0.217375	0.212623	NaN	NaN	0.20258	0.209407	0.197647	0.18533	0.211923	0.19112	0.15141	0.208569	0.217004	0.194687	0.178032	0.188276	0.154884	0.168703	0.212666	0.189686	0.165696	0.157191	0.187676	0.198183
0.203781	0.155982	0.175397	0.137656	0.203795	0.152459	0.195043	0.168846	0.202929	0.20033	0.215749	0.221323	0.224391	0.198213	0.191054	0.225622	NaN	0.169383	0.1807	0.182659	0.186599	0.156166	0.156166	0.173718	0.24217	0.23171	0.201743	0.200691	0.20452	0.199847	0.185862	0.176213	0.213283	0.189795	0.189795	0.178486	0.203129	0.177881	0.204892	0.201528	0.144747	0.216831	0.186675	0.203994	0.203316	0.205621	0.205621	0.175011	0.175626	0.215182
0.197248	0.19528	0.19528	0.203162	0.202177	0.189515	0.214199	0.203568	0.221358	0.211236	0.186632	0.223394	NaN	0.163193	0.217291	0.177924	0.185594	0.151649	0.223466	0.176743	NaN	0.126268	0.168046	0.168582	0.189318	0.155131	0.172789	0.190528	0.227007	0.196391	0.188031	0.212777	0.198912	0.211946	0.214229	0.202966	0.167815	0.186082	0.231407	0.184982	0.203071	NaN	0.168807	0.195132	0.180665	0.196599	0.201144	0.18547	0.229243	0.192357
0.211025	0.151551	0.192896	0.207596	0.157461	0.224971	0.186767	0.208088	0.22069	0.225338	0.225338	0.159107	0.19452	0.209713	0.203795	0.175503	0.223891	0.224214	0.149654	0.162441	0.188567	NaN	NaN	0.182251	0.171127	0.213207	0.221131	0.180868	0.20071	NaN	0.209134	0.141109	0.195111	0.196494	0.196494	0.20383	0.198288	0.169882	0.162505	0.189041	0.181658	0.153588	0.18632	0.161683	0.172158	0.167903	0.167903	0.198972	0.200087	0.154119
0.196814	0.144026	0.181032	0.215419	0.192413	0.173989	0.185799	0.21093	0.228322	0.215157	0.202235	NaN	0.212603	0.211712	0.208984	0.208984	0.155634	0.217389	0.178782	0.218194	0.166964	0.174183	NaN	NaN	0.185002	0.199952	0.199088	0.221527	0.224002	0.218317	0.22459	0.179956	0.208262	0.224733	0.18747	0.204843	0.189502	0.203136	0.199726	0.178872	0.169668	0.214375	0.184018	0.112201	0.202872	0.221149	0.223989	0.236906	0.186575	0.199487
0.19228	0.185645	0.212087	0.19933	0.198599	0.203959	0.224446	0.195341	0.139476	0.176897	0.192823	0.147625	0.190905	0.214841	0.212053	0.155045	0.219112	0.223646	0.206805	0.197111	NaN	0.200312	0.227386	0.221004	0.202035	0.206317	0.138406	0.16225	NaN	0.19386	0.198949	0.203066	0.195483	0.165025	0.120268	0.192465	0.215527	0.207665	0.208695	0.18916	0.204323	0.192715	0.174887	0.187502	0.181665	0.21659	0.199549	0.171185	0.200445	0.164374
0.158249	0.205759	0.198435	0.190196	0.220657	0.224387	0.214056	0.145923	NaN	NaN	0.194554	0.225634	NaN	0.192585	0.234213	0.1541	0.205907	NaN	0.193945	NaN	0.219325	0.219676	0.21765	0.23435	0.192865	0.221522	0.207968	0.207968	0.227984	0.20167	0.212511	0.203482	0.186962	0.181739	0.200953	0.213529	0.187786	0.214412	0.178345	0.178345	0.190725	0.198375	0.220295	0.211346	0.211159	0.209189	0.196781	0.174553	0.19955	0.2036
0.155545	0.188973	0.222205	0.19725	0.209738	0.217629	0.190809	0.227563	0.244876	0.201649	0.21211	0.201547	0.202236	0.217859	0.207912	0.205068	0.215209	0.205812	0.164606	0.20638	0.20638	0.212286	NaN	NaN	NaN	NaN	NaN	NaN	0.190234	0.233212	0.199386	NaN	NaN	0.218439	0.210355	0.180886	0.185339	0.174638	0.165107	0.185665	0.148605	0.222776	0.219882	0.210665	0.214179	0.195472	0.222752	0.18463	0.205236	0.185938
0.177293	0.17019	0.197573	0.211055	0.177285	0.214035	0.188367	NaN	0.167595	0.141889	0.204401	0.224908	0.222093	0.172711	0.187348	0.187348	0.157543	NaN	0.21588	0.243517	NaN	NaN	0.224657	0.192126	0.232986	NaN	0.226462	0.226462	0.20123	0.203333	0.202168	0.227917	0.220627	0.157319	0.2126	0.220257	0.213177	0.20809	0.18592	0.18592	0.19636	0.200536	NaN	0.195302	0.196037	0.217207	0.202031	0.198023	0.200469	0.221004
0.214533	0.195163	0.192593	0.206695	0.180719	0.169854	0.176915	0.149595	0.149595	0.213012	0.189889	NaN	0.220668	0.225521	NaN	NaN	0.214253	0.203738	0.18783	0.18574	0.18574	0.205155	0.21642	0.209166	NaN	0.200029	0.186896	0.199996	0.208599	0.206308	0.210438	0.193536	0.221374	0.1587	0.184967	0.203506	0.203879	0.210516	0.204147	0.217946	0.190259	0.200414	0.210269	0.204095	0.193279	0.151623	0.215009	0.200733	0.198902	0.207305
0.168084	NaN	0.209835	0.188418	0.165504	0.177552	0.17885	0.201065	0.156725	NaN	NaN	0.190704	0.214249	0.211199	0.184579	0.168452	0.158835	0.242087	0.204637	0.141798	0.207074	0.174371	NaN	0.222233	NaN	0.170106	0.146331	0.176026	0.226463	0.209042	0.193037	0.197779	0.208339	0.185826	0.186205	0.209462	0.220146	0.212886	NaN	NaN	0.197955	0.164656	NaN	NaN	0.199813	0.194625	0.198286	0.22353	0.17367	0.203164
0.180909	0.175912	0.169415	0.189714	0.173111	0.200972	0.147316	0.238298	0.238298	0.204542	0.172527	0.213554	0.204515	NaN	0.191326	NaN	0.232027	NaN	0.201535	0.16909	0.198618	0.167941	0.181881	0.219643	0.19437	0.192986	0.194597	0.20118	NaN	NaN	0.18304	0.211114	0.140345	0.200003	NaN	0.162433	NaN	0.213884	0.196774	0.170787	NaN	0.225322	0.198876	0.162833	0.122375	0.214407	0.198346	0.232633	0.221402	0.209806
0.182053	0.199724	0.171203	0.179874	0.141827	0.148107	0.177381	0.180635	0.177334	0.194823	0.156371	0.160861	0.191829	0.191829	0.229248	0.170159	0.214805	0.227586	0.19054	0.185673	0.208949	0.218623	0.225097	0.217082	0.16958	0.16958	0.218417	0.224856	NaN	0.216601	0.203891	0.23796	0.202336	0.200144	0.169287	0.162664	0.173221	0.172151	NaN	0.206607	0.181603	0.14017	NaN	0.180431	0.196292	NaN	0.213752	0.186049	0.197699	0.145944
0.192854	0.178195	0.182161	0.189057	0.175436	0.159501	0.173659	0.211001	0.194722	0.201035	0.203373	0.215387	0.175312	0.21149	0.203325	0.194589	0.218986	0.206798	0.205409	NaN	0.231271	0.2168	0.217925	0.199432	0.238417	0.150779	0.206765	0.203605	0.19853	0.190595	0.17177	0.1883	0.211047	0.177603	0.136184	0.171582	0.174784	0.179345	0.18019	NaN	0.198211	0.197152	0.196468	0.203096	0.183605	0.211972	0.204825	0.187234	0.185531	0.15671
0.214486	0.213419	0.224513	0.162604	0.182941	0.2065	0.165657	0.185178	NaN	0.202624	0.221581	0.198085	0.226709	0.226709	0.166892	NaN	0.200556	0.205594	0.221455	0.174968	0.182953	0.220677	0.225044	0.199772	0.168269	0.168269	NaN	NaN	NaN	0.194979	0.19288	0.191549	NaN	0.167959	0.183878	0.203186	0.214907	0.190854	0.187926	0.145283	0.190872	NaN	0.192472	0.201833	0.205641	0.173983	0.175029	0.189807	0.187903	0.193733
0.209658	0.154366	0.192668	0.151982	0.198185	0.197361	0.223016	0.213507	0.205366	0.175385	0.199761	NaN	NaN	0.189994	0.207831	0.182742	0.175003	0.218985	0.212686	NaN	0.172647	0.181807	0.206788	NaN	NaN	NaN	NaN	0.224965	NaN	NaN	0.200547	0.175482	0.201553	0.208783	0.160077	0.202348	0.221465	0.220903	0.220347	0.204125	0.19835	0.188185	0.203815	0.166818	0.138308	NaN	NaN	0.194741	0.188063	0.197289
0.181603	NaN	0.22649	0.177328	0.174715	0.189175	0.199471	0.169665	0.186593	0.214724	0.217686	0.126593	0.218033	0.218033	0.198875	0.179471	0.211559	0.145623	0.225105	0.171959	0.211756	0.229421	0.220294	0.208137	0.234313	0.229452	0.16907	0.198542	0.15659	0.228159	0.195328	0.217687	0.228712	0.198194	0.226265	NaN	0.200647	0.212678	0.203659	0.20448	0.14884	0.180277	0.198076	0.191287	0.15232	0.182819	0.184916	0.183278	0.143887	0.213754
0.213254	0.194754	0.215828	0.186892	0.180064	0.207674	0.20882	0.220451	0.199851	0.193474	0.208601	0.217851	0.198715	0.200302	0.219572	0.147059	0.224295	0.17803	0.196991	0.189736	0.231844	0.20915	0.222158	0.207435	0.189855	0.234321	0.1788	0.227202	0.198679	0.231799	0.215662	0.181266	0.211275	0.203318	0.198208	0.203612	0.171761	0.182039	0.155352	0.166686	0.207995	0.197936	NaN	0.122897	0.173374	0.169529	0.200097	0.169881	0.195662	0.20694
0.15105	0.127245	0.194003	0.168709	0.176688	0.184666	0.212531	0.206671	0.20341	0.201104	0.229454	0.236611	0.207341	0.218283	NaN	0.2105	0.180884	0.195991	0.212436	0.215102	0.193982	0.213836	0.223798	0.186401	0.156241	0.176064	0.184176	0.190302	0.201747	0.193848	0.210012	0.203078	0.199903	0.193826	0.208912	0.193086	0.196577	0.213721	0.207976	0.186769	0.203823	0.215789	0.184502	0.185392	0.209173	NaN	0.214689	0.202792	0.15729	0.182008
0.194716	0.203095	0.214404	0.214915	0.15293	NaN	NaN	0.201054	0.159978	0.198372	0.198587	0.166114	0.18731	0.138086	0.18472	0.203178	NaN	0.205403	0.205403	0.163019	0.19945	0.232518	0.187232	0.20506	0.193728	0.218898	0.199974	0.210421	0.2033	0.19314	0.19314	0.204096	0.2197	0.218594	0.206549	0.165491	0.180312	0.191648	NaN	0.189357	0.198255	0.189181	0.186281	0.182419	0.165756	0.208465	0.204811	0.217037	0.209447	0.177192
0.207651	0.183893	0.142625	0.177188	0.140896	0.193255	0.221673	0.186126	0.172544	0.161477	0.168407	0.192137	0.170101	NaN	0.219912	NaN	0.238828	0.229998	0.177391	0.234122	0.192351	0.173185	0.219789	0.163492	0.188036	0.234343	0.234343	0.228641	0.180243	0.210652	0.199351	0.207675	0.202586	0.207143	0.188507	0.206879	0.234224	0.218597	0.181312	0.178298	0.152206	0.191649	0.209072	0.219204	0.22341	0.210833	0.19678	0.180036	0.215957	0.222227
0.158129	0.16978	0.169159	0.198713	0.228105	0.166461	0.198503	0.201827	0.176033	0.14368	0.192681	0.19114	0.19149	0.217251	0.233109	0.231295	0.232296	NaN	0.197008	0.211565	0.225355	0.188169	0.220303	0.207098	0.177241	0.240501	0.214495	0.217579	0.207529	0.167593	0.176742	0.176742	0.196694	0.203039	0.139458	0.224891	0.203337	0.144138	0.19075	0.204131	0.225995	0.22111	0.234386	0.234386	0.214711	0.204241	0.210877	0.156897	0.188886	0.214297
0.141864	0.190234	0.17847	0.199067	0.158764	0.181968	0.175421	0.176215	0.208601	0.202551	0.159665	NaN	0.15004	0.188821	0.207866	0.189115	0.224556	0.245868	0.219503	0.223721	0.225677	0.20216	0.203682	0.183724	0.229915	0.191913	0.15359	0.173882	0.151473	0.197728	NaN	0.219604	0.194319	0.194598	0.201986	0.224406	0.143802	NaN	0.190092	0.140246	0.19172	0.219573	0.204115	0.17834	0.203207	0.162163	0.178524	0.18393	0.213601	0.199634
0.181176	0.163969	0.160109	0.195559	0.158641	0.156893	0.193812	0.168347	0.207791	0.152819	0.202293	0.197461	0.186848	0.18007	0.190582	0.211339	0.197748	0.222693	0.208018	0.212134	0.209638	0.189589	0.218748	0.210071	0.219773	0.22062	0.173458	0.197699	0.219939	0.201526	0.219053	0.219053	0.209839	0.219184	0.208818	0.222073	0.208556	0.250424	0.229446	0.209538	0.165138	0.189181	0.166383	0.166383	0.235218	0.14806	0.17528	0.211852	0.16995	0.173293
0.204972	0.17244	0.145286	0.193345	0.167969	0.188693	NaN	0.203436	0.206758	0.209404	0.129952	0.129952	0.179082	0.199006	0.18242	0.212524	0.235524	0.238587	0.213453	0.139406	0.139406	0.225594	NaN	NaN	0.214903	NaN	0.214938	0.195093	0.219774	0.203621	0.204187	0.186728	0.141999	0.232975	0.20736	0.20736	0.205821	0.2059	0.181928	0.167625	0.199279	0.197477	0.202214	0.221941	0.204405	NaN	0.195375	0.195375	NaN	0.190906
0.121718	0.18785	0.201976	0.190289	0.169213	0.203868	0.212723	0.181275	0.190758	0.185547	0.177637	0.169469	0.133941	0.191781	0.202791	0.158189	0.234253	NaN	0.240329	0.238074	0.232459	0.249369	0.157561	0.137261	0.209006	0.203328	0.202661	0.156056	0.161704	0.191178	NaN	NaN	NaN	0.219946	0.250522	0.200063	NaN	0.204926	0.190258	0.226931	0.137924	0.138714	0.14756	0.14756	0.185087	0.184214	0.248496	0.228178	0.183461	0.193972
0.190681	0.198794	0.152962	0.181206	0.119608	0.202648	0.187939	0.166574	0.189221	0.206168	0.1662	0.194367	0.197335	NaN	0.173025	NaN	0.211793	0.23107	0.234478	0.219691	0.227241	0.211558	0.213889	0.203757	0.202945	0.173075	0.204055	0.225378	0.217159	0.198459	0.167653	0.166339	0.189712	0.198007	0.177514	0.220984	0.220984	0.185943	0.19938	0.211561	0.212842	0.215017	0.202298	0.19279	0.212813	0.192841	0.157086	0.180575	0.180575	0.166399
0.182245	0.152179	0.137709	0.146392	0.168841	0.160317	0.20574	0.172555	NaN	0.189649	0.209232	0.211212	0.190271	0.18247	0.179402	0.22549	0.17323	0.212376	0.22313	0.214914	0.216399	0.221075	0.156963	0.203632	0.211981	0.236855	0.225905	0.211856	0.190562	0.238172	0.146362	0.190747	0.228912	0.206428	0.189126	0.227502	0.225253	0.184334	0.20157	0.145102	0.212961	0.20005	0.171516	0.229123	0.143576	NaN	0.23068	NaN	NaN	NaN
0.198837	0.178394	0.160864	0.176423	0.199051	0.179173	0.181387	0.157582	0.185713	0.178144	0.246919	0.224021	0.189982	NaN	0.21325	0.186795	0.14616	0.191106	0.229374	0.17152	0.223313	0.234768	0.242144	NaN	NaN	0.213145	0.224526	0.214739	0.199579	0.238068	0.174011	0.193531	0.228163	0.21264	0.174161	0.204688	0.204688	0.151856	0.175682	0.212983	0.203253	0.164601	0.175968	0.223807	0.199203	0.22162	0.213	0.237757	0.237757	0.218765
0.190951	0.165809	0.173238	0.183262	0.196812	0.196812	0.199905	0.195698	0.186028	0.191508	0.208871	0.186424	0.157493	0.216746	0.218214	0.207402	0.197351	0.197351	0.220264	0.174536	0.220428	0.20773	0.220693	0.179288	0.241122	0.215165	0.224954	0.225507	0.154153	0.154153	0.256492	NaN	NaN	0.184104	0.198714	0.224099	0.205362	0.222924	0.195882	0.222769	0.170657	0.224998	0.182855	0.162348	0.188978	0.182062	NaN	0.23189	NaN	0.211372
0.161921	0.188527	0.175962	0.165969	0.17434	0.190195	0.152681	0.164077	0.162037	0.177954	0.193175	0.201044	0.201044	0.212915	0.212514	0.167328	0.21396	0.209343	NaN	0.248296	0.235836	NaN	0.187648	0.192639	0.192639	0.242835	0.243121	0.190342	0.205263	0.221535	0.23441	0.22384	0.235929	0.21018	0.254546	NaN	NaN	0.199632	0.218885	0.213979	0.225774	0.190813	0.206628	0.174847	0.238405	0.238405	0.22777	0.219065	NaN	0.196187
0.16917	0.177432	0.153268	0.174365	0.180172	0.203764	0.213192	0.202913	0.184901	0.173408	0.214532	NaN	0.189015	0.197721	0.179143	0.18094	0.227824	0.227824	0.229933	0.195777	0.207828	NaN	0.146616	0.166271	0.217811	0.231584	0.221821	0.218926	0.237685	0.230851	0.234981	0.241149	0.212954	0.24293	0.21795	0.201946	0.234607	NaN	0.154485	0.213586	0.218616	0.218616	0.226416	0.203368	0.225547	0.158622	0.219875	0.211086	0.18748	0.22764
0.169697	0.143977	0.137222	0.170597	0.16098	0.171153	0.189227	0.197226	0.192955	0.196683	0.194181	0.182416	0.194033	0.183059	0.177991	0.191821	0.18679	0.222951	0.224189	0.228177	0.210527	0.217524	NaN	0.226356	NaN	NaN	0.231155	0.200711	0.223101	0.243365	0.236797	0.222054	0.214026	0.21236	NaN	0.223452	0.20442	0.179105	0.161359	0.159109	0.132751	0.173158	0.184765	0.238717	0.234646	0.185268	NaN	0.172734	0.210044	0.221742
0.174938	0.125282	0.125282	0.205392	0.1718	0.182738	0.196422	0.206504	0.204358	0.141766	0.21865	0.138114	0.20261	0.167078	0.201793	0.197243	0.202853	0.197379	0.2046	0.189907	0.193645	0.194208	0.207932	NaN	0.213517	0.226117	NaN	NaN	0.239691	0.239691	0.239672	0.23524	0.24154	0.232145	0.216774	0.212986	0.168602	0.166029	0.178089	0.211171	0.184056	0.184056	0.22645	0.240494	0.181609	0.178137	0.213885	NaN	NaN	0.216274
0.17855	0.190466	0.201058	0.169793	0.19731	0.183886	0.201541	0.190059	0.159883	0.140482	0.140482	0.173025	0.210022	0.215025	0.209854	0.218113	0.203958	0.219463	0.198741	0.213408	0.222469	0.217226	0.217226	0.20606	0.220011	0.232546	0.214371	0.228414	NaN	NaN	NaN	0.168384	0.178834	0.222888	0.222888	NaN	0.245737	0.23514	0.16758	0.231528	0.212605	0.20315	0.217174	0.195651	0.233613	0.175233	NaN	0.207034	0.2185	0.22155
0.150793	0.199792	0.195957	0.18024	0.180402	0.160189	0.188998	0.199845	0.199238	0.191682	0.18439	0.24003	0.20088	0.174806	0.188951	0.221115	0.219362	0.228408	0.189984	0.242662	0.251949	0.216503	0.167353	0.24917	0.234043	0.185009	0.229449	0.227734	0.220912	0.189857	0.23746	0.233934	0.230839	0.24104	0.178359	NaN	NaN	NaN	0.252393	0.253694	0.236543	0.238277	NaN	NaN	0.186597	0.168083	NaN	0.1924	0.18498	0.233307
0.184252	0.18008	0.135691	0.185791	0.150385	0.181351	0.204026	0.204026	0.177672	0.205889	0.225502	0.212381	0.220725	0.207173	0.203772	0.212984	0.200601	0.23464	0.152862	0.21442	NaN	0.260102	0.260102	0.177296	0.248297	0.245319	0.212527	0.211897	0.215976	0.175507	0.230044	0.233484	0.212455	0.217939	0.225443	0.219319	0.228013	0.224578	0.224325	0.240344	0.235899	0.188877	0.224195	0.19686	0.218547	NaN	NaN	0.254533	0.187417	0.170227
0.168794	0.154568	0.154568	0.146088	0.182932	0.154982	NaN	0.192431	0.202361	0.147122	NaN	NaN	0.21854	0.210113	0.212762	0.212762	0.242231	0.26164	0.225616	0.215161	0.223849	0.229896	0.21137	NaN	NaN	NaN	0.188689	0.188689	NaN	0.201268	NaN	0.223486	0.205094	0.17867	0.167565	0.183404	0.203919	0.190554	0.177476	0.177476	0.168292	0.200522	0.168133	0.207977	0.214907	0.177194	0.209471	0.211853	0.177157	0.218045
0.164502	0.186166	0.144835	0.161665	0.159734	0.171923	0.143375	0.179662	0.191362	0.195887	0.207635	0.224132	0.182443	0.178274	0.215194	0.182807	0.202509	0.198896	0.172267	NaN	0.201861	NaN	0.22415	0.205828	0.21748	0.225111	0.195913	0.212789	NaN	0.176583	0.239118	NaN	0.197382	0.189292	0.208184	0.211866	0.222151	NaN	0.228754	0.21086	0.206088	0.204942	0.209673	0.226764	0.204698	0.244322	0.244322	0.235047	0.196916	0.212287
0.157311	0.170121	0.190184	0.19478	0.184437	0.166493	0.211966	0.180877	0.195361	0.216462	0.149612	0.198418	0.166384	0.225304	0.207467	0.207467	0.212099	0.223976	0.194055	0.229393	NaN	NaN	NaN	0.200537	0.229662	0.195672	0.185103	0.185103	0.226934	0.232103	0.229116	0.229011	0.192437	0.207645	0.243673	0.223535	0.224355	0.253863	0.25424	0.25424	NaN	NaN	NaN	0.208672	0.194296	0.166698	0.233406	0.205298	0.196071	0.218121
0.180495	0.164108	0.186935	0.16754	0.16683	0.183882	0.145056	0.160398	0.23221	0.159051	0.237656	0.219833	0.172777	0.193724	0.162184	0.196744	0.206445	0.218507	0.194364	0.205425	0.232601	0.231974	0.23071	0.233723	0.232772	0.166783	0.16816	0.230542	0.219504	0.219758	0.214415	0.192291	0.231473	0.201801	0.221568	0.201673	0.158503	0.249251	0.240924	0.171222	0.217151	0.23354	0.188424	NaN	0.221098	0.230796	0.219388	0.228408	0.208442	0.223227
0.187531	0.180309	0.157731	0.188739	0.199024	0.190576	0.199586	0.154705	NaN	0.184256	0.211088	0.208899	0.210724	0.233784	0.189993	0.189993	0.163931	NaN	0.229483	0.22205	0.208916	0.208462	0.229708	0.236948	NaN	0.217425	0.186135	0.186135	NaN	0.260141	0.249683	0.228919	0.240204	0.26147	0.252635	NaN	NaN	0.20998	0.143557	0.15238	0.224645	0.228332	0.22228	0.201894	NaN	0.18781	NaN	0.222944	0.125357	0.203424
0.161759	0.185677	0.182703	0.177407	0.163595	0.171111	0.161709	0.139051	0.207965	0.167804	0.185374	0.221402	0.190523	0.192306	0.216618	NaN	0.224228	0.179324	0.222577	0.226432	0.226432	0.227629	0.228562	NaN	0.238566	0.220121	0.227925	0.21673	0.217742	0.219197	0.198128	0.213119	0.213119	0.244565	0.174596	0.210834	0.230811	0.21978	NaN	0.204046	0.230019	0.238114	0.198879	0.239846	0.239846	NaN	0.162279	0.214768	0.142618	0.232524
0.196485	0.156836	0.133017	0.153606	0.167713	0.16241	0.1787	0.204792	0.164734	0.151921	0.214022	0.185162	0.213287	0.180461	0.238339	0.208936	NaN	0.223965	NaN	NaN	0.209874	0.244874	0.209363	0.253616	0.131264	0.185448	0.222248	0.217884	0.228715	0.208749	0.232286	0.217876	0.22588	0.225446	0.239027	0.221057	0.20363	0.193619	0.224142	0.207999	NaN	0.193321	0.235726	0.134271	0.161677	0.197385	0.21099	0.170675	0.170675	0.166758
0.148359	0.180589	0.176582	0.185416	0.211073	0.201795	0.202028	0.190635	0.190635	0.195437	0.141968	0.191633	0.135689	0.174444	0.218625	NaN	0.207649	NaN	NaN	0.229295	0.229295	NaN	NaN	0.169599	0.241321	0.23728	NaN	0.24185	0.226091	0.212679	0.263937	0.224647	0.224647	0.233214	NaN	0.251569	0.245059	0.262559	0.219085	0.191235	0.196687	0.215344	0.197928	NaN	NaN	NaN	0.193711	0.16004	0.204226	0.221769
0.161794	0.132513	0.185174	0.169114	0.194975	0.151673	0.192646	0.195368	0.214582	0.209747	0.17492	0.128914	0.192519	0.214469	NaN	0.197147	0.184825	0.219529	0.233108	NaN	NaN	0.195594	0.223798	0.181773	0.262195	0.20996	0.227039	0.247686	0.218509	0.248106	0.217034	NaN	0.244936	0.263001	NaN	0.227984	0.258338	0.247399	0.209991	0.230644	0.194372	0.218198	0.220809	NaN	0.193854	NaN	0.218525	0.221319	0.213156	0.191561
0.170693	0.177306	0.185514	0.179328	0.203406	0.199061	0.177634	0.218351	0.218351	0.20754	0.200707	NaN	0.235936	0.206926	0.205169	0.178317	0.218225	0.227737	0.206926	0.163757	0.163757	0.221772	0.21829	0.246262	0.223142	NaN	0.22932	0.214572	0.232394	0.20029	0.233325	0.22947	0.22947	0.252263	0.219628	0.241611	NaN	NaN	0.232714	0.216635	0.196057	NaN	NaN	NaN	NaN	0.208638	0.188167	NaN	NaN	0.174186
0.157258	0.197766	0.206974	0.207543	0.180327	0.209162	0.177317	0.216051	0.198166	0.217298	0.134562	0.17287	0.166984	0.166391	0.249836	0.203132	0.203132	0.214107	0.211674	0.202333	0.201498	0.21838	0.228664	NaN	NaN	0.239394	0.203828	0.230432	0.213501	0.212834	0.222381	0.234549	0.240479	0.229496	NaN	0.217904	0.249078	0.200561	0.188986	0.200444	0.257127	0.183962	0.238538	0.207689	0.231287	0.248669	0.238857	NaN	0.231656	0.208232
0.148686	0.186625	0.173391	0.209373	0.17106	0.176095	0.198391	0.222431	NaN	0.191026	0.222215	0.147856	0.194084	NaN	0.232441	0.17093	NaN	0.197388	0.244447	0.21707	0.243368	0.206715	0.20603	0.222741	NaN	0.209926	0.201274	0.248182	0.240691	NaN	NaN	0.198526	NaN	0.248425	0.229416	0.246694	0.22493	0.224665	0.252256	0.231539	0.240284	0.207101	0.253885	0.224858	0.208884	0.208884	0.16438	0.209273	0.179109	0.226018
0.212994	0.135826	0.136198	NaN	0.184428	0.200637	0.177568	0.170878	0.179049	0.190089	0.200997	0.204526	0.207795	0.207795	0.221778	0.209464	0.218588	0.232228	0.221033	0.187441	0.213974	0.228385	0.251733	0.173565	0.207641	0.207641	NaN	0.219102	0.250349	0.22644	0.202227	0.185073	0.199777	0.231409	0.189351	0.256061	0.246351	0.246351	0.241396	0.184348	0.213199	0.241769	0.218834	0.220017	0.217772	0.231365	0.219549	0.190215	0.138936	0.138936
0.198965	0.210691	0.191189	0.160491	0.16175	0.160338	0.193927	0.184579	0.15543	0.208976	0.132491	0.175795	0.208758	0.194796	0.192287	0.155966	0.185512	NaN	NaN	0.234329	0.197848	0.217055	0.217783	0.214135	0.241457	0.252328	0.252992	0.249108	0.231122	0.233839	0.171241	0.212207	0.202722	0.241219	0.256515	0.241095	NaN	0.243565	0.235278	NaN	NaN	0.205474	0.220904	0.181099	NaN	0.249959	NaN	NaN	NaN	0.210857
0.164858	0.197712	0.213863	0.198962	0.161244	0.165355	0.204595	0.210882	0.18001	0.170462	0.2185	0.170712	0.179729	0.193174	0.139297	0.250133	NaN	0.207843	0.22578	0.190471	0.198197	0.234963	0.211672	0.217507	0.211401	0.163084	0.185813	0.223077	0.22287	0.239237	0.181748	0.258102	0.221128	0.232718	0.257416	0.245477	0.245624	0.215129	NaN	0.222259	0.225686	0.224231	0.223964	0.231584	0.236807	0.206611	0.196049	0.208019	0.219609	0.158644
0.177668	0.222281	0.175125	0.169411	0.168947	0.209194	0.205337	0.192822	0.210349	0.201275	0.156026	NaN	0.213257	0.175999	0.22437	0.237846	0.222307	0.202307	0.23331	0.155313	0.252849	0.205705	0.240926	0.218567	0.247607	0.228914	NaN	NaN	NaN	0.232354	0.238759	0.211783	0.270515	NaN	NaN	0.247765	0.25315	NaN	0.229676	0.197695	0.261741	0.24207	NaN	0.203731	0.21814	0.23501	0.208458	0.245362	0.204972	0.205696
0.160994	0.14041	0.151105	0.184325	0.179722	0.212983	0.188517	0.138022	0.162655	0.201612	0.20721	0.17513	0.164464	0.177756	0.18591	0.224998	0.194392	0.217342	0.204113	0.20227	0.212797	0.190744	0.218975	0.216326	0.192528	0.203161	0.22571	0.224877	0.210251	0.205877	0.195745	0.22158	0.238133	0.229349	0.179474	0.260561	0.232762	0.232399	0.184952	0.206246	0.176484	0.219618	0.155945	0.177215	0.176917	0.209115	0.193442	0.204552	0.213788	0.195411
0.168577	0.166072	0.126866	0.179957	0.188572	0.164855	0.164855	0.162358	0.212656	0.20937	0.232443	0.195524	0.213765	0.221341	0.214032	0.197467	0.23644	0.220664	0.186426	0.217017	0.192144	0.20832	0.204612	0.228028	0.228158	0.234169	0.223923	0.197616	NaN	0.214148	0.214148	0.213101	0.253527	0.246984	0.258323	0.24799	0.242907	0.249655	0.242893	0.234582	0.203426	0.246879	0.208257	0.218771	0.213971	0.139629	0.205938	NaN	0.194187	0.220688
0.162919	0.187373	0.192749	0.19417	0.187822	0.188622	0.203828	0.191034	0.19369	0.197379	0.140736	0.140644	0.176524	0.174341	0.190167	0.141798	0.201244	0.215324	0.184351	0.184869	NaN	0.224862	0.221539	0.219735	0.22053	0.223609	NaN	0.243036	0.213581	0.242744	0.167969	0.145373	0.204658	0.237152	NaN	0.206943	NaN	0.234383	0.234383	NaN	0.245197	NaN	0.208219	0.227992	0.218717	0.243978	0.225812	0.220837	NaN	NaN
0.181194	0.161655	0.19027	0.185815	0.189851	0.148389	0.189832	0.208904	0.18834	0.211703	0.226421	0.216007	0.225914	0.187605	0.236078	0.197516	0.200234	0.222219	0.18291	NaN	0.237617	0.230669	0.193796	0.212152	0.201639	0.22451	0.204906	0.139267	NaN	0.164319	0.217823	0.181857	0.202649	0.217393	0.228434	0.241153	0.234402	0.223542	0.248008	NaN	0.241757	NaN	NaN	NaN	0.194136	0.19783	0.177244	0.206345	0.174918	0.143917
0.220776	0.194073	0.199398	0.184521	0.148201	0.188753	0.171095	0.157739	0.208434	0.194284	0.200607	0.185844	0.201968	0.195005	0.153773	0.219915	0.196608	0.200263	0.212963	0.172832	0.19306	0.173858	0.222358	0.199845	0.167043	0.208657	0.238492	NaN	0.176181	0.213859	0.193972	0.189757	0.217526	0.240684	0.235735	NaN	0.242666	0.176368	0.252503	0.258076	0.231151	0.235336	0.202421	0.201412	0.186305	NaN	0.173532	0.190143	0.224236	0.212687
0.187295	0.177833	0.203341	0.173146	0.213882	0.221611	0.214003	0.198207	0.189266	0.191003	0.180756	0.155491	0.213277	0.19085	0.150215	NaN	0.181943	0.225884	0.19733	0.184853	0.189297	0.198395	0.217718	0.2292	0.225782	0.1985	0.201505	0.20903	0.236922	0.229097	0.215741	0.212624	0.225204	0.230061	0.234195	NaN	0.200137	NaN	0.214452	0.234509	NaN	NaN	0.220449	0.220449	0.239207	0.213948	0.154533	0.192285	0.180735	0.19832
0.190014	0.194771	0.18744	0.2096	0.172129	0.185796	0.20206	0.209715	0.210941	0.220471	0.204237	0.200609	0.198785	0.227776	0.197425	0.216168	0.160149	0.212119	0.219878	0.169761	0.214622	0.196078	NaN	0.197762	0.197762	0.236401	0.210754	0.199655	0.229017	0.188274	0.241757	0.242144	NaN	NaN	0.200949	0.201441	0.201441	0.233783	0.255449	0.219259	0.248793	0.228854	0.246616	0.208431	0.195614	0.212633	0.237744	0.177065	0.177065	0.158331
0.133657	0.148735	0.1797	0.178704	0.172125	0.178385	0.204216	NaN	0.22107	0.2328	0.211949	0.208801	NaN	0.21505	0.238212	0.225894	0.225894	0.207452	0.204812	0.222031	0.213959	0.218775	0.231841	0.192021	NaN	0.213934	0.201753	0.176938	0.234084	0.222723	NaN	NaN	0.21964	0.171437	0.198234	0.234748	0.231066	NaN	NaN	0.180789	0.234063	0.237839	0.214569	0.214569	0.21909	0.20618	0.200895	0.221702	0.222814	0.17715
0.184522	0.186851	0.186135	0.148706	0.20366	0.155523	0.206196	0.172236	0.183499	0.181531	0.186327	0.19195	0.170439	0.225683	0.149332	0.156268	0.199432	0.218721	0.181291	0.184737	0.210423	0.172502	0.187685	0.144985	0.213203	0.193496	0.160151	0.212653	0.19366	0.217404	0.223223	0.226538	0.183162	0.211929	0.225243	0.211882	0.228378	0.195425	NaN	0.241621	0.232612	0.252577	0.239171	0.20377	0.181691	0.199454	0.20391	NaN	0.174373	0.181979
0.200128	0.179775	0.153395	0.167503	0.211647	0.193585	0.190542	0.205685	0.199741	0.166243	0.21085	NaN	0.195461	0.189484	0.184731	0.208432	0.18699	0.18698	0.202514	0.179389	0.213287	0.155747	0.212737	0.157898	0.213588	NaN	NaN	0.200314	0.21725	0.234149	0.14689	0.208781	0.204622	0.156739	0.218557	NaN	0.232556	0.157784	0.176886	NaN	NaN	0.21585	0.227981	0.227601	0.239119	0.208859	0.185865	0.232895	0.236207	0.240341
0.174292	0.181653	0.143786	0.158105	0.181572	0.184628	0.161884	0.199056	NaN	NaN	0.20058	0.197205	0.183475	0.187178	0.163479	0.233588	0.204601	0.222128	0.209329	NaN	0.227839	0.241914	0.215982	0.149586	0.223713	0.20582	0.212999	NaN	0.218547	0.235242	0.22237	0.218285	0.235325	0.193984	NaN	0.157879	NaN	NaN	NaN	NaN	NaN	NaN	0.221199	0.199024	NaN	0.218009	0.212599	0.223469	0.223469	NaN
0.201837	0.200369	0.185433	0.168776	0.199318	0.199318	0.187129	0.198748	0.198776	0.183984	0.200455	0.171402	0.203291	0.183091	0.17977	0.22252	0.266574	0.266574	0.157354	0.216875	0.207939	0.19107	0.200606	0.214228	0.162408	0.194033	NaN	0.21778	0.166227	0.166227	0.212163	0.146645	0.224767	0.237967	0.193632	0.224731	0.222919	0.20028	0.223184	0.239566	0.252802	0.252802	0.202691	0.211077	0.238877	0.227385	0.250931	0.238496	0.212367	0.245419
0.180537	0.185525	0.160956	0.131512	0.162154	0.185907	0.166126	0.190114	NaN	0.189749	0.1712	0.193239	0.160551	0.208916	0.195956	0.169257	0.206343	0.171955	0.191582	NaN	0.219253	0.217675	0.176969	0.182319	0.203685	0.191649	0.14829	NaN	0.172621	NaN	0.176549	NaN	0.177305	NaN	0.210936	NaN	0.236988	0.254525	0.242591	0.22685	NaN	0.218779	0.202831	0.233873	0.21743	0.203143	0.218982	0.225737	0.222617	0.202995
0.15936	0.166924	NaN	0.155315	0.195945	0.195945	0.17158	0.189991	0.186224	0.194467	0.180874	0.221169	0.198269	0.197309	0.19812	0.177293	0.186623	0.186623	0.221296	0.221935	0.158434	0.17338	0.190158	0.205308	0.194334	0.187364	0.221032	0.194147	NaN	NaN	0.162564	0.18399	0.223825	0.223186	0.244732	0.215143	NaN	0.212119	0.213074	0.176385	0.229408	0.229408	NaN	0.241929	0.233233	0.213346	0.19408	0.195179	0.174188	0.228374
0.181085	0.165909	0.186477	0.171916	0.176789	0.157741	0.155467	0.162855	0.15524	0.169555	0.18037	0.194375	0.207698	0.181932	0.142128	NaN	0.230685	0.228135	0.214417	0.156348	0.204755	0.204351	0.217223	0.214934	0.210528	0.215321	0.203893	0.197327	0.239277	0.199575	0.148932	0.202417	0.242704	0.16102	0.16102	0.2058	0.182468	0.213194	0.245602	0.24159	0.212544	0.233927	NaN	0.217921	0.219755	0.198395	0.198395	0.197406	0.159562	NaN
0.203367	0.16849	0.16849	0.172552	0.175509	0.170579	0.159061	0.154324	0.193167	0.19077	0.167426	0.210718	0.198625	0.192318	0.202758	0.230432	0.201181	0.162057	NaN	0.201779	0.169413	0.182856	NaN	0.196922	0.201988	0.218587	0.218587	0.203222	NaN	NaN	NaN	0.210395	0.252779	0.219897	0.235097	0.247573	0.237668	0.216871	0.245401	0.210683	0.203116	0.211144	0.213925	0.230118	0.241999	NaN	0.230138	0.200583	0.21829	0.209807
0.182911	0.181866	0.194975	0.201947	0.162813	0.203528	0.160954	0.202047	0.2114	0.221536	0.221536	0.171973	0.178434	0.140109	0.190675	0.161793	0.199681	0.17276	0.214025	0.20053	0.240976	0.195495	0.195495	0.190671	0.216991	NaN	NaN	NaN	NaN	0.184496	0.208386	0.17971	0.212265	NaN	NaN	0.200076	0.216425	NaN	0.238417	NaN	0.246015	0.234621	0.194177	0.178802	0.209397	NaN	NaN	NaN	NaN	0.196537
0.202532	0.182467	0.182467	0.181869	0.167981	0.173638	0.190573	0.194152	0.170494	0.20617	0.171228	0.200312	NaN	0.175728	0.224394	0.253864	0.237603	0.224588	0.210027	0.137755	0.218529	0.224655	0.158543	0.152078	0.18789	0.155171	0.190887	0.170577	0.171769	0.190415	0.207692	0.237296	NaN	0.200247	NaN	NaN	NaN	0.208761	0.238964	0.252298	0.25929	NaN	0.26822	NaN	NaN	0.238219	0.230701	0.248003	NaN	NaN
0.174556	0.200221	NaN	0.167658	0.186155	0.192078	0.181588	0.184806	0.178101	0.209967	0.209967	0.182992	0.199088	0.209484	0.199892	0.233104	0.214513	0.197258	0.221036	0.212811	NaN	0.197009	0.197009	0.205827	0.19876	0.166046	0.2394	0.221004	0.162543	0.209538	0.221709	0.196204	0.213007	0.192253	0.193938	0.218944	0.186506	0.150176	0.215435	0.239548	0.241442	0.213232	0.259528	0.244627	0.226985	0.224676	0.224676	0.211814	0.213784	NaN
0.194837	0.1728	0.187892	0.156216	0.167382	0.194768	0.174804	0.169714	0.199567	0.212205	0.203803	0.201525	0.18613	0.218689	0.21725	0.208815	0.225878	0.205431	0.189928	NaN	0.197994	NaN	0.173134	0.193586	0.191638	0.214146	0.198834	0.184231	0.165457	NaN	0.162651	0.183229	0.214401	0.233774	0.246897	NaN	0.242237	0.198926	0.194173	0.204042	0.240024	NaN	0.229588	0.241665	0.235303	0.23725	0.240155	NaN	0.210771	0.220636
0.212699	0.19573	0.18874	0.167062	0.195349	0.195968	0.214753	0.20526	0.184247	0.191603	0.200228	0.157617	0.219728	0.185825	0.22512	0.215864	0.15174	0.170718	0.218096	NaN	0.1587	0.213717	0.171501	0.183248	0.202411	0.209978	0.134761	NaN	0.159218	0.201377	0.207139	NaN	0.220326	0.236861	0.214701	0.253278	NaN	0.21562	0.206244	0.256873	0.224384	0.245559	0.243211	0.243211	0.227725	0.229282	0.229093	0.213313	0.241714	NaN
0.214576	0.203969	0.197997	0.190887	0.189214	0.194331	0.179964	0.166867	0.181347	0.162541	0.185757	0.195181	0.183658	0.203303	0.142829	0.142829	0.190042	0.177256	0.181614	0.208432	0.187041	0.209281	0.222574	0.207754	0.218487	0.21235	0.169193	0.169193	NaN	NaN	0.197877	NaN	0.16146	0.19219	0.192563	0.246887	NaN	NaN	0.256806	0.256806	0.227472	0.235776	0.189077	0.213487	0.238196	0.244545	NaN	0.219125	0.25377	0.212711
0.170177	0.200315	0.176415	0.193002	0.140744	0.202948	0.203861	0.213718	0.194925	0.209386	0.177417	0.196616	0.203895	0.212095	0.19024	NaN	0.224147	0.190061	0.172505	0.198398	0.167402	NaN	0.188105	0.204947	0.221372	NaN	0.213395	NaN	0.219478	0.194593	0.209889	0.219334	0.198489	0.160452	0.232003	0.218713	0.237624	0.228839	NaN	NaN	0.228039	0.242302	0.211116	0.24652	0.23694	0.233191	0.226867	0.213276	0.183444	0.179465
0.201647	0.16512	0.179653	0.19219	0.196594	0.180598	0.173456	0.199403	0.19442	0.213856	0.159441	0.210477	0.207963	0.221743	0.220841	0.220841	0.215456	NaN	0.209335	0.158327	NaN	0.224607	0.2231	NaN	0.195468	0.180193	0.190506	0.190506	0.183071	NaN	0.243515	0.204774	0.22002	0.240102	0.245658	0.235944	0.201461	0.238703	0.22767	0.22767	0.203976	0.242011	0.203417	0.243985	0.237771	0.225461	NaN	0.240833	0.19979	0.192144
0.215513	NaN	0.174543	0.183294	0.173701	0.193652	0.172391	0.186212	0.225795	0.19433	0.17994	0.197564	0.214134	0.218557	0.157942	0.225831	0.186128	0.214132	0.184794	0.208061	0.177943	0.208505	0.221611	0.208051	0.190662	0.180551	0.192571	0.194955	0.229831	0.198077	0.185886	0.211019	NaN	0.211724	NaN	0.179961	NaN	NaN	0.245415	0.207167	0.222142	0.222736	0.173155	0.217253	0.216293	NaN	0.242697	0.217223	0.219116	NaN
0.212376	0.200336	0.187158	0.165916	0.178007	0.174906	0.179785	0.179731	0.202217	0.217823	0.202959	0.199266	0.208909	0.204616	0.199998	NaN	0.230584	0.179602	0.205304	0.163032	0.202628	0.197083	0.204087	0.199506	0.199506	0.20624	0.184161	NaN	NaN	0.247157	0.179392	0.213293	0.168926	0.209301	0.195481	0.203298	0.242741	0.176052	0.20813	0.230212	0.173015	0.170707	NaN	0.18502	0.225948	0.234703	0.169011	NaN	0.241182	0.193453
0.210087	0.182959	0.199899	0.194868	0.177483	0.205106	0.166099	0.227991	0.227991	0.191216	0.209547	0.220127	0.209217	0.224327	0.203592	0.193476	0.242385	0.19559	0.213225	0.21872	0.21872	0.180424	0.225484	0.227933	0.210288	0.22042	NaN	0.214564	0.205675	0.225771	0.233912	0.208772	0.208772	0.207188	0.21211	0.225013	0.209258	0.226237	0.236663	0.2026	0.237702	0.227074	0.204407	0.226361	0.226361	0.223162	0.20888	0.219016	0.21532	0.221731
0.223407	0.198292	0.209922	0.206708	0.189416	0.189064	0.195364	0.168059	0.191251	0.186	0.190945	0.210983	0.21094	0.193562	0.213613	0.221537	0.194835	0.213043	0.226833	0.201873	0.238412	0.195395	0.217155	0.216157	0.190597	0.190236	0.17473	0.220453	0.186082	0.235041	0.211426	0.208206	0.205916	0.220694	0.217825	0.203698	0.245938	0.225159	0.222018	0.22125	0.183506	0.196199	0.195381	0.240571	NaN	0.227345	NaN	0.20878	0.224307	0.244084
0.184376	0.205218	0.203084	0.217031	0.170998	0.216467	0.206904	NaN	NaN	0.230489	NaN	NaN	0.152685	0.214803	0.226675	NaN	0.207171	0.188746	0.19656	0.21088	0.21088	0.193563	0.189494	0.20877	0.201559	0.222887	0.202822	0.237835	0.174358	0.174021	NaN	0.209726	0.187855	0.232883	0.212487	NaN	0.21513	0.234769	0.229489	0.263936	0.21128	0.229325	NaN	0.203118	0.218934	0.216108	NaN	0.212008	0.211043	0.195858
0.195342	0.202268	0.198941	0.22846	0.213451	0.184318	0.224264	0.20259	0.195326	0.194416	0.20941	0.221575	0.203159	0.204393	0.155528	0.19507	0.15587	0.19763	0.182183	NaN	0.203502	0.236257	0.225233	0.213307	0.187254	0.215156	0.192982	NaN	0.226078	0.214217	0.237507	0.196766	0.172841	NaN	0.231883	0.232511	0.214228	0.209534	0.174569	0.22307	0.237377	0.234169	0.245245	NaN	NaN	0.187644	0.199957	NaN	0.204975	0.203749
0.177441	0.212788	0.180997	0.20443	0.218012	0.229331	0.179791	0.184657	0.21262	0.214981	0.165734	0.184805	0.179283	0.202554	0.202496	0.208728	0.176886	NaN	0.197615	0.204767	0.210704	0.145812	0.148738	0.148962	0.188193	0.182492	0.162216	0.194184	0.200356	0.215341	0.242757	NaN	0.16771	0.197378	0.221319	0.228301	0.194993	0.225486	0.228222	0.199677	NaN	0.232332	0.208027	0.170023	0.176346	0.15641	0.209006	NaN	0.211839	0.213174
0.189311	0.194666	0.144121	0.214712	0.163722	0.178349	0.187656	0.200705	0.174049	0.225855	0.200361	0.212526	0.141485	0.17946	0.233556	0.207686	0.224589	0.202806	0.215642	0.213107	0.166701	0.199377	0.232511	0.166209	0.177004	0.169194	0.195792	0.202631	0.201221	0.188017	0.17729	0.208569	NaN	NaN	0.198059	0.208099	0.217904	0.193238	0.228143	0.222495	0.215213	0.231762	0.215215	0.123215	0.189104	0.157895	0.195621	0.212223	0.186569	0.168998
0.225952	0.147922	0.218037	0.230214	0.146117	0.2266	0.2266	0.160248	0.197508	0.186406	0.199194	0.19412	0.201278	0.199569	0.226003	0.201309	0.169506	0.219831	0.186218	NaN	0.185638	0.204538	0.189738	0.203284	0.223373	0.231789	0.150356	0.224671	0.198461	NaN	0.200953	0.213	0.212841	0.212101	0.202051	0.202904	0.220333	0.174858	0.195295	0.193538	0.187354	0.166933	NaN	0.231628	0.212482	0.23829	0.221444	0.229481	0.158228	0.236727
0.213968	0.20533	0.20533	0.165556	0.21025	0.2108	0.15557	0.142059	0.179479	0.161469	0.220905	0.132044	0.209071	0.174943	0.175326	0.224578	0.209052	0.198359	0.153503	NaN	0.204006	0.20322	NaN	0.178034	0.213166	0.193349	0.219228	0.174469	0.227353	0.145155	0.193092	0.217031	0.160986	0.196826	0.194769	0.194914	NaN	0.201554	0.208798	NaN	0.22199	0.203984	0.125397	0.206189	0.206523	0.242396	0.20333	0.221607	0.174131	0.239081
0.183976	0.19678	0.205672	0.132848	0.181835	0.215056	0.215056	0.206304	0.169296	0.160161	0.165753	0.194538	0.203704	0.215718	0.211553	0.205795	0.156516	0.165542	0.217864	0.227958	0.202262	0.204989	0.166483	NaN	0.207979	0.19572	0.207216	0.173849	0.157456	0.153207	0.20316	0.168537	0.192417	0.180897	0.192016	0.200087	0.169106	0.226186	0.210716	0.201279	NaN	0.219039	0.238499	NaN	0.231188	NaN	NaN	NaN	0.183087	0.21263
0.209475	0.200053	0.203012	0.19874	0.209325	0.194126	0.196897	0.185515	0.159173	0.172346	0.139564	0.199155	0.221415	0.201252	0.201252	0.207879	0.198579	0.226919	0.161734	NaN	NaN	0.232709	0.200064	NaN	0.225042	0.177311	0.214011	0.182254	NaN	0.195085	0.222221	0.197716	0.212636	0.204208	0.213584	0.236446	0.191331	0.205187	0.21308	0.182284	0.168815	0.233101	0.1556	0.225932	0.209494	0.209992	0.223211	0.159683	0.225816	0.227592
0.203726	NaN	0.196119	0.206983	0.205723	0.16419	0.203656	0.216553	0.209668	0.172825	0.164332	0.195008	0.195754	0.201961	NaN	NaN	0.218275	0.215882	0.229806	0.215416	0.202115	NaN	0.203653	0.210709	0.188903	0.191007	0.215198	0.212867	0.195905	0.210015	0.154245	0.216862	0.212832	0.219945	0.195177	0.225222	0.161251	0.170725	NaN	0.208398	0.217041	0.144269	0.238018	0.238018	0.160476	NaN	0.191635	NaN	NaN	0.241714
0.181494	0.22551	0.168705	0.196141	0.19044	0.13291	0.173254	0.182391	0.147544	0.211176	0.169917	0.220954	NaN	0.188618	NaN	0.190326	0.204716	0.206364	0.198376	0.147552	0.208398	0.218696	0.194414	0.198448	0.160517	0.221964	0.216604	0.215677	0.203055	0.186233	0.20245	0.192502	0.195044	0.163727	0.234689	NaN	0.21193	0.200167	0.177689	NaN	0.226889	0.225129	0.150292	0.212554	0.202644	0.176519	0.235093	NaN	0.2196	NaN
NaN	0.189126	0.196871	0.186314	0.197732	0.181554	0.15282	0.15282	0.185089	0.219793	0.191754	0.210535	0.17702	0.178464	0.183786	0.183786	0.204143	0.20468	0.216346	0.19811	0.194207	0.162304	0.175838	0.212874	NaN	NaN	0.191676	0.215635	0.204069	0.156505	0.208249	0.208249	0.192672	0.165155	0.208192	0.218622	0.189361	0.219895	NaN	0.220454	0.202651	0.190669	0.202787	0.208921	0.222739	0.152637	0.221928	0.210598	0.147564	0.196456
0.184505	0.182512	0.139706	0.154245	0.160723	0.145077	0.210548	0.20966	0.20966	0.149212	0.193155	0.193155	0.139282	0.157492	0.150537	0.193176	0.178451	0.209281	0.199367	0.18532	0.202346	0.198115	0.204874	0.176549	0.198844	0.163583	0.210656	0.208315	0.200941	0.213088	0.206883	0.211731	0.205086	0.182358	0.193206	0.243528	0.232112	0.147388	0.165118	NaN	0.177101	0.194022	0.201732	0.23005	0.214078	0.207131	0.202176	0.20662	0.206822	0.177813
0.186368	0.195145	0.200546	0.191269	0.201965	0.181195	NaN	0.152804	0.187835	NaN	0.203035	0.180854	NaN	0.164096	NaN	0.190735	NaN	0.198605	0.202716	0.202716	0.213223	0.184075	0.159261	0.201745	0.159769	0.13178	NaN	0.22441	0.193954	0.210861	0.237838	0.179504	0.176111	NaN	0.199165	0.235475	0.203595	0.184846	0.163167	0.208687	0.195309	0.204801	0.174144	0.22702	0.214773	0.223891	0.174452	0.19991	0.204318	0.218104
0.17779	0.194969	0.179518	0.189385	0.193324	0.199222	0.192504	0.155949	0.162933	0.200112	0.190311	0.186936	0.186936	0.167514	0.177301	0.161293	0.202808	0.207873	0.182846	0.171237	0.202718	0.196348	0.205578	0.18287	0.18287	0.209019	0.177444	0.213415	0.1733	0.190595	0.202186	NaN	NaN	0.179072	0.221979	0.225897	0.225897	0.143054	0.216671	0.205624	0.201394	0.14795	NaN	NaN	0.22606	0.249392	0.191338	0.200126	0.200126	0.206218
0.153842	0.201555	0.200727	0.195682	0.155375	0.168594	0.172351	0.151686	0.153011	0.209586	0.185676	0.18807	0.194522	0.183348	0.204019	0.187451	0.206686	0.193797	0.141151	0.159001	0.185477	0.179492	0.145183	0.161929	0.182025	NaN	0.16247	0.183275	0.187992	0.201895	0.174588	0.161672	0.16827	0.162637	0.203706	0.145448	0.177621	0.163558	0.141304	0.155734	0.199239	0.201907	0.189953	0.197051	0.209937	0.211911	0.216516	0.209865	0.219584	0.208625
0.183018	0.191337	0.17333	0.175141	0.20934	0.161008	0.210255	0.188819	NaN	0.186039	0.181073	0.190687	0.190687	0.19223	0.181533	0.176425	0.183925	0.161681	0.170246	0.189062	0.161769	0.210369	0.147264	0.198169	0.198169	NaN	0.163709	0.156358	0.200516	0.186291	0.150003	0.193951	0.19583	0.173933	0.176163	0.188909	0.188909	0.206931	0.194385	0.16065	0.211694	0.212117	0.220983	0.20878	0.215358	NaN	NaN	0.209462	0.209462	0.188442
0.190736	0.186954	0.17548	0.169483	0.169483	0.177351	0.145326	0.130336	0.161525	0.179034	0.177608	0.156374	0.147648	0.187421	0.195557	0.152076	0.158042	0.182703	0.18045	0.194433	0.158839	0.182773	0.181658	0.184531	0.190418	0.146679	0.176192	0.174148	0.174148	0.185059	0.195458	0.210439	0.20014	0.13569	0.209827	0.211593	0.203284	0.167432	0.203527	0.210339	0.203906	0.188474	NaN	0.150385	0.185821	0.159672	0.220722	0.166024	0.210629	0.184535
0.200647	0.161672	0.160517	0.176274	0.170268	0.173018	0.162615	0.169816	0.179948	0.180171	0.1694	0.200346	0.200346	0.189182	0.198427	0.200445	0.15516	0.177413	NaN	0.161022	0.152995	0.177096	0.178748	0.149912	0.149912	0.207913	0.170154	0.193683	0.187761	0.171197	0.170762	0.225004	0.199002	0.199751	0.20233	0.210101	0.19551	0.152549	0.170742	0.18983	0.162434	0.193536	0.190656	0.193574	NaN	0.169624	NaN	NaN	0.193531	0.210921
0.220121	0.156839	0.165822	0.169622	0.169262	0.183754	0.167081	0.128408	0.175431	0.204757	0.154712	0.185546	0.198658	0.183461	0.189396	0.1719	0.162441	0.162441	NaN	0.146288	0.160111	0.190899	0.178471	0.174464	0.170736	0.208335	0.161019	0.184279	0.159585	0.159585	0.17722	0.146628	0.161781	0.1907	0.214332	0.1565	0.174272	0.188284	0.201889	0.189511	0.235178	0.235178	0.195807	0.215385	0.212341	0.187315	0.196243	NaN	0.222804	0.229388
0.189196	0.16995	0.174709	0.190571	0.171535	0.17169	0.173584	0.173917	0.196345	NaN	0.162598	0.195399	0.180017	0.151909	0.164872	0.162721	0.18118	0.183244	0.146653	0.175058	0.151023	0.180993	NaN	0.166485	0.190186	0.112295	0.15869	0.145205	0.169928	0.178185	NaN	0.202413	0.191241	0.210448	0.208185	0.210177	0.208928	0.214106	0.209359	NaN	NaN	0.158263	0.187381	0.197835	0.170105	0.169028	0.184563	0.208263	0.18841	0.175309
0.164133	0.200294	0.200294	0.174738	0.212071	0.212071	0.12893	0.16541	0.158431	0.135275	0.142344	0.149096	0.192084	0.141729	0.212961	0.165823	0.155668	0.155668	0.115187	0.177808	0.210896	0.19539	0.170404	0.203624	0.120893	NaN	0.151361	NaN	0.176369	0.176369	0.183151	0.17956	0.167975	0.173138	0.173564	0.209201	0.193411	0.188342	0.192992	0.195219	0.218435	0.218435	0.203031	0.193247	0.216112	0.216949	0.193111	0.186829	0.184672	0.198999
0.185078	0.211342	0.161312	0.206151	0.172082	0.165612	0.186539	0.19784	0.172718	0.205494	0.205494	0.199491	0.193206	0.184328	NaN	0.201351	0.16819	0.18543	0.189144	0.172382	0.194019	0.162252	0.195029	0.189789	0.181351	NaN	0.162373	0.145775	0.121679	0.164939	0.148963	0.15877	0.160044	0.187413	0.210858	0.202621	0.198317	NaN	0.209477	0.226686	0.184928	0.223375	0.226635	NaN	0.194214	0.199189	0.200498	0.174765	0.181398	0.157746
0.143142	0.167299	0.167299	0.202438	0.119809	0.119809	0.186038	0.138798	0.127464	0.186045	0.185996	0.164551	0.189737	0.19122	0.19122	0.138471	0.162678	0.174561	NaN	0.155905	0.153343	0.168	0.130813	0.181208	0.132728	0.186728	0.192495	NaN	0.180238	0.137274	0.158738	0.149975	0.190658	0.153536	0.17476	0.199006	0.173179	0.165797	0.168195	NaN	0.209484	0.21276	NaN	0.189597	0.170454	NaN	0.182598	0.194132	0.201349	0.206566
0.184598	0.147244	0.132098	0.127682	0.186673	0.168222	0.209809	0.196607	0.170634	0.186648	0.153189	0.157779	0.158412	0.168154	0.126829	0.141161	0.180589	0.138643	0.136013	0.144697	0.201362	0.150966	0.150966	0.185158	0.188035	0.176095	0.159029	0.143344	0.172976	0.150684	0.137857	0.178921	0.172286	0.153623	0.153623	0.17002	0.145169	0.203596	0.1705	0.181085	0.157597	0.178633	0.15934	NaN	0.181043	0.200688	0.200688	0.190247	0.145908	0.177322
0.206499	0.18725	0.18725	0.211999	0.212081	0.196469	0.172484	0.204033	0.176574	0.154333	0.181724	0.175324	0.18842	0.184541	0.201061	0.170988	0.174066	0.169889	0.161621	0.165418	NaN	0.191382	0.157208	0.183025	0.161348	0.13868	0.161957	0.174859	0.178781	0.156719	0.154321	0.181605	0.175072	0.190035	0.150398	0.156006	0.139844	0.1933	0.199284	0.131772	0.157152	0.148723	0.175358	0.200036	0.18921	0.177712	0.20423	0.180875	0.193215	0.174545
0.127106	0.134884	0.162189	0.189969	0.180853	0.193786	0.179864	0.180185	0.19479	0.160845	0.160845	0.165369	0.151256	0.1718	0.139734	0.198792	0.177001	0.190623	0.147626	0.186518	0.177205	0.177222	0.177222	0.128757	0.141218	0.154456	0.191303	0.184803	0.171979	0.135577	0.152716	0.172489	0.169264	0.181882	0.181882	0.127608	0.192408	0.177618	0.197076	0.199878	0.17223	0.176401	0.15732	0.173864	0.186027	0.169241	0.169241	0.156358	0.189568	0.191948
0.179969	0.128546	0.129822	0.212281	0.173212	0.130764	0.183485	0.125569	0.161784	0.177863	0.158141	0.186078	0.127366	0.189513	0.203495	0.191124	0.190545	0.160465	0.18385	0.170861	0.179246	0.13737	0.133505	0.177248	0.14105	0.142272	0.154643	0.141322	0.133231	0.163401	0.177482	0.173948	0.179358	0.157926	0.190105	0.187125	0.142591	0.159411	0.165636	0.183744	0.159905	0.166098	0.164856	0.172002	0.151155	NaN	NaN	0.149737	0.147349	0.196961
0.174192	0.204823	0.200513	0.189882	0.193439	0.210146	0.180075	0.163871	0.210606	0.197846	0.197297	0.190456	0.184697	0.176212	0.200175	0.165509	0.209299	0.177103	0.183037	0.126215	0.182821	0.180815	0.166548	0.190577	0.173067	0.179658	0.182114	0.185842	0.201087	0.203251	0.168551	0.146841	0.149629	0.175401	0.170264	0.190938	0.193558	0.17686	0.163241	0.171829	0.186187	0.184715	0.183323	0.177827	0.134797	0.150736	0.173897	0.177095	0.174629	0.185141
0.150064	0.179616	0.190791	0.220917	0.181895	0.158236	0.216307	0.197885	0.166392	0.187359	0.19515	0.192518	0.145948	0.199342	0.200843	0.161699	0.182413	0.184323	0.167457	0.160565	0.121557	0.180273	0.183424	0.17646	0.135754	0.120694	0.196076	0.196076	0.124118	0.176351	0.180482	0.116005	0.162914	0.184272	0.164516	0.169208	0.197194	0.180363	0.170776	0.180545	0.197929	0.193411	0.178993	0.168098	0.180892	0.167695	0.16857	0.173248	0.150717	0.17273
0.196702	0.189725	0.179613	0.2047	0.188887	0.190051	0.18784	0.164421	0.164421	0.135101	0.146207	0.211317	0.152922	0.183764	0.176643	0.153353	0.172693	0.16348	0.156247	0.162497	0.162497	0.14518	0.164743	0.168469	0.167209	0.146179	0.185804	0.136406	0.1339	0.174665	0.182186	0.17423	0.17423	0.184979	0.133379	0.183579	0.132351	0.18437	0.191067	0.184695	0.138404	0.15969	0.133887	0.199596	0.175405	0.14519	0.169001	0.182316	0.18693	0.177522
0.206877	0.0889601	0.223901	0.165768	0.198759	0.213222	0.181561	0.190831	0.150387	0.160104	0.18633	0.189491	0.174113	0.137884	0.211156	0.211156	0.17502	0.198626	0.179001	0.181696	0.175285	0.185857	0.172092	0.176323	0.175366	0.159345	0.177024	0.177024	0.190245	0.156616	0.202354	0.195035	0.177355	0.180559	0.204113	0.186407	0.206738	0.172077	0.171316	0.172227	0.149495	0.152832	0.159802	0.126739	0.160235	0.178022	0.172079	0.148868	0.155412	0.194481
0.205235	0.173877	0.21159	0.209798	0.189089	0.159067	0.205582	0.137777	0.137777	0.194788	0.194785	0.215639	0.187141	0.144718	0.199389	0.173574	0.164075	0.180032	0.174648	0.164477	0.164477	0.121099	0.144022	0.168887	0.117972	0.169779	0.162264	0.169026	0.177984	0.184759	NaN	0.183301	0.176098	0.176966	0.180762	0.189478	0.157382	0.166179	0.183004	0.182092	0.176459	0.162662	0.158959	0.15564	0.13826	0.159896	0.164017	0.183692	0.168779	0.187277
0.220235	0.19945	0.204804	0.173904	0.221988	0.222299	0.171989	0.169853	0.160855	0.193904	0.222542	0.182354	0.192279	0.14605	0.165658	0.131817	0.145218	0.135707	0.140251	0.14916	0.15701	0.169201	0.176806	0.164194	0.121395	0.158631	0.174454	0.15981	0.157556	0.173831	0.16958	0.16496	0.171442	0.140337	0.179488	0.178392	0.16577	0.169449	0.164767	0.164699	0.180262	0.184946	0.185984	0.17131	0.189295	0.138973	0.141541	0.164221	0.184354	0.170438
0.170403	0.186877	0.196157	0.161469	0.187784	0.196332	0.167365	0.193145	0.193145	0.235899	0.186342	0.182337	0.158168	0.183155	0.147511	0.158686	0.185718	0.20955	0.145104	0.165814	0.126862	0.167211	0.120783	0.124659	0.128253	0.171637	0.123788	0.162682	0.1787	0.139004	0.146701	0.153957	0.168451	0.182984	0.179644	0.181452	0.167571	0.175933	0.180582	0.184377	NaN	0.186275	0.180696	0.180519	0.184335	0.129001	0.162889	0.160279	0.149589	0.16285
0.177901	0.158644	0.163121	0.185692	0.191045	0.189749	0.141796	0.146336	0.210099	0.195151	0.185103	0.189998	0.153017	0.203788	0.193925	0.175931	0.170583	0.182539	0.17224	0.129587	0.167863	0.195134	0.145784	0.149997	0.152627	0.147951	0.184548	0.161652	0.166391	0.163229	0.190947	0.174917	0.145128	0.192902	0.164053	0.161894	0.178251	0.16509	0.123401	0.176244	0.119488	0.171962	0.175102	0.171975	0.152098	0.170997	0.170265	0.176786	0.114054	0.142952
0.196186	0.181912	0.141286	0.21232	0.210296	0.215098	0.199495	0.179606	0.195165	0.19434	0.194399	0.182537	0.20466	0.159569	0.200443	0.176349	0.19537	0.181697	0.164562	0.20023	0.185777	0.172769	0.143073	0.180619	0.188312	0.157649	0.171329	0.119465	0.174644	0.174299	0.156259	0.181598	0.184896	0.185141	0.184367	0.156011	0.153133	0.157379	0.136279	0.132988	0.146264	0.169429	0.15411	0.169731	0.17245	0.187192	0.125958	0.162724	0.178271	0.17698
0.166899	0.193313	0.203401	0.189626	0.188706	0.19463	0.186666	0.170319	0.200365	0.19912	0.195753	0.189353	0.187242	0.187242	0.213279	0.192321	0.181315	0.196608	0.187039	0.18041	0.176266	0.180285	0.169306	0.201418	0.172119	0.172119	0.169717	0.161757	0.185283	0.177213	0.182729	0.184787	0.179771	0.158479	0.161995	0.133953	0.170806	0.167411	0.159562	0.166878	0.182113	0.171906	0.161541	0.177274	0.186983	0.158599	0.180311	0.181849	0.198779	0.189787
0.165061	0.190627	0.217855	0.198236	0.193427	0.201664	0.220338	0.198308	0.179358	0.184599	0.206286	0.172723	0.14831	0.234482	0.180502	0.164998	0.156625	0.171336	0.151714	0.14969	0.159347	0.149104	0.176064	0.186861	0.155337	0.165279	0.205973	0.169966	0.181591	0.166856	0.153534	0.15444	0.176419	0.165842	0.186489	0.187016	0.153204	0.18169	0.169447	0.129598	0.130043	0.152761	0.173432	0.146631	0.156268	0.180397	0.165372	0.171702	0.170341	0.149937
0.196119	0.18771	0.13049	0.211691	0.191281	0.166415	0.195123	0.183743	0.201825	0.212331	0.221496	0.168689	0.188427	0.188427	0.187092	0.162989	0.180446	0.167696	0.16676	0.12385	0.131644	0.184795	0.168452	0.182503	0.118883	0.147686	0.15486	0.145843	0.173796	0.133824	0.168096	0.166026	0.135372	0.166856	0.155764	0.152178	0.196044	0.16153	0.176131	0.12585	0.143584	0.15695	0.146524	0.147528	0.165481	0.158188	0.16145	0.178277	0.18768	0.147065
0.197648	0.212867	0.14206	0.206418	0.183689	0.116596	0.194181	0.14751	0.153257	0.213962	0.206511	0.209225	0.206784	0.182932	0.197579	0.1745	0.17046	0.199827	0.17807	0.178888	0.138609	0.198684	0.192622	0.196431	0.174524	0.176686	0.154396	0.177702	0.14571	0.155889	0.156265	0.150406	0.181043	0.141541	0.130447	0.173678	0.156378	0.167027	0.140253	0.139943	0.135695	0.123721	0.143628	0.158564	0.15866	0.178372	0.139336	0.163777	0.156962	0.170492
0.213076	0.189208	0.1785	0.176975	0.173424	0.189779	0.191934	0.20209	0.211183	0.135135	0.179417	0.185628	0.219888	0.203336	0.18854	0.185634	0.189764	0.180887	0.163451	0.156655	0.177287	0.171097	0.152509	0.117153	0.197996	0.154836	0.154836	0.169371	0.209368	0.171052	0.155039	0.161374	0.152709	0.167811	0.171517	0.191812	0.162287	0.149086	0.149086	0.166222	0.164216	0.176256	0.159413	0.159007	0.176074	0.175815	0.166709	0.18068	0.164422	0.165433
0.186524	0.175329	0.199088	0.223222	0.16766	0.200074	0.200074	0.199754	0.161691	0.188131	0.157122	0.214624	0.212581	0.181241	0.212538	0.209164	0.18632	0.173342	0.173342	0.196006	0.169599	0.17479	0.118153	0.162836	0.154017	0.153454	0.197802	0.185808	0.185826	0.18943	0.182955	0.179048	0.145738	0.138582	0.153031	0.151846	0.165574	0.159024	0.114054	0.166805	0.127213	0.14625	0.185433	0.172394	0.176509	0.161665	0.152323	0.138367	0.157997	0.171905
0.223762	0.194939	0.151035	0.165886	0.158577	0.195255	0.190126	0.171189	0.191062	0.181824	0.211235	0.147376	0.173571	0.200521	0.200521	0.166626	0.171234	0.185966	0.164298	0.128	0.14381	0.158928	0.113664	0.113664	0.124397	0.166327	0.145	0.111917	0.165019	0.162538	0.186053	0.149549	0.164823	0.16771	0.175196	0.172497	0.128995	0.176183	0.176183	0.132772	0.140712	0.13546	0.116181	0.177472	0.122406	0.16972	0.151681	0.157047	0.176908	0.143856
0.165704	0.180472	0.188078	0.199302	0.18775	0.204402	0.189192	0.166449	0.187945	0.211736	0.164644	0.196313	0.199596	0.154809	0.180133	0.168313	0.213564	0.192126	0.167988	0.182537	0.148613	0.129689	0.185448	0.189764	0.176725	0.124108	0.144028	0.167348	0.176565	0.142024	0.123592	0.123592	0.152268	0.163421	0.164253	0.135797	0.152509	0.168166	0.132275	0.108963	0.161109	0.182766	0.1511	0.1511	0.150997	0.184893	0.177377	0.182175	0.165272	0.180871
0.212586	0.207321	0.151434	0.177458	0.171871	0.164341	0.164423	0.172193	0.173953	0.199476	0.207448	0.184791	0.163131	0.195254	0.179038	0.19111	0.18347	0.1704	0.185533	0.125969	0.175493	0.157768	0.120447	0.126912	0.156711	0.150593	0.124614	0.19583	0.162483	0.140164	0.164341	0.133007	0.176081	0.170216	0.163175	0.185898	0.184445	0.155068	0.164457	0.130491	0.12449	0.121084	0.137495	0.140687	0.104173	0.171384	0.119111	0.172117	0.171133	0.140512
0.212392	0.176724	0.146231	0.17815	0.178239	0.164092	0.224144	0.210546	0.221359	0.155155	0.20481	0.222591	0.215027	0.156807	0.189019	0.151235	0.196801	0.190183	0.135432	0.135432	0.17593	0.1824	0.185156	0.176504	0.151628	0.171422	0.162716	0.172209	0.160262	0.180326	0.181507	0.181507	0.136405	0.125409	0.131893	0.167617	0.146132	0.119806	0.172445	0.171307	0.120354	0.168093	0.184015	0.184015	0.159096	0.169713	0.182878	0.133569	0.121972	0.159724
0.195066	0.154284	0.154605	0.113417	0.171882	0.160258	0.174279	0.122262	0.164016	0.194037	0.18106	0.196391	0.187145	0.179001	0.181942	0.188218	0.177455	0.170878	0.192601	0.187919	0.174487	0.203566	0.177174	0.182441	0.145826	0.177467	0.125704	0.140843	0.150023	0.167294	0.150155	0.174241	0.171424	0.122875	0.161214	0.137943	0.131352	0.13573	0.146973	0.11801	0.150678	0.175752	0.176944	0.14961	0.165803	0.174489	0.10763	0.136835	0.184278	0.163498
0.194847	0.204003	0.21056	0.175098	0.220684	0.17465	0.153698	0.153698	0.187761	0.164136	0.160473	0.201392	0.169446	0.155399	0.182209	0.173322	0.172198	0.174635	0.218943	0.218943	0.191318	0.198784	0.131405	0.165709	0.140741	0.192333	0.204292	0.167131	0.171142	0.105265	0.165307	0.165307	0.12226	0.16091	0.175832	0.175188	0.154162	0.154625	0.16962	0.179785	0.174181	0.163554	0.173478	0.191427	0.106528	0.134181	0.162826	0.171735	0.139349	0.14608
0.207289	0.207441	0.175611	0.2022	0.195269	0.163	0.183151	0.176801	0.194767	0.212557	0.169151	0.185224	0.159202	0.164381	0.200815	0.179972	0.195903	0.193239	0.189351	0.176893	0.15922	0.185299	0.1519	0.187736	0.187736	0.149862	0.172136	0.155818	0.202635	0.121599	0.1644	0.179917	0.142764	0.168614	0.11023	0.128547	0.158733	0.136154	0.182957	0.15201	0.149978	0.157756	0.123348	0.16807	0.190315	0.167723	0.137796	0.15432	0.15432	0.154605
0.180554	0.210718	0.199612	0.199224	0.183193	0.158759	0.201875	0.145216	0.163509	0.21518	0.17745	0.205359	0.19821	0.172926	0.207988	0.212572	0.199921	0.191565	0.182806	0.180807	0.177897	0.178724	0.12129	0.145906	0.191768	0.172467	0.204984	0.192575	0.185471	0.178861	0.113425	0.147036	0.138237	0.128953	0.163108	0.184798	0.149751	0.157005	0.180519	0.156459	0.1483	0.150992	0.16026	0.171662	0.156239	0.167525	0.123678	0.160343	0.177362	0.139623
0.209512	0.204123	0.161441	0.198557	0.180183	0.222712	0.212225	0.167873	0.185087	0.147288	0.21245	0.198992	0.173508	0.176696	0.189207	0.194181	0.214672	0.185881	0.176551	0.190583	0.177485	0.131871	0.165779	0.18029	0.18029	0.152573	0.177554	0.121554	0.178182	0.155269	0.152287	0.151484	0.196297	0.203827	0.177793	0.186125	0.186125	0.11794	0.155091	0.130606	0.134154	0.148163	0.152573	0.15365	0.144188	0.140382	0.122163	0.156377	0.156377	0.142986
0.181618	0.220271	0.210427	0.137787	0.199434	0.199434	0.156098	0.144608	0.134658	0.183792	0.198403	0.207692	0.189272	0.180059	0.190263	0.181417	0.186152	0.186152	0.187688	0.191891	0.204295	0.192845	0.188841	0.185041	0.163139	0.180446	0.1248	0.151891	0.153097	0.153097	0.158622	0.171846	0.161796	0.177035	0.194589	0.155974	0.106697	0.154167	0.19217	0.156086	0.156763	0.163017	0.180863	0.161938	0.162346	0.164611	0.123312	0.125943	0.115525	0.155112
0.180632	0.203473	0.139178	0.168384	0.186576	0.162818	0.185002	0.215082	0.21986	0.186754	0.148602	0.20789	0.156503	0.179165	0.188924	0.189324	0.173592	0.176925	0.170254	0.180724	0.181054	0.168223	0.180277	0.162668	0.162668	0.152654	0.176559	0.182772	0.178053	0.135055	0.131392	0.183733	0.176319	0.161614	0.165285	0.164031	0.164031	0.150914	0.165781	0.166677	0.167634	0.125079	0.170894	0.160317	0.167931	0.128286	0.135259	0.147983	0.157563	0.151939
0.229804	NaN	0.193901	0.156995	0.172063	0.196888	NaN	0.185703	0.181178	0.188187	NaN	0.172649	0.149983	0.210621	0.181607	0.173866	0.18745	0.183706	0.190058	0.204972	0.17264	0.200656	0.175554	0.16075	0.179682	0.199459	0.176907	0.154843	0.130937	0.143654	0.13871	0.19293	0.149388	0.161633	0.149297	0.192201	0.189893	0.137178	0.14195	0.176574	0.16672	0.166484	0.18285	0.131774	0.182501	0.160615	0.162023	0.155794	0.15596	0.18175
0.214916	0.183978	0.234618	0.185254	0.181312	0.151353	0.175558	0.212422	0.187729	0.19263	0.186191	0.191123	0.184468	0.144885	0.185651	0.202805	0.191867	0.149529	0.208497	0.186255	0.176828	0.172199	0.146441	0.195096	0.197613	0.195178	0.194724	0.189908	0.166493	0.182606	0.190028	0.148132	0.145684	0.185627	0.18414	0.196972	0.165249	0.172162	0.164851	0.175535	0.160078	0.15704	0.168693	0.191838	0.14355	0.135012	0.161134	0.170951	0.157546	0.136599
0.18054	0.188667	0.188667	0.162925	0.201365	0.168011	0.179442	0.134133	0.189562	0.17612	0.150368	0.138476	0.164341	0.155878	0.181233	0.212484	0.198099	0.19805	0.173984	0.153442	0.180692	0.174986	0.163471	0.180258	0.196363	0.192034	0.192823	0.185033	0.157896	0.157896	0.154196	0.135463	0.148332	0.115159	0.152545	0.157256	0.153777	0.125647	0.155745	0.152414	0.199125	0.199125	0.167957	0.157422	0.171582	0.16616	0.127611	0.175455	0.12949	0.154539
0.160824	0.178342	0.212958	0.155318	0.190407	0.197951	0.170047	0.195499	0.195016	0.19168	0.19168	0.171223	0.167838	0.153037	0.178181	0.177839	0.187664	0.16044	0.19587	0.174717	0.125807	0.13966	0.13966	0.168663	0.13973	0.144609	0.159999	0.170278	0.115437	0.140939	0.158052	0.167545	0.184896	0.181371	0.181371	0.171264	0.142367	0.137427	0.112888	0.163596	0.158059	0.116345	0.152309	0.152064	0.159566	0.178747	0.180192	0.178418	0.11539	0.146479
0.214613	NaN	NaN	0.197049	0.216861	0.21365	0.202371	0.201878	0.194091	0.181985	0.163153	NaN	NaN	0.168235	0.190924	0.181993	0.175572	0.181547	0.192437	0.171157	0.189484	0.17096	0.140251	0.141282	0.135535	0.120485	0.170081	0.191471	0.171697	0.19433	0.196118	0.170566	0.16678	0.184667	0.116561	0.149719	0.139961	0.125475	0.144326	0.184081	0.16161	0.130883	0.175265	0.149865	0.171297	0.163533	0.157964	0.138436	0.159505	0.180865
0.185102	0.21157	0.203398	0.167229	0.200361	0.176307	0.221506	0.19097	0.241661	0.227456	0.227456	0.202805	0.199891	0.178115	NaN	0.190867	0.190911	0.18453	0.172302	0.160573	0.17475	0.179537	0.179537	0.189754	0.196749	0.156238	0.154322	0.16447	0.134841	0.165142	0.154746	0.141277	0.155046	0.161334	0.15835	0.172621	0.165013	0.182006	0.152422	0.156669	0.105656	0.191836	0.157004	0.176384	0.158899	0.17447	0.192061	0.149542	0.169896	0.166217
0.197224	0.217287	0.217287	0.176288	0.208587	0.165673	0.18604	0.221075	0.229964	0.140078	0.162101	0.222447	0.237425	0.176868	0.179805	0.179805	0.156212	0.204503	0.166622	0.170896	0.154858	0.195587	0.163658	0.139234	NaN	0.165708	0.125034	0.125034	0.157718	0.143785	0.129044	0.168728	0.160239	0.150242	0.159815	0.191609	0.188265	0.133187	0.187794	0.172793	0.191941	0.189259	0.154116	0.135625	0.134415	0.140813	0.125441	0.144626	0.159188	0.181407
0.223954	NaN	0.182263	0.164708	0.189919	NaN	NaN	0.202253	0.191698	0.208237	0.185173	0.20664	NaN	NaN	0.19796	0.189888	0.132067	0.138805	0.184929	0.204512	0.185265	0.147239	0.167987	0.168466	0.17865	0.137305	0.169292	0.14322	0.151016	0.158506	0.160613	0.155169	0.175289	0.164773	0.164773	0.167458	0.115524	0.179878	0.153169	0.181391	0.182339	0.116492	0.191721	0.210069	0.155196	0.11844	0.11844	0.171231	0.175722	0.128204
0.190963	0.185719	0.174296	0.145291	0.218626	0.210942	0.178903	0.207156	NaN	NaN	NaN	NaN	0.162946	0.172514	0.207766	0.207766	0.201196	0.183977	0.182684	0.189435	0.186163	0.142289	0.182435	0.185174	NaN	0.144429	0.151352	0.151352	0.161778	0.127252	0.180664	0.136682	0.165331	0.142517	0.110321	0.167999	0.135862	0.159496	0.155261	0.157093	0.172386	0.179776	0.189273	0.140612	0.175555	0.171787	0.15705	0.167428	0.124848	0.165092
0.146876	NaN	0.178383	0.169507	0.181971	0.182198	0.147807	0.166966	0.215548	0.199608	0.208255	0.182801	0.183744	0.165993	NaN	NaN	0.210201	NaN	NaN	0.195374	0.196721	0.179121	0.215136	0.164753	0.184949	0.132331	0.159142	0.139326	0.154112	0.19152	0.185914	0.183637	0.205564	0.156209	0.147493	0.134192	0.15419	0.170958	0.114757	0.138613	0.146302	0.140312	0.162427	0.154543	0.170903	0.168618	0.15677	0.178524	0.178446	0.115627
0.169224	NaN	NaN	0.181904	0.20795	0.187835	0.197841	0.201831	0.196673	0.174108	0.193632	0.165746	0.19033	0.202844	0.173717	0.173717	0.203925	0.179876	0.208726	0.216896	0.203869	NaN	0.169792	NaN	0.175807	0.1382	0.163572	0.163572	0.18714	0.188718	0.177419	0.170325	0.175409	0.177722	0.162867	0.185684	0.194817	0.158439	0.16918	0.158719	0.132945	0.131079	0.177387	0.201092	0.185478	0.160917	0.165921	0.172171	0.184935	0.142946
0.224825	0.184861	0.189629	NaN	0.197952	0.217673	0.140568	0.19467	0.202866	0.218558	0.194454	0.159044	0.187464	0.184029	0.196746	0.185236	0.214231	0.213956	0.190689	0.156154	0.143042	0.163068	0.201173	0.195989	0.154882	0.171514	0.190154	0.180605	0.185018	0.187109	0.169299	0.157703	0.174566	0.174379	0.176512	0.169352	0.158686	0.172601	0.163193	0.158374	0.166332	0.157429	0.174592	0.150346	0.187923	0.187253	0.1776	0.144604	0.157518	0.129421
0.208082	0.202176	0.185569	0.173392	0.18233	0.211903	NaN	0.166975	0.156535	0.172767	0.207787	0.197282	0.197282	0.208872	0.210585	0.156547	NaN	0.184303	0.203752	0.198802	0.201315	0.198731	0.194389	0.132532	0.165315	0.210142	0.199794	0.20684	0.19541	0.16983	0.206132	0.206318	0.196793	0.153099	0.171474	0.156236	0.126262	0.19752	0.195941	0.160307	0.160307	0.154116	0.168155	0.136813	0.176021	0.165487	0.152176	0.160304	0.16019	0.143117
0.207312	0.206457	0.174743	0.21607	NaN	0.191888	0.192405	NaN	NaN	0.197483	0.199779	0.196264	0.213111	0.220923	0.215572	0.203428	0.197942	0.169198	0.22218	0.218422	0.218422	0.218077	0.201406	NaN	0.135213	0.181466	0.149456	0.177764	0.203968	0.183914	0.170374	0.171393	0.171393	0.200173	0.179314	0.170349	0.17738	0.196312	0.176469	0.201395	0.173701	0.18191	0.149287	0.168168	0.174713	0.16871	0.172635	0.147984	0.185175	0.168219
0.150351	NaN	NaN	0.170045	NaN	0.186868	0.182239	0.196884	0.20171	0.202704	NaN	0.22461	0.183157	0.188669	0.138777	0.195753	0.168361	0.186772	0.208776	0.209142	0.226217	0.20139	0.205947	0.17388	0.179331	0.19161	0.174388	0.163238	0.17266	0.160827	0.169922	0.189169	0.16738	0.127695	0.150041	0.153218	0.173535	0.2064	0.15019	0.201927	0.201927	0.135848	0.16628	0.176374	0.148981	0.16518	0.168448	0.178715	0.198467	0.177603
0.227666	0.188729	0.17381	NaN	0.197909	0.191082	0.211666	0.190785	0.190785	0.180675	0.189036	0.144232	0.153842	0.200305	0.208993	0.19998	0.187056	0.166667	0.172621	NaN	NaN	0.196745	0.155778	0.178719	0.18083	0.180919	0.164548	0.131623	0.125646	0.151986	0.155531	0.120145	0.120145	0.147167	0.191587	0.182573	0.184113	0.194196	0.182653	0.194376	0.163181	0.180593	0.19825	0.179656	0.211899	0.203175	0.173182	0.185915	0.185681	0.183272
0.173211	0.215104	0.167233	0.170463	0.211747	NaN	0.160933	0.120594	0.194466	0.151828	0.190134	0.179139	0.192462	0.164043	0.167287	0.174653	0.203153	0.191726	0.163925	0.181452	0.179449	0.176662	0.17548	0.159168	0.207192	0.177562	0.199582	0.141183	0.187167	0.170374	0.16343	0.174959	0.199223	0.136668	0.160137	0.129958	0.174893	0.170418	0.172771	0.174452	0.206385	0.171223	0.19941	0.160127	0.180837	0.208148	0.172433	0.177045	0.159762	0.183956
0.195031	0.211731	0.158927	0.2159	0.203274	0.133118	0.16381	0.187229	0.20024	0.202618	0.20972	0.164569	0.16587	0.183655	0.184797	0.18565	0.182275	0.173051	0.186774	0.161441	0.131926	0.170283	0.143021	0.206734	0.122879	0.206709	0.175903	0.18437	0.152316	0.179543	0.199592	0.185778	0.179823	0.179823	0.17251	0.200969	0.190238	0.173802	0.194429	0.171283	0.222168	0.195863	0.186387	0.203581	0.175047	0.175047	0.206897	0.170786	0.147971	0.164138
0.150539	0.164831	0.194507	0.195392	0.211514	0.182295	0.202135	0.174838	0.211542	0.191154	0.204981	0.21405	0.182848	0.182848	0.209436	0.154424	0.173637	0.197795	0.190558	0.189326	0.168702	0.161489	0.197424	0.195398	0.157009	0.168851	0.16201	0.155432	0.211088	0.191662	0.171336	0.202852	0.157166	0.173448	0.147609	0.19379	0.172358	0.172358	0.176762	0.169846	0.196099	0.180201	0.160958	0.179628	0.196651	0.207736	0.190371	0.189553	0.145713	0.177438
0.210045	0.208562	0.215196	NaN	0.205067	0.217437	0.203507	0.214662	0.139268	0.149359	0.179254	0.178291	0.208442	0.190923	0.174762	0.196866	0.150015	0.178562	0.200214	0.187028	0.187305	0.187305	0.200825	0.188164	0.160305	0.209872	0.189659	0.190503	0.189303	0.188968	0.195953	0.186185	0.186604	0.186604	0.194011	0.174939	0.185581	0.200425	0.185098	0.184724	0.200863	0.171344	0.195075	0.167603	0.200143	0.200143	0.177695	0.183416	0.186437	0.185924
0.219413	0.21364	0.21364	NaN	0.230078	0.208052	0.198559	0.214885	0.192759	0.184866	0.198937	0.177778	0.1848	0.158317	0.146109	0.183043	0.137656	0.169633	0.165908	0.185719	0.216804	0.169048	0.184528	0.194514	0.144231	0.143527	0.20065	0.18873	0.222943	0.207519	0.14346	0.140096	0.185162	0.174539	0.158895	0.145951	0.174467	0.145796	0.182646	0.177147	0.171326	0.199299	0.18518	0.130629	0.161496	0.221168	0.195713	0.191335	0.17275	0.172715
0.158075	0.144402	0.165543	0.223512	0.220923	0.222081	0.230066	0.15769	0.12144	0.186116	0.183395	0.208916	0.188794	0.209248	0.197288	0.157734	0.161986	0.166728	0.199547	0.180217	0.206387	0.157344	0.187124	0.196135	0.152232	0.182458	0.144207	0.189931	0.18142	0.220049	0.213084	0.18765	0.181549	0.224632	0.183067	0.184567	0.184837	0.187491	0.204773	0.17682	0.20713	0.17615	0.180174	0.156385	0.170002	0.180045	0.172272	0.174212	0.152286	0.14562
0.162457	0.207997	0.207997	0.176006	0.174861	0.182429	0.210272	0.205006	0.218242	0.179486	0.201376	0.169236	0.164625	0.184955	0.206325	0.190564	0.180514	0.191889	0.212512	0.189096	0.195775	0.195286	0.169009	0.212562	0.176417	0.177938	0.19432	0.129268	0.133131	0.210666	0.210052	0.221747	0.189215	0.176907	0.195049	0.20107	0.189272	0.193253	0.193253	0.165861	0.215938	0.173577	0.180326	0.194978	0.193382	0.168593	0.170567	0.171766	0.15644	0.19074
0.199203	0.202681	0.178156	0.187967	0.149653	0.234697	0.189091	0.211278	0.216397	0.230231	0.224393	0.212759	0.186491	0.213582	0.163868	0.192722	0.160254	NaN	0.143131	0.163746	0.175572	0.190442	0.181157	0.18883	0.195208	0.171652	0.16848	0.185344	0.194092	0.184207	0.185727	0.188765	0.210403	0.175443	0.195215	0.211226	0.205389	0.193073	0.188412	0.184962	0.196535	0.223022	0.199259	0.19577	0.199112	0.177486	0.18721	0.190475	0.159131	0.191686
0.195903	0.188268	0.194952	0.19163	0.172517	0.198418	0.199995	0.215506	0.218998	0.231906	0.197383	0.198732	0.209067	0.212755	0.210618	0.195902	0.213075	0.193963	0.194988	0.173524	0.122359	0.174573	0.156973	NaN	0.178294	0.204004	0.204004	0.203032	0.208203	0.179218	0.154028	0.152668	0.163468	0.171098	0.135735	0.202572	0.157917	0.189358	0.189358	0.180251	0.185952	0.200019	0.207643	0.197187	0.194002	0.216769	0.201392	0.178081	0.163303	0.180634
0.184696	0.172575	0.171707	0.210996	0.199805	0.177506	0.169954	0.194065	0.167396	0.144812	0.161475	0.191618	0.194411	0.19545	0.201953	0.204441	0.170462	0.198093	0.205444	0.210437	0.22687	0.186951	0.178246	0.219608	0.201345	NaN	0.177316	0.181878	0.177877	0.166453	0.14945	0.144532	0.152923	0.174392	0.136598	0.198903	0.219993	0.216803	0.168331	0.193448	0.158748	0.175445	0.124653	0.195356	0.201177	0.166577	0.152988	0.177941	0.184976	0.169171
0.140861	0.139713	0.218729	0.166636	0.125042	0.138203	0.17504	0.194263	0.21696	0.178609	0.171223	0.175177	0.168367	0.171533	0.212259	0.1947	0.208437	0.173824	0.221876	0.209016	0.216867	0.193796	0.20851	0.213784	0.200238	0.183937	0.189309	0.204174	0.199833	0.182871	0.167833	0.174571	0.183536	0.209915	0.233201	0.219514	0.204699	0.171635	0.161537	0.208677	0.198517	0.167803	0.203764	0.181581	0.214172	0.214395	0.2014	0.181877	0.195894	0.195523
0.187078	0.190602	0.16685	0.188713	0.167028	0.192289	0.17349	0.185426	0.188565	0.189043	0.154016	0.237862	0.165885	0.219208	0.173069	0.23402	0.234975	0.212338	0.201776	NaN	0.192655	0.194664	0.207955	0.202274	0.150931	0.194805	0.206526	0.147227	0.218337	0.212046	0.220934	0.181648	0.157637	0.162078	0.167335	0.205335	0.191498	0.189557	0.128648	0.1292	0.132873	0.185056	0.204851	0.204851	0.126878	0.187137	0.200727	0.201976	0.168312	0.194876
NaN	0.192377	0.154034	0.17416	0.211285	0.172418	0.191403	0.16292	0.213516	0.19003	0.158909	0.197121	0.170838	NaN	NaN	NaN	0.188491	NaN	NaN	NaN	0.166924	0.193938	0.199635	0.206998	0.2039	0.193592	0.193827	0.194667	0.193239	0.164874	0.220999	0.17418	0.207107	0.186589	0.195273	0.188874	0.188874	0.234364	0.141912	0.156972	0.210769	0.184936	0.183146	0.191896	0.19424	0.185241	0.209628	0.201185	0.201185	0.184302
0.232671	0.17623	0.20899	0.16707	0.160088	0.210539	0.205112	0.213203	0.148993	0.193932	0.120811	0.158994	0.199203	0.202278	0.167061	0.219452	0.225018	0.202026	0.224293	0.208144	0.203544	0.186112	0.155374	0.1868	0.21018	0.165625	0.145526	0.209206	0.225279	0.192152	0.209257	0.204418	0.196082	0.241425	0.210939	0.199915	0.164888	0.157517	0.179027	0.186297	0.216726	0.193884	0.134855	0.134855	0.166137	0.143905	0.185171	0.189333	0.171087	0.203728
0.199033	0.197194	0.178995	0.225828	0.196714	0.192694	0.215389	0.157661	0.224871	0.190741	0.149478	0.185815	0.209413	0.210596	0.222677	0.19459	0.159126	0.225173	0.206817	0.189522	0.174771	0.208633	0.205034	0.227427	0.201474	0.203123	0.212062	0.16932	0.184763	0.22277	0.198402	NaN	0.21079	0.179955	0.14898	0.182395	0.182395	0.184157	0.15663	0.144665	0.156668	0.172561	0.184085	0.20299	0.19928	0.179605	0.133752	0.121702	0.142888	0.195387
0.19184	0.130443	0.210704	0.197988	0.198506	0.139434	0.164039	0.168618	0.190792	0.19323	0.209417	0.204126	0.155452	0.174933	0.205036	0.198251	NaN	0.216976	0.209231	0.196447	0.209508	0.213406	0.23738	0.224433	0.169407	0.151491	0.149565	0.22112	0.143763	0.185714	0.193395	0.186279	0.223792	0.20847	0.217645	0.22334	0.231452	0.204989	0.190509	0.144183	0.144183	0.210225	0.17608	NaN	0.21444	0.156963	0.168369	0.212185	0.204552	0.174143
0.207652	0.150526	0.206041	0.195756	0.211982	0.208273	0.182717	0.182232	0.181284	0.153261	0.181819	0.180972	0.180969	0.197673	0.198076	NaN	0.213255	0.195678	0.158442	0.150221	0.17798	0.134383	0.212804	0.166712	0.216635	0.175459	0.216243	0.185133	0.230484	0.23415	0.195055	0.194501	NaN	0.188858	0.199352	0.218129	0.138119	0.191397	0.210679	0.186418	0.220384	0.196128	0.16692	0.196653	0.177614	0.211678	0.223834	0.177715	0.197668	0.132381
0.191641	0.182223	0.157879	0.163566	0.191153	0.191153	0.217118	0.144831	0.146062	0.158225	0.178463	0.211617	0.182569	0.206629	0.225895	0.200286	0.20156	0.20156	0.186475	0.185613	0.212181	0.221518	0.227897	0.220327	0.184685	0.202174	0.189117	0.141747	0.149801	0.149801	0.227501	0.184171	0.21229	0.155759	0.194649	0.227278	0.210659	0.197892	0.181517	0.204864	0.178015	NaN	NaN	0.185193	0.215698	0.165814	0.199404	0.21126	0.151666	0.178095
0.212225	0.197581	0.19978	0.151129	0.132427	0.17081	0.207368	0.164045	0.146629	0.202145	0.154864	0.179085	0.186638	0.190153	0.193146	0.179866	0.210336	0.194243	0.210741	0.202325	0.232934	NaN	0.223109	0.13736	0.161705	0.21302	0.215678	0.190467	0.172717	NaN	0.229182	NaN	0.208746	0.169181	NaN	0.201208	0.156149	0.207587	0.210918	0.191791	0.191791	0.228601	0.193587	0.210794	0.1901	0.172935	0.227187	0.133823	0.120996	0.219585
0.187592	0.192994	0.148774	0.220319	0.17123	0.17123	0.15908	0.169877	0.192193	0.156857	0.160951	0.161908	0.172481	0.186388	0.118388	0.200504	0.209628	0.209628	0.214073	0.159473	0.158913	0.199606	0.209193	0.234216	NaN	0.194632	0.189046	0.225069	0.189533	0.189533	0.233372	0.188415	0.173313	0.190099	NaN	NaN	NaN	0.182054	0.194613	0.214717	NaN	NaN	0.199098	0.192345	0.183926	0.189621	0.161485	0.16271	0.165195	0.198881
0.191605	0.208509	0.145538	0.165393	0.172472	0.209459	0.208177	0.209372	0.187874	0.210552	0.183476	0.210813	0.223425	0.220572	0.199674	0.184342	0.200198	0.204835	0.20005	0.201911	0.210641	0.210641	0.19739	0.220879	0.197945	0.215017	0.159049	0.20056	0.181348	0.223782	0.217619	0.19292	0.220866	0.209506	0.191759	0.181978	0.190902	NaN	0.208527	0.185164	0.19089	0.172186	NaN	0.182408	0.188852	0.202061	0.200184	0.187355	0.189701	0.1365
0.176347	0.187527	0.187527	0.16393	0.176576	0.133015	0.169209	0.179893	0.132389	0.178925	0.118731	0.184118	0.143004	0.184212	0.155183	0.168413	0.194012	0.185142	0.180303	0.193854	0.151947	0.17131	0.141518	0.217465	0.238565	0.193378	0.193378	0.201733	0.208636	0.20438	0.160808	0.16345	0.214321	0.221413	NaN	0.144346	0.174631	NaN	0.169634	0.196343	0.181305	0.197937	0.18922	0.202123	0.138889	0.195698	0.213872	0.132557	0.21082	0.176649
0.199103	0.196353	0.194597	0.190047	0.176615	0.163791	0.176044	0.212872	0.199182	0.179529	0.179529	0.174855	0.188965	0.198374	0.202348	0.191889	0.190386	0.181512	0.20272	0.203832	0.194913	0.169908	0.169908	0.208892	0.165223	0.225812	0.184568	0.199884	0.200438	0.208133	0.190127	0.151718	0.196254	0.204363	0.204363	0.221198	0.173864	0.200325	0.159734	0.168622	0.180707	0.190009	0.190136	0.161386	0.184539	0.169251	0.169251	0.176976	0.205861	0.163314
0.21108	0.185411	0.185411	0.165637	0.150603	0.176217	0.171562	0.182536	0.1793	0.168796	0.16977	0.187886	0.18064	0.125052	0.192892	0.198584	0.199057	0.206287	NaN	0.187913	0.180035	0.151938	0.188647	0.189165	0.199364	0.208821	0.217027	0.171031	0.196327	NaN	0.19626	0.217736	0.217843	0.193758	0.201653	NaN	0.202943	0.199402	0.193625	0.190262	0.178263	0.167232	0.186692	0.193239	0.166012	NaN	NaN	NaN	0.183704	0.153986
0.153682	0.18472	0.196272	0.176461	0.145214	0.194934	0.185705	0.187136	0.172251	0.154124	0.154124	0.155226	0.15622	0.192027	0.195905	0.180523	0.180755	0.142243	0.136871	0.158461	0.211611	0.181682	0.181682	0.206418	0.221352	0.184643	0.206609	0.208375	0.187712	0.196336	NaN	NaN	NaN	NaN	NaN	0.179495	0.212959	NaN	0.169687	0.157199	0.209008	0.216578	0.168118	0.187719	0.196509	0.186603	0.186603	0.178737	0.2091	0.20351
0.182793	0.180327	0.133528	0.171808	0.188802	0.176149	0.14696	0.144975	0.154961	0.1755	0.173508	0.198337	0.175838	0.183317	0.185637	0.176079	0.187123	0.17412	0.165964	0.188988	0.1878	0.185747	0.198235	0.184357	0.17381	0.185115	0.177709	0.174126	0.181071	0.190761	NaN	0.214639	NaN	0.20897	0.219365	0.22291	0.215162	0.190388	0.172614	0.203294	0.190451	0.170313	NaN	0.183809	0.171317	0.193877	0.197302	0.175255	0.164525	0.171928
0.123024	0.191825	0.159228	0.120211	0.155894	0.158281	0.14964	0.174907	0.156959	0.189875	0.18729	0.171991	0.164615	0.172922	0.179225	0.167979	0.163819	0.144304	0.179469	0.201888	0.191784	0.2001	0.199898	NaN	0.141125	0.18781	0.182484	0.16156	0.169578	0.206823	0.172029	0.159473	0.199882	0.197971	0.197273	0.200273	0.185339	0.177429	0.166787	0.167293	0.137743	0.198069	0.204351	0.201862	0.186132	0.205385	0.187093	0.187093	0.188611	0.195433
0.196677	0.181595	0.18122	0.175396	0.166825	0.168371	0.177559	0.156093	0.178915	0.190291	0.185569	0.154989	0.153663	0.176886	0.162899	0.162899	0.176947	0.1839	0.165069	0.184141	0.169268	0.178828	0.154046	0.20773	0.199738	0.161781	0.183662	0.183662	0.179652	0.189934	0.124315	0.198804	0.189357	0.211528	0.185497	0.220345	0.202121	0.19785	0.164034	0.164034	0.176537	0.165132	0.191699	0.143381	0.214196	0.213736	0.199855	0.203861	0.218149	NaN
NaN	0.195087	0.150147	0.139797	0.1797	0.188056	0.196171	0.158393	0.178345	0.19372	0.192814	0.200857	0.1597	0.176156	0.132492	0.138508	0.174463	0.105058	0.16825	0.114804	0.131916	0.189717	0.132272	0.122154	0.172938	0.165017	0.183767	0.165513	0.184594	0.197432	0.197592	0.203278	0.182239	0.198264	0.193895	0.22671	0.203467	0.191208	0.196369	NaN	NaN	NaN	0.204267	0.140676	0.201429	0.190611	0.184708	0.194489	0.19598	0.160957
0.151541	0.171908	0.149871	0.184118	0.195567	0.167301	0.184727	0.140527	0.180163	0.145628	0.163466	0.182543	0.183988	0.159245	0.171578	0.171578	0.168574	0.190203	0.15756	0.156266	0.167602	0.185565	0.144833	0.194581	0.185779	0.14377	0.154089	0.154089	0.210691	0.220173	0.16934	0.183209	0.184936	0.177067	0.207783	0.198286	0.179199	0.177504	0.192409	0.194228	0.184813	0.154767	0.172738	0.192508	0.184839	0.174985	0.18326	0.185677	0.170433	0.127873
0.162617	0.140255	0.115207	0.159052	0.17059	0.171712	0.151597	0.156168	NaN	0.156675	0.197218	0.195694	0.18071	0.186705	0.163778	0.179719	0.174253	0.176096	0.176533	0.177061	0.156154	0.150848	0.173628	0.170769	0.169214	0.201438	NaN	0.189199	0.146117	0.134082	0.162435	0.16675	0.20708	0.167655	0.122046	0.177722	0.192915	0.182712	0.177111	0.145081	NaN	0.165862	NaN	0.163349	0.159752	0.168227	0.158474	0.19421	0.184536	0.196769
0.163139	0.173257	0.14948	0.169965	0.184897	0.204049	0.196324	0.199366	0.136943	0.133687	0.120946	0.128384	0.142833	0.158911	0.141097	0.146049	0.138045	0.164687	0.155277	0.161474	0.164065	0.144263	0.185069	0.161184	0.172762	0.174547	0.189049	0.193539	0.199417	NaN	0.172981	0.198007	0.190332	0.186217	0.17418	0.193127	0.219754	0.181771	0.186801	0.16313	0.196018	0.196417	0.184566	0.197752	0.200524	0.18787	0.19917	0.156661	0.189364	0.19518
0.167999	0.128581	0.146146	0.157253	0.164646	0.152456	0.186536	0.141101	0.174191	0.161796	0.153426	0.171481	0.137045	0.1513	0.168953	0.156147	0.173883	0.160441	0.143418	0.17059	0.179277	0.186343	0.185984	0.194751	0.172701	0.135743	0.187939	0.10798	0.131432	0.170432	0.200769	0.185711	0.150574	0.158409	0.124931	0.206993	0.169228	0.211551	0.193753	0.180537	0.202318	0.179197	0.168749	0.141604	NaN	0.157524	0.169843	0.143509	0.142345	0.181267
0.144761	0.142152	0.177442	0.151269	0.17353	0.175002	0.163439	0.161708	0.177527	0.162962	0.142101	0.150359	0.20849	0.191824	0.134926	0.174593	0.181539	0.186868	0.178733	0.199466	0.199921	0.206698	0.1899	0.151764	0.141985	0.115261	0.190101	0.184913	0.20885	0.188016	0.173244	0.175797	0.192983	0.138179	0.19571	0.200776	0.16231	0.152521	0.187643	0.158687	0.158687	0.175395	0.198274	0.198581	NaN	0.176205	0.196024	0.194579	0.194643	0.192108
0.166281	0.190278	0.162301	0.124502	0.142653	0.138318	0.123346	0.16886	0.16886	0.134567	0.103757	0.164221	0.165079	0.172798	0.165183	0.150211	0.162952	0.176112	0.174955	0.156194	0.170025	0.177413	0.173363	0.137964	0.131355	0.179201	0.192589	0.176572	0.145905	0.162789	0.17977	0.184657	NaN	0.164452	0.131935	0.157507	0.182998	0.17163	0.204478	0.193958	0.185256	0.198872	0.154295	0.183421	0.191205	0.198179	0.179868	0.174496	0.183836	0.159797
0.151139	0.164283	0.140053	0.137766	0.180838	0.174128	0.173488	0.185445	0.148485	0.147686	0.13939	0.176169	0.180551	0.163539	0.15984	0.150079	0.195174	0.184943	0.110751	0.159089	0.150741	0.171347	0.172107	0.125971	0.186563	0.177261	0.179884	0.173941	0.175726	0.183574	0.184356	0.173323	0.189856	0.160989	0.195787	0.195335	0.162557	0.159487	0.16449	0.137259	0.125559	0.163813	0.182795	0.16496	0.205414	0.183897	0.180649	0.20406	0.199826	0.193584
0.170212	0.202532	0.202156	0.193175	0.206468	0.154204	0.13219	0.106575	0.120973	0.205589	0.158164	0.175995	0.190247	0.173768	0.184291	0.190149	0.137097	0.152472	0.186129	0.187741	0.136468	0.179356	0.175507	0.168244	0.153219	0.174272	0.189276	0.126222	0.179619	0.182643	0.183741	0.154954	0.188419	0.167053	0.176938	0.154046	0.119448	0.158969	0.185899	0.200239	0.166719	0.151178	0.205653	NaN	0.20026	0.157524	0.18841	0.179002	0.189667	0.169255
0.179828	0.165171	0.204785	0.177179	0.142797	0.151846	0.185256	0.163015	0.144673	0.196395	0.163926	0.194623	0.184549	0.210984	0.149702	0.196924	0.19187	0.188656	0.148145	0.108579	0.162267	0.146341	0.163254	0.150838	0.108328	0.168257	0.182715	0.180298	0.186053	0.120634	0.143298	0.189826	0.152594	0.188416	0.18783	0.136722	0.127295	0.188691	0.182597	0.196537	0.178538	0.164122	NaN	0.15205	0.210657	0.197007	NaN	0.200245	0.207953	0.192912
0.11007	0.208024	0.152928	0.168116	0.161502	0.201334	0.157947	0.191915	0.179883	0.197848	0.185196	0.168146	0.195272	0.12063	0.141545	0.145519	0.168144	0.121415	0.13256	0.158171	0.164584	0.119203	0.158594	0.150552	0.166321	0.15914	0.181954	0.171442	0.197507	0.223709	0.216138	0.157949	0.1712	0.176078	0.172942	0.197695	0.172649	0.191662	0.187829	0.131964	NaN	0.126279	0.181255	0.176016	0.150634	0.1541	0.161825	0.204639	0.175503	NaN
0.155979	0.228308	0.228308	0.201893	0.205809	0.194272	0.216173	0.186675	0.181605	0.2051	0.195304	0.169099	0.165606	0.195608	0.195619	0.194416	0.181231	0.161534	0.159012	0.171847	0.184562	0.183806	0.185177	0.182233	0.162129	0.176438	0.180368	0.176525	0.222404	0.124682	0.19527	0.178346	0.185034	NaN	0.171615	0.167071	0.18466	0.197725	0.189375	0.198999	0.189427	0.194878	0.147492	0.14406	0.18124	0.158804	0.162606	0.178079	0.176374	0.180527
0.190958	0.182047	0.209552	0.227965	0.1428	0.0973195	0.175737	0.176551	0.187539	0.171088	0.152308	0.133671	0.142376	0.14952	0.139272	0.13987	0.150349	0.143921	0.167132	0.151829	0.181238	0.177591	0.170115	0.175488	0.188916	0.171087	0.176549	0.119192	0.182374	0.20391	0.199361	0.172058	0.174381	0.141612	0.185577	0.141662	0.180532	0.2069	0.189648	0.18534	0.152763	0.171802	0.190678	0.174912	0.183173	0.121738	0.184002	0.165973	0.148477	0.159097
0.211663	0.239986	0.204148	0.200688	0.187814	0.185437	0.191726	0.189931	0.123717	0.17729	0.192085	0.170627	0.180394	0.197894	0.122598	0.12013	0.136805	0.177119	0.150675	0.123072	0.179255	0.192456	0.18973	0.189372	0.16816	0.154678	0.172707	0.180347	0.182819	0.17	0.195908	0.194064	0.195957	0.200514	0.165795	0.181225	0.179096	0.157159	0.157793	0.164406	0.192291	0.19216	0.164616	0.170923	0.213365	0.207723	0.168211	0.194231	0.178453	0.144866
0.196206	0.208472	0.153913	0.200173	0.190815	0.175133	0.175133	0.195285	0.218162	0.183603	0.165578	0.160232	0.184784	0.136584	0.154057	0.12862	0.162272	0.147304	0.146664	0.184555	0.125304	0.180263	0.191353	0.163711	0.157352	0.189794	0.17611	0.159703	0.198273	0.174145	0.183103	0.198167	0.207323	0.191843	0.180237	0.212411	0.215195	0.171149	0.196357	0.139249	0.18272	0.162269	0.200134	0.200134	0.127695	0.212063	0.193152	0.202494	NaN	0.173866
0.19333	0.215873	0.210211	0.217989	0.188935	0.207751	0.1408	0.219024	0.183371	0.172087	0.198681	0.191855	0.133408	0.160155	0.181153	0.17602	0.159057	0.185752	0.191177	0.190033	0.189778	0.206653	0.2	0.215485	0.199409	0.18039	0.162821	0.165263	0.14841	0.220302	0.210149	0.159738	0.170915	0.20778	0.201821	0.211985	0.145088	0.134471	0.171648	0.179495	0.189684	0.16812	0.158362	0.181204	0.154282	0.195413	0.13368	0.157147	0.170784	0.162256
0.169152	0.100666	0.209955	0.14249	0.170971	0.196425	0.179664	0.179664	0.149287	0.160914	0.166377	0.208	0.154104	0.172654	0.214414	0.176838	0.148204	0.1421	0.17617	0.17617	0.185033	0.206914	0.198326	0.20078	0.163234	0.190864	0.164161	0.209729	0.202439	0.210351	0.160577	0.160577	0.15348	0.222429	0.20726	0.138615	0.189937	0.194535	0.112116	0.191655	0.155723	0.168053	0.189264	0.189264	0.185998	0.188635	0.181918	0.185278	0.190124	0.14453
0.181405	0.206981	0.16963	0.18497	0.174871	0.166773	0.186901	0.205476	0.193123	0.112405	0.174886	0.196065	0.167905	0.15212	0.167979	0.183466	0.169353	0.176832	0.172752	0.175503	0.14521	0.166361	0.172516	0.196329	0.206915	0.191029	0.164441	0.175362	0.200156	0.210766	0.204639	0.197455	0.158124	0.196744	0.181296	0.19313	0.192026	0.197529	0.187306	0.168809	0.185236	0.131312	0.104344	0.188484	0.162423	NaN	0.184731	0.199024	0.194027	0.18807
0.163904	0.184448	0.174414	0.222036	0.216238	0.208463	0.183808	0.183808	0.208246	0.196741	0.170027	0.164338	0.171459	0.180035	0.176802	0.167243	0.166107	0.195878	0.180715	0.180715	0.197248	0.192548	0.20349	0.199002	0.205989	0.183065	0.150583	0.193656	0.137331	0.14596	0.172383	0.172383	0.128702	0.219881	0.209203	0.191912	0.205063	0.200998	0.129385	0.158455	0.173372	0.198905	0.177094	0.148683	0.185907	0.162762	0.210272	0.198183	0.149366	0.165062
0.173087	0.165551	0.196424	0.171917	0.185848	0.188029	0.119431	0.151452	0.161352	0.150913	0.116586	0.14909	0.14909	0.157543	0.15279	0.151262	0.198921	0.146177	0.196554	0.191439	0.189068	0.180064	0.181306	0.174511	0.174511	0.152917	0.195617	0.188844	0.193621	0.145262	0.189468	0.193473	0.205737	0.17798	0.200378	0.185715	0.185715	0.175112	0.15239	0.158505	0.173358	0.201196	0.160969	0.196904	0.132213	0.168407	0.17167	0.186641	0.186641	0.131849
0.153881	0.196735	0.172608	0.184573	0.183847	0.189542	0.182037	0.14936	0.160002	0.160157	0.167526	0.161806	0.149884	0.165209	0.166464	0.166495	0.174554	0.185393	0.185814	0.141322	0.181734	0.178541	0.179534	0.175669	0.175245	0.179027	0.139194	0.165341	0.207925	0.176141	0.192836	0.180455	0.198183	0.182374	0.191307	0.19645	0.184995	0.177688	0.14277	0.137365	0.175074	0.17515	0.145107	0.17389	0.1659	0.124676	0.135038	0.150631	0.199249	0.181449
0.187687	0.194511	0.155166	0.137051	0.176974	0.145965	0.18032	0.182151	0.183428	0.183361	0.208034	0.150036	0.150036	0.195486	0.16682	0.18552	0.196478	0.180066	0.186355	0.189669	0.199961	0.189805	0.17957	0.176365	0.176365	0.215496	0.172375	0.18125	0.206151	0.199975	0.205899	0.198508	0.149507	0.189051	0.21167	0.195277	0.195277	0.206422	0.14474	0.201144	0.19032	0.178077	0.174449	0.189864	0.174834	0.188036	0.138048	0.179265	0.179265	0.178231
0.181691	0.173485	0.143669	0.175193	0.198176	0.218938	0.153815	0.184798	0.206784	0.158276	0.162643	0.108673	0.189457	0.187282	0.196381	0.175942	0.124102	0.134651	0.185415	0.17144	0.184205	0.186541	0.184581	0.179458	0.188961	0.198567	0.187605	0.20788	0.212892	0.167766	0.185729	0.188367	0.184041	0.156173	0.148561	0.151692	0.189898	0.167592	0.181367	0.206252	0.198042	0.136962	0.206962	0.167655	0.173387	0.198381	0.188059	0.193968	0.14655	0.207365
0.157213	0.177213	0.183542	0.212338	0.186005	0.20205	0.158088	0.186701	0.199245	0.184868	0.162421	0.151759	0.151759	0.162221	0.161191	0.177622	0.180122	0.1825	0.161538	0.173081	0.20799	0.152464	0.216449	0.202195	0.196799	0.214644	0.216382	0.19788	0.181117	0.209291	0.163234	0.20777	0.123164	0.180518	0.176966	0.181072	0.191838	0.16885	0.184028	0.177083	0.157254	0.179659	0.186931	0.143748	0.177047	0.119763	0.170962	0.163193	0.138488	0.12379
0.161051	0.17166	0.178904	0.187062	0.190426	0.190426	0.174069	0.173013	0.175677	0.133343	0.185687	0.188438	0.169611	0.185495	0.190537	0.159438	0.185758	0.185758	0.154593	0.152671	0.148242	0.153409	0.219334	0.20791	0.207522	0.194174	0.21148	0.195237	0.183962	0.183962	0.208124	0.204533	0.205967	0.194851	0.19027	0.157692	0.194988	0.168037	0.171974	0.183519	0.210022	0.210022	0.184864	0.152696	0.121709	0.209331	0.142829	0.169977	0.173705	0.168601
0.169902	0.146412	0.158894	0.168614	0.159936	0.202084	0.188192	0.168908	0.18024	0.156256	0.162798	0.184102	0.170615	0.171865	0.166801	0.161734	0.167937	0.180082	0.173348	0.184503	0.171577	0.160913	0.185894	0.173596	0.149267	0.199546	0.167761	0.188344	0.182676	0.139626	0.148656	0.200131	0.170707	0.205393	0.18026	0.175915	0.190815	0.201151	0.172652	0.165299	0.154869	0.193799	0.138508	0.146689	0.157658	0.195029	0.18434	0.128842	0.187123	0.201984
0.16254	0.187287	0.187287	0.173733	0.165649	0.155574	0.17645	0.150022	0.174968	0.188131	0.174787	0.177381	0.122028	0.148994	0.1808	0.197235	0.197728	0.197728	0.17559	0.183278	0.181299	0.180708	0.155711	0.163072	0.128745	0.187656	0.188396	0.184775	0.166316	0.166316	0.162746	0.185199	0.200372	0.192799	0.19558	0.146713	0.131757	0.149029	0.170496	0.169365	0.195456	0.195456	0.18907	0.180906	0.149711	0.141359	0.160706	0.186028	0.13932	0.182552
0.175685	0.179076	0.192164	0.196002	0.165743	0.175764	0.158367	0.162122	0.200137	0.21162	0.21162	0.165521	0.192101	0.178753	0.153746	0.191385	0.179802	0.168427	0.217529	0.181148	0.198078	0.182365	0.181216	0.146911	0.15185	0.180562	0.185674	0.205736	0.179116	0.180365	0.201608	0.160817	0.146722	0.170412	0.158526	0.175516	0.167669	0.15645	0.114232	0.170605	0.158719	0.139432	0.189035	0.171725	0.166657	0.154919	0.144311	0.169271	0.202716	0.198845
0.218664	0.150357	0.150357	0.162706	0.189312	0.189312	0.192364	0.185578	0.185237	0.186343	0.173667	0.144328	0.127424	0.205512	0.198925	0.194124	0.203002	0.203002	0.173134	0.166075	0.199091	0.218781	0.200836	0.20961	0.215717	0.177707	0.197571	0.194108	0.164952	0.193861	0.121403	0.12512	0.208096	0.198413	0.175592	0.142822	0.187748	0.16053	0.185165	0.15416	0.15368	0.217806	0.192104	0.195159	0.197756	0.199112	0.153555	0.156921	0.201275	0.158561
0.182269	0.171548	0.195761	0.184082	0.190932	0.202944	0.176264	0.194794	0.192876	0.168622	0.168622	0.188739	0.188853	0.177676	0.219177	0.186571	0.188495	0.22222	0.19712	0.19712	0.198552	0.210803	0.180594	0.186686	0.215235	0.19671	0.207182	0.203409	0.175085	0.206362	0.201947	0.201947	0.164024	0.20416	0.20416	0.189835	0.215548	NaN	0.150892	0.199239	0.16716	0.190464	0.200186	0.172398	0.153181	0.188628	0.196957	0.194144	0.160933	0.202365
0.186681	0.179543	0.179543	0.152484	0.168529	0.185867	0.175055	0.146356	0.143491	0.189389	0.148945	0.159893	0.17658	0.189094	0.192038	0.209778	0.180552	0.170015	0.189964	0.185008	0.131287	0.147349	0.160647	0.161815	0.23433	0.209411	0.188018	0.193664	0.164715	0.17499	0.197573	0.184542	0.183185	0.192585	0.152508	0.179121	0.180213	0.220001	0.199125	0.199004	0.144193	0.198641	0.198771	0.203555	0.199152	0.205092	0.188687	0.204941	0.173667	0.166514
0.195145	0.167236	0.146044	0.188602	0.208173	0.198921	0.169404	0.166861	0.190984	0.168812	0.141347	0.161599	0.139644	0.211523	0.147766	0.168426	0.151699	0.173149	0.152628	0.163622	0.195544	0.1524	0.1524	0.185208	0.13251	0.199349	0.21238	0.186024	0.122735	0.210299	0.150048	0.202025	0.190766	0.195382	0.195382	0.225829	0.18641	0.204104	0.173216	0.183239	0.131759	0.179801	0.156314	0.16538	0.180589	0.169156	0.169156	0.178718	0.176309	0.201472
0.145392	0.189028	0.19349	0.19349	0.179071	0.185682	0.159284	0.197102	0.169473	0.187595	0.185231	0.166525	0.189629	0.210824	0.199134	0.199134	0.15745	0.163474	0.148831	0.169233	0.177316	0.178951	0.149029	0.148594	0.197106	0.14795	0.144787	0.115766	0.198509	0.210417	0.176069	0.195768	0.175552	0.137875	0.189562	0.177622	0.177487	0.201367	0.185536	0.185536	0.156576	0.199273	0.178972	0.173232	0.185769	0.19607	0.194778	0.127908	0.188602	0.185001
0.178378	0.171781	0.185584	0.142999	0.163358	0.146124	0.129017	0.174997	0.184849	0.178005	0.122461	0.205455	0.189221	0.186176	0.177059	0.182096	0.180404	0.183282	0.182247	0.205285	0.208934	0.147538	0.19383	0.175779	0.185819	0.163815	0.209054	0.18709	0.209929	0.210228	0.18456	0.185294	0.169776	0.168394	0.161933	0.207842	0.178087	0.18606	0.164782	0.143038	0.157875	0.163332	0.169768	0.160186	0.180853	0.174374	0.160757	0.17859	0.176496	0.17285
0.177194	0.143743	0.176173	0.128954	0.170131	0.14819	0.12131	0.151407	0.151733	0.133359	0.188314	0.1901	0.185017	0.151219	NaN	NaN	0.198302	0.148338	0.1846	0.172792	0.145594	0.179845	0.207825	0.205907	0.152222	0.150011	0.185724	0.181834	0.183784	0.199037	0.179619	0.174671	0.190652	0.209222	0.188071	0.1895	0.182743	0.187159	0.17205	0.134147	0.181864	0.160762	0.188459	0.160582	0.200473	0.192235	0.180937	0.177181	0.161033	0.172239
0.181851	0.184004	0.183776	0.189639	0.185287	0.200212	0.200226	0.193819	0.183755	0.168811	0.189231	0.160935	0.173982	0.158553	0.151725	0.155944	0.177235	0.163775	0.181919	0.173445	0.138209	0.169852	0.111044	0.139341	0.199129	0.180177	0.190896	0.139648	0.207612	0.12623	0.129885	0.189469	0.210771	0.186429	0.132003	0.153096	0.175141	0.182272	0.168517	0.179028	0.147162	NaN	0.164127	0.177141	0.149226	0.198975	0.200181	0.200181	0.219612	0.18917
0.121678	0.133436	0.18825	0.148935	0.143264	0.179327	0.171676	0.187272	0.169728	0.171109	0.184917	0.192431	0.188517	0.142153	0.195985	0.195985	0.162192	0.191214	0.16012	0.184953	0.151657	0.191024	0.182209	0.199054	0.199137	0.182234	0.173496	0.173496	0.156741	0.182628	0.199001	0.139853	0.198812	0.17445	0.142441	0.157711	0.134064	0.196452	0.126213	0.16165	0.144913	0.169803	0.187104	0.167537	0.178248	0.157711	0.147898	0.155666	0.12154	0.173765
0.168783	0.189256	0.177058	0.151325	0.151133	0.175922	0.162321	0.172328	0.172328	0.173183	0.188272	0.167775	0.157507	0.152207	0.144864	0.176554	0.19052	NaN	0.165175	0.168755	0.163609	0.167478	0.184601	0.166424	0.195547	0.162651	0.178306	0.184128	0.159723	0.17897	0.188155	0.189432	0.157335	0.156052	0.164417	0.138577	0.120735	0.177143	0.184532	0.163336	0.1669	0.170376	0.152406	0.157373	0.179958	0.175939	0.168073	0.169207	0.138737	0.157858
0.161839	0.152311	0.162743	0.121222	0.120058	0.119484	0.130382	0.168497	0.185163	0.155079	0.160446	0.176595	0.166103	0.15678	0.185601	0.190339	0.209041	0.18821	0.187732	0.191317	0.186726	0.17299	0.177372	0.176763	0.17642	0.149074	0.211676	0.192587	0.207424	0.202608	0.188808	0.19874	0.17979	0.188547	0.173449	0.17556	0.169109	0.176233	0.168916	0.167193	0.193019	0.180486	0.170607	0.185067	0.202825	0.184012	0.136227	0.164116	0.177901	0.14616
0.138081	0.1786	0.128446	0.149072	0.166225	0.185694	0.161143	0.150468	0.150468	0.126831	0.129725	0.146146	0.130019	0.179363	0.191471	0.171093	0.171517	0.153949	0.179484	0.204246	0.174601	0.133971	0.127221	0.184723	0.204859	0.176056	0.206437	0.213018	0.133057	0.16841	0.183626	0.170114	0.155045	0.171059	0.193803	0.15391	0.189229	0.168409	0.18347	0.161488	0.173307	0.115413	0.184317	0.152317	0.134103	0.167537	0.185325	0.187999	0.192021	0.182648
0.179996	0.168827	0.130758	0.141056	0.159008	0.14449	0.135429	0.16884	0.133547	0.13031	0.15957	0.153511	0.146317	0.189583	0.170436	0.169169	0.167096	0.152307	0.153531	0.176826	0.200542	0.191322	0.170956	0.176512	0.168618	0.167372	0.165664	0.198276	0.198276	0.194423	0.188969	0.18791	0.173067	0.173445	0.180131	0.138409	0.188565	0.15979	0.164674	0.173415	0.151217	0.156916	0.166198	0.179159	0.164444	0.176691	0.198982	0.179625	0.183899	0.174643
0.133168	0.160538	0.188185	0.144059	0.186169	0.164008	0.171973	0.16474	0.195938	0.190999	0.172149	NaN	0.172811	0.207074	0.201258	0.123645	0.151574	0.160492	0.166343	0.147797	0.146411	0.176273	0.157378	0.122982	0.123734	0.147772	0.171327	0.179308	0.180364	0.180364	0.165493	0.144361	0.146846	0.124783	0.185085	0.173674	0.176858	0.143664	0.163873	0.18055	0.17688	0.158209	0.166596	0.176543	0.134997	0.134997	0.148515	0.177337	0.153927	0.141138
0.14286	0.127125	0.143948	0.157141	0.172375	0.171256	0.174247	NaN	0.102194	0.176562	0.181848	0.172678	0.192929	0.192929	0.176821	0.159121	0.176156	0.198168	0.197544	0.174525	0.156297	0.194269	0.144661	0.198103	0.167583	0.180978	0.162343	0.218979	0.199064	0.173621	0.152417	0.176993	0.174511	0.161461	0.145495	0.1834	0.180481	0.125428	0.158353	0.143801	0.165172	0.184026	0.152144	0.184008	0.172647	0.152769	0.152769	0.175313	0.133948	0.147688
0.123108	0.170124	0.151173	0.188673	0.144151	0.175994	0.174895	0.195255	0.131027	0.131027	0.198544	0.160264	0.168527	0.198384	0.185761	0.179448	0.197087	NaN	0.187014	0.186535	0.192703	0.184085	0.160614	0.172183	0.182831	0.212189	0.188294	0.205659	0.176799	0.161166	0.184902	0.184537	0.184928	0.184928	0.150903	0.165698	0.147284	0.154945	0.162165	0.147893	0.18601	0.170631	0.174828	0.155916	0.148392	0.17324	0.17457	0.155256	0.153704	0.163247
0.167113	0.177564	0.18822	0.176328	0.193816	0.17389	0.179632	0.18569	0.16007	NaN	0.184008	0.184734	NaN	NaN	0.17344	NaN	0.173376	0.219236	0.194334	0.183263	0.174641	0.144046	0.185828	0.220417	0.178815	0.179756	0.217084	0.18018	NaN	0.202206	0.192934	0.159227	0.180271	0.173292	0.156543	0.182538	0.172541	0.172541	0.181273	0.136944	0.13677	0.173778	0.156349	0.185739	0.166996	0.174444	0.177469	0.168135	0.177949	0.190058
0.175471	0.149777	0.156987	0.14296	0.144231	NaN	0.177753	0.155333	0.133696	0.163896	0.186538	0.1373	0.14251	0.185159	0.166237	0.203969	0.185719	0.199625	0.1968	0.198036	0.190244	0.194265	0.191314	NaN	0.188484	0.179829	0.176666	0.168489	0.164182	0.172419	0.207371	0.153142	0.143521	0.158205	0.188516	0.171058	0.137854	0.195116	0.195997	0.196285	0.176191	0.157738	0.135223	NaN	0.145347	0.130951	0.179789	0.163112	0.149936	0.182375
0.164921	0.159624	0.159585	0.151713	0.157146	0.149404	0.177964	0.185079	0.180445	0.149449	0.143667	0.180896	0.176064	0.141062	0.141062	0.183535	0.164738	0.189596	0.219915	0.224182	0.197168	NaN	0.192571	0.19406	0.148717	0.188523	0.188523	0.15649	0.223287	0.210822	0.163447	0.17704	0.190708	0.139785	0.193911	0.158963	0.139095	0.15217	0.15217	0.175141	0.152637	0.175612	0.189231	0.157501	0.19184	0.133974	0.116598	0.195638	0.176933	0.207787
0.176197	0.151282	0.16601	0.183267	0.160587	0.156211	0.147171	0.144539	0.146935	0.149989	0.145623	0.171582	0.157292	0.201077	0.153462	0.1742	0.164687	0.165641	0.165641	0.173789	0.205363	0.182244	0.192283	NaN	0.178247	0.179421	0.184345	0.140253	0.165311	0.161702	0.153738	0.163728	0.144569	0.195338	0.181199	0.175537	0.176038	0.147576	0.138296	0.141808	0.16081	0.18417	0.195686	0.127896	0.189969	0.200206	0.17683	0.152315	0.156118	0.165019
0.16797	0.159894	0.159894	0.172127	0.135214	0.162643	0.140664	0.172473	0.163415	0.164518	0.163127	0.179961	0.151537	0.179806	0.179806	0.181747	0.145134	0.186832	0.181953	0.191081	0.193569	NaN	0.182858	0.191907	0.178889	0.204903	0.204903	0.198335	0.214303	0.181776	0.166451	0.159901	0.156904	0.146607	0.146936	0.147069	0.202105	0.168435	0.168435	0.179916	0.171483	0.173596	0.179007	0.167686	0.171638	0.138676	0.152073	0.161045	0.188045	0.148561
0.166126	0.17621	0.180802	0.169305	0.138589	0.159026	0.147497	0.144891	0.194119	0.187228	0.138748	0.191104	0.171561	0.173305	0.132605	0.177389	0.195212	0.166743	0.208872	0.194645	0.152915	0.171493	0.197009	0.190468	0.184969	0.198747	0.145859	0.209426	0.180701	0.155293	0.139617	0.139617	0.163751	0.172243	0.1643	0.1803	0.19323	0.168339	0.166873	0.164929	0.132082	0.141323	0.160056	0.160056	0.143819	0.175475	0.156037	0.164689	0.182816	0.178975
[truncated: 206 more columns]

## Sheet: Map_NP5
0.120275	0.106762	0.0793697	0.109383	0.110385	0.0992956	0.0916338	0.101505	0.0775578	0.0775578	0.113803	0.0888963	0.108253	0.119218	0.103681	0.110829	0.105682	0.0904667	0.0948603	0.102511	0.100464	0.0860507	0.114966	0.10806	0.115393	0.112099	0.110029	0.122085	0.117456	0.123485	0.101162	0.118149	0.120724	0.125333	0.10444	0.0930119	0.124825	0.105398	0.0954917	0.0827994	0.0749573	0.0815067	0.0973339	0.112671	0.105198	0.0912488	0.0826163	0.101699	0.107049	0.097907
0.11777	0.134137	0.125996	0.0968925	0.0957002	0.0957002	0.0934764	0.103073	0.113191	0.119444	0.113188	0.110388	0.0962063	0.0902159	0.0917851	0.10479	0.0886385	0.094251	0.0983841	0.109576	0.109318	0.105384	0.0891805	0.0949988	0.104251	NaN	0.109469	0.133582	0.114513	0.116815	0.117901	0.107031	0.0760136	0.114689	0.110168	0.0850484	0.0790125	0.106261	0.0982222	0.0873981	0.0806613	0.0970835	0.0869213	NaN	0.0964007	0.0899834	0.0938893	0.103164	0.0885978	0.0885978
0.138829	0.0844073	0.113962	0.113135	0.120119	0.117946	0.117293	0.0937005	0.110564	0.110564	0.0927911	0.10331	0.108433	NaN	0.0994693	0.102593	0.10416	0.0806704	0.100876	0.108575	0.101007	0.101007	0.120461	0.112106	0.103087	0.114213	0.108085	0.114563	0.115901	0.121154	0.124693	0.128316	0.10422	0.131788	0.119877	0.103937	0.0981572	0.106786	0.108518	0.0991479	0.0799196	0.0951488	0.0974975	0.100048	0.100358	0.0875188	0.0959226	0.0790448	0.11073	0.106813
0.111435	0.109401	0.109401	0.0971159	0.0784234	0.0875734	0.114483	0.127218	0.114975	0.120591	0.103336	0.109538	0.103249	0.0776638	0.101143	0.0947563	0.106068	0.106068	0.114101	0.117968	0.106453	0.0962208	0.117772	0.112974	0.10377	0.104223	0.126684	0.127225	0.116774	0.100541	0.116463	0.126041	0.13087	0.109964	0.106088	0.099584	0.106037	0.104439	0.104439	0.106701	0.109968	0.100877	0.101413	0.100009	0.0937898	0.0928773	0.0887128	0.107252	0.100898	0.108319
0.147187	0.121822	0.113023	0.104904	0.109415	0.118831	0.124029	0.118783	NaN	0.111417	0.0988143	0.115837	0.108875	0.109962	0.111875	0.111648	0.10371	0.114186	NaN	0.0926068	0.0993501	0.111415	0.110239	0.110231	0.119413	0.124036	0.117613	0.102002	0.0957881	0.118146	0.112199	0.125795	0.11857	0.11777	0.113066	0.117203	0.101221	0.113933	0.0991071	0.104537	0.0880973	0.0832844	0.0985866	0.084281	0.0958459	0.075636	0.075636	0.0771262	0.096627	0.0892872
NaN	0.0953922	0.0953922	0.120607	0.101747	0.109023	0.103144	0.086287	0.0835372	0.1152	0.0950066	0.114131	0.122893	0.125694	0.106737	0.118618	0.0901704	0.1007	0.109088	0.0915061	0.107504	0.102707	0.106	NaN	0.122557	0.117556	0.122596	0.126521	0.117937	0.117937	0.125775	0.125951	0.108834	0.0810577	0.0988989	0.130168	0.115167	0.0946006	0.105182	0.101162	0.0943516	0.098583	0.0858433	0.0893806	0.110869	0.107862	0.0857804	0.0931885	0.0894664	0.0868525
0.112142	0.128919	0.127813	0.105834	0.120299	0.126665	0.10609	0.121632	0.125409	0.122548	0.13093	0.123924	0.128205	0.119547	0.119599	0.109932	0.101793	0.0988643	0.0943366	0.084846	0.0958084	0.1137	0.111839	0.099463	0.104182	0.105916	0.0970219	0.0793451	0.107562	0.115535	0.10162	0.122645	0.106618	0.120458	0.120458	0.122826	0.128714	0.110261	0.0923941	0.107729	0.09505	NaN	NaN	0.100372	0.0964618	0.101221	0.106482	0.0989615	0.104617	0.0992917
0.105659	0.121386	0.121386	0.119486	0.121811	0.107544	0.094918	0.128704	0.128179	0.123452	0.121182	0.100567	0.120965	0.121414	0.124432	0.113136	0.106577	0.115461	0.0914736	0.0901284	0.106194	0.100006	0.112514	0.116729	0.130127	0.117419	0.105218	0.108737	0.121847	0.109033	0.121575	0.109649	0.108867	0.0955975	0.116436	0.116561	0.0966478	0.0740197	0.111564	0.104285	0.0992728	0.0894877	0.0894877	0.100651	0.0839182	0.0826315	0.10206	0.10206	0.100683	0.100925
0.101651	0.119982	0.11298	NaN	0.0993774	NaN	NaN	0.118374	0.12857	0.127511	0.12475	0.105758	0.12671	0.123803	0.135793	0.13012	0.116249	0.10625	0.0990664	0.101641	0.112937	0.123072	0.123072	0.110965	0.12207	0.108495	0.127695	0.127035	0.115415	0.120897	0.117815	0.104288	0.122088	0.117922	0.119594	0.104035	0.106192	0.102733	0.107578	0.0970486	0.0864648	0.077444	0.105458	0.106447	0.100586	0.0962847	0.0962847	0.112481	0.1039	0.0722569
0.110187	0.111855	0.0997989	0.111806	0.0907187	0.107232	0.142861	0.118551	0.138848	0.0897396	0.138666	0.130599	0.117281	0.136699	0.13591	0.13591	0.11208	0.106411	0.105669	0.116135	0.110394	0.107284	0.121163	0.113503	0.105244	0.122539	0.112818	0.112818	0.0872781	0.0845323	0.109868	0.104335	0.0913142	0.102041	0.103908	0.0982127	0.116851	0.103963	0.107861	0.107861	0.102474	0.104909	0.101227	0.0886196	0.115353	NaN	0.108349	0.111731	0.081772	0.104178
0.09974	0.119275	0.0959299	0.0824177	0.113445	0.119143	0.121644	0.117295	0.110163	0.124743	0.116797	0.13174	0.127068	0.121478	0.11573	0.124732	0.113948	0.117533	0.0949289	0.0877202	0.0975042	0.10984	0.107271	0.102243	0.111903	0.104373	0.124408	0.124898	0.113027	0.109626	0.117584	0.117763	0.105996	0.0891022	0.0999159	0.0988458	0.101836	0.106765	0.0976976	0.091205	0.090935	0.0911287	0.0939254	0.109459	0.113866	0.100684	0.108889	0.105361	0.0918261	0.0971516
0.105087	0.102327	0.0935547	0.105882	0.116076	0.100784	0.122065	0.11732	0.130798	0.128763	0.125345	0.118047	0.108062	0.120106	0.121727	0.121727	0.118121	0.12777	0.125813	0.119089	0.125222	0.0937208	0.116845	0.133807	0.126324	0.117605	0.121978	0.121978	0.10667	0.128495	0.114054	0.106334	0.112086	0.0975176	0.102725	0.102976	0.0980418	NaN	0.0990772	0.0990772	0.0889888	0.096353	0.0976987	0.108259	0.109726	0.109268	0.097825	0.111641	0.103728	0.0834013
0.106517	0.0949773	0.107158	0.114218	0.109646	0.125939	0.113406	0.113406	0.112414	0.0950652	0.113887	NaN	0.123947	0.127059	0.116102	0.126163	0.101491	0.114584	0.116689	0.127123	0.102461	0.127101	0.121933	0.127527	0.0972631	0.124687	0.0827382	0.126921	0.11427	0.116481	0.117157	0.109323	0.121097	0.113197	0.108943	0.0983329	NaN	0.0921512	0.0851257	0.106581	0.104034	0.0963496	0.0979649	0.0956168	0.102686	0.104128	0.104332	0.114597	0.111019	0.106762
0.0936966	0.102751	0.103836	0.125665	0.111176	0.118845	0.0998795	0.121787	0.125684	0.127767	0.12304	0.12684	0.116777	0.119898	0.120299	0.126898	NaN	0.0994971	0.0922368	0.116217	0.11394	NaN	0.124724	0.107344	0.126283	0.116919	0.124236	0.124236	0.143821	0.11125	0.126818	0.129275	0.123567	0.106583	0.114785	0.102799	0.102799	0.101784	0.0797843	0.107279	0.107223	0.102417	0.102428	0.0910033	0.109317	0.11079	0.0867099	0.0900306	0.0900306	0.111535
0.0977862	0.0914598	0.106243	0.0982855	0.106137	0.110133	0.106505	0.0973642	0.121973	0.122115	0.107578	0.113582	0.127805	0.109526	0.0800227	NaN	NaN	0.108961	0.102645	0.107995	0.107995	0.130865	0.126242	0.122844	0.113826	0.10952	0.11989	0.12754	0.116172	0.126375	0.103189	0.123705	0.0996602	0.0991725	0.100665	0.117791	0.0986399	0.106915	0.108372	0.11383	0.100541	0.102803	0.10603	0.116281	0.116281	0.102962	0.100053	0.0938447	0.0991894	0.091381
0.120985	0.117561	0.112948	0.100138	0.110913	0.101048	0.10281	0.112345	0.108884	0.105215	0.124947	0.126167	0.12068	0.132432	0.132679	0.119101	0.122379	0.123675	0.114109	0.115268	0.105076	0.122219	0.126891	0.11061	0.122423	0.139037	0.126702	NaN	0.116047	0.117496	0.117221	0.0918561	0.0971203	0.0896319	0.101525	0.111123	0.111123	0.1008	0.108186	0.110526	0.112946	0.110148	0.124898	0.120141	0.115477	0.110479	0.105948	0.108898	0.0925342	0.0924983
0.118821	0.108352	0.0825177	0.102098	0.117447	0.0983305	0.120379	0.112311	0.112311	0.118907	0.102696	0.11512	0.110221	0.111643	0.116702	0.119971	0.121816	0.133126	0.124714	0.121601	0.121601	0.123344	0.123223	0.126418	0.126418	0.132814	0.133682	0.119829	0.120213	0.128437	0.104895	0.107778	0.107778	0.107049	0.102254	0.105439	0.0966408	0.11704	0.0930146	0.101942	0.101148	0.103653	0.108019	0.125827	0.125827	NaN	0.108279	0.106334	0.114131	0.0984864
0.0801623	0.0915028	0.0928768	0.0820833	0.103901	0.110887	0.103752	0.101286	0.116037	0.107718	0.110798	0.13129	0.127876	0.127876	0.11359	NaN	NaN	NaN	0.107965	0.121052	0.1301	0.130159	NaN	0.12015	0.132786	0.125971	0.134193	0.109378	0.119275	0.123994	0.119025	0.113561	0.0971372	0.108576	0.115348	NaN	0.110101	0.0875067	NaN	0.0977527	0.103369	0.121263	0.109314	0.116472	0.130029	0.117694	0.0999837	0.118842	0.105645	0.113308
0.0806121	0.0974699	0.100415	0.0984296	0.0819257	0.0933682	0.110842	0.114305	0.114305	0.116024	0.113519	0.117247	0.12876	0.131727	0.121926	0.11525	0.123411	0.129127	0.0889494	0.115103	0.115103	0.117948	0.13268	0.129721	0.138753	0.135149	0.130302	0.116097	0.136372	0.104241	NaN	0.118159	0.11839	NaN	0.0999166	0.119058	0.126726	0.114818	0.127547	0.11064	0.123705	0.0971662	0.125775	0.113427	0.112851	0.123827	0.116741	0.104366	0.113544	0.116348
0.0874901	0.0811736	0.0894773	0.0892426	0.102198	0.104125	0.0967452	0.110429	0.125303	0.125303	0.0698733	0.113787	0.115361	0.12888	0.122731	0.116104	0.0944483	0.111633	0.127859	0.122202	NaN	0.0874597	0.0879325	0.135648	0.125063	0.125063	0.12849	0.117002	0.126537	0.117443	0.111153	0.108523	0.118346	0.112125	0.117915	0.122922	0.0848822	0.0848822	0.0923741	0.111115	0.10666	0.101193	0.12013	0.128918	0.125086	0.112097	0.112174	0.115399	0.109624	0.109624
0.0951944	0.0874687	0.0874687	0.0975432	0.091036	0.110488	0.104229	0.102928	0.101756	0.113683	0.119292	0.131574	0.132059	0.115977	0.136145	0.13149	0.126717	0.106716	0.127267	0.112511	0.110675	NaN	0.122943	0.133803	0.115237	0.123454	0.118088	0.126813	0.105161	0.126819	0.123771	0.100208	0.112482	0.123743	0.120583	0.119965	0.108795	0.103705	0.123194	0.101114	0.107827	0.124614	0.128087	0.123942	0.124352	0.117732	0.107803	0.101967	0.123369	0.130451
0.0864925	0.0899636	0.0722192	0.0888786	0.0836781	0.0947432	0.105567	0.115311	0.113483	0.106432	0.109542	0.113901	0.138884	0.138884	0.125039	0.127622	0.104114	0.0829486	0.128642	0.109206	0.132625	0.111321	0.126566	NaN	NaN	NaN	0.126453	0.128647	0.133373	0.123866	0.111845	0.127961	0.121765	0.121225	0.117112	0.123148	NaN	NaN	0.121988	0.114579	0.108838	0.126212	0.114903	0.126148	0.123659	0.119687	0.110206	0.102545	0.10852	0.10852
0.0697223	0.0909868	0.0882946	0.0935269	0.0752509	0.0977564	0.0977564	0.102657	0.111124	0.0932776	0.113948	0.110576	0.116373	0.131611	0.134321	0.125373	0.10612	0.136265	0.127915	0.123089	0.108554	0.137913	0.124827	0.125331	0.1111	0.130866	0.124706	0.143709	0.119417	0.125829	0.10303	0.109748	0.126086	0.0878898	0.0999661	0.133927	0.117431	0.133637	0.131519	NaN	0.130629	0.123061	0.117865	0.120773	0.127485	0.131587	0.127227	0.109763	0.104396	0.110213
0.0791655	0.0586448	0.0586448	0.0967223	0.084902	0.0877149	0.0994278	0.0806451	0.0860449	0.121486	0.118851	0.125328	0.120637	0.129818	0.104281	0.121242	0.124518	NaN	0.118682	0.107904	0.126267	0.130713	0.122516	0.0966935	0.130785	0.120858	0.130088	0.100162	0.119714	NaN	0.107686	0.111954	0.107513	0.108386	0.090028	0.0969081	0.118732	0.115832	0.112457	0.107315	0.117631	0.114377	0.1094	NaN	0.123588	0.120104	0.128268	0.121475	0.13144	0.121943
0.0877874	0.0966358	0.0616869	0.0717081	0.0851847	0.0742628	0.0742628	0.096228	0.0784924	0.108448	0.120534	0.118109	0.107156	0.106954	0.110092	0.107955	0.10757	0.12035	0.113137	0.116826	0.124662	0.118079	0.111329	0.119793	0.129299	0.117767	0.111142	0.118065	0.126255	0.121551	0.119557	0.12452	0.122738	0.113763	0.120518	0.124797	0.128648	0.124996	0.121235	0.113948	0.121343	0.13245	0.120872	0.116222	0.128203	0.108402	0.125033	0.119208	0.116407	0.117434
0.0873036	0.0838442	0.0838442	0.0909748	0.0932444	0.1104	0.100782	0.0989485	0.100972	0.11469	0.110086	0.126176	0.113343	0.087724	0.119402	0.110304	0.109927	0.126243	0.12327	0.127654	0.126072	0.12532	0.126954	0.12907	0.126566	0.119948	0.121304	0.123835	0.129123	0.116337	0.10248	0.117383	0.121372	0.123161	0.121867	0.0956215	0.115012	0.101712	0.104835	0.0972185	0.109299	0.112266	NaN	0.114405	0.133595	0.123396	0.132022	0.111066	0.0713496	0.110953
0.0902422	0.0925447	0.0909075	0.0909075	0.0989611	0.10583	0.112753	0.114203	0.112737	0.110233	0.0900202	0.100255	0.0929734	0.11921	NaN	0.124127	0.122604	0.118465	0.114693	0.104456	0.116931	0.109159	0.115637	0.12127	0.140782	0.13601	0.124311	0.124311	0.12341	0.10629	0.101925	0.0939592	0.104828	0.121554	0.110439	0.0987884	0.117853	0.103058	0.0994528	0.109236	0.0973599	0.120822	NaN	0.114908	0.123396	0.0925999	0.113749	0.111211	0.112171	0.113908
0.099757	0.0856699	0.0919056	0.0845113	0.0854151	0.0993199	0.0998873	0.109474	0.108561	0.10832	0.107419	0.107419	0.106642	0.108731	0.114052	0.121646	NaN	0.109851	0.121236	0.120592	0.117959	0.123407	0.118182	0.118182	0.127504	0.13245	0.133457	0.12852	0.132088	0.126539	0.124074	0.108304	0.107857	0.117834	0.106723	0.111253	0.105923	0.102598	0.103139	0.104646	0.114944	0.107667	0.118231	0.12397	0.121025	0.11746	0.0939788	0.0939788	0.105161	0.112311
0.106059	0.0890304	0.0970782	0.0855582	0.106267	0.0991404	0.100254	0.102504	0.0817919	0.0997863	0.0934551	0.116761	0.103093	0.115111	0.121553	0.108907	0.120746	0.117351	0.12189	0.110706	0.116254	0.0851523	0.110321	0.108026	0.120413	0.106766	0.120639	0.128476	0.130935	0.101094	0.121892	0.121892	0.0966399	0.0890641	0.0941619	0.113067	0.102255	0.0886813	0.101442	0.0932098	0.111646	0.107735	0.114478	0.120437	0.112613	0.104065	0.0975755	0.0855545	0.105263	0.0993783
0.0860121	0.0950101	0.0970346	0.0954952	0.104858	0.0913839	0.090908	0.0931055	0.0805845	0.095127	0.0924712	0.0924712	0.106641	0.104692	0.118019	0.103366	0.108541	0.112609	0.120075	0.0990093	0.115087	0.0834187	0.0967652	0.078595	0.117007	0.129352	0.117003	0.109213	0.100283	0.0934206	0.108408	0.114303	0.119478	0.112561	0.0859813	0.0898621	0.0970627	0.0961427	0.0948777	0.0958178	0.110624	0.118848	0.113292	0.107976	0.0988627	0.104237	0.0993604	0.115728	0.111689	0.105466
0.0935522	0.0894954	0.0879303	0.0793313	0.0797564	0.100523	0.1089	0.1089	0.112191	0.108555	0.0946635	0.0968448	0.118702	0.0712029	0.101942	0.113959	0.119429	0.115445	0.117271	0.117271	0.100652	0.11092	0.10089	0.0977816	0.0972771	0.119402	0.103393	0.121676	0.10337	0.116921	0.102104	0.102104	0.110961	0.100731	0.0993877	0.0898239	0.074044	0.0951741	0.108053	0.0903591	0.0932969	0.0957124	0.109797	0.087505	0.0916916	0.0865412	0.101976	0.0970229	0.110729	0.106226
0.0792359	0.0949932	0.086863	0.0792229	0.0866051	0.0954419	0.107701	0.104974	0.106081	0.113446	0.124303	0.11311	0.116528	0.0923129	0.0990107	0.116027	0.0757442	0.0959484	0.0751279	0.0965918	0.102768	0.112711	0.0999834	0.0850605	0.0850605	0.0858489	0.092394	0.0884647	0.0981196	0.081646	0.0878195	0.0896407	0.0892687	0.077773	0.0906298	0.0963115	0.0963115	0.0969843	0.0854442	0.072049	0.0971348	0.0947403	0.0803932	0.0779091	0.0987111	0.107022	0.10537	0.0840707	0.0840707	0.097693
0.0785223	0.0744102	0.0849264	0.0954294	0.0903267	0.0981564	0.0827337	0.0827337	0.0937425	0.101635	0.109492	0.110967	0.106477	0.0965434	0.0975951	0.110709	0.110709	0.128439	0.0936328	0.102345	0.110374	0.128705	0.106941	0.0830035	0.105802	0.0823831	0.0810783	0.100837	0.100837	0.099782	0.0699602	0.109819	0.117627	0.13277	0.0755342	0.111634	0.067081	0.067081	0.10433	0.0842602	0.108174	0.106377	0.105019	0.0905936	0.104572	0.0980255	0.0966212	0.0917389	0.098352	0.100376
0.0859075	0.0948935	0.0806302	0.0865825	0.0947026	0.100273	0.0982178	0.108035	0.0884689	0.106516	0.0777387	0.093331	0.093331	0.106041	0.119124	0.114874	0.114201	0.107848	0.107603	0.105641	0.0762918	0.10507	0.0923489	0.116721	0.116721	0.138108	0.109874	0.114611	0.0781227	0.111278	0.136041	0.110739	0.109952	0.100541	0.0912625	0.106054	0.100549	0.095312	0.0961214	0.076885	0.0668436	0.0810207	0.0784587	0.0980947	0.0914446	0.0849172	NaN	0.0901526	0.105326	0.0797995
0.107444	0.096951	0.091273	0.113394	0.113394	0.108383	0.112426	0.126718	0.091382	0.0966918	0.101623	0.102681	0.0947858	0.0947858	0.0870457	0.122335	0.109634	0.0981702	0.114604	0.128124	0.134547	0.101127	0.0880592	0.0788516	0.0974978	0.145751	0.100848	0.128905	0.111365	0.0728217	0.127502	0.0745646	0.0823668	0.0677499	0.0670313	0.0869032	0.0824583	0.0824583	0.0767985	0.0854259	0.0877565	0.0953925	0.0960043	0.0821548	0.0887994	0.0989728	0.0789481	0.0926754	0.107914	0.107755
0.107676	0.10359	0.0731595	0.11464	0.0933261	0.0963951	0.0521445	0.081113	0.0945436	0.0982171	0.098144	0.087291	0.087291	0.0939909	0.118386	0.104919	0.103046	0.0704216	0.118626	0.0940567	0.100017	0.0936189	0.104211	0.0847398	0.0847398	0.107321	0.0750085	0.120058	0.119277	0.123207	0.0978771	0.100917	0.103748	0.122166	0.112521	0.0866345	0.0866345	0.109817	0.0994951	0.0953881	0.0805991	0.0724372	0.0940079	0.0858607	0.112093	0.112093	0.0958556	0.101664	0.101743	0.0794129
0.104868	0.105923	0.0907565	0.104588	0.0985132	0.111996	0.107936	0.108044	0.10361	0.0973672	0.11599	0.106129	0.103537	0.125585	0.107269	0.109745	0.101719	0.101719	0.11393	0.0944229	0.0899188	0.113334	0.121769	0.109981	0.0700109	0.0753599	0.127995	0.0766166	0.110233	0.0800204	0.116434	0.0901833	0.0647282	0.0942235	0.108044	0.0661892	0.0736248	0.0580639	0.0583744	0.0659956	0.0769191	0.0769191	0.0869362	0.100436	0.0906238	0.0914774	0.072371	0.112118	0.118226	0.109358
0.0650167	0.10525	0.095971	0.09438	0.0985759	0.087179	0.0968599	0.0999823	0.10302	0.103964	0.101417	0.0941569	0.105912	0.0875453	0.113697	0.119661	0.098155	0.0879271	0.0953267	0.0840587	0.0743637	0.085696	0.0866106	0.101517	0.11718	0.109895	0.102326	0.0858121	0.0582087	0.110203	0.100626	0.0959948	0.0976707	0.0555685	0.076807	0.0495307	0.0848172	0.106164	0.0585571	0.0836329	0.0786592	0.0831526	0.0735408	0.0752011	0.0823171	0.0823171	0.0837732	0.0930224	0.102806	0.102391
0.101634	0.117854	0.117854	0.116765	0.125694	0.127731	0.109237	0.103366	0.101071	0.102373	0.1305	0.108781	0.120165	0.108378	0.120605	0.125051	0.0807471	0.106087	0.125483	0.124496	0.107039	0.103797	0.0686524	0.125829	0.109596	0.117197	0.117197	0.107089	0.10247	0.0834312	0.0889597	0.106643	0.0689057	0.0996794	0.0896585	0.0862406	0.0924981	0.078365	0.0653431	0.0831908	0.0772081	0.0772081	0.0855752	0.0911233	0.0731135	0.120672	0.0910299	0.0757253	0.0911815	NaN
0.122737	0.127833	0.109487	0.110936	0.102175	0.113438	0.104208	0.114154	0.131268	0.140105	0.140105	0.0985184	0.123079	0.116976	0.133618	0.0995512	0.137983	0.125157	0.108874	0.0896906	0.121462	0.127258	0.111019	0.11393	0.090657	0.111313	0.121042	0.0908251	0.110871	0.0738068	0.0828001	0.0897806	0.0820015	0.0618318	0.055821	0.0601299	0.0656945	0.0687209	0.0829756	0.0681239	0.0801803	0.112498	0.112498	0.0868565	0.098613	0.0964985	0.121728	0.0795776	0.0919352	0.0986153
0.107561	0.0954631	0.0954631	0.113618	0.107137	0.11415	0.118615	0.0940915	0.118173	0.102801	0.108327	0.115715	0.116673	0.107449	0.0949691	0.0805966	0.0940553	0.0940553	0.12984	0.122836	0.12438	0.122127	0.103925	0.0717479	0.111825	0.0969599	0.0969599	0.0852752	0.0878829	0.0564956	0.0575946	0.0632041	0.063821	NaN	NaN	0.0783009	0.0599716	0.0692615	0.0692615	0.0917188	0.0807031	0.0694602	0.0807122	0.0794856	0.0949493	0.0819546	0.106002	0.101874	0.0842737	0.0869485
0.102742	0.105143	0.123443	0.115641	0.11614	0.120452	0.117748	0.119963	0.108223	0.0872341	0.100865	0.127455	0.122417	0.129115	0.10951	0.106162	0.0614304	0.126927	0.110602	0.114355	0.110192	0.136598	0.136598	0.114184	0.125983	0.132134	0.0892788	0.0858547	0.0542542	0.0729171	0.110598	0.0672287	0.0661291	0.0630768	NaN	0.0641811	0.0617824	0.0687662	0.0755367	0.0795673	0.0829993	0.0818377	0.0839336	0.0783867	0.0815157	0.0857438	0.0857438	0.0741118	0.0653234	0.0948414
0.121272	0.131063	0.131063	0.106634	0.109083	0.110627	0.104184	0.127073	0.11106	0.120333	0.118996	0.109225	0.114152	0.12091	0.126817	0.115796	0.0976443	0.108951	0.132792	0.103995	0.0944533	0.101317	0.0940053	0.130653	0.119507	0.108019	0.108019	0.116709	0.127211	0.0725161	0.0610404	0.0911017	0.097444	0.0645281	0.0699136	0.0659891	0.06796	0.0697206	0.0815057	0.0736929	0.0842368	0.091123	0.0631303	0.0822337	0.0792209	0.0815984	0.076994	0.0902304	0.080081	0.107685
0.119154	0.133174	0.125205	0.107867	0.0964492	0.103786	0.127446	0.108766	0.125921	0.127936	0.117803	0.110169	0.096809	0.077992	0.0926652	0.104696	0.103456	0.110747	0.0984265	0.0926517	0.120059	0.135743	0.135743	0.110988	0.102446	0.1253	0.127596	0.120675	0.0954439	NaN	0.0528609	0.102711	0.0770774	0.0578777	0.0782539	0.0821001	0.0685814	0.0843918	0.0888676	0.0862079	0.0899015	0.0798656	0.0892734	0.0892734	0.0735658	0.0743964	0.0680062	0.0861498	0.0976373	0.0886996
0.114995	0.12639	0.119005	0.0876149	0.0721181	0.0982215	0.0832938	0.110504	0.0758819	0.117049	0.120429	0.0974826	0.0921833	0.140366	0.092249	0.092249	0.116668	0.107008	0.0906324	0.0982942	0.0815152	0.113563	0.10684	0.100001	0.119139	0.113803	0.096024	0.096024	0.10336	0.103406	0.0561135	0.0931439	0.0904926	0.0797424	0.065677	0.0696808	0.0806318	0.0617265	0.08854	0.0997848	0.0982823	0.0548607	0.0955783	0.082369	0.0977601	0.0539137	0.105176	0.0923961	0.0835833	0.0861439
0.0962769	0.115453	0.106165	0.107336	0.126302	0.129207	0.114877	0.114877	0.120586	0.0975401	0.112518	0.0960499	0.133275	0.150553	0.11668	0.0949201	0.102287	0.115602	0.127344	0.113129	0.104688	0.0924203	0.104294	0.0714163	0.0724881	0.113944	0.118511	0.105349	0.100473	0.0800264	0.0735562	0.0735562	0.0740287	0.0750831	0.0718706	0.0764056	0.0836902	0.0770401	0.0835135	0.0859593	0.080909	0.0946138	0.0906841	0.0946901	0.101054	0.0881995	0.100633	0.100633	0.100939	0.0747337
0.100887	0.106935	0.12798	0.118171	0.0930997	0.140597	0.166283	NaN	0.116115	0.134366	0.138845	0.116975	0.105535	0.137876	0.0835346	0.117307	0.122782	0.116058	0.0978927	0.127501	0.104697	0.128354	0.127478	0.0753622	0.07637	0.102383	0.10779	0.10779	0.102357	0.101786	0.106635	0.084537	0.0699064	0.060087	0.0678622	0.0712269	0.0690291	NaN	0.0695386	0.0694479	0.0664046	0.094355	0.0764917	0.0805339	0.113991	0.0953922	0.0968002	0.0968372	0.0932206	0.0906663
0.127044	0.110852	0.103538	0.0933985	0.10757	0.0956961	0.0832396	0.144599	0.144599	0.122824	0.103571	0.129102	0.112177	0.141669	0.133487	0.146048	0.145244	0.0790086	0.0877424	0.101951	0.101951	0.0890196	0.0868522	0.0873065	0.0945453	0.100705	0.0731945	0.0995256	0.0765386	0.10289	0.0943214	0.0557466	0.0662642	0.0633563	0.0624186	0.0718631	0.0666431	0.0715742	0.0779605	0.0861291	0.0726448	0.089717	0.0873179	0.0582305	0.0949116	0.0971417	0.0967124	0.0967124	0.0922844	0.092711
0.118284	0.0984298	0.0928875	0.0829329	0.0872322	0.101336	0.118826	0.131709	0.0928601	0.0696189	0.0825958	0.123356	0.117648	0.1219	0.11816	0.118761	0.0786394	0.0948571	0.096777	0.0915218	0.111709	0.0968789	0.100022	0.0694239	0.0976277	0.0840018	0.0886203	0.0886203	0.0727606	0.107715	0.0498808	0.0637929	0.123286	0.058051	0.067341	0.0692747	0.066299	0.0752484	0.0708408	0.081306	0.0856899	0.0842902	0.0901261	0.0643121	0.0887308	0.0840359	0.0832963	0.0901907	0.0880094	0.0868543
0.138854	0.103552	0.113448	NaN	0.120073	0.0608914	0.113867	0.140309	0.140309	0.114878	0.144075	0.113194	0.0978274	0.10834	0.122486	0.104018	0.113155	0.0872565	0.0792247	0.0789061	0.0789061	0.0787592	0.092989	0.0777591	0.0992093	0.0819414	0.0939543	0.0902461	0.0829275	0.0853199	0.0472209	0.0569213	0.0569213	0.0654633	0.0742627	0.0688397	0.0771689	0.077343	0.0680689	0.075363	0.0866719	0.0819779	0.0910774	0.0716752	0.0716752	0.0946811	0.0871537	0.0981271	0.0970619	0.0639914
0.0802962	0.0918685	0.106308	0.109424	0.10485	0.128374	0.106925	0.083243	0.095904	0.104694	0.147719	0.116901	0.0878936	0.0663473	0.105021	0.0590964	0.0691909	0.0574484	0.100748	0.0712284	0.084418	0.0788054	0.0691693	0.0743178	0.073132	0.0924903	0.0885773	0.095928	0.0957831	0.109297	0.0755638	0.0552406	0.057191	0.0856492	0.0583389	0.0660241	0.0660049	0.0656907	0.0752984	0.0683457	0.0761936	0.109778	0.0962186	0.101517	0.0716635	0.0831791	0.0813992	0.102201	0.0853026	0.0755653
0.102624	0.086649	0.08676	0.0793897	0.0995571	0.0995571	0.0731376	0.104088	0.0986147	0.109759	NaN	0.127517	0.101499	0.113038	0.0775451	0.108226	0.0549856	0.0727753	0.0684153	0.0673157	0.0874223	0.0907566	0.0980498	0.0971558	0.0895317	0.0930705	0.0850107	0.0896784	0.0708547	0.0708547	0.113744	0.064586	0.0988744	0.0555064	0.070857	0.0726002	0.0690397	0.0763053	0.0736616	0.0954984	0.0791202	0.0696027	0.0776207	0.0919458	0.0919458	0.0909441	0.0718112	0.0748568	0.0781226	0.0946397
0.0896679	0.088297	0.0788893	0.0877645	0.0771802	0.107528	0.104111	0.0816031	0.103521	0.100047	0.0832643	0.109182	0.0695779	0.0695779	0.0835654	0.0932204	0.0787391	0.076855	0.0752759	0.0752216	0.0767126	0.0713549	0.0789445	0.0869437	0.0905026	0.0808206	0.0814966	0.0879412	0.0578218	0.0609682	0.0626982	0.0684565	0.0728481	0.0714542	0.0666845	0.0779018	0.073463	0.0793862	0.0815716	0.0778234	0.0786314	0.0784743	0.0955884	0.0785155	0.0931963	0.105193	0.0930268	0.0959895	0.0944103	0.0950707
0.103989	0.115495	0.0997936	0.09114	0.120307	0.115465	0.114908	0.0982546	0.0827932	0.106775	0.116181	0.0957597	0.0689049	0.0976029	0.12716	0.112478	0.071805	0.0767794	0.0721718	0.0735619	0.0681705	0.0834732	0.0809906	0.0693528	0.0706522	0.0856112	0.0768334	0.0846148	0.0859155	0.0767952	0.0923806	0.0838043	0.0831872	0.0836704	0.0706169	0.0825188	0.0752046	NaN	0.0835765	0.070782	0.0873587	0.0971914	0.0925471	0.097949	0.0938023	0.0938023	0.0843624	0.0948899	0.0832801	0.0798859
0.0725548	0.109677	0.10278	0.0870274	0.0647786	0.0770183	0.0870359	0.0966014	0.115983	0.0921842	0.0780711	0.100671	0.113419	0.113419	0.0598884	0.0788305	0.0749281	0.0747728	0.0796236	0.0791479	0.072115	0.0787948	0.0787948	0.0930924	0.07977	0.094654	0.0719387	0.0794546	0.096798	0.0850833	0.0864788	0.0882745	0.0633617	0.0650633	0.0710165	0.0945792	NaN	NaN	0.0825222	0.0962689	0.0860384	0.105162	0.107857	0.0889316	0.0943123	0.0935156	0.0935156	0.0971481	0.0977831	0.0885936
0.0911961	0.0968141	0.0923684	0.0824725	0.0928226	0.0831134	0.092202	0.0888743	0.0913337	0.090719	0.109785	0.0900704	0.102462	0.0827338	0.0980005	0.0761165	0.107055	0.0713333	0.0746962	0.0682225	0.0781313	0.0781313	0.08217	0.079316	0.0709268	0.0802927	0.10405	0.0732413	0.0714625	0.0785847	0.081939	0.0927936	0.0819092	0.0819092	0.0636924	0.0790396	0.0824145	0.0836644	0.0882916	0.0869029	0.0962864	0.0915143	0.0915143	0.10038	0.097819	0.0817678	0.0954605	0.11426	0.102701	0.108789
0.106982	0.0994745	0.0911822	NaN	0.0943154	0.0904046	0.0835535	0.111938	0.0784252	0.0912998	0.0773322	0.105262	0.0889095	0.0889095	0.0873036	0.0823439	0.0972636	0.0737314	0.0766699	0.0778911	0.0910253	0.0926126	0.0858936	0.084839	0.065033	0.065033	0.093056	0.0761661	0.0919085	0.0747955	0.0802313	0.0723526	0.0753145	0.0723022	0.0927934	0.08501	0.0825413	0.0767141	0.0921988	0.0725269	0.0932918	0.0665673	0.0933977	0.0886389	0.0909802	0.0898948	0.0985408	0.0857766	0.101541	0.0901434
0.101198	0.0918345	0.0841995	0.074936	0.100246	0.105903	0.112113	NaN	0.101441	0.101441	0.102053	0.096801	0.0926031	0.0761303	0.0878679	0.0774583	0.0806688	0.0860895	0.0807744	0.0977466	0.0899685	0.0941237	0.0741797	0.0706584	0.0889938	0.0819708	0.0833004	0.0880801	0.090035	0.107879	0.0785294	0.090429	0.0784743	0.0784743	0.0825812	0.0768123	0.0757719	0.0869212	0.0895232	0.0906706	0.0767625	0.0896408	0.0896408	0.0770933	0.111684	0.0992135	0.0991289	0.0882292	0.087414	0.101445
0.102012	NaN	0.11318	0.0941402	NaN	0.108602	NaN	0.0943768	0.10999	0.112352	0.100118	0.102534	0.106878	0.0993973	0.0953104	0.100209	0.0718209	0.0930595	0.0819495	0.082274	0.0582021	0.0942201	0.0756648	0.0707373	0.0940111	0.104241	0.0863649	0.0794044	0.0776231	0.0863477	0.083092	0.0875218	0.0825158	0.0649	0.0649	0.0949982	0.0836392	0.0906778	0.0703837	0.0885932	0.10077	0.103649	0.0934326	0.0964317	0.0896789	0.0852036	0.0982585	0.0881645	0.0919147	0.0930183
0.112611	0.115623	0.10061	0.0998158	0.110113	0.10213	0.10213	0.101933	0.123437	0.0910449	0.119129	0.0998186	0.115673	0.110603	0.0837203	0.097438	0.100094	0.0766541	0.0766541	0.096965	0.101771	0.088674	0.0887624	0.104237	0.106945	0.0921597	0.0964728	0.0864473	0.0844033	0.0815838	0.0815838	0.110386	0.105994	0.104037	0.0970939	0.0970097	0.108905	0.102206	0.0949597	0.0853178	0.0886892	0.08165	0.08165	0.0926515	0.0796348	0.093253	0.0878819	0.102536	0.10452	0.0924314
0.103232	0.101074	0.114898	0.0953137	0.0984865	0.106134	0.117305	0.107984	0.110393	0.125779	0.108078	0.117447	0.123137	0.114422	0.114422	NaN	0.09986	0.10603	0.100248	0.0898335	0.0948389	0.0988608	0.0853714	0.0695596	0.103875	0.0743429	0.0743429	0.105522	0.0759581	0.0936865	0.0929394	0.0943125	0.0849723	0.0965686	0.098462	0.0871112	0.0964887	0.0771552	0.0771552	0.0750851	0.0914323	0.0898367	0.10497	0.0985399	0.115027	0.095441	0.0854548	0.0854548	0.0979733	0.100494
0.0943957	0.0837584	0.108757	0.110241	0.111813	0.102038	0.107955	NaN	0.124987	0.108829	0.113946	0.099566	0.11858	0.119047	0.119379	0.110975	0.113101	0.098744	0.0946847	0.101094	0.0960539	0.0926835	0.0919695	0.0785041	0.0737788	0.0472677	0.0805929	0.0920292	0.0937283	0.0951126	0.0983067	0.0946947	0.0906005	0.095913	0.0967818	0.0957974	0.0928097	0.0840829	0.083872	0.0877013	0.0921131	0.0850172	0.0965956	0.0951232	0.0789641	0.108256	0.097872	0.102868	0.103569	0.0967239
0.103359	0.0920245	0.0835985	0.0974898	0.0984899	0.10836	0.111681	0.116975	0.0924311	0.1183	0.130995	0.117296	0.116547	0.128302	0.128302	0.118568	0.0837637	0.0862208	0.0999015	0.0783811	0.107459	0.089222	0.108372	0.0854119	0.0979246	0.0884521	0.0884521	0.0831253	0.094258	0.0966385	0.09208	0.0736532	0.0819431	0.0856749	0.0994273	0.072109	0.0787405	0.0724537	0.0846052	0.09769	0.084696	0.0921753	0.0981809	0.0980191	0.094926	0.0914965	0.104288	0.097979	0.110408	0.10319
0.0894551	0.107243	0.0864636	0.0864636	0.0940498	0.103647	0.104279	0.101625	0.119831	0.121881	0.123885	0.133679	0.11485	0.123596	0.107361	0.12311	0.113926	0.125504	0.105953	0.0907498	0.0892403	0.0930136	0.0899722	0.0982957	0.0936258	0.0982265	0.0829955	0.0919936	0.0952078	0.0862431	0.0917293	0.0917293	0.101189	0.0924349	0.0839434	0.0935704	0.0903807	0.0917896	0.0974689	0.0967116	0.0968871	0.090065	0.100904	0.100904	0.0932659	0.0798574	0.0889241	0.0796595	0.0984252	0.107093
0.0854255	0.0995168	0.103583	0.103664	0.109559	0.115122	NaN	0.121466	0.112647	0.125226	0.126866	0.126866	NaN	0.118041	0.119493	0.11478	0.0995222	0.107718	0.105897	0.110409	0.110409	0.0860891	0.0848036	0.077685	0.076188	0.0901877	0.082477	0.0913211	0.0825307	0.0921106	0.0925939	0.100898	0.0748879	0.104131	0.0958534	0.0789768	0.0949475	0.0939742	0.100243	0.100059	0.102136	0.110269	0.11499	0.108892	0.0974753	NaN	0.0728086	NaN	0.0971486	0.0902753
0.0875213	0.077279	0.111476	0.0863243	0.0973414	0.102463	0.105127	0.117913	0.127912	0.123397	0.121798	NaN	0.122568	0.127128	0.126013	0.125387	0.116881	0.123321	0.0906835	0.0906835	0.101286	0.0947241	NaN	0.0990492	0.0941908	0.0809661	0.0905628	0.0945032	0.0945032	0.0971059	0.0973742	0.0962019	0.11039	0.0980775	0.101155	0.0914779	0.0807041	0.0925331	0.0998507	0.0940087	0.0940087	0.103235	0.0906006	0.090328	0.0947395	0.0960813	0.0967547	0.0905779	0.101707	0.107377
0.0828496	0.0995667	0.0940801	0.0780076	0.0990354	0.10264	NaN	0.12165	0.113437	0.130873	0.139621	0.135289	0.127541	0.0966584	0.131584	0.115989	0.126425	0.131376	0.125041	0.0959885	0.110318	NaN	0.106758	0.0890602	0.105835	0.101519	0.100584	0.0970965	0.102334	0.0891404	0.0977194	0.0996878	0.0877557	0.104157	0.0949425	0.104903	0.113877	0.103938	0.082227	0.102464	0.0997357	0.101274	0.103441	0.103533	0.117809	0.116864	0.109828	0.110752	0.108675	0.113789
0.105936	0.105415	0.0851209	0.0950993	0.10263	0.108388	0.112146	0.129182	0.117509	0.11623	0.121561	0.11612	0.127212	0.126056	0.105865	0.126254	0.119569	0.124316	0.104257	0.111061	0.111724	0.107174	0.110827	0.104708	0.10613	0.094464	0.101162	0.104803	0.0855599	0.0993396	0.103234	0.113028	0.104532	NaN	0.104374	0.0974041	0.0963045	NaN	0.0894907	0.090918	0.090918	0.110357	0.115719	0.107236	0.0921693	0.109222	0.117508	0.0909553	NaN	0.110064
0.0859465	0.0907566	0.0930456	0.10298	0.0991613	0.10723	0.116053	NaN	0.114429	0.128012	0.116158	0.119086	0.134148	0.116562	0.128342	0.122867	0.127408	0.110934	0.118773	0.118383	0.121581	0.12886	0.114509	0.109652	0.117152	0.119311	0.106078	0.103526	0.110445	0.120819	0.119082	0.101641	0.105294	0.112679	0.11528	0.110618	0.110618	0.0927363	0.10738	0.110274	0.114334	0.101113	0.0969776	0.108169	0.114545	0.106417	0.120039	0.120315	0.110352	0.113394
0.0862798	0.0808347	0.0912229	0.0948943	0.120321	0.120321	0.120372	0.103647	0.125665	0.119952	0.13094	0.124115	0.125951	0.107654	0.11984	0.0953579	0.10099	0.10099	0.111653	0.11026	0.116794	0.11496	0.117391	0.105472	0.103538	0.10343	0.107599	0.11363	0.114927	0.114287	0.108829	0.116378	0.130519	0.0975743	0.081484	0.126104	0.120423	0.0876345	NaN	0.0980958	0.110739	0.110739	0.120569	NaN	0.0977435	0.0916087	NaN	0.10165	0.0991969	0.0883688
0.0940223	0.0931351	0.0957775	0.0897069	0.0937756	0.0912212	0.106906	0.127788	0.147608	0.143805	NaN	NaN	0.134396	0.120107	0.142527	0.108681	0.128016	0.138999	0.120532	0.131456	0.112154	0.107294	0.116733	0.118665	0.118665	0.10929	0.117138	0.106723	0.104313	0.124789	0.112979	0.108225	0.104187	0.0781014	0.0852844	NaN	NaN	0.0967665	0.104724	0.105109	0.0961512	0.112396	0.0959884	0.101307	0.11028	0.105111	0.120514	0.103969	0.103969	0.106851
0.0931444	0.0706884	0.0785687	0.117608	0.120208	NaN	0.102901	0.114106	0.12583	0.123944	0.122885	0.122083	0.117774	0.125587	0.143938	0.124906	0.121209	0.121209	0.122902	0.120494	0.118387	0.120115	0.109401	0.107412	0.11345	0.112275	0.114356	0.123758	0.123093	0.106989	0.101977	0.120408	0.12049	0.0941686	0.109027	0.108607	0.118321	0.118321	0.117779	0.121671	0.114807	0.115331	0.108498	0.108752	0.109706	0.104635	0.103142	0.111882	0.108179	0.118709
0.0893889	0.0903252	0.0923489	0.103942	0.106824	0.121572	0.120993	NaN	NaN	NaN	0.10661	0.105476	0.112883	NaN	0.117245	0.114879	0.119893	0.128009	0.117878	0.120376	0.115523	0.122766	0.121521	0.119688	0.129073	0.113514	0.120183	0.128326	0.12732	0.121237	0.115359	0.124261	0.107745	0.0994738	0.106393	0.108039	0.106979	0.106979	0.0925907	0.117728	0.112049	0.122113	0.116559	0.0881503	0.0899034	0.0899034	0.106263	0.113308	0.114227	0.115288
0.0879452	0.0918086	0.0918086	0.0889839	0.104649	0.111633	0.120658	0.110885	0.130666	0.120325	0.108707	0.128014	0.0927853	0.117454	NaN	0.10908	0.116693	0.124967	0.0976393	0.0834951	0.116781	0.123019	0.136013	0.127153	0.12417	0.120958	0.132983	0.100245	0.129089	0.128808	NaN	NaN	0.126409	0.101892	0.119344	0.0973934	0.116886	0.114648	0.112245	0.106173	0.12182	0.118134	0.132246	0.104466	NaN	0.101073	0.110633	0.121007	0.101567	0.11998
0.0899708	0.0727339	0.0819594	0.0899057	0.0968251	NaN	NaN	0.100458	NaN	0.116995	0.116995	0.135521	0.126734	0.120997	0.127757	0.12732	0.109685	0.120054	NaN	0.112377	0.116864	NaN	NaN	0.114848	NaN	0.118026	0.118561	0.128369	0.128	0.129326	0.107553	0.134425	0.0927863	0.130786	0.130786	0.113937	0.131415	0.110991	NaN	0.122017	0.0991041	0.116765	NaN	0.110585	0.128945	0.118651	0.118651	0.124908	0.117614	0.121531
0.0910713	0.0812864	0.0812864	0.0982566	0.0977209	0.0913073	0.092243	0.117277	0.119112	0.120205	0.109908	0.127256	0.128397	NaN	0.11331	0.13399	0.137832	NaN	0.132066	0.130718	0.122024	0.135835	0.125078	0.137156	0.117173	0.129556	0.120523	0.125723	NaN	0.119331	0.0996946	0.124834	0.113539	0.121098	0.121081	0.122912	0.12901	0.121142	0.117849	0.113908	0.122268	0.125007	0.118335	0.112601	0.123733	0.108728	0.0995755	0.122703	0.111921	0.121267
0.101077	0.0835558	0.0794855	0.0884038	0.0894632	0.0984345	0.112444	0.116959	0.11437	0.129096	0.129096	0.114898	0.113761	0.116884	0.136518	0.12852	0.150027	0.126387	0.131902	0.131902	0.103939	0.121166	0.121166	0.117799	0.118677	0.118489	0.128784	0.114621	0.110056	0.123129	0.120856	0.123738	0.124433	0.138937	0.138937	0.0972483	0.124663	0.124391	0.128791	0.116572	0.141438	0.134711	0.140382	0.128742	0.109301	0.124747	0.112814	0.125007	0.125982	0.115505
0.0922765	0.0910318	0.0910318	0.0982981	NaN	0.0977144	0.0971861	0.118025	0.110679	0.111817	NaN	0.12499	0.131345	NaN	NaN	0.122543	0.125605	NaN	0.112529	0.130351	0.130839	0.12132	0.121925	0.117922	0.121705	0.13356	0.143311	0.115376	0.118137	NaN	0.135438	0.128896	0.11883	0.105843	0.115253	0.123499	0.12662	0.114477	0.110067	0.110067	NaN	0.131449	0.126939	0.137783	0.121535	0.116092	0.114221	0.116038	0.11764	0.0993532
0.0867975	0.0734023	0.0743072	0.0841156	0.096854	0.0928604	0.093681	0.107937	0.113704	0.11464	0.113533	0.098347	0.11022	0.108103	0.111752	0.103983	0.12361	0.108502	0.102364	0.116143	0.0985085	0.113574	0.114274	0.113988	0.133238	0.130685	0.130754	0.141016	0.11584	0.128017	0.121136	0.121398	0.132611	0.117707	0.114691	0.113375	0.117349	0.113283	0.119574	0.122366	0.13296	0.124206	0.1123	0.1123	0.115324	0.110488	0.115845	0.102739	0.115279	NaN
0.0744248	0.0900465	0.0939779	0.0917536	0.077977	0.0815978	NaN	0.105147	0.105721	0.115384	0.103828	NaN	0.116306	0.120769	NaN	NaN	0.11475	0.104333	0.127792	0.13192	0.117746	0.111639	0.120257	0.129756	0.124966	0.111236	0.125038	0.125038	0.120908	0.1283	0.101819	0.127668	0.145214	0.132347	0.0931203	0.118827	NaN	0.127629	0.119964	0.119964	0.110754	0.114736	NaN	0.124561	0.124018	0.119243	0.122835	0.114616	0.123108	0.10228
0.0874058	0.0770998	0.075374	0.0947463	0.08855	0.0926332	0.104716	0.10037	0.104562	0.105553	0.105723	0.088273	0.106263	0.113575	0.118147	NaN	0.118228	0.120784	0.127892	0.129174	0.121361	0.131198	0.111304	NaN	0.109649	0.120724	0.12821	0.127872	0.100761	0.12426	0.125193	0.133455	0.126481	0.136836	0.118674	0.113764	NaN	0.121953	0.0916579	0.123336	0.122512	0.103194	0.103374	NaN	NaN	NaN	NaN	0.112529	0.113283	0.109093
NaN	0.0827079	0.0745835	0.103261	0.10437	0.102357	0.111449	0.111618	0.0955218	0.103402	0.100164	0.108566	0.107376	0.114289	0.116982	0.116982	0.108484	0.122186	0.107902	0.113162	0.112141	0.118708	0.10186	0.102569	NaN	0.117282	0.115947	0.115947	0.132698	0.127758	0.135167	0.121088	0.118913	0.129089	0.137175	0.124236	0.135349	0.106872	0.099687	0.099687	0.121021	0.12148	0.111228	0.123154	NaN	NaN	0.118226	0.101349	0.126092	0.12703
0.0967983	0.079634	0.0829017	0.0966057	0.0856541	0.106677	0.103762	0.102095	0.108261	0.102865	0.118125	NaN	NaN	0.106139	0.115705	0.128914	0.127968	0.123661	0.117222	0.0957458	0.123964	0.120173	0.0868913	0.0868913	NaN	0.113592	0.125493	0.113645	0.112762	0.110403	NaN	0.110517	0.11125	0.0986187	0.102787	0.112491	0.110194	0.121112	0.110125	0.128515	0.124787	0.107334	0.12914	0.114789	0.110842	0.0986106	NaN	NaN	0.101599	0.105143
0.0932348	0.076194	0.0946222	0.0850653	0.106766	0.114166	0.0997565	0.119038	0.103862	0.105471	0.105558	NaN	0.100149	0.117031	0.109229	NaN	NaN	NaN	0.120485	0.121081	0.0943954	0.121995	0.125932	0.114944	0.132896	0.121464	0.125713	0.111329	0.122809	NaN	0.101713	0.121735	0.0984125	0.110538	NaN	0.116273	0.126936	0.12865	0.121009	0.11878	0.11878	0.107626	0.126906	0.107123	0.126949	0.134842	0.121763	0.106012	0.115403	0.112116
0.083434	0.0708622	0.0932511	0.0909818	0.0985164	0.0985164	0.103131	0.116455	0.0899981	0.114985	0.114475	0.10626	0.108344	0.11564	0.110538	0.114393	0.118557	0.10976	0.109877	0.123412	0.107544	0.116303	0.120819	0.120819	0.130707	0.13299	0.107455	0.107209	0.128461	0.124601	0.115982	0.115214	0.115214	0.130657	0.130283	0.125747	0.127902	0.0940963	0.118287	0.116038	0.122208	0.107959	0.117612	0.112161	0.120085	0.102179	0.086892	0.112531	0.118865	0.114064
0.0619954	0.0894561	0.0882915	0.0748219	0.0766048	0.118429	0.114153	0.109094	0.121896	0.126916	0.122049	0.104193	0.104193	0.101094	0.0916169	0.0991961	0.10893	0.120365	0.11242	NaN	0.120232	0.123948	0.102877	0.114895	0.121441	0.117901	NaN	0.112702	0.110156	NaN	0.111522	0.126128	0.126244	0.130948	0.125354	0.123596	0.121928	0.114932	0.113941	0.116114	0.116114	NaN	0.102657	0.121725	0.103875	0.0914746	0.112274	0.108598	0.128821	0.112382
0.0866609	NaN	0.100494	0.0898952	0.0999649	0.0999649	0.128979	0.109953	0.104855	0.106489	0.105779	0.0986596	0.114978	0.114667	0.106454	0.116324	0.0970603	0.102047	0.106805	0.107792	0.107792	0.122367	0.133385	0.128844	0.119381	0.124598	0.133766	0.0985162	0.114751	0.0993606	0.119246	0.120129	0.120129	0.12128	0.126495	0.120637	0.115476	0.121898	0.136993	0.119494	0.10858	0.111323	0.120937	0.121046	0.121046	0.109192	0.104848	0.114024	0.0947406	0.116487
0.108022	0.108071	0.0845541	0.080101	0.0860161	0.120912	0.0911322	0.100502	0.102972	0.104489	0.0999618	0.117784	0.0981376	0.108457	NaN	0.107724	0.0865202	0.114643	0.104881	0.115994	0.121934	0.123945	0.123677	0.115241	0.126314	0.102058	NaN	0.114948	0.119394	0.136096	0.123748	0.128513	0.115998	0.12773	0.124311	0.129441	0.125183	0.114902	0.113959	0.118905	0.118905	0.132007	0.107042	0.110291	0.102894	0.0957966	0.114538	0.0868402	0.0919112	0.112345
0.107459	0.0994683	0.0901396	0.0780674	0.100859	0.0782713	0.0883284	0.103264	0.105789	NaN	0.0966881	0.108462	0.0924277	0.106508	0.110772	0.0983572	0.0995514	0.0899766	0.113722	0.102911	0.105486	NaN	0.117534	0.0831227	0.127963	0.126621	0.138325	0.128295	0.122223	0.120652	0.125372	0.118956	0.117569	0.116532	0.116199	0.122438	0.11986	NaN	0.128635	0.123211	0.0970235	0.11556	0.119656	0.128399	0.1084	0.1084	0.101358	0.11348	0.119303	0.116483
0.0963951	0.125399	0.142742	0.126232	0.0891768	0.10906	0.108615	0.106873	0.10839	0.0927909	NaN	0.116405	0.0985701	0.0930895	0.129767	0.113466	0.0902729	0.0867629	0.111512	0.112923	0.109577	0.112646	NaN	0.116988	0.111222	0.122798	NaN	0.11526	0.11568	0.1065	0.123221	0.115736	0.12417	0.0990609	0.115138	0.115053	0.105238	0.123541	0.106929	0.121506	0.121107	0.109591	0.123599	0.101455	0.103908	0.114385	0.105266	0.0968343	0.103658	0.0828849
0.112231	0.11679	0.106263	0.0972193	0.10019	0.102159	0.0936628	0.103001	0.102002	0.102002	0.104006	0.103714	0.0958666	0.0725456	0.105657	0.0899891	0.110812	0.0961879	0.102493	0.0890714	0.107684	0.107685	0.121017	0.114039	NaN	0.104193	0.120796	0.133295	0.120359	0.116734	0.11667	0.119	0.119669	0.13249	0.122924	0.126021	0.110651	0.12576	0.115627	0.108906	0.10174	0.11391	0.11391	0.10522	0.116629	0.0959167	0.103606	0.106004	0.0687211	0.118725
0.106422	0.0999857	0.100549	0.113899	0.108415	0.0931866	0.100713	0.100331	0.103791	0.110895	0.121768	0.0962402	0.112676	0.101129	0.105255	0.0904877	0.103472	0.0955878	0.117144	0.107499	0.11271	0.104439	0.112037	NaN	0.0979791	0.116701	0.11525	0.118272	0.11794	0.131947	0.132446	0.126113	NaN	0.114613	0.128408	0.119074	0.119033	0.104128	0.107017	0.113818	0.111369	0.118718	0.107755	0.0928825	0.112945	0.0926629	0.111323	0.102445	0.0888191	0.0937886
0.0852716	0.116743	0.0931975	0.107528	0.121695	0.131556	0.119208	0.107177	0.114427	0.121503	0.102207	0.0736956	0.101952	0.0930196	0.100335	0.0899352	0.108217	0.0985232	0.105796	0.11277	0.108917	0.0912763	0.0969601	0.1069	0.122892	0.115477	0.1164	0.0996373	0.127898	0.128649	0.0859874	0.11675	0.109238	0.109238	0.108027	0.102358	0.113663	0.117972	0.119245	0.10496	0.111796	0.10797	0.10797	0.107642	0.0795407	0.104681	NaN	0.0988083	0.107334	0.113505
0.106959	0.0990081	0.0990081	0.104741	0.117418	0.103077	0.121399	0.116384	0.114446	0.100141	0.0947449	0.0982801	0.0948772	0.103647	0.11507	0.0858489	0.101034	0.0830706	0.108247	0.103521	0.0814704	0.111794	0.111561	0.12854	0.118752	0.105021	0.122044	0.125783	0.109385	NaN	0.110992	0.126399	0.124601	0.127668	0.108839	0.114748	0.106635	0.0839855	0.0775645	0.105631	0.138837	0.107497	0.0985672	0.0914531	0.115159	0.119107	0.113597	0.103426	0.120656	0.113405
0.100386	0.114878	0.109175	0.113588	0.105114	0.108919	0.109585	0.105897	0.0999619	0.0982899	0.10329	0.117263	0.116349	0.0802624	0.108137	0.106964	0.112561	0.101096	0.116755	0.084258	0.113657	0.118165	0.105829	0.120529	0.127977	0.126734	0.115279	0.106958	0.113249	0.11848	0.137486	NaN	0.112474	0.114355	0.115529	0.114464	0.101289	0.103611	0.125184	0.135148	0.116323	0.106929	0.104709	0.0936558	0.105345	0.0997144	0.119976	0.125917	0.113161	0.121204
0.0730667	0.118553	0.118553	0.10667	0.0962058	0.111333	0.107862	0.10728	0.099788	0.115832	0.104345	0.0745919	0.0980356	0.0844872	0.0994079	0.0952287	0.0987856	0.104207	0.0929967	0.0966361	0.116041	0.111875	0.1219	0.117921	0.105166	0.113614	0.107931	0.127611	0.111707	0.113728	0.141713	0.117099	0.129169	0.127188	0.127393	0.110918	0.125198	0.107165	0.107165	0.106251	0.107462	0.110165	0.117552	0.113129	0.102057	0.109511	0.106506	0.076313	0.104917	0.111083
0.11178	0.100919	0.0974539	0.0974539	0.113005	0.0973953	0.112094	0.108116	0.0957991	0.0976663	0.101348	0.0998056	0.086917	0.103591	0.0974486	0.0974486	0.0851703	0.096827	0.108567	0.112841	0.094347	0.0991441	0.106152	0.114285	0.113563	0.112474	0.128104	0.109416	0.11783	0.124247	NaN	NaN	0.125481	0.11422	NaN	0.119507	0.121707	0.12305	0.0962653	0.104746	0.0912861	0.099468	0.102537	0.106798	0.0640574	0.105979	0.112612	0.0881725	0.106311	0.102177
0.108312	0.10142	0.10489	0.101346	0.0917582	0.114467	0.114814	0.0751805	0.0950174	0.0811356	0.0877425	0.0877425	0.108441	0.0892921	0.118659	0.0697177	0.104649	0.100033	0.0951504	0.0946069	0.0946069	0.101355	0.105689	0.0973389	0.0840427	0.10718	0.109301	0.121449	0.114441	0.109873	0.112861	0.12197	0.0979784	NaN	0.107254	0.107254	0.118532	0.107254	0.108881	0.0980641	0.123998	0.126643	0.133152	0.103772	0.103772	0.0892516	0.112627	0.106834	0.109984	0.107553
0.111211	0.115597	0.101715	0.104911	0.104167	0.115571	0.091348	0.091348	0.0903801	0.0887067	0.120076	0.0897034	0.0979684	0.0768296	0.0700856	0.108612	0.0785893	0.100833	0.0833583	0.125002	0.0888234	0.0987291	0.114396	0.104736	0.111606	0.104527	0.104475	0.0951513	0.104444	0.0921219	0.113875	0.113875	0.112907	0.113309	0.129946	0.102962	0.12546	0.123868	0.111862	0.115116	0.0956009	0.117034	0.111063	0.105889	0.120223	0.10391	0.115867	0.115969	0.116125	0.0862755
0.106349	0.0833113	0.107829	0.0929936	0.100847	0.11472	0.108348	0.0993225	0.0593677	0.0915373	0.0877935	0.079771	0.0752449	0.0834826	0.10698	0.0839847	0.117371	0.0867816	0.0850664	0.0944512	0.0886079	0.1269	0.0871824	0.0913109	0.104504	0.0881083	0.101153	0.0953655	0.0772565	0.105226	0.092233	0.113702	0.113702	NaN	0.113873	0.108609	0.117536	0.121386	0.111893	0.115045	0.115283	0.121531	0.114706	0.119779	0.0963565	0.116399	0.118645	0.104387	0.104387	0.0954529
0.102503	0.120148	0.130522	0.11396	0.11863	0.0898715	0.085879	0.085879	0.102029	0.0930101	0.119424	0.0856626	0.0925169	0.0733814	0.078002	0.106333	0.108043	0.104427	0.0700794	0.0740455	0.109128	0.0842523	0.0914609	0.098596	0.0946571	0.0573253	0.114885	0.0837663	0.0955071	0.0974103	0.0978618	0.0978618	0.10365	0.111444	0.11399	0.116259	0.110282	0.107274	0.111232	NaN	NaN	0.103706	0.107957	0.111292	0.113392	0.109965	0.105066	0.105018	0.0912614	0.115437
0.114756	0.110605	0.0987912	0.105752	0.0971161	0.111908	0.0969421	0.0883178	0.0930841	0.0881726	0.0992218	0.120949	0.120949	0.116843	0.0990611	0.115631	0.0775691	0.0773943	0.0926092	0.0928495	0.0870113	0.113838	0.092989	0.11937	0.12671	0.0906929	0.0877784	0.112146	0.0667601	0.0868991	0.0891625	0.09545	0.09545	0.0904953	0.0855067	0.108389	0.114424	0.109687	0.111199	0.0829979	0.0919079	0.0825771	0.111613	0.110417	0.113547	0.106303	0.119599	0.111186	0.111186	0.107023
0.123682	0.12566	0.112175	0.11168	0.0817887	0.120589	0.0808742	0.0966968	0.0792708	0.0954345	0.119687	0.119377	0.0966768	0.0978705	0.0942726	0.09415	0.10572	0.107389	0.102329	0.101692	0.0905649	NaN	0.112975	0.104518	0.110358	0.097789	0.13648	0.0901155	0.0764756	0.0828955	0.0898905	0.0890177	0.0930684	0.0925925	0.101913	0.10619	0.118875	0.115134	0.118969	0.112894	0.109152	0.106731	0.0997051	0.111486	0.114422	0.116213	0.110923	0.10832	0.0964777	0.102774
0.130108	0.0959805	0.122478	0.0987363	0.111463	0.0982029	0.0891422	0.099154	0.090937	0.090937	0.117666	0.111591	0.106302	0.0729429	0.123451	0.0940712	0.120273	0.119829	0.114408	0.105385	0.0902229	0.0902229	0.092312	0.0737941	0.107434	0.0743563	0.0982694	0.079368	0.0806686	NaN	NaN	NaN	NaN	0.092765	0.0844242	0.0888131	0.0921458	0.0798042	0.101798	0.119138	0.118038	0.0832108	0.0937018	0.0895842	0.107632	0.107632	0.0833967	0.0944969	0.098925	0.104579
0.0862232	0.112835	0.11148	0.0912124	0.0973501	0.0973501	0.08642	0.102182	0.107287	0.0983801	0.0957131	0.096839	0.10123	0.0979599	0.0860378	0.105231	0.111037	0.10835	0.104101	0.0955549	0.0798967	0.0948503	0.0879443	0.0662863	0.09312	0.0987698	0.11433	0.106017	0.111802	0.0599922	0.0808208	0.0679353	0.075538	0.0827627	0.0762251	0.0778199	0.0909406	0.0909406	0.0947313	0.095409	0.0928124	0.100884	0.0919169	0.104402	0.104402	0.0981386	0.11202	0.0993697	0.113559	0.120569
0.0922982	0.115423	0.0986523	0.11181	0.08334	0.087529	0.0848683	0.109595	0.0854752	0.0675548	0.0998527	0.0851588	0.110378	0.106153	0.105103	0.125823	0.113731	0.0906173	0.0769711	0.0692801	0.0964447	0.0964447	0.104938	0.0928471	0.0559163	0.106797	0.0974724	0.134818	0.0944569	0.118552	0.0643093	0.0691409	0.0708053	0.0630456	0.0833513	0.0877361	0.089765	0.089765	0.0859148	0.096946	0.0974582	0.0953737	0.0941921	0.0841234	0.107393	0.100553	0.100119	0.104768	0.104222	0.104222
0.110842	0.0952927	0.0935025	0.105032	0.104324	0.104324	0.0640146	0.101457	0.0804125	0.109129	0.0974057	0.0849244	0.075973	0.100444	0.0762801	0.0809776	0.0711691	0.0941517	0.05145	0.0791239	0.0794447	0.0786776	0.0772679	0.0833414	0.0614117	0.0677947	0.0947488	0.0640918	0.0621165	0.0732987	0.0636407	NaN	0.0707585	0.0662937	0.0785688	0.0760064	0.0883027	0.0814256	0.0838494	0.0923748	0.0933209	0.0978508	0.100722	NaN	0.0947908	0.105177	0.0953085	0.102844	0.0943601	0.114586
NaN	0.105743	0.108735	0.0981087	0.0949379	0.0977912	0.0987075	0.0875947	0.085377	0.0881637	0.106499	0.106711	0.115275	0.128115	0.0760333	0.0956369	0.0798433	0.0879876	0.0547942	0.0981647	0.0743435	0.0846402	0.0874048	0.0800974	0.0752047	0.11345	0.0704999	0.0839998	0.100828	0.0521175	0.0992637	0.0713195	0.0751408	0.0751408	0.0702983	NaN	0.0762529	0.0700838	0.0830472	0.0845316	0.0814058	0.0954708	0.0881073	0.106513	0.106949	0.107757	0.107757	0.114973	0.100524	0.109212
0.101943	NaN	NaN	0.112894	0.0874641	0.106436	0.11594	0.0956772	0.096928	0.0835871	0.0948819	0.11992	0.115158	0.0846184	0.0988369	0.0686361	0.0854365	0.0854365	0.0752735	0.0732066	0.111201	0.114709	0.101974	0.10561	0.101434	0.109072	0.122369	0.11162	0.086372	0.086372	0.0666777	NaN	0.0631085	NaN	NaN	NaN	NaN	0.0930274	0.0881816	0.0866913	0.0862284	0.0769533	0.104492	0.0968777	0.0956723	0.102723	0.105192	0.0934585	0.112245	0.102539
0.102861	0.108656	0.115851	NaN	0.109933	0.0945903	0.110029	0.112229	0.105704	0.101057	0.116089	0.108637	0.0991582	0.0954601	0.108229	0.0955854	0.0714948	0.0767733	0.110194	0.086884	0.117952	0.121887	0.0966893	0.0803493	0.105577	0.105577	0.0742163	0.0925723	0.111996	0.061269	0.0768562	0.110272	0.0648777	0.0621572	0.0993623	0.0721291	0.0662006	0.0814324	0.0797144	0.0836555	0.0830657	0.0854551	0.0906696	0.1006	0.0985376	0.108702	0.107989	0.10626	0.107612	0.107612
0.113993	0.115949	0.109594	0.115089	0.112587	0.103863	0.0924956	0.10907	0.0987534	0.0896078	0.0884152	0.0879757	0.0890774	0.0694225	0.0694225	0.103968	0.0743632	0.108662	0.118969	0.124424	0.113578	0.099118	0.109041	0.12591	0.113601	0.115011	0.115011	0.106335	0.0685061	0.092185	0.140402	0.132043	0.0982244	0.0988699	0.0733343	0.0694902	NaN	0.0742308	0.0742308	0.0938261	0.0948207	0.0680422	0.084047	0.0918458	NaN	0.105001	0.0958967	0.105582	0.0969672	0.113309
0.0932482	0.105778	0.115083	0.0980246	0.114939	0.0974889	0.0947564	0.10345	0.0920862	0.098548	0.102898	0.0978944	0.101468	0.0944516	0.112178	0.123953	0.0836872	0.0900511	NaN	NaN	0.0950652	0.10162	0.105807	0.0846508	0.126622	0.121141	0.130863	0.0988382	0.112388	0.120451	0.129487	0.121642	0.104498	0.0716484	0.0846359	0.121623	0.128232	0.0703831	0.106993	0.097133	0.098242	0.0957207	0.0977655	0.10371	0.0779311	NaN	NaN	0.112641	0.106532	0.105813
0.118112	0.0992981	0.10501	0.102809	0.107662	0.113398	NaN	0.0944071	0.0922493	0.100265	0.0944032	0.103634	0.0854431	0.093116	0.105553	0.0796271	0.0978234	0.124618	0.115075	0.125874	0.076081	0.0987308	0.0714223	NaN	0.135381	0.12873	0.114724	0.114724	0.130857	0.097179	0.0957648	0.0916571	0.126617	0.0812931	0.0798299	0.060234	0.0883618	0.0902737	0.0691773	0.0842165	0.0622908	0.061207	0.088387	0.0628535	0.101464	0.0794213	0.115545	0.0939443	0.115611	0.109276
0.109073	0.106033	0.104045	0.110623	0.0828717	0.117624	0.105885	0.116002	0.100714	0.109405	0.109405	0.108807	0.0999463	0.108778	0.100122	0.106453	0.110092	0.0873987	0.124443	0.0879441	0.0852951	0.110506	0.0904757	0.104284	0.078049	0.0777094	0.0783822	0.0905224	0.0881182	0.112826	0.0793633	0.0820134	0.111591	0.0966258	0.105975	0.10699	0.125588	0.0748519	0.0961041	0.0689961	0.0763577	0.0802033	0.0807826	0.0761722	0.0899189	0.0920366	0.0822697	0.0963778	0.102507	0.0888421
0.108557	0.0970861	0.0916965	0.0986173	0.105573	0.109246	0.101988	0.120638	NaN	0.105303	0.10382	0.111808	0.0992295	0.102528	0.0891336	0.0768784	NaN	0.0983556	0.0997462	0.0877119	0.108306	0.0818975	0.087245	0.120343	0.119774	0.0623697	0.129165	0.129165	0.113715	0.108106	0.126155	0.108714	0.0881988	0.0963033	0.0751002	0.10734	0.10734	0.0952305	0.0944012	0.0969768	0.0842064	0.0857341	0.0825829	0.0816543	NaN	NaN	0.0758201	0.0813446	0.0813446	0.105532
0.0962357	0.0952345	0.104516	0.0922954	0.100155	0.111286	0.0987237	0.105557	0.108542	0.0882252	0.0921778	0.101631	0.103935	0.0894701	0.0780546	0.102239	0.105432	0.126286	0.118196	0.110125	0.103297	0.05606	0.0565168	0.10478	0.0974412	0.119995	0.116329	0.0994556	0.124291	0.110454	0.111192	0.111816	0.116622	0.11355	0.115034	0.0976164	0.0762563	0.0832551	0.0954974	0.0698712	0.0830131	0.0729874	0.108643	0.0926582	0.0957402	0.0828334	0.111271	0.100466	0.103897	0.0994161
0.0775096	0.102092	0.103914	0.0942796	0.0972075	0.0797491	0.10672	0.107327	0.11237	0.112183	0.0917359	0.0996278	0.105659	0.103391	0.111484	0.111484	0.103344	0.104653	0.0839251	0.0958378	0.0966447	0.0891404	0.123116	0.0701829	0.0701829	NaN	0.112473	0.100785	0.10881	0.071399	0.102093	0.102093	0.111019	0.116513	0.0808659	0.0809508	0.0783231	0.0992196	0.0976332	0.0870155	0.124715	0.0766998	0.111636	0.0907966	0.0774075	0.0777084	0.0854404	0.0999969	0.0999969	0.0968852
0.087587	0.104485	0.0805292	0.0929301	0.0946722	NaN	0.108826	0.10923	0.10923	0.114508	0.11084	0.110506	0.105354	0.0860567	NaN	0.0999741	0.102316	0.0993697	0.109125	0.128377	0.111693	0.095311	0.125858	0.124405	0.076913	0.121678	0.120563	0.0986087	0.0871	0.0963963	0.0553158	0.103866	0.100788	0.113778	0.0862469	0.0862469	0.0973605	0.106433	0.083614	0.0966501	0.0889336	0.09176	0.0895629	0.100392	0.0847937	0.100744	0.090141	0.090141	0.0987817	0.0946306
0.0749315	0.0888817	0.0994908	0.101494	0.12497	0.0806221	0.101589	0.101676	0.112406	NaN	0.11079	0.0963011	0.0963011	0.105115	0.0985843	0.0983947	0.101181	0.0986062	0.0638188	0.0771838	0.110969	0.102153	0.107001	0.127608	0.127608	0.114608	0.104942	0.113496	0.103414	0.100139	0.0681631	0.0809546	0.110389	0.109517	0.0942621	0.0972205	0.0972205	0.0817004	0.0999545	0.0904717	0.0862968	0.0826683	0.108661	0.0755898	0.0872552	0.0776393	0.085994	0.0884664	0.118388	0.103811
0.111249	0.121266	0.111281	0.111628	0.106738	0.0989017	0.117117	0.120731	0.109462	0.115658	0.110519	0.118497	0.113812	0.114704	0.11203	0.077478	0.0962768	0.105278	0.0941368	0.0991518	0.0829559	0.0881599	0.0929529	0.118747	0.10109	0.104089	0.0947278	0.0877547	0.0917252	0.115117	0.101773	0.088695	0.106896	0.10544	0.119134	0.0914032	0.0914032	0.0966119	0.0973935	0.10976	0.111486	0.108538	0.0988687	0.101649	0.0975247	0.058372	0.0908271	0.0877352	0.0877352	0.0876319
0.0568181	0.102437	0.0979194	0.101626	0.101578	0.0943777	0.108346	0.108118	0.105182	0.104452	0.113864	0.100845	0.11605	0.11605	0.097302	0.109485	0.0945621	0.0895115	0.100159	0.0930367	0.0771022	0.0956525	0.0739763	0.0726033	0.0945147	0.109702	NaN	0.133274	0.133274	0.113303	0.101819	0.0879413	0.110847	0.105256	0.10913	0.0806046	0.0713811	0.114071	0.0991571	0.104842	0.112388	0.115655	0.0760122	0.102668	0.0928762	0.113768	0.095679	0.103795	0.0971878	0.0971878
0.0932539	0.0864121	0.102375	0.103604	0.12228	0.0954041	0.122972	0.112683	0.0810915	0.110132	0.107422	0.111715	0.104199	0.109977	0.110434	0.0868714	NaN	0.107952	0.106137	0.100602	NaN	0.0911039	0.0850787	0.0777105	0.0833425	0.0947427	0.0916605	0.0905003	0.0840684	0.103751	0.0966821	NaN	0.0996237	0.112015	0.0855952	0.0804937	0.0804937	0.101464	0.107114	0.095903	0.0980265	0.0907442	0.0953697	0.0740416	0.0971183	0.102318	0.0898934	0.104154	0.0882741	0.0990253
0.0877267	0.10048	0.105828	0.100619	0.110211	0.102984	0.086118	0.0851722	0.0921042	0.102601	0.0971832	0.110727	0.101311	0.101311	0.106551	0.106968	0.0748069	0.113108	0.111732	0.093154	0.0979525	0.0970492	0.10059	0.0968973	0.0914826	0.0818373	0.0872822	0.0949001	0.0949001	0.0848423	0.0806975	0.0797663	0.0727188	0.0976224	0.0976224	0.0972105	0.0919229	0.0786345	0.0885306	0.0739889	0.0744406	0.0978607	0.0998227	NaN	0.0565175	0.0894409	0.0941838	0.082331	NaN	0.102744
0.111007	0.0996666	0.0727931	0.0904959	0.0799417	0.107387	0.0710622	0.0833042	0.0995617	0.0995617	0.106713	0.101565	0.102393	0.106135	0.0954294	0.101764	0.0977218	0.110659	0.113136	0.107024	0.105002	0.107975	0.10101	0.106072	0.0946968	0.0977364	0.0899429	0.0990068	0.0936105	0.0936105	0.0901202	0.0967748	0.0884873	0.0593681	0.0837564	0.0850596	0.0748238	0.0816487	0.0912848	0.0789249	0.0956288	0.103284	0.108476	0.103654	0.0934343	0.0934343	0.0948991	0.100139	0.0960913	0.0807532
0.0738865	0.0844766	0.0934749	0.0935987	0.094427	0.100174	0.103791	0.0840442	0.0872773	0.0978795	0.0993297	0.0852966	0.111807	0.111807	0.115312	0.114312	0.119267	0.0748051	0.113699	0.0894071	0.100466	0.107894	0.107894	0.0926814	0.0790875	0.0925991	0.102007	0.0978715	0.0899429	0.0895237	0.0921937	0.0928103	0.0899821	0.0759495	0.0910089	0.0839686	0.102963	0.0840901	0.0883251	0.105506	0.100065	0.102269	0.0957361	0.0982972	0.0882611	0.0835867	0.0940327	0.102154	0.103874	0.103874
0.0977415	0.0880764	0.0918957	0.0887777	0.0933592	0.101804	0.0624344	0.0996452	0.0956778	0.0956778	0.0925025	0.102816	0.0952248	0.0922882	0.103855	0.0967712	0.109111	0.096631	0.103325	0.10208	0.111261	0.099021	0.0971579	0.1067	0.0990688	0.107645	0.102045	0.117304	0.106494	0.101244	0.0922112	0.0985433	0.0993677	0.0993677	0.0933949	0.104541	0.101034	0.0951264	0.086089	0.0921038	0.0953456	0.0896566	0.103423	0.0693344	0.0898169	0.0903079	0.102289	0.0816571	0.0719097	0.0746933
0.103396	0.0805762	0.0805762	0.107206	0.0789777	0.0737331	0.0803648	0.0783593	0.105425	0.114981	0.10606	0.108042	0.11188	0.0948645	0.0860076	0.123908	0.0988614	0.0984211	0.112715	0.089507	0.120593	0.119091	0.119091	0.102644	0.112738	0.108084	0.0958104	0.11143	0.108105	0.110609	0.119805	0.110236	0.110671	0.110007	0.0951607	0.0906363	0.109571	0.0959272	0.127369	0.119549	0.113205	0.113205	0.0931505	0.0801342	0.106204	0.0993443	0.129119	0.112921	0.10116	0.106552
0.097011	0.0974923	0.108685	0.114001	0.113626	0.106324	0.106324	0.103803	0.111509	0.111123	0.0933971	0.12122	0.100212	0.109941	0.110285	0.12162	0.117733	NaN	0.118057	0.123436	0.124719	0.11848	0.127018	0.125108	0.131215	0.12441	0.110632	0.120911	0.119022	0.113276	0.116241	0.133242	0.116723	0.105454	0.0932602	0.108724	0.1249	0.0807967	0.133139	0.124811	0.133687	0.116062	0.116172	0.134064	0.107899	0.134509	0.135434	0.111967	0.119071	0.106962
0.115107	0.111922	0.111922	0.117875	0.116684	0.0887695	0.114571	NaN	0.124327	0.136831	0.10531	0.139602	0.117853	0.11775	0.11775	0.124292	0.128872	0.131874	0.134764	0.134346	0.132695	0.13534	0.12538	0.12538	0.122823	0.121484	0.110754	0.113715	0.120098	0.121607	0.132506	NaN	0.111906	0.114848	0.112077	0.119189	0.0965351	0.101791	0.101791	0.119401	0.0826365	0.106334	0.124446	0.107332	0.10518	0.105278	0.102086	0.10474	0.108471	0.119484
0.102579	0.0933262	0.104372	0.0917489	0.111176	0.107337	0.107337	0.090622	0.100781	0.100991	0.12134	0.114865	0.128258	0.108243	0.128612	0.123784	0.13169	0.136394	0.136394	0.128843	0.13158	0.115519	0.116216	NaN	0.120625	0.103063	0.130668	0.130668	0.112985	0.108696	0.100096	0.0979355	0.106267	0.0927349	0.126417	0.130281	0.124526	0.118426	0.1038	0.104008	0.116762	0.0771303	0.092599	0.092599	0.109557	0.129147	0.124724	0.132308	0.102229	0.0988107
0.112043	0.0998481	0.0998481	0.103005	0.0852012	0.106147	0.108858	0.105773	0.116903	0.0917081	0.114759	0.11087	0.123696	0.120235	0.124578	0.126801	0.133805	0.123586	0.119455	0.127754	0.127925	0.117897	0.114417	0.114417	0.113253	0.117842	0.120343	0.124614	NaN	0.117816	0.113533	0.110497	0.100971	0.114273	0.126754	0.126754	0.105249	0.123646	0.124095	0.0868038	0.120361	0.118394	0.0815141	0.119508	0.114215	0.108038	0.142174	0.142174	0.101421	0.090697
0.106936	0.104416	0.119675	0.109548	0.111264	0.094484	0.101752	0.101752	0.107824	0.110692	0.11482	0.116998	NaN	0.126789	0.114425	0.111655	0.120856	0.119918	0.138086	0.138086	0.134973	0.124075	0.112793	0.130481	0.111676	0.116287	0.127558	0.131348	0.114607	0.125495	0.111629	0.111629	0.124242	0.11838	0.107424	0.122386	0.118266	0.122848	0.125273	0.116696	0.115465	0.121964	0.0920464	0.112326	0.115027	0.0993153	0.108089	0.092905	0.0877305	0.113505
0.0962705	0.0996535	0.106092	0.102287	0.0810602	0.074884	0.0954372	0.101133	0.115213	0.107726	0.110763	0.108497	0.117729	0.12306	0.124288	0.138912	0.117551	0.122655	0.125536	NaN	0.119785	0.10906	0.133773	0.133773	NaN	0.12932	0.115893	0.11089	0.126815	0.128969	0.105016	0.124865	0.10656	0.100134	0.109527	0.112818	0.090253	0.101464	0.107279	0.112694	0.121501	0.138332	0.123794	0.138172	0.125631	0.11278	0.110777	0.0894651	0.098883	0.105443
0.0914083	0.101889	0.0763897	0.0937146	0.0877313	0.0896185	0.106062	0.106062	0.095202	0.102252	0.107965	0.096761	0.109691	0.0965317	0.0839085	0.0723647	0.108506	0.104866	0.108984	0.108984	0.106512	0.10476	0.104301	0.102194	0.108278	0.105404	0.110696	0.118315	0.113613	NaN	NaN	NaN	NaN	0.0999187	0.108494	0.104424	0.0872792	0.105929	0.107024	0.0776519	0.0966778	0.092159	0.107689	0.105588	0.0870132	0.0972722	0.0705702	0.0975655	0.0826548	0.0861189
0.0804828	0.0924966	0.101196	0.108032	0.102947	0.0906144	0.104467	0.0994695	0.0929989	0.109047	0.0951275	0.104964	0.110407	0.101417	0.106866	0.0896554	0.105566	0.0856735	NaN	0.0953977	0.112097	0.100239	0.114464	0.113967	0.116381	0.108914	0.118798	0.111387	0.101314	0.107468	0.0945833	0.109441	0.0993754	0.0971461	0.0887161	0.0951059	0.0990697	0.106885	0.100149	0.0747938	0.0989452	0.100708	0.109415	0.0923203	0.0914006	0.0959794	0.110201	0.0892279	0.0897608	0.0941535
0.086626	0.0943167	0.103754	0.103776	0.103776	0.100259	0.111089	0.114623	0.11722	0.119635	0.0853252	0.109478	0.0917435	0.126706	0.0995315	0.109714	0.109714	0.122959	0.0941029	0.113316	0.114924	0.108157	0.0954158	0.111304	0.102804	0.120196	0.114279	0.105147	0.112852	0.107907	0.109839	0.114122	0.100361	0.111035	0.0944461	0.102148	0.109182	0.103664	0.0988213	0.104795	0.104795	0.0949647	0.0974298	0.0931099	0.0877733	0.100874	0.0960258	0.0858434	0.0736385	0.101013
0.107602	0.099086	0.109496	0.111284	0.109981	0.093718	0.110066	0.111391	0.0838896	0.11963	0.11145	0.112867	0.118106	0.123178	0.122326	0.122366	0.121202	0.118542	0.124114	0.121116	0.129153	0.117185	0.118146	0.114553	0.104592	0.0999669	0.102089	0.103129	0.100448	0.0991931	0.10934	0.12665	0.120299	0.118606	0.107359	NaN	NaN	0.0947708	0.105792	0.109248	0.0986378	0.0979021	0.0938693	0.105141	0.103189	0.0875631	0.0865684	0.0609557	0.0609557	0.0743752
0.110361	NaN	0.100986	0.0874395	NaN	0.0991035	0.107382	0.111413	0.111849	0.11708	0.120737	NaN	0.115098	0.119632	0.12358	0.125127	0.12036	0.126987	0.124724	0.105056	0.110239	0.112461	0.140149	0.118069	0.118008	0.118756	0.108565	0.107243	0.106792	0.119654	0.10903	0.11066	0.104491	0.0961126	0.106453	NaN	0.104263	0.0965976	0.109081	0.107615	0.115186	0.10106	0.10554	0.1036	0.0745292	0.0942232	0.111277	0.0933232	0.103599	0.104401
0.111995	0.10269	0.110408	0.105146	0.0773458	0.107973	0.104433	0.107523	NaN	NaN	0.120349	0.112019	0.112019	0.122201	0.125776	0.120126	0.117599	0.115641	0.128157	0.128603	0.11046	0.101902	0.118294	0.121437	0.121437	0.126854	0.117746	0.115107	NaN	0.103543	0.115391	0.120372	0.107651	0.109995	0.0996812	0.11512	0.11512	0.104528	0.116487	0.108333	0.104393	0.108742	0.0858114	0.100677	0.0971427	0.0972834	0.117129	0.10021	0.10021	0.101344
0.11207	0.115549	0.108773	0.118247	0.0970055	0.0970055	0.118065	0.11412	0.111376	0.111831	0.114009	0.103362	0.118035	0.106173	NaN	0.117818	0.117113	0.127469	0.120974	0.119912	0.1254	0.118502	0.114021	0.117137	0.121109	0.123072	0.116019	0.111525	0.10258	0.103221	0.111245	0.126548	0.106347	0.12409	NaN	0.10556	0.11593	0.113448	0.105715	0.10987	0.114026	0.088232	0.087415	0.113547	0.113547	0.10997	0.09833	0.103394	0.0991083	0.0940647
0.114656	0.106548	0.101154	0.103968	0.109066	0.1109	0.108886	0.105519	0.103732	0.0837495	0.0926593	0.120705	0.0824442	0.114512	0.117256	0.12191	0.113939	0.121512	0.114671	0.119514	0.129447	0.125387	0.108403	0.120834	0.113775	0.120977	0.122525	0.128158	0.113121	0.12791	0.124712	0.109874	0.125281	0.111208	NaN	0.109064	0.113286	0.108187	0.0984006	0.115983	0.104051	0.116298	0.0977398	0.10454	0.127444	0.0981975	0.104	0.10567	0.0988204	0.0988204
0.115838	0.100346	0.100346	NaN	NaN	0.0949243	0.113498	0.118536	0.114065	0.106179	0.112064	0.105161	0.098591	0.104277	0.0920887	0.121198	0.125321	0.105803	0.125891	0.11072	0.123518	0.124822	0.114012	0.113916	0.11813	0.124022	0.111019	0.117574	0.11862	0.11498	0.0921765	0.116049	0.116736	0.111668	0.11471	0.10017	0.0971942	0.092519	0.109455	0.11257	0.117853	0.117853	0.128117	0.128515	0.110256	0.108654	0.109932	0.109742	0.100224	0.115083
0.100644	0.118487	0.107548	NaN	0.103656	0.110699	0.110699	0.100554	0.10292	0.106762	0.122381	0.0921883	0.0975981	NaN	0.123205	0.0931872	0.109383	0.111042	0.124199	0.100398	0.117293	0.123735	0.103177	0.113228	0.106174	0.110564	NaN	0.0880261	0.109429	0.101052	0.0962893	0.117321	0.112537	0.107876	0.107876	0.0954682	0.106948	0.116354	0.109994	0.101992	0.116892	0.103064	0.10477	0.114095	0.0965989	0.0821754	0.0994275	0.10394	0.0921053	0.0921053
0.116257	0.102992	0.102992	0.0827608	0.114569	0.101458	0.11728	0.113421	0.121474	0.110608	0.109578	0.100483	NaN	0.115818	0.121994	0.103484	0.118164	0.118164	0.119008	0.110637	0.101064	0.0919933	0.109919	0.102993	0.112024	0.0911022	0.12895	0.114895	0.11528	0.113437	0.103358	0.110636	NaN	NaN	0.114418	0.105699	0.109404	NaN	0.10938	0.102728	0.119039	0.10602	0.110928	0.111114	0.0920474	0.109421	0.108214	0.10943	0.107994	0.10382
0.109521	0.110111	0.10578	0.116121	0.106942	0.112151	0.110814	0.118159	0.109325	0.102755	0.11366	0.0906752	0.109837	0.118688	0.113751	0.120466	0.122419	0.109606	0.0896421	0.10245	0.109636	0.118688	0.118688	0.124317	0.10043	0.108204	0.114008	0.117751	0.110427	0.125428	NaN	0.0963924	0.0905684	0.112855	0.112855	0.116144	0.108492	0.114337	0.113504	0.115029	0.117713	0.0992393	0.106274	0.0787059	0.100804	0.0998099	0.099203	0.0965326	0.0873413	0.0873413
0.109297	0.105775	0.105775	0.11856	0.112265	0.114147	NaN	0.121889	0.106096	0.112563	0.109376	0.118142	0.114325	0.11846	0.11846	NaN	NaN	0.123001	0.0845188	0.124636	0.110829	0.113185	0.120504	0.09253	0.111912	0.122346	0.123391	0.115537	0.117317	0.0984745	0.114423	0.11214	0.128002	0.127169	0.127748	0.116325	0.114864	0.104712	0.106104	0.115546	0.102154	NaN	0.104617	0.121732	0.10527	0.100882	0.113243	0.0807138	0.0861347	0.100087
0.0906263	0.108589	0.0944213	0.0994669	0.104355	0.107632	0.10414	0.119566	0.114256	0.11754	0.11754	0.108186	0.102723	0.110358	0.100124	NaN	0.101632	0.10545	0.109268	0.120822	0.105758	0.10935	0.119051	0.116862	0.108627	0.10806	0.113686	0.129693	0.117319	0.131147	0.120903	0.125335	0.117806	0.1072	0.10599	0.114402	0.12327	0.122566	0.121374	0.118684	0.0988107	0.111176	0.0817741	0.121753	0.104616	0.118209	0.108711	0.115489	0.105585	0.0978422
0.0983371	0.0985975	0.104186	NaN	0.109017	0.104572	NaN	0.11452	0.105679	0.0972087	0.0992849	0.104439	0.121178	0.116329	0.121308	0.0994336	0.0955946	0.120544	NaN	0.107608	0.116611	0.113051	0.110178	0.0901367	NaN	0.114073	0.108702	0.104507	0.119738	0.115666	0.104291	0.0843562	0.0988105	0.105363	0.125949	0.115839	0.113457	0.11267	0.11303	0.11575	0.0920887	0.120683	0.122548	0.115027	0.110943	0.114174	0.111162	NaN	0.111029	0.105656
0.0839266	0.0992723	0.105048	0.1018	0.0937482	0.107756	0.104521	0.096656	0.114475	0.0951897	0.103311	0.0907833	0.108741	NaN	NaN	0.109553	0.108541	0.105071	0.103018	0.10309	0.0971006	0.11423	0.114783	0.114783	0.0995709	0.116052	0.101763	0.122227	NaN	0.111575	0.0949256	0.0949256	0.111018	0.122249	0.111331	0.111168	0.114574	0.109897	0.11359	NaN	0.117852	0.126703	0.105212	0.105212	0.117851	0.112172	0.111759	0.111227	0.112694	0.104401
0.115489	0.106675	0.104074	0.112748	NaN	0.0940791	0.0987966	0.107763	0.102631	0.105542	0.0949402	0.101562	0.103634	0.109162	0.118944	0.118944	0.104505	0.108366	0.0995741	0.0918124	0.106235	0.110237	0.117365	0.0915716	0.114782	0.106436	0.116622	0.116622	0.107407	0.112074	0.117845	0.120273	0.112632	0.114612	NaN	0.105381	0.105381	0.0920499	0.0851449	0.117072	0.114039	0.100022	0.110733	0.104961	NaN	0.115138	0.107227	0.117185	0.0828074	0.112882
0.106616	0.101118	0.100118	NaN	0.0917524	0.112113	0.101422	0.0941547	0.0941547	0.10182	0.0903066	0.118787	0.0968826	0.112833	0.113704	0.116497	0.0987895	0.107008	0.109546	0.120625	0.111547	0.119722	0.123985	0.123985	0.114036	0.0918979	0.12216	0.113631	0.1091	0.110473	0.107263	NaN	0.12149	0.116771	0.110176	0.121819	0.126166	0.124225	0.109022	0.121097	0.102961	0.105028	0.132079	0.125229	0.125229	0.116721	0.107999	0.118596	0.110931	0.118713
0.109091	0.119374	0.112239	0.0975895	0.116708	0.0772553	0.0818693	0.094655	0.0873604	0.0991068	0.11222	0.0977985	0.115202	0.0940296	0.100211	0.110835	0.115314	0.0916492	0.0960233	0.0987605	NaN	0.109987	0.107905	0.110543	0.111379	NaN	0.112644	0.112644	0.112532	0.116234	0.107359	0.106987	NaN	0.0887359	0.103057	0.0984357	0.0984357	0.116891	0.115052	NaN	NaN	0.106431	0.100182	0.103503	0.0985072	0.107766	0.121217	0.109409	0.109144	0.0963049
0.0992808	0.11186	0.101682	0.103173	0.107191	0.104775	0.104827	0.099975	0.0973625	0.096439	0.0969486	0.0969486	0.0900519	0.0732948	0.0942551	0.104886	0.105571	0.101391	0.0896822	0.121331	0.121331	0.113457	0.116697	NaN	0.105121	0.102076	0.0902116	0.117603	0.116376	0.115727	0.115989	0.117475	0.113496	0.11148	0.123052	0.11201	0.120841	0.11059	0.121676	0.089684	0.123839	0.114089	0.123026	NaN	0.112048	0.113466	0.114476	0.107193	0.0993716	0.124734
0.111025	0.102998	0.101921	0.107891	0.100769	0.103689	0.0982232	0.102754	0.0957015	0.108749	0.0978077	0.104444	0.102646	0.09517	0.104328	NaN	0.113835	0.128026	NaN	NaN	0.107744	0.110546	0.104853	0.113189	0.104473	0.110057	0.105317	0.0996662	0.112759	0.107097	0.0871423	0.107121	0.109568	0.104755	0.106482	0.114154	0.110786	0.108225	0.111065	0.0890471	0.0890471	0.121109	0.118105	0.118586	0.122738	0.116111	0.106601	0.117473	0.110854	0.117673
0.106381	0.109796	0.0959874	0.11037	0.120411	0.100469	0.110434	0.0721937	0.0825987	0.0925199	0.101971	0.10864	0.0990275	0.0876787	0.096107	0.104772	0.104344	0.0968905	0.123791	0.110592	NaN	0.101304	NaN	0.110268	0.0996413	0.109207	0.105364	0.101841	0.0924585	0.096271	0.117513	0.114691	NaN	0.106491	0.12235	0.105533	0.103632	0.104575	0.114033	0.110081	0.114029	0.101475	0.117791	NaN	0.112317	0.117608	0.109179	NaN	0.109226	0.115263
0.0908201	0.104638	0.0975241	0.103063	0.103923	0.10213	0.11964	0.0954298	0.0982064	0.108494	0.110509	0.107643	0.108662	0.0742543	0.108682	NaN	NaN	0.105533	0.102552	0.0950561	0.126405	0.110291	0.117285	NaN	0.105437	NaN	NaN	0.106457	0.102268	0.0978087	NaN	0.11849	NaN	0.103991	0.104289	0.109076	NaN	0.111034	0.106599	0.109429	0.118306	0.0881443	0.116789	0.11556	0.110759	0.11409	0.10704	0.117867	NaN	0.114078
0.100249	0.116194	0.0868306	0.111433	0.104916	0.104916	0.112096	0.0820751	0.0831022	0.104279	0.0978657	0.107508	0.107742	NaN	0.0950363	0.114609	0.111139	0.111139	0.10459	0.111553	0.122931	0.113424	0.10216	0.108393	0.113773	0.114395	0.10618	0.109765	0.117635	0.121971	0.096889	0.111397	0.109444	0.0918115	0.109224	0.113423	0.0997467	0.103983	0.11991	0.111205	0.122057	0.120741	0.122547	NaN	0.107335	0.110371	0.126135	NaN	0.117516	0.111059
0.117476	0.10079	0.0918697	0.0923833	0.110114	0.100488	0.0989374	0.108215	0.0948594	0.0947844	0.0941314	NaN	0.111693	0.111693	0.114948	0.115629	0.108891	0.103565	0.110685	0.0954333	0.098623	0.0941552	0.0919899	0.0938608	0.103745	0.104817	0.102609	0.101759	0.104769	0.0953455	0.101822	0.0907542	0.0957849	0.107184	0.0971219	0.10324	0.110944	0.110944	0.108461	0.10988	0.111432	0.105195	0.117447	0.113993	0.114256	0.110519	0.117197	0.113128	0.120318	0.1065
0.103129	0.100555	0.0805678	0.0986713	0.107439	0.108429	0.101879	0.110392	0.111575	0.092992	0.0997768	NaN	0.0885823	0.108536	0.106623	NaN	0.110922	0.115138	0.106874	0.100698	0.102205	0.102205	0.111124	NaN	0.111877	0.10767	0.0917935	0.0945485	0.107878	0.098119	0.101038	NaN	0.10933	NaN	0.0952055	0.113134	0.0955659	0.0983978	0.108461	0.131695	0.108043	0.117955	0.124834	0.129703	0.086823	0.086823	0.116455	NaN	NaN	0.125001
0.105972	0.105218	0.104408	0.118816	0.0962443	0.103082	0.106979	0.110934	0.0869109	0.108223	0.105065	0.0978619	0.107447	0.107447	0.11157	0.0868109	0.10469	0.122776	0.11064	0.0990829	0.0909391	0.10561	0.0911263	0.106511	0.0763394	0.0763394	0.0952781	0.0813158	0.0878342	0.113714	0.0955995	0.0990329	0.0967257	0.0989168	0.103131	0.106346	0.0754873	0.0948784	0.113586	0.0955252	0.10142	0.107599	0.126485	0.111617	0.102327	0.113835	0.115225	0.105717	0.12542	0.111785
[truncated: 96 more rows]
[truncated: 206 more columns]

## Sheet: Map_NP10
0.0711917	0.0706008	0.0688731	0.0784956	0.071242	0.071242	0.0628621	0.069001	0.068614	0.0756562	0.0653015	0.060896	0.0747216	0.074903	0.0758667	0.0661546	0.0734136	0.0734136	0.0806465	0.0922277	0.0878822	0.0815533	0.0786303	0.0749731	0.0807443	0.0786451	0.0692588	0.0714066	0.0668862	0.084455	0.0801651	0.0823618	0.0822495	0.0822495	0.0741107	0.0712833	0.0687627	0.0749416	0.0614731	0.0561688	0.0760776	0.0739838	0.0817358	0.0882812	0.0722497	0.0760583	0.0659227	0.0599791	0.0483501	0.079863
[truncated: 255 more rows]
[truncated: 206 more columns]

[truncated: 1 more sheets: Map_NP20]
