# Supplementary material for: Osmotic stress and vesiculation as key mechanisms controlling bacterial sensitivity and resistance to TiO2 nanoparticles
Source: Commun Biol. 2021 Jun 3;4:678. doi: 10.1038/s42003-021-02213-y (PMC8175758; doi:10.1038/s42003-021-02213-y)
Supplement: Supplementary file 3 — Supplementary Data [file 42003_2021_2213_MOESM3_ESM.zip › Supplementary Data 9.xlsx]

## Sheet: Map_NP0
53.0596	53.3343	46.0795	37.6926	45.8816	45.8816	53.5688	51.0652	37.9879	39.3541	60.0383	34.1144	35.1456	48.4347	39.7418	28.069	48.524	48.524	34.5866	34.7085	35.3144	36.9775	46.2746	32.9362	33.8542	41.0411	35.6777	33.1131	35.7383	33.2433	35.8963	35.8829	33.1843	33.1843	37.9937	39.2843	40.2578	39.4038	32.4862	33.189	31.4509	33.1386	29.7607	31.3957	37.0205	37.0205	28.7029	29.4038	31.0464	31.851
33.3428	49.8752	53.5393	54.2649	50.5837	48.0625	31.3115	48.4872	41.4828	41.4828	38.0087	53.4865	40.6204	45.2769	27.5701	39.2521	32.8641	35.2919	44.7505	47.7156	37.699	37.699	41.8311	32.538	35.4758	34.8103	34.2766	34.8951	45.6934	44.4271	46.9448	41.9834	44.2406	36.4905	41.5853	30.1432	30.7145	30.7145	29.085	26.7227	33.9133	33.9493	28.9612	30.9847	30.3832	29.733	40.6831	34.6177	39.5549	39.5549
41.92	54.3744	54.1154	32.6756	61.5792	32.5584	42.356	39.9279	39.9279	52.4393	36.7708	37.333	36.6839	36.7451	29.7631	47.7649	36.4864	36.0673	33.1803	32.4706	32.4706	38.2869	41.6994	27.7395	32.9577	26.3296	36.5334	34.6437	45.7138	45.7138	34.1716	41.7628	37.3904	35.7288	30.9252	45.5259	43.203	44.2839	39.4153	31.9222	34.0998	34.0998	37.3872	38.6401	38.6342	37.7696	32.7307	31.188	35.5767	37.0832
61.788	59.4517	58.098	67.6421	52.6329	36.4497	52.9729	NaN	31.6426	24.0219	39.2639	49.6131	24.5838	22.1633	36.8069	33.4069	44.8162	50.1848	29.3575	43.9969	29.5915	36.9539	36.4158	27.4763	27.4763	40.3076	38.6979	22.372	22.0512	27.3472	33.2394	35.8365	30.7261	39.5999	38.9462	35.6871	40.4918	32.1895	41.774	45.3571	45.2012	46.2097	41.0548	35.6564	36.785	41.0715	26.9125	29.1482	33.3038	38.2154
54.4361	51.7444	55.6487	29.4279	38.7078	32.5863	49.31	48.0393	41.1164	37.8258	38.5711	33.4272	35.4092	42.4437	29.0039	33.671	35.5446	32.4233	24.9644	34.1864	38.7844	35.8504	34.9305	38.1815	38.0652	36.5107	44.0809	44.1167	31.2871	33.0877	34.975	33.4221	34.4799	35.2098	38.1289	45.2833	37.3666	46.8431	37.2709	33.8533	41.9672	28.2953	42.8448	39.6602	37.2134	33.8303	37.9405	36.5442	41.1438	38.9735
55.1742	50.848	51.4251	48.8192	49.6548	56.1064	36.9639	40.3672	44.0894	46.3661	38.6464	47.8405	42.336	29.3838	33.0142	33.0644	36.3647	41.0054	38.6888	38.7733	37.3443	36.6339	40.4252	42.592	31.3737	47.8058	26.6383	42.7914	26.3025	38.4986	30.0031	34.6036	35.3258	35.3938	34.7728	30.7477	34.7754	39.3428	35.4281	40.3283	37.2115	42.7617	44.3921	38.855	38.2196	36.436	27.2279	27.2708	27.2708	43.0441
58.1046	61.5929	50.5929	52.3163	53.6754	56.4463	30.7497	30.7497	48.0548	32.0767	41.6718	48.2533	47.8225	31.9151	33.5682	36.9686	36.9686	31.3841	37.995	34.2948	38.9305	28.3765	37.1529	34.7093	34.6203	36.5394	35.5653	37.1045	40.9649	41.0993	31.2663	28.9581	34.7026	37.2885	30.7144	42.6364	39.7679	40.4428	42.7938	37.0242	38.0091	38.1257	25.6653	25.6653	44.0573	28.2773	41.6595	31.9194	40.1258	38.103
51.4131	59.2202	54.8552	54.8552	40.7747	38.5267	37.5296	35.9264	36.9873	33.9839	21.4951	37.93	42.0395	37.2117	41.9682	41.9682	35.9499	47.9003	37.1748	41.8303	38.7408	41.9807	37.0613	35.4269	35.4269	34.7796	36.5624	41.0354	37.2161	36.303	37.1668	32.3457	38.7411	30.852	27.4093	24.9723	28.6334	30.9186	27.7896	27.7896	27.2316	30.186	34.155	34.1954	30.2706	32.6268	30.8781	28.6191	28.5761	28.4981
58.9167	59.9946	35.6566	57.6975	35.8041	40.1679	NaN	NaN	33.9811	45.7193	41.0453	39.4087	50.2998	49.3542	49.7293	25.9075	31.292	36.5047	35.461	35.461	38.1781	31.4217	43.1368	43.0422	38.9076	41.829	37.2418	32.4719	34.0919	34.747	42.3978	42.3978	35.5752	35.6889	33.461	38.085	31.0256	31.8735	36.5082	35.5514	35.5478	27.3563	33.0921	33.0921	38.4474	45.1709	31.7914	34.1505	28.9272	37.2138
26.4605	24.3086	27.7649	36.2923	34.4174	39.8026	33.3856	44.9373	41.8864	37.0471	33.7448	33.7448	42.5503	35.3783	33.7017	45.4465	34.2484	36.328	36.2984	32.2535	32.9182	36.2704	41.613	41.8295	40.2743	37.175	38.0466	38.0466	34.8072	38.0019	37.2408	30.0775	34.1544	46.429	37.1734	37.1734	34.8359	37.7876	29.9602	29.9602	38.6498	36.4707	34.8233	44.8624	34.1359	30.8535	35.8015	32.4758	31.9794	39.5848
33.2407	32.7223	40.7262	51.2597	24.142	34.4599	34.4738	34.4738	30.6304	42.4766	32.5489	35.7926	25.9753	30.079	32.4287	35.3605	29.0516	28.9668	31.2493	34.7107	41.1812	38.6406	38.6406	42.0065	38.761	37.8423	40.4961	36.4866	30.8044	40.2445	31.5114	31.5114	42.1761	36.6625	32.0716	41.0599	29.4334	33.6899	35.5261	37.1849	35.3774	28.1274	36.3703	25.3396	42.926	24.5522	31.8998	35.777	25.5934	34.4682
33.0479	44.0939	44.0939	32.2901	40.8627	43.24	35.1975	31.696	34.4942	34.6961	45.4336	45.4336	40.2952	32.0896	29.6424	35.0608	43.5836	40.2797	42.5411	37.0553	26.7218	30.7911	45.5956	38.8551	30.2734	34.1928	40.3392	40.3926	35.761	41.0376	29.6507	31.4709	34.2472	38.0633	28.4116	32.076	28.2854	37.0188	31.2564	36.9523	34.8467	33.2816	33.2816	29.051	36.5336	37.3257	40.4402	38.1581	36.626	27.9788
33.6505	47.1308	45.0122	37.9954	39.4636	34.0922	34.0922	34.1712	33.5554	38.7354	25.0136	36.4575	34.7851	27.7582	33.7059	33.0589	34.1085	30.8672	39.4474	44.1479	33.0218	30.8524	30.8524	37.3972	39.029	36.6055	39.73	41.228	34.2143	29.2125	36.9663	37.3259	38.7617	38.0985	38.0906	34.18	33.4319	27.4458	34.0901	38.8145	38.0266	29.5516	29.5516	40.1914	32.5349	34.114	37.3563	35.0158	25.4139	38.6262
25.8418	41.8284	41.8284	23.6227	31.981	31.7672	26.1703	30.2219	25.08	35.1152	32.0487	37.9743	30.784	31.5391	40.4362	37.424	41.6759	38.854	40.5782	36.8502	42.8432	31.568	45.5683	38.7992	41.8394	37.1147	37.1147	42.3437	38.9714	40.4517	37.3905	44.0449	38.8323	38.9262	37.2433	37.3262	35.1005	35.6521	35.6521	35.5614	27.8069	28.3412	36.9614	37.8421	33.2091	33.9855	38.6802	34.8385	39.5001	36.2121
29.6905	45.519	31.3028	30.0871	25.9595	26.7937	27.2435	30.7489	37.9261	37.9261	28.0002	42.2819	38.5767	20.5438	31.3336	34.2247	30.2353	28.5886	28.5886	38.0461	40.8349	33.7199	39.0878	42.2105	22.775	26.4107	25.2341	32.7122	35.199	38.7858	38.7858	36.6462	35.8368	32.6311	38.9238	27.9889	24.5973	31.003	40.7699	29.1609	40.065	37.085	37.085	42.8984	41.5601	36.4165	31.536	27.2561	35.5971	35.5971
27.4203	32.5135	32.5135	29.1435	30.7236	31.6284	25.5461	35.4752	34.8962	36.3015	33.6801	39.4721	31.6663	38.1121	38.1121	29.5912	29.5376	33.5774	31.3085	33.6078	39.6819	44.1873	34.1881	40.3473	34.2004	34.2718	34.2718	43.1381	42.3339	37.5831	36.0591	39.5908	36.5158	33.4927	35.8815	35.1618	34.338	32.2006	32.2006	39.3925	31.9861	31.9861	31.9867	33.5147	30.9075	36.559	30.2455	34.8422	38.9621	38.0726
27.8308	40.1654	32.4559	29.0698	34.0063	37.032	37.032	35.5882	32.7758	37.2678	37.2512	35.8916	35.0499	37.3821	39.7406	31.5996	36.6343	40.2666	39.4685	34.8954	39.73	30.2891	33.3069	34.8675	37.2487	34.9645	37.3867	47.5424	42.6448	40.9298	31.9332	30.1532	42.4483	42.4483	31.012	31.5041	37.947	35.0454	38.9165	27.3785	32.4173	30.9573	32.6375	39.2389	35.6229	23.5404	25.995	23.6247	25.5635	25.5635
37.2371	32.5191	30.8015	18.5771	26.4556	26.4556	35.7559	25.7499	33.7099	28.2228	33.6339	43.1993	29.3751	36.5115	40.8256	41.7113	31.6549	31.6549	33.5548	34.4558	37.4062	41.0212	42.0932	41.9046	50.5524	50.5524	40.3346	43.2284	32.7026	42.8027	37.281	35.7645	40.2462	30.7647	34.0756	35.8215	32.5657	34.9788	24.5456	29.255	38.9881	34.2208	24.581	31.9214	30.292	31.8727	30.3064	28.483	36.4889	36.4889
32.5887	27.9634	32.5778	30.9793	28.7476	32.7756	26.6938	27.6867	29.1043	33.544	31.1033	40.3578	30.4183	36.5406	34.259	37.1611	36.6126	39.1916	44.7952	44.3099	38.2502	38.2502	34.5219	39.1014	39.0195	41.9381	32.9004	44.8336	41.1376	37.5645	41.356	37.5105	37.1829	37.1829	32.5673	25.183	38.8017	39.341	36.5607	35.7362	28.0011	37.9863	31.1834	27.5231	27.938	28.429	31.7105	27.9513	26.299	39.4409
30.8909	41.1833	35.9642	36.5532	34.3399	32.1787	34.4411	25.1959	31.1868	38.1612	34.1384	32.8332	38.0806	38.1194	38.6014	35.2262	35.2262	29.9139	40.9642	38.7104	37.2455	40.9327	35.1768	41.8206	39.5832	39.5832	38.3407	36.7686	33.3301	35.9228	40.2739	43.4809	44.027	31.9557	31.784	33.4902	31.8233	31.8233	38.8299	27.4433	35.0577	26.3864	32.8739	30.3787	31.8673	26.2749	28.5122	26.8861	30.3377	31.9087
32.6611	34.7874	28.4123	30.1612	39.5218	39.5218	37.6689	38.9973	34.4555	31.8508	27.1578	35.0132	35.0132	33.6124	31.2893	27.2986	34.7159	29.0197	30.7161	39.9336	38.7363	33.0457	37.3166	28.8203	25.9449	28.7771	35.4014	36.1988	28.7018	30.4159	38.0638	40.9268	34.3527	29.3033	33.5939	35.8803	35.8803	34.2166	30.3286	35.1653	39.4105	34.1677	25.1403	33.4711	38.7258	37.2093	28.7163	28.7657	28.7657	29.8701
42.1971	31.6456	28.6872	32.6691	30.3095	38.1675	28.8883	41.392	24.8924	25.9726	30.0069	27.225	34.5084	34.5084	28.3249	29.8429	42.0476	36.064	38.26	39.7811	35.2506	39.5334	34.5734	38.3098	44.7451	42.7985	30.3968	41.7231	42.6805	35.1458	38.8152	30.7576	34.1153	38.7877	30.1158	31.8434	34.3989	35.1218	37.4355	28.7448	28.6494	24.724	26.933	26.933	29.7804	33.6208	39.4763	31.7245	29.2988	32.7297
36.8338	40.3643	39.4525	34.194	35.8232	49.0816	43.3456	28.9431	38.6782	23.0286	32.0567	32.0567	31.2359	29.6784	28.9792	32.0611	36.6896	39.5697	42.8084	28.6904	38.1006	28.7525	39.9898	40.7045	39.6299	38.217	24.6357	39.5608	32.7301	39.8664	40.9857	39.5101	41.751	37.4466	34.2227	30.4146	25.7067	41.7379	31.0846	25.2814	24.7115	24.0869	26.4402	28.5213	28.5213	29.1659	36.4919	32.0676	40.8557	26.1691
31.1091	34.4075	43.292	41.8407	34.4139	36.0806	35.8686	37.6252	37.2806	30.7133	30.6744	28.1909	32.9424	41.67	38.9731	35.9656	39.5808	35.0299	40.6227	33.4514	39.098	35.2756	36.8899	36.8874	42.3447	40.7622	44.3629	38.0644	38.0817	33.5773	26.9036	34.2612	37.4118	35.7524	34.0017	39.3495	35.7844	37.9375	37.0061	25.879	25.879	37.0786	32.7943	39.4962	46.9866	25.2327	26.4539	28.6251	39.4001	35.5958
37.1842	40.1205	41.0352	34.537	42.4531	36.8037	28.2591	28.1463	28.1463	31.3971	34.4861	27.6109	29.5477	39.5484	31.0611	31.7819	36.749	39.6696	24.2239	39.6344	42.3707	25.233	41.0045	39.8552	24.306	38.2756	38.1368	34.3408	40.9534	36.6405	35.8187	34.9179	34.1696	35.8133	38.9042	38.9042	38.4681	23.4669	28.855	26.5911	25.2857	32.0417	32.8624	27.4012	27.4012	37.9244	34.8272	22.7555	30.1989	30.8738
34.5143	34.6702	28.1106	47.3587	47.4111	45.6702	47.6213	38.8283	35.7287	46.5939	33.4453	30.4701	31.052	30.3341	34.3649	34.3649	39.5414	40.8463	37.2465	38.8379	45.7788	32.0446	32.6802	31.6748	36.7421	44.5841	37.3103	37.3103	35.7961	35.107	29.1927	37.3814	31.7894	27.5588	37.0015	35.7894	35.1229	25.8439	29.7514	30.4279	27.0449	34.2632	40.7978	40.7978	28.2862	32.2116	32.8624	36.5627	38.0901	30.4386
39.159	40.9393	41.928	39.6061	40.9903	36.8314	37.4209	39.3872	40.2813	37.2763	33.734	33.734	38.5548	38.0704	26.3815	34.2727	30.4166	36.6395	35.2623	35.1657	37.3403	39.4629	39.5157	31.9855	35.9281	39.0195	41.3906	30.2233	48.1591	40.3569	33.4166	33.5212	36.5443	20.9485	30.8735	41.0921	37.3785	30.2478	35.0763	39.5014	38.0175	40.6994	34.2154	31.8992	27.5203	35.0895	31.1972	39.3201	34.9503	30.9353
30.9111	36.0653	39.7508	39.7508	44.9004	34.382	42.6858	38.9749	35.7832	38.2358	30.4817	40.9372	33.5072	39.0788	39.4036	39.4036	32.9176	38.1728	38.2399	38.1567	36.7066	38.2537	38.3288	38.1633	36.6192	38.9998	41.8388	38.1669	35.9459	38.1025	38.0557	40.9332	28.6879	33.3875	31.9561	32.8063	35.2577	32.0776	35.1821	26.2187	32.105	36.5547	37.4602	38.0991	32.862	40.9015	22.7451	22.9184	29.7547	28.7573
35.105	34.1665	41.8535	44.1508	43.158	43.2456	41.7507	41.7507	38.8247	39.464	34.1996	39.7832	34.0719	38.8953	40.3655	33.3925	37.3588	39.0967	41.9378	35.689	42.8067	41.543	39.0118	36.5256	34.2427	35.9326	40.5922	41.7365	36.7099	40.2996	36.5536	36.5536	41.8874	40.3533	39.2848	33.5789	33.3264	40.7218	40.7218	35.132	42.303	39.4052	40.7945	40.7945	32.0172	41.8634	35.9016	28.0394	35.8913	34.9538
33.0791	39.0212	44.0539	44.0539	35.3311	38.8037	38.0525	45.4469	36.4491	39.8391	36.0034	39.8723	45.8866	39.8439	44.3042	43.2251	40.5158	41.3313	40.471	43.4352	42.7423	43.3057	43.3622	37.3339	47.4911	42.7842	39.7013	38.1111	43.2926	35.8854	35.8854	33.2191	40.1783	33.6351	40.8952	43.2194	43.1815	40.1965	38.8657	38.8657	38.1129	30.9073	29.9038	23.772	37.2175	25.1716	32.6797	40.4594	37.5792	31.9557
38.2444	32.2941	40.4467	39.8134	39.7335	36.7275	42.7113	43.1483	47.0683	45.6521	41.2493	46.9199	39.7458	42.1523	43.3398	43.3523	45.7138	43.4077	46.7328	48.0592	44.499	41.0592	41.0592	46.6118	42.0041	41.9261	44.1502	42.7469	43.5329	38.3238	38.1759	36.2479	35.5676	41.7573	44.067	38.1101	42.2322	34.3975	34.3679	39.5012	43.6066	44.6215	40.4464	43.235	43.1907	32.3473	32.3473	37.4683	41.7781	36.7766
44.2088	40.5142	40.5142	44.067	42.7693	43.646	46.7749	35.0271	40.4384	49.2569	45.2283	45.2961	44.5569	38.9578	42.1677	43.7923	44.3358	42.9343	45.6328	42.0158	40.4588	46.4518	42.1448	39.8058	37.4714	41.8244	41.8244	34.9085	38.2032	41.88	44.2605	41.2732	41.2698	41.2698	38.9328	41.8322	32.673	38.8784	36.6361	40.877	42.2937	37.2654	37.2654	38.8512	39.3251	40.3487	41.7103	38.8459	39.8366	31.6625
39.7861	40.5459	49.5872	45.243	42.8891	36.2878	42.8318	45.0739	47.9623	42.043	47.4907	40.754	47.9233	47.9233	46.9913	48.9967	46.1824	49.4546	46.6614	44.6586	39.9023	42.2845	42.7205	45.1696	30.072	37.3098	41.2584	38.1609	39.0523	41.3306	42.1856	43.7561	43.7268	33.3135	33.3135	39.7442	40.3258	38.0911	33.8547	38.9096	37.5329	35.6066	38.3318	44.2274	36.7698	46.6846	46.6846	34.4887	49.2987	45.4826
37.1852	38.9006	38.9006	32.4734	34.3878	41.97	37.5946	48.0416	48.8631	51.923	45.1858	45.6419	44.4743	48.924	47.5776	51.6989	50.4237	49.019	51.7874	38.4538	45.3643	48.1025	49.8985	51.72	43.7119	44.5472	42.1763	45.2486	47.9857	47.9857	46.6027	46.5349	35.6774	40.646	42.7301	44.1951	36.6292	42.6217	38.9526	40.6319	39.7927	39.7927	44.1386	44.0888	40.3689	44.9611	43.5742	43.2703	47.9949	45.1286
42.0015	41.7649	42.6294	42.7218	39.5265	50.4826	37.863	50.6946	52.8938	52.8938	54.2606	46.1364	49.2961	48.957	49.9911	50.084	49.198	46.2726	43.0906	47.6817	51.6435	51.6435	50.1777	49.1969	48.6094	49.9716	51.6744	40.4639	43.5497	45.5332	42.7965	45.0869	37.1845	38.2311	41.1523	38.4489	40.4099	40.4099	38.2637	37.4607	44.1295	40.3704	39.5974	38.9504	42.7796	42.7268	42.8523	43.6742	46.6732	46.6732
43.52	41.8111	48.1623	43.5703	47.8274	47.8274	47.4235	55.4676	44.4824	52.9719	51.7556	53.3532	49.8212	42.1379	44.5374	42.6101	53.7764	53.7764	44.5093	50.1058	52.0357	51.5444	52.8372	55.2475	49.4215	51.3892	50.4275	48.6141	52.7026	52.7026	45.3269	49.0578	49.3617	47.4697	45.6062	46.54	42.8814	42.012	45.4205	40.456	41.2708	41.2708	44.1538	47.963	47.9877	44.2795	48.0252	44.5212	50.3048	45.9718
41.9872	50.1014	49.0175	38.9026	45.0742	47.4874	47.4196	47.4338	56.567	54.9836	52.0081	60.2828	60.2828	50.0859	56.1666	56.9017	59.2057	52.8851	53.2117	56.852	50.9048	50.9048	51.6091	50.9622	48.6377	51.5226	54.1688	52.2736	49.2285	51.7193	52.8844	49.7276	50.0918	45.2984	42.8989	44.4182	39.4144	35.4105	44.1545	47.0913	40.439	40.3867	35.4795	42.035	47.9196	45.3571	45.8631	39.5838	50.1148	51.1316
49.3047	44.3865	50.3317	48.2829	50.1341	50.1341	35.2094	47.387	40.0634	50.733	51.3238	55.4404	56.0354	60.2389	53.2619	59.1043	52.9612	49.3759	45.0865	50.9118	50.9118	55.7348	61.4136	60.2767	56.3869	58.089	58.779	53.028	51.6438	51.6438	52.6607	49.9733	50.3092	46.0843	44.4281	33.6794	46.5713	50.1963	49.9916	50.2241	40.046	52.364	47.3382	48.9815	48.9815	48.8472	48.2762	45.7987	51.6734	50.6398
44.4731	40.4913	46.5497	42.0129	50.4189	42.8476	34.0679	51.0855	49.3986	49.3986	54.8394	55.3171	55.4335	56.0773	61.3378	62.6688	59.9902	54.1632	62.8558	58.0202	66.3108	66.3706	49.9948	61.318	61.318	64.1869	65.3687	58.1515	56.6838	55.5948	55.2272	48.4345	52.1125	52.6011	57.813	57.7961	51.3815	50.6719	55.2482	55.2834	55.2834	46.0449	46.0571	42.9496	48.8171	45.9512	48.3624	54.1591	54.1591	49.8698
46.5316	42.8268	48.8093	47.4603	54.0521	49.1017	49.2028	50.1587	50.1587	46.5351	58.7215	57.8841	47.3996	47.3464	61.214	56.4847	62.9644	58.7976	62.5061	61.0072	55.5704	64.0034	61.5057	62.7872	66.6392	63.6584	58.4458	60.2781	60.2781	64.2498	61.7124	42.1226	59.0929	47.7202	46.1127	49.5086	51.6829	52.8748	55.2639	42.8373	42.8373	53.0825	51.4416	51.0177	57.042	54.9514	50.0096	51.4005	56.818	45.9707
42.0275	41.2254	41.2736	45.0413	45.0019	50.5093	50.2468	50.1436	41.1823	51.5057	47.707	60.2588	60.2588	59.4646	61.389	60.9281	59.0051	60.1228	66.4943	63.9005	62.0989	64.1291	56.675	61.4545	67.4328	65.1054	62.3182	61.2371	62.5927	58.7686	53.5819	56.395	55.6368	48.3716	40.7706	50.8206	38.6994	47.5627	51.3422	51.3422	54.3049	42.7252	52.5809	49.1332	40.921	41.2729	45.219	49.8294	55.4222	51.3254
48.005	33.9356	43.6395	41.9236	46.3549	39.3846	56.4138	46.5339	55.2356	43.4724	53.5986	50.6166	55.955	59.9436	60.021	66.3665	56.3483	66.4916	68.841	68.841	68.9305	64.0873	61.2662	64.1831	65.0738	65.1416	66.4178	62.7814	62.6337	60.5552	61.747	61.747	57.8035	54.9392	53.3355	55.0991	49.244	51.1423	51.5486	50.5885	48.2794	46.587	46.3791	46.3791	40.4591	44.1755	46.3887	40.4166	39.5509	54.2938
43.4956	41.1403	39.6492	38.7062	51.6022	43.3673	34.7824	46.4763	48.7175	55.1676	56.1932	53.9501	57.7619	56.3413	58.9766	64.1192	64.1156	63.7163	67.6441	60.3077	63.8054	66.1084	66.7536	66.6086	61.6419	63.5811	62.1718	53.3945	58.8528	57.4032	56.8333	54.3174	53.154	52.4091	44.7844	47.6236	51.6174	47.4424	51.7232	41.8746	38.9823	30.9235	32.9098	48.2951	42.7644	47.4861	51.7648	51.7648	50.3341	50.2756
39.2962	30.7895	40.2706	36.4073	31.7017	30.3734	40.8842	48.0313	43.0184	49.0262	49.0262	61.1277	57.6283	59.8853	58.2739	67.5835	65.0829	61.8706	62.0125	62.0125	72.5546	71.1774	67.4631	67.8457	68.388	71.5395	70.3324	30.6417	30.6417	65.2636	58.9188	59.2159	55.5125	56.6002	53.2736	46.8743	47.5847	50.3288	41.1518	42.0082	47.892	47.3715	47.3066	47.3066	42.0116	45.0056	45.7639	47.2218	52.6501	49.6911
46.4859	45.1068	45.1068	37.9368	36.2538	43.9264	32.3731	44.7032	47.0173	34.5867	49.4421	50.3596	54.7069	50.4871	49.8422	53.1579	61.4897	58.5331	61.8735	63.9905	62.7565	63.473	59.9348	58.7734	58.2242	56.6011	57.3582	57.3582	48.6042	51.7385	49.9851	55.6254	52.7234	47.6626	50.5614	50.5614	51.5577	48.8321	44.3516	41.2152	44.0983	44.0822	42.5132	41.9258	41.9037	37.951	47.4648	49.0318	41.955	44.8568
33.4592	36.8789	42.3483	37.5889	38.7172	52.5255	39.9049	43.9824	56.1366	57.4955	47.2661	58.9404	55.8313	58.5539	48.0989	48.8268	66.172	61.7129	62.7197	61.3202	65.0657	57.0461	57.0461	60.0115	52.3914	61.0043	61.0703	61.4683	60.3147	58.6692	58.9567	56.1982	46.9469	43.8337	43.8337	46.2829	49.666	49.5132	46.98	45.5554	41.9803	45.0188	47.7086	47.7086	40.2722	40.5036	45.8222	42.5281	55.041	55.9339
25.3131	36.9814	36.9814	38.7259	43.2024	41.6101	36.9165	32.3114	34.5551	43.8925	35.5531	47.6685	42.6697	61.0009	61.0009	64.4781	62.2324	65.0887	65.3758	64.9446	64.8745	69.9437	67.2162	66.6932	63.7424	61.305	61.305	51.7667	53.9029	57.514	53.3962	46.2789	49.9514	51.3163	46.5503	47.0081	50.841	51.4541	51.4541	41.0661	40.2907	40.9689	38.5814	48.5612	49.0748	47.7777	50.4759	45.8971	54.4192	59.9384
33.1131	32.3701	36.031	34.5205	29.0626	34.6103	31.2516	36.2324	28.5398	44.0582	44.0582	47.1004	48.7413	53.2223	54.2407	62.2314	62.5134	61.2225	63.7591	66.4399	66.1233	26.0675	26.0675	57.0605	68.5076	69.7617	66.8751	64.9756	63.4813	57.2512	56.5338	58.9651	59.539	57.5236	57.5236	57.7298	52.4144	49.9464	47.3139	44.3961	42.6402	37.1231	38.5311	34.3833	36.8029	37.209	37.209	46.4025	52.8934	51.1676
30.9431	36.1499	36.1499	37.6364	41.5294	41.95	25.497	38.3176	50.7984	44.7833	38.8963	43.6964	49.562	45.0255	45.0255	57.6762	58.3778	64.6076	67.0443	70.7555	71.2904	70.5152	71.2443	70.0534	69.3032	69.564	69.564	63.7853	65.7749	61.9391	64.3579	68.8476	61.6324	61.6324	50.0715	58.693	57.0636	46.0328	50.0669	41.1929	41.1021	41.1021	39.3728	38.4066	33.4612	38.4442	38.4442	39.4135	48.6403	45.026
30.7409	28.4589	27.4093	32.1956	33.7369	31.5025	36.0872	32.6864	39.1644	34.6158	38.0395	49.1862	53.0219	51.5112	56.9782	57.2177	59.5084	64.8879	45.8023	65.9567	66.1189	66.1255	71.2277	68.2629	65.9488	62.0207	53.2717	58.6511	55.7947	54.1055	62.5679	58.9357	57.2424	57.5831	55.5795	54.8045	57.5218	56.3702	55.363	42.718	39.4616	39.4324	43.3108	43.2568	47.5393	47.5393	49.9811	35.888	47.26	40.974
25.9119	33.2004	38.5383	31.761	37.7269	37.6329	34.4777	34.4334	28.6468	35.9588	23.6176	49.2072	50.7481	49.3298	47.8041	58.6309	60.0721	60.0721	66.1228	60.7093	64.6204	72.4697	71.0453	23.6349	68.2207	55.1258	66.3954	66.4873	67.6065	67.6065	59.8235	61.0484	65.0661	68.8699	64.9787	53.009	49.108	49.9255	52.0918	48.7044	46.3921	46.3921	44.0327	30.4773	32.3568	38.3102	40.2241	33.58	34.1253	48.5685
36.0541	33.7856	39.8739	41.6384	37.3499	41.5311	39.8977	43.6734	36.1445	36.1445	33.4176	47.1907	37.9408	34.459	46.2803	50.1502	57.0982	60.9753	50.4307	52.0521	65.8392	58.5806	64.6223	70.8963	70.8963	74.8002	68.3791	72.4036	66.3536	58.9807	60.5166	65.2233	66.2909	62.2394	64.9732	61.3002	61.3002	60.1051	59.0599	55.2157	56.4207	31.3122	52.8099	43.4062	36.2803	42.2829	50.8403	56.1412	56.1412	52.4603
27.8204	30.2207	39.4228	38.4349	28.255	28.1918	37.6923	34.5725	32.0884	36.0673	34.2201	44.0784	44.766	45.4392	44.6597	41.6722	54.7159	54.7159	53.6553	59.852	58.2344	64.9421	70.9808	67.5496	71.2752	71.3572	71.4537	75.1286	65.466	65.466	71.4854	60.3669	54.9651	67.0795	65.6387	62.5137	43.4954	53.9292	38.3762	57.5447	49.5341	49.5341	39.3359	38.1963	32.7875	39.1578	36.8681	33.2732	36.8941	36.8941
33.9391	34.7434	41.3635	37.0548	32.3608	32.3608	31.8408	30.5882	34.4924	36.2295	38.4681	40.7538	46.3978	52.3735	36.3373	38.6538	46.8445	53.0905	42.7308	58.2961	56.6354	56.6354	60.8077	61.7616	67.3642	67.5317	64.9851	66.9553	55.8422	71.1582	74.9828	72.3686	69.597	69.597	66.9876	64.4261	59.2228	56.8599	52.8519	57.1806	57.1372	50.2279	48.6546	47.8656	39.7503	39.7503	31.0488	38.5107	32.8556	48.4259
43.8066	32.5036	37.1228	29.0712	34.1661	40.1232	24.8951	42.3696	43.437	42.4581	41.0599	31.825	40.8684	48.272	38.9446	45.468	32.3074	34.5496	48.719	44.5818	49.4663	50.4212	61.111	55.9756	59.1182	64.9342	65.9494	70.0922	67.3761	63.202	73.59	71.3172	72.3517	73.489	74.6769	63.9182	58.4474	50.0943	49.4579	59.8763	57.3444	54.7305	50.9133	44.6682	54.5789	43.0208	43.8104	49.2639	43.1133	36.2088
38.6869	41.6138	39.3021	34.6459	36.3607	36.3607	40.8614	42.4044	40.7348	41.4893	40.1344	43.0204	39.2512	37.6302	40.09	39.979	48.4201	36.4418	40.5955	34.6041	52.2033	55.477	53.537	50.9661	51.1194	63.6854	62.0623	49.5539	67.4397	69.812	71.0661	56.1267	71.0151	64.4918	67.2313	68.6072	62.0613	62.3083	60.9588	56.6025	58.6452	55.8278	56.8321	49.7604	57.5769	48.0081	36.8088	53.5468	36.8452	47.5089
48.5217	44.668	44.79	44.1333	44.7939	39.2761	41.0615	40.2374	35.3337	40.9632	42.5481	42.3653	42.3653	35.1693	34.2357	38.2943	37.6472	33.9577	32.6386	47.6833	36.1968	46.0844	55.5179	43.8551	45.0366	55.8589	56.5594	65.8422	65.8422	59.1507	64.7186	72.1411	65.4786	36.0229	65.5252	61.6198	62.5636	63.5238	54.3764	57.2032	57.2032	58.0719	49.4795	54.4527	58.5954	53.5998	35.5301	32.0453	49.693	30.692
38.6551	36.1087	48.5677	40.2911	43.3426	41.75	43.827	45.6329	41.732	41.5533	39.9486	38.1472	42.2543	44.6714	31.2774	45.3277	48.3215	38.57	38.5857	45.2772	35.4068	44.3523	53.9654	53.9654	57.8842	43.1303	63.1322	55.5566	54.835	60.8423	68.3881	68.4277	68.4277	58.9622	58.2137	60.5358	61.7756	59.352	51.0633	49.4756	47.8238	55.8787	50.6816	46.1915	46.1915	35.6516	39.4218	33.98	51.1494	32.1605
41.6374	39.395	36.9446	44.081	43.4295	44.7729	43.3129	46.0343	44.6448	44.6608	42.5013	41.0059	40.9372	37.6209	42.877	42.877	36.7865	36.0509	49.3981	46.4045	46.9312	50.0486	47.7804	NaN	NaN	39.0842	38.8524	59.6194	34.8433	41.4798	39.9581	39.9581	60.671	63.2762	43.1967	53.3818	46.0751	54.1414	53.9502	42.0104	40.8481	40.804	42.4549	38.03	30.38	54.9766	42.4226	27.7149	27.7149	27.8693
35.2578	47.7665	31.2957	46.4452	47.4012	50.865	43.9586	49.3834	46.9825	41.6751	48.3293	28.4819	44.0694	45.511	43.8866	46.2897	42.9144	42.0733	36.1372	46.9278	40.332	45.9457	45.2646	45.2646	36.5471	45.2222	48.264	53.8158	50.7509	40.6836	42.5266	57.7447	46.6821	36.1417	54.8064	54.8064	48.4941	49.3023	36.2696	33.095	32.5022	46.8897	39.0193	36.4598	39.9536	39.8639	47.8834	47.8834	34.0333	26.183
42.9157	42.0707	41.9823	52.5185	43.3299	50.1759	44.0886	33.6219	43.0833	39.8741	44.755	42.275	42.275	49.2476	53.5895	38.328	37.4942	39.1133	37.4712	38.076	34.4775	38.7124	39.1495	39.6452	39.6452	34.2104	37.6896	38.9592	36.112	47.2514	45.5024	45.5024	42.8929	42.9599	41.332	40.7997	40.7997	55.4692	50.0073	52.4923	46.976	49.1818	50.2025	50.2025	40.1771	39.4945	36.1587	53.095	53.095	30.7565
36.9347	36.9526	38.6682	42.1486	41.4798	42.249	51.0686	36.8493	38.0781	43.1327	40.7301	45.3653	38.1103	47.3878	38.4151	37.958	39.8051	39.7574	40.3819	35.6156	30.6425	33.5818	42.0469	41.8399	38.4742	39.1551	39.1534	45.072	39.0449	47.5547	43.1256	39.3553	50.6292	47.3606	50.7239	50.7638	56.7667	48.407	52.4972	50.8369	48.6202	53.2239	47.6583	41.2529	52.0844	38.0302	39.1222	40.7554	40.6572	43.6679
49.2569	42.4176	36.3242	44.7535	38.6977	39.7212	43.7756	52.0794	43.1416	46.9224	34.575	54.7788	36.3085	51.5481	45.6477	50.0829	40.3937	41.3383	35.5996	35.5929	40.4008	38.5805	42.7528	37.8746	26.2777	37.8009	44.3039	45.1085	35.2821	52.1137	52.1137	45.3142	48.4314	48.368	49.221	46.9233	58.2247	49.4474	49.4507	50.2431	50.7817	51.7693	51.7693	47.825	49.1025	40.2482	49.1772	45.2694	38.0577	28.7204
42.5721	41.3545	41.3981	53.4996	53.061	33.5401	51.6293	36.8641	36.7611	47.2312	47.2312	53.5315	50.9881	43.1073	37.3928	46.7896	34.1706	45.4369	43.7743	37.2714	45.3573	41.2191	41.2191	40.2436	45.0772	40.2601	38.482	36.0756	40.2344	41.8698	48.1842	40.7726	40.8739	47.4887	47.4887	46.0178	43.8008	53.9945	48.5138	43.7613	46.1468	49.2638	54.0239	53.2032	38.457	43.5833	43.5833	30.5815	39.5703	36.7622
36.1687	50.6939	48.3381	54.4168	38.3626	38.529	43.1256	47.8033	34.0126	54.8537	40.4715	43.2725	47.8133	39.3974	39.3974	39.1401	45.3667	39.2095	38.397	38.1954	36.3291	43.4829	32.068	26.8234	37.24	37.9123	45.9813	42.6456	42.8568	33.4421	33.4421	42.9623	43.686	42.6405	45.4153	46.7577	48.4561	45.087	40.7207	38.8933	44.3603	38.8987	38.8987	38.807	49.1963	39.6095	34.3106	33.0763	37.7927	49.0707
36.8408	29.0769	42.1357	50.1009	51.5469	41.5439	55.7668	45.3805	51.4989	46.9721	46.2988	47.7958	44.6482	42.4251	40.7067	41.4872	42.2561	30.7494	38.9425	38.9425	41.1101	36.1975	38.8557	35.6503	29.8582	44.5166	37.4173	39.7158	36.8468	41.3098	35.9702	32.4094	41.7829	36.7571	36.7571	32.633	34.4011	42.0992	53.0854	50.1755	40.3199	55.8692	44.5446	46.1498	36.7454	39.6346	39.6346	33.1165	34.9978	34.9978
51.8224	55.4355	55.4355	34.4044	51.9104	38.5161	36.7392	43.0386	47.1501	52.4884	49.2363	53.069	53.6586	47.7048	47.7048	44.7312	39.8168	49.4965	39.0434	37.4426	39.7694	45.1508	40.4211	36.1624	37.3103	46.7288	46.7288	34.3453	33.9219	38.1181	48.1154	42.1104	45.2252	42.0402	37.9893	31.4234	36.2442	46.1058	46.1058	47.6993	44.6507	46.924	32.5451	38.6035	34.4021	40.6286	39.5813	43.759	38.1108	35.6121
51.4792	43.9187	53.2041	54.5339	54.4454	48.5846	49.3257	55.4932	53.2897	51.78	55.6948	53.1917	52.6176	47.0074	39.8526	43.1982	43.161	41.5552	43.1497	39.8922	30.3035	39.9196	35.7257	47.1455	30.3537	41.3173	37.0103	45.1201	41.1555	41.309	41.2443	35.5675	31.6153	33.2329	33.8795	37.2944	36.1623	42.9769	37.5027	39.7893	46.831	37.345	32.5128	31.4596	27.332	36.5749	30.1725	31.3433	29.6387	35.5198
50.4893	42.8458	42.8458	50.6732	40.4561	57.2574	35.7014	38.5426	43.7106	54.4004	49.376	47.5508	45.3758	46.1868	33.5448	42.2358	47.1268	44.7047	43.1087	46.2884	44.7059	34.6142	39.868	39.7077	43.7487	38.0514	38.0514	43.0364	39.7072	40.4124	46.1877	45.2964	37.3016	40.5866	39.0538	41.4132	41.3903	31.5036	31.5036	31.9824	33.8368	40.5868	34.4806	48.658	32.0277	32.0277	33.1798	38.1341	39.7566	42.8748
52.1638	43.2211	37.5049	49.1547	47.7069	44.6846	50.546	40.2581	45.1542	44.6072	51.9293	41.0555	36.2376	36.2376	39.327	39.3192	37.9948	43.5937	32.7512	43.0675	39.9384	37.5521	34.1215	37.5871	38.603	38.603	44.7862	41.4559	33.4763	36.2041	34.4652	36.7106	37.6017	38.985	40.0456	41.3917	40.6584	29.838	32.2491	39.7521	41.3912	43.7632	42.8947	45.2719	40.4847	40.3298	46.6931	34.7516	39.1083	39.1981
54.761	45.4344	50.9333	36.1663	39.7434	39.7434	48.4521	41.5826	50.6954	53.5193	44.6733	41.507	45.4867	36.2814	37.3752	34.4524	37.3794	37.3794	45.3448	38.9398	43.6889	36.282	36.1976	30.0594	34.2123	41.4384	37.2062	35.8616	39.0015	40.0655	42.1397	37.6431	45.7259	44.4467	31.1402	30.3911	39.1496	35.9233	39.7159	47.5689	43.0886	44.5924	38.999	37.3542	40.6119	42.1829	34.7345	36.4438	31.727	31.6867
40.955	40.4047	46.1355	37.3581	42.7909	53.0089	46.2198	30.7901	36.3426	36.8531	39.6935	36.2229	36.2229	43.7826	42.9986	43.7696	37.8985	45.3382	42.1874	41.4809	35.7819	36.7674	48.6009	39.9612	39.9612	38.2715	44.6894	32.781	34.6785	36.8181	34.4558	39.9616	45.936	40.7905	41.5753	43.8075	43.7481	36.9529	40.7584	39.8666	48.2247	38.0609	41.3738	42.3069	34.0417	36.6328	30.9446	38.4184	38.4184	36.8224
50.5668	46.1663	36.549	42.9452	44.3871	39.0386	54.2598	56.8278	56.8278	43.7312	47.8112	40.3893	35.4823	53.4322	36.2557	45.3793	43.0824	44.7076	47.8703	48.7746	48.7746	42.1552	43.8719	41.6044	49.0819	48.4012	42.2742	47.2108	45.5353	40.7986	32.3208	35.2593	29.3634	35.1315	32.7985	31.0296	39.9829	40.7645	35.2247	41.4053	41.4053	31.718	35.1544	43.8976	38.4323	34.5841	34.4851	40.6587	42.3315	32.9029
46.989	38.1685	28.3577	35.654	44.6993	36.278	45.3045	37.2222	50.5396	40.4481	35.1475	41.4873	50.813	36.2045	30.1536	42.9433	47.722	51.9679	44.6119	46.3657	49.2999	46.2663	48.2185	45.2027	36.3313	45.7847	28.482	28.482	36.8045	41.6197	34.3572	37.462	39.7979	36.6409	42.129	49.1798	33.519	32.3489	42.3676	42.3676	39.1055	42.2498	44.6406	42.0801	42.1175	36.7793	40.7913	41.3606	37.6642	45.933
46.7364	37.345	29.78	36.6091	36.8947	36.9556	38.053	38.053	39.695	39.69	39.7668	39.0396	44.5166	48.2329	49.193	45.3554	45.3554	38.5512	38.5526	40.2465	44.5804	45.1964	49.4075	48.5847	47.1758	43.0117	46.1286	39.858	39.858	39.0437	38.586	42.8336	42.8336	43.2202	43.9481	43.9534	40.8242	43.156	35.1427	35.2339	40.1029	33.3651	42.2972	39.9522	39.9522	37.5688	43.8004	36.7198	39.193	38.4753
43.8883	43.0053	40.6532	46.9344	28.17	36.1342	36.6701	34.2375	38.5324	50.5054	42.9781	40.3055	51.4084	40.9696	36.2258	36.2258	50.4565	36.3574	45.5612	42.1753	48.2948	50.506	42.9839	36.3204	35.5798	49.1586	NaN	41.6685	47.8347	38.9575	40.553	40.5862	42.2134	39.8613	47.0612	40.5903	33.3486	34.5988	38.3062	42.2559	45.8851	36.2936	42.9316	37.3952	42.3654	44.8208	40.0754	39.387	40.1215	44.7697
37.1002	35.0207	37.4896	40.4896	45.2872	37.9673	41.3609	41.2968	42.8919	44.4928	46.3838	42.7086	46.2111	39.1957	40.2367	38.0424	43.8776	33.9003	50.6777	50.6777	50.5891	42.1846	45.4352	43.0373	36.7677	38.6319	45.4009	44.6105	36.2754	35.6392	35.0104	35.0104	31.9799	35.0112	39.088	38.2048	40.6414	32.0974	38.223	39.8068	39.8068	46.8384	39.1667	44.5056	46.7726	36.8235	41.5092	41.4978	38.4491	45.6082
32.5001	32.1612	33.9684	40.4835	38.8041	35.573	40.3448	39.141	38.0514	35.4797	35.4764	37.9367	39.1323	36.4411	47.0735	43.0156	41.6108	45.3926	52.3391	46.0876	42.0879	49.1514	40.3811	40.3811	34.3804	37.9585	43.7001	40.2925	45.3836	38.9949	38.9753	38.5073	39.7342	39.7758	38.0286	38.0286	37.5151	38.184	51.0216	52.0074	37.8586	39.645	35.5234	38.2381	42.2094	38.6821	42.245	39.8688	44.4378	42.2274
38.0421	38.0347	33.7522	33.7522	30.6748	51.8942	43.7146	31.0994	37.8281	36.1801	28.6974	33.626	34.2547	33.7664	33.3063	41.9957	38.2076	40.5725	36.6932	36.6932	37.2213	43.6299	42.9197	47.0111	35.5801	34.9653	34.9685	37.2764	29.7176	33.3718	42.1873	42.1873	39.6285	39.6499	35.5186	49.431	36.6752	36.7132	38.2819	44.6134	40.6143	38.4007	41.4143	35.2135	44.7623	39.1981	40.8262	43.3204	41.6008	47.2679
35.4677	39.844	39.844	39.71	36.2399	36.6229	44.4834	43.6548	35.0309	41.3692	33.7995	33.7995	38.9655	43.6457	39.2077	40.3566	43.0138	41.4207	43.8966	40.7105	42.3154	44.5562	42.2834	42.2834	38.729	46.7817	38.6228	41.1602	39.1248	36.3059	39.0531	38.2409	40.3572	40.5016	39.512	39.512	39.6371	38.0149	40.3863	41.3932	42.1365	43.7944	43.6203	36.9939	42.3383	47.2488	40.099	40.099	37.67	35.2078
40.6185	42.0363	42.0593	38.3131	31.6112	39.0967	42.7919	42.1772	38.2852	32.0662	33.9641	43.8717	37.3302	38.9735	36.6113	36.6113	33.3389	36.6415	41.3992	41.3134	36.228	39.1409	40.6813	45.497	40.723	36.6602	35.1384	35.1384	30.393	39.0014	41.286	42.105	38.2344	40.698	40.698	39.066	39.8431	39.8511	38.9478	45.2603	36.3809	39.1769	39.9163	40.8182	41.4067	34.1254	34.1254	41.5489	34.206	44.5749
42.1031	31.6444	31.6444	31.6326	41.3504	35.0344	37.5384	38.2699	40.5591	38.0747	39.8821	37.8793	36.3175	42.1668	42.1668	35.6956	39.8426	35.1679	37.2278	39.0477	44.7017	43.7774	43.6223	50.4786	45.9949	38.5692	38.5692	51.9121	34.9616	39.6056	37.2077	33.9139	40.2507	43.5574	37.3577	38.101	42.9924	43.7594	43.7594	34.5606	36.2763	36.3988	40.5918	34.7123	33.4792	42.9698	35.1421	33.528	42.3806	38.6114
42.2272	37.2686	38.9195	34.9904	42.2086	37.4291	36.6563	42.9672	36.2183	37.3826	36.3126	37.2831	34.4505	42.0226	38.2904	45.5514	46.3991	42.8185	39.916	35.7879	39.8726	32.6602	39.0779	29.8579	39.1079	36.3586	39.2494	44.7153	38.0241	32.7122	35.7207	36.4516	40.6535	42.9667	46.173	47.0732	44.58	42.997	46.3221	42.1833	41.3154	49.5907	46.4179	42.4751	40.7728	35.8094	42.2505	43.1009	41.6078	39.9972
37.9615	39.2437	39.2437	42.0835	39.2629	42.1619	46.7765	39.024	43.8176	39.8457	41.2863	42.2009	39.8654	42.3566	42.3566	34.0841	37.4249	47.2051	29.9769	41.9974	37.0168	36.7816	36.0472	34.3033	32.2351	42.1781	42.1781	41.3769	33.1483	36.7668	45.3757	43.0227	36.8033	43.6362	41.5363	44.4924	31.1281	32.8139	37.5589	41.0462	43.9127	43.1415	34.481	43.5653	40.7257	40.0924	47.86	44.9045	45.9596	43.1722
36.8364	42.0102	35.5363	41.305	38.9739	38.9902	39.108	44.4475	41.081	41.081	53.0314	38.7244	42.8793	32.3145	41.5838	40.6923	32.6374	39.9282	33.3743	37.2742	39.8247	39.8247	36.7274	37.498	39.1496	45.4489	41.5028	32.2978	45.283	39.7269	39.9658	48.5881	40.6139	40.6139	29.7021	33.9632	40.7391	44.4768	42.2864	35.1205	26.9728	42.2655	42.2655	48.1637	34.1228	43.2445	37.6724	45.1015	44.0579	42.5243
40.2964	45.3147	39.872	43.9217	39.8513	38.9894	39.6141	41.433	31.482	40.5189	34.9877	33.8146	41.3867	43.7893	40.623	40.635	44.4772	42.3145	41.5001	36.6737	35.6897	46.0216	39.0022	42.9224	46.0236	37.4245	39.031	42.2748	45.4268	46.8353	39.8269	43.9864	41.4961	35.6623	43.1809	44.7996	46.3278	46.3278	48.2679	45.6226	36.9031	35.8988	43.9853	41.522	36.8052	38.5765	42.5168	40.9207	43.0511	43.0511
44.3477	43.6465	38.9109	40.8445	46.1951	46.1951	35.6766	39.6798	44.4923	46.1222	41.4031	43.0762	43.7371	42.1988	35.0555	36.7487	41.4327	41.4327	40.7071	40.6645	40.6187	35.0095	42.217	43.7391	43.7391	42.1659	46.0036	38.2743	50.8528	50.8528	43.6047	43.0667	43.8458	44.4549	41.6694	46.9025	46.9151	43.9428	44.7686	42.1447	46.2597	46.2597	40.9417	38.5057	44.6038	40.2092	38.4499	47.3944	47.3944	42.6405
35.9378	38.3118	36.6214	45.1874	46.6578	37.2918	34.3442	39.7072	38.3307	37.3666	37.3666	34.0602	38.0416	28.0786	42.2396	40.7664	47.897	42.939	37.9945	45.2025	44.4579	43.6738	43.6738	38.9371	37.955	43.0747	45.428	38.0544	36.328	43.9652	36.3736	42.812	42.8889	46.1801	42.2705	48.5989	50.9555	47.8442	45.3343	48.5896	48.5896	47.7519	47.7459	44.5227	31.2369	45.9396	40.0533	47.3598	37.7937	34.6051
36.8242	46.1714	40.3171	42.2662	38.9221	38.9221	40.5741	40.555	43.7857	37.362	38.0323	34.834	29.5315	33.9438	42.9892	40.5845	43.021	43.021	43.806	37.4347	44.7115	44.6797	42.9947	44.507	44.507	50.4109	41.6899	41.0911	42.9097	42.9097	48.5954	43.7054	37.5459	43.101	34.0319	46.2132	46.2132	52.1667	44.4601	39.9762	42.9896	42.9896	46.7692	45.4487	43.2003	37.638	41.3441	38.4244	38.4244	40.1575
32.5873	32.1502	39.8258	35.5543	42.9804	40.6433	36.7385	31.047	37.7241	39.9534	38.2418	41.4406	38.3383	38.3383	42.1791	43.1539	40.6485	36.5314	43.1168	43.0964	30.4803	39.1783	40.7201	39.4178	48.6985	48.6985	42.2898	43.1968	40.8144	52.0657	54.4686	49.4019	45.5911	48.8005	52.1229	55.9367	49.7446	51.2407	46.5386	42.3866	44.8878	44.0567	46.8904	37.0149	43.0726	43.3538	49.846	46.935	41.0211	41.062
53.3342	43.6824	45.3002	30.8379	43.0073	43.0073	45.8443	43.5207	46.7349	36.4138	45.8499	43.5887	42.9379	42.1805	46.8498	43.9099	45.2751	40.6759	43.767	44.3621	44.3621	49.2706	47.1017	43.8732	43.4841	43.5992	47.7894	50.5686	43.2386	39.9356	43.06	39.7755	39.7755	43.9756	50.2616	48.7666	50.7543	51.8167	47.8929	53.0936	48.7155	43.9396	50.895	45.8688	45.8688	44.3789	38.4631	43.2145	38.4433	39.9887
40.3741	44.6306	42.2024	43.1071	49.552	43.2315	48.1959	44.711	43.3252	45.6288	43.849	43.1795	34.5584	46.9014	44.4796	42.4027	42.4027	42.2662	43.9037	44.78	42.3589	43.2099	39.3868	48.15	46.2816	42.2308	49.1099	46.7993	44.6966	43.7998	50.2465	43.6213	47.264	50.1717	48.8024	45.7037	45.7037	51.6132	53.0564	51.6461	51.0716	39.9153	43.8888	43.8888	48.413	44.8919	48.326	35.8207	35.8207	43.0828
42.2014	39.4505	40.7115	40.6275	50.2075	44.5706	42.812	46.8936	46.8936	47.1198	51.5761	47.0299	43.7693	44.5675	36.2068	38.2645	39.0434	42.2322	42.3151	44.7406	42.244	35.7251	46.1486	45.4325	55.6866	37.3948	42.1885	40.7056	50.189	52.621	48.5972	52.5335	57.1176	47.9374	54.0674	59.4548	59.3965	51.138	52.5998	37.9512	48.6739	47.9839	46.9294	43.5526	39.727	40.5004	46.4219	43.9022	37.4142	28.5816
42.0408	42.2079	49.1464	39.7729	39.7138	41.6372	48.3585	50.6572	51.0959	43.9169	45.5837	46.0889	46.0889	40.8088	44.5241	35.7002	46.928	45.347	44.6106	47.7796	45.5037	44.7999	43.1036	48.2194	48.2194	47.1746	49.5283	47.1927	44.7758	45.3684	48.0111	53.5234	44.8453	45.7299	49.7531	54.1914	54.1914	51.843	48.6837	52.2885	55.6291	54.6442	48.5813	48.5813	46.3418	47.1933	40.1298	38.1464	38.1464	39.8708
55.4298	40.9546	46.8243	46.3102	42.3361	40.888	38.3974	38.3974	38.4802	42.4777	47.0387	45.5037	46.7761	40.8168	48.3448	42.2319	46.898	48.3206	48.3455	48.3455	36.5064	42.3722	49.6466	37.5584	42.4179	48.709	47.0744	44.6152	41.342	46.9481	51.1859	51.1859	49.2556	47.9466	49.492	49.9033	46.4999	47.9958	51.7926	52.174	49.7727	45.5828	46.9243	46.9243	40.8953	41.6914	40.1277	42.4885	40.7176	40.0441
56.6476	47.7744	43.1121	26.5044	38.299	44.9128	36.9654	34.049	41.5974	43.9257	42.2767	40.9793	40.9793	40.7657	39.9564	46.8944	43.9194	45.861	44.4778	41.555	43.1495	45.326	43.2071	41.6923	41.6923	43.0968	46.9614	50.8184	47.042	44.084	46.4612	49.2899	46.999	42.4148	45.628	53.4983	51.1221	49.3377	40.6989	52.2883	49.3734	47.4871	47.4871	45.6488	44.7299	38.5999	34.763	35.3236	41.5322	42.9119
57.1977	35.1018	36.3142	47.6754	45.9492	43.0993	44.677	44.677	40.5018	49.2259	43.8281	40.4748	49.1511	45.6042	48.3348	46.3608	51.7171	48.3411	49.2531	49.2531	47.7493	41.5144	43.1236	37.4879	37.076	43.0657	37.655	44.7828	43.9598	40.9228	44.7436	49.3205	48.0856	46.9962	44.0732	40.1364	38.5086	39.2251	47.1823	44.0956	46.069	47.4716	46.01	46.01	46.0317	44.5312	40.8286	37.771	37.6938	32.8303
60.7632	46.9373	46.2534	42.2013	42.1807	52.9636	46.2638	54.4995	46.3175	47.1621	50.5623	43.8314	42.1149	44.6941	46.2916	47.8949	38.133	39.3122	39.3122	43.2418	43.1187	45.8006	34.1428	36.9186	30.0323	37.0361	40.7633	41.5363	43.9188	40.8586	40.8586	45.4595	44.8812	49.6939	41.6773	38.5776	37.5594	47.2274	47.0094	47.0094	43.9543	40.7323	40.9052	32.9145	30.5152	44.11	48.2718	44.8451	40.8842	36.2067
53.3425	52.9892	40.6217	39.2226	38.1423	43.0339	43.0098	43.0098	42.3771	43.2069	40.818	43.9133	41.393	40.898	52.0272	46.2133	49.2726	44.6855	43.1262	43.1262	43.1187	41.5379	40.6151	38.2346	36.8471	40.0086	38.6328	38.5608	46.9319	48.3743	43.6998	43.6998	47.3589	49.7136	47.3503	46.0414	37.6547	42.5883	42.5883	40.2577	45.6166	43.0377	45.9973	45.9973	43.0616	39.9523	42.166	39.1393	38.4801	37.5679
56.3994	49.5826	49.5826	48.7559	43.3782	53.5816	58.401	45.3443	53.5553	51.245	51.8527	49.6099	50.5271	53.232	53.232	51.735	46.2645	43.8827	49.5149	44.7222	43.5292	43.8123	36.7397	39.2641	39.0569	40.721	43.9044	33.5463	42.5167	43.9725	43.9725	45.6107	37.7274	43.1133	38.3686	44.628	39.6038	38.6309	38.6309	34.2886	42.3319	37.9796	42.5201	43.8389	39.5055	39.4657	44.5621	43.8908	44.8987	41.729
60.6903	52.858	53.814	59.785	59.4474	58.3627	58.3627	53.5414	55.8399	42.6195	60.7124	61.0587	56.0148	62.0689	54.9631	48.8194	56.2547	42.9179	42.9179	39.7945	43.1732	45.9548	39.0929	42.3214	49.8258	49.8258	37.5914	37.5948	31.7241	40.1771	40.1771	52.1706	48.5298	44.6327	44.594	46.1237	46.0447	46.0447	44.673	49.8035	46.99	34.6164	34.6164	45.9655	45.9664	43.785	45.1104	38.4168	32.9286	32.9286
61.7501	61.0263	61.0263	50.0918	63.2994	59.4069	58.4888	58.0331	51.2016	49.473	59.3509	61.6571	50.5908	63.2816	63.2816	49.3858	54.0755	47.9095	52.9636	49.4869	43.0529	38.8083	40.0373	41.6229	39.1676	45.9629	45.9629	42.9463	32.2698	34.7585	43.0266	45.5628	46.8989	43.056	46.2574	41.575	50.6495	41.574	41.574	45.9722	41.5823	36.6031	48.084	39.5745	38.3383	37.6506	35.9239	48.8183	35.8599	38.5931
61.4093	47.7262	59.1359	57.635	65.1467	63.8251	59.1836	56.6139	64.5098	64.5098	60.8061	61.9049	56.0872	59.6438	59.4225	50.394	54.6469	52.2093	44.7635	47.7843	50.5075	45.4488	53.1844	48.2091	39.8541	39.8541	42.9356	45.4595	38.3811	35.988	37.3492	37.2696	41.7218	34.8054	31.8413	40.8801	45.1261	37.0715	41.7358	38.6208	40.2012	38.5721	43.5221	40.8724	39.4903	44.9434	44.9434	31.9251	41.4439	40.9807
61.044	58.1405	64.5388	59.4684	55.2796	55.2796	61.5069	59.0617	60.4067	54.439	53.4554	52.0999	62.0301	50.1254	53.6584	52.0011	54.6683	54.6683	47.8498	49.3468	47.1102	49.3472	37.6653	42.3934	40.72	38.5886	41.6625	36.9188	40.7011	40.7011	40.1179	40.1586	44.6533	42.2767	48.4299	47.4853	35.381	43.8015	43.8015	40.9524	42.5501	46.4053	43.6926	39.1737	46.153	39.1584	46.4641	43.6819	33.8154	30.6479
63.2544	59.8657	62.1895	60.8049	59.7355	57.9837	52.7899	59.4483	55.5215	55.5215	51.183	51.2822	47.3422	51.1975	56.0712	54.6551	50.3273	47.8261	54.9541	51.6599	44.7241	44.7241	47.6979	45.3665	45.4083	42.3698	34.4113	44.4132	34.3033	43.1529	36.5881	47.3142	40.8649	40.8596	45.8423	46.9846	43.1901	43.1901	39.258	43.7071	33.5925	42.8023	33.5818	44.9786	36.6611	36.6611	36.3256	39.3151	32.4606	36.1005
56.6566	58.5487	55.2821	54.3077	61.9871	57.5604	57.5565	60.4571	63.4297	55.166	60.8029	65.1389	59.4426	63.227	63.3422	58.9851	49.5255	49.5255	48.6605	50.3159	44.0194	54.8044	53.3773	48.5137	45.3249	48.6532	37.465	38.3544	42.2303	41.5377	43.1285	41.4715	33.4168	43.636	43.9336	48.2419	42.1809	36.14	44.9913	46.9756	47.2471	44.0283	43.1148	36.741	31.8846	32.366	32.4244	29.604	37.8687	37.8687
60.7499	58.4092	55.0858	50.9699	46.7105	61.2851	64.2655	61.8733	57.932	61.8984	64.6042	63.1299	63.1299	57.3668	62.0767	63.2774	56.4797	59.7311	58.2651	59.6563	42.2046	40.4179	39.7765	39.0251	39.0251	36.3002	33.2741	40.7893	37.3207	40.6309	38.277	38.2681	39.0996	40.6977	43.8026	36.443	36.443	34.7914	38.2023	41.4368	35.1908	38.9867	41.6615	34.2415	39.9189	27.8511	30.1263	42.8338	42.8338	44.5331
63.1506	60.3697	58.9404	55.1497	63.3634	65.7376	59.9743	63.2965	67.0279	65.9543	60.8513	59.7677	64.4045	60.7067	62.1292	55.7712	60.9135	56.5773	59.6168	57.1097	51.5128	52.5219	42.4212	44.8856	36.86	24.6862	38.6063	40.0124	41.6152	45.8669	33.984	37.5875	30.1022	36.6524	37.1574	38.3558	42.8614	29.4454	29.4916	48.3831	40.7224	34.3947	37.066	35.4001	36.0812	28.2887	42.6033	41.7417	37.1949	37.8401
58.0358	56.6065	59.0434	50.1835	50.8294	58.4167	60.4585	64.6147	63.317	63.2354	67.8282	58.3484	58.3484	47.7472	52.6311	60.818	56.9518	48.664	50.2785	48.7766	43.3824	40.7746	46.8981	44.8553	43.9723	45.3956	39.9215	39.916	41.5371	40.849	44.6271	45.3762	40.8436	43.7767	39.3644	45.425	33.4657	39.245	36.1904	38.4832	41.3112	31.776	36.7548	44.1431	36.6087	40.2165	38.6434	33.6254	33.6254	30.0203
56.031	59.6569	59.4307	62.0174	63.4112	59.5394	64.5088	64.5088	56.5372	62.1894	60.4014	60.4434	48.0947	61.8564	60.7166	59.3097	59.7769	52.7448	54.9471	54.9471	43.2224	38.7867	50.9572	46.359	40.7349	40.1338	36.9635	43.7476	43.7476	42.3406	35.6501	43.2281	40.9772	50.6952	38.464	39.332	41.5	43.0081	39.825	35.1997	35.1997	43.685	37.9557	40.5517	43.6158	36.1236	33.2605	36.1319	40.9245	37.7889
63.2209	56.0476	60.8758	62.2736	63.447	65.8921	67.3637	59.9466	66.3538	58.3332	60.8955	62.8657	63.1953	64.2933	60.2896	56.5567	54.2381	55.6334	59.7823	49.6813	49.6813	54.9058	48.6455	49.2077	43.8687	38.7852	37.3061	37.3061	38.7151	38.1446	41.378	43.763	43.763	33.452	33.3976	37.6182	36.4453	43.055	35.9358	35.9358	29.9589	28.8454	29.5504	25.3832	25.3832	35.4764	37.1518	34.648	36.0549	34.211
66.8473	48.9368	56.7557	57.6342	65.8272	60.1182	65.9511	67.1181	62.119	52.7424	47.6907	35.1981	41.5254	40.3977	49.2278	47.2214	51.3033	54.1116	46.3687	41.137	43.2167	45.5043	39.2963	41.4586	48.2416	37.3889	45.711	44.1862	39.985	40.8609	37.6003	39.9058	37.0575	39.1802	39.1802	32.2668	37.6325	39.1586	40.0157	31.837	31.837	36.9134	37.7685	34.1125	47.7818	43.1347	46.9636	43.0061	44.4798	44.6004
54.2632	60.8736	63.4087	51.8118	60.2626	62.0637	64.4025	63.2604	62.1823	58.9636	57.4809	59.0106	61.347	60.8448	58.9642	53.5181	54.3096	56.3079	50.769	44.9142	46.2996	47.0823	32.2241	36.8042	42.5292	39.2166	47.8405	45.6798	39.2501	43.9763	39.1664	42.3516	40.0157	46.736	34.0492	42.2246	42.1999	43.5616	36.8117	43.4872	44.9516	43.5222	35.88	39.5976	43.0523	41.6424	44.8518	31.883	32.7613	37.7498
58.3403	57.0678	50.5094	57.9035	63.3357	60.7552	62.3343	62.3343	58.5715	63.602	50.4017	51.214	58.2177	58.8267	46.9872	58.2498	51.9808	47.5868	55.7679	55.7679	41.5164	36.3399	41.5118	44.0365	44.5893	34.8313	45.9175	48.668	44.4709	34.6749	45.5419	45.5419	35.4335	32.4208	40.7181	47.0449	33.6189	38.6304	41.7231	45.8956	32.884	45.0129	39.0191	39.0191	48.6053	44.4334	36.9849	31.3606	36.2947	33.6663
52.7692	55.1369	55.1369	61.0583	55.2977	62.1014	62.9666	65.7002	63.3132	59.5809	61.9708	59.5646	58.0529	57.5782	57.5782	60.3893	60.7776	59.5897	58.3649	57.1038	46.9505	54.7144	41.0513	43.1404	38.428	46.9931	46.9931	NaN	40.7271	45.5493	42.565	45.6279	40.8441	41.6772	41.6428	45.5194	42.281	42.1872	42.1872	28.3011	42.2207	31.8652	38.3459	41.2409	30.6961	34.7093	42.1833	38.4891	43.3399	34.8895
59.0995	51.0215	60.7841	56.4651	59.3768	63.0204	61.9241	62.7998	61.9615	60.4665	61.8472	63.304	65.8733	65.781	63.5148	62.039	60.7236	57.9263	56.5566	51.9771	47.1039	47.8605	46.4613	40.9616	46.3244	45.5692	42.2898	43.1851	46.9834	37.7367	40.8465	46.0778	36.9103	39.5489	42.09	31.7537	36.553	44.3567	37.7929	45.8909	45.9743	39.6033	35.9311	41.4631	35.9289	29.1544	45.9852	42.529	37.6964	31.9954
65.4013	57.0897	57.0691	57.128	57.1824	58.0111	65.3224	65.7975	55.2355	44.9749	44.9749	64.4228	64.4835	62.9131	56.7765	63.5117	63.1911	63.1911	59.2615	41.6197	47.2724	54.8036	52.5944	44.0157	46.1668	44.6446	43.1699	48.3294	40.4729	43.8795	43.241	37.7718	38.5818	39.1889	39.1889	29.5038	37.7552	44.5987	41.7142	48.4471	36.237	35.0397	35.4736	44.0431	45.9724	36.6733	34.5483	35.2964	39.5762	34.5625
61.8914	55.0633	62.1679	52.8059	61.9842	54.3964	63.228	64.3255	57.5015	63.7154	58.3244	66.6175	56.7713	60.9504	60.1774	60.1774	62.9615	63.4455	60.7702	60.6235	55.3587	53.0811	54.6199	52.2755	54.8303	39.2598	36.1776	36.1776	43.8004	47.699	36.266	38.7626	34.1354	33.6191	37.5309	44.4398	43.6482	45.058	41.6349	41.6349	31.938	38.3449	43.1126	37.0294	43.9133	34.2461	45.8243	37.6502	44.5156	32.8212
59.5407	57.2314	57.3218	52.6287	45.171	59.4515	58.0227	47.3707	44.6058	55.2077	55.2077	67.5655	57.6499	63.0325	64.3705	67.0835	56.8997	63.5114	59.5489	59.4168	42.7017	59.6617	59.6617	46.3487	43.6947	47.9259	49.8293	29.9015	34.0248	48.4236	48.4087	40.0792	40.1238	42.5565	39.3098	37.6773	40.2792	40.9042	40.9042	45.6323	46.2282	47.4996	42.5999	38.7017	38.6158	42.2117	45.4871	46.3715	35.2961	44.5393
58.3303	45.1569	54.8348	59.2598	62.0611	62.2321	57.9739	62.0679	60.4634	61.8841	59.8804	65.7454	65.3695	66.1504	62.3372	60.5739	59.4987	49.4824	56.5709	58.4445	56.0171	54.6794	36.2517	44.7475	48.0137	38.8723	38.847	37.1936	43.1063	42.2778	36.3717	40.8582	35.2385	35.2385	37.0678	40.9927	46.9678	48.8063	40.0918	37.8919	35.4483	45.1429	39.3864	43.7351	36.8373	41.4276	42.2865	44.9973	40.7023	42.9993
61.9906	57.0185	59.8118	59.7279	60.7821	59.2811	60.7626	58.8365	58.3413	62.7889	63.8912	63.9942	63.3887	60.6988	65.6802	53.1232	58.3894	63.4905	63.4939	56.6534	58.6824	53.2677	49.4158	50.0423	49.0199	54.0019	45.7821	53.9242	38.1543	31.6917	33.4344	38.5553	39.2699	37.6296	43.8766	44.6203	37.1114	38.2746	42.4287	36.8204	37.7149	40.0534	42.3913	42.4553	38.325	41.7072	29.4513	37.8013	33.8642	43.0901
62.0673	54.6068	59.8422	59.5541	58.2601	58.2601	61.95	59.9129	66.9774	62.9219	64.6069	61.6416	68.1554	63.9399	66.6839	61.9139	60.0707	61.9271	64.3339	61.8537	41.4938	41.4938	51.2213	50.33	56.141	53.5961	47.9539	54.8879	52.2125	41.9306	51.2553	48.0151	40.5081	40.5081	39.9162	36.3557	34.6271	43.2404	37.2482	43.1552	43.1562	40.9048	39.3385	43.1414	48.1342	48.1342	43.4751	38.619	39.3974	40.1791
60.9419	58.3936	59.7765	60.8832	58.9938	45.1765	64.5571	58.2877	64.4573	64.6106	66.9871	55.3497	57.6953	64.8134	62.0055	57.6126	59.8255	60.5591	48.2403	51.8987	52.8817	53.5129	58.3648	39.3227	54.9238	38.8045	47.8479	41.5169	37.3095	42.8195	52.1862	32.2452	53.4867	49.3097	48.4706	43.3392	44.0217	50.5714	51.2003	36.3143	38.0702	49.8336	38.131	40.7933	39.0988	40.1126	36.1423	41.5509	29.9701	29.9701
57.8095	60.8408	60.9416	63.3458	60.7912	58.8797	51.7651	64.4771	64.4771	60.4721	61.7729	64.4107	59.9971	65.1858	63.3524	56.9865	47.808	48.3349	63.5089	54.7801	54.7801	45.7177	57.2453	55.9838	52.2493	53.4257	52.9793	40.4953	52.2166	49.842	53.5375	49.8183	42.3199	36.443	40.4875	45.4771	46.7658	48.0164	41.8318	49.3072	44.6936	42.219	43.9753	38.4828	40.8172	36.2527	35.9918	36.6894	35.4725	27.7343
57.9379	58.2856	61.009	42.1109	58.5161	57.9644	52.6365	64.437	65.4193	63.126	62.2676	61.4219	65.8339	64.2143	65.8963	63.5982	64.6595	64.587	60.3652	56.6938	54.2844	57.043	58.5727	38.8822	38.8822	57.1965	38.9223	44.716	54.8533	51.2255	41.5434	50.8105	38.1437	42.272	41.2343	43.0649	34.6491	42.9715	43.2808	37.5437	46.4684	41.6515	38.9781	41.101	44.1104	34.1915	40.9553	41.7949	40.8442	44.0362
44.5525	58.3907	59.454	59.5028	49.3642	49.3642	43.4227	58.8147	58.8035	62.9754	60.2579	60.403	62.1935	63.3071	63.3247	63.3719	60.9016	60.9016	56.8104	62.1579	59.3399	63.3301	57.9122	58.3765	36.4315	48.6428	50.6472	50.6047	47.1309	49.4227	54.7944	42.2085	41.1375	49.2226	44.6696	44.6696	35.0508	41.4461	48.3466	46.3829	40.6304	41.4668	42.4333	40.8198	38.4326	45.5768	41.4342	41.4342	40.9114	42.1468
51.613	51.7863	60.7209	60.7526	64.4639	60.3722	60.7443	59.4258	57.4691	58.0557	61.4587	58.8225	58.8225	64.1682	62.8613	61.371	54.1334	65.8926	59.3787	59.7567	60.9688	51.8587	48.1669	47.6768	58.4694	55.9911	38.1295	33.3182	50.737	35.0568	56.1616	53.5242	38.1831	38.0046	54.4639	42.3419	39.8232	41.1589	38.753	35.7499	38.1504	47.0423	43.2862	46.9209	39.123	46.37	41.5524	46.0798	46.0798	40.7655
51.0157	35.6771	43.9817	47.8807	60.6463	58.2515	64.3851	50.971	50.971	65.4896	63.0972	58.9639	63.2525	58.3441	61.8335	63.1094	61.8263	60.5015	58.0926	54.3252	54.3252	59.5236	52.8254	49.5475	57.061	59.7551	57.2402	55.8655	52.1012	52.3906	46.3387	36.9754	50.2707	48.7817	52.1741	54.9456	47.8744	53.117	55.8291	54.4456	52.194	54.9983	43.067	35.9234	38.7468	42.2251	43.1691	43.0832	43.9725	38.3655
54.8066	49.324	55.4636	48.8067	51.1121	44.386	53.1247	53.1247	57.8273	57.8545	59.3059	58.735	58.735	62.0999	56.6254	63.1158	61.6882	59.3861	57.7845	59.282	60.7542	56.4482	59.6356	59.6471	59.6471	49.659	56.8559	54.5311	57.2888	53.2603	38.5913	54.6206	40.4581	57.3404	57.4993	47.9447	55.5857	51.9494	51.0553	43.9976	57.298	54.2844	56.0219	54.1567	55.9822	47.2644	45.5215	53.1586	53.1586	41.3409
42.9502	40.9899	46.8293	56.7551	55.3082	56.7435	51.6704	48.6458	62.0022	59.5668	52.6479	53.5267	53.5267	57.0972	63.176	46.8878	51.7668	62.0829	60.9709	60.9709	59.6839	57.0818	42.8741	52.0946	45.2776	54.0542	41.0948	56.2027	54.6664	54.8698	57.0105	57.0105	43.2813	49.5272	51.9285	50.2706	45.3042	56.9556	57.0631	54.1304	51.6884	50.2333	46.4088	46.4088	46.2125	47.7723	53.597	48.0411	45.5388	33.9604
50.2781	51.2235	54.5523	40.883	57.8534	59.7004	48.6913	45.7109	55.6101	59.3621	53.5697	59.4705	59.383	51.6232	65.457	62.724	55.9191	59.2212	57.6896	60.9856	57.1534	48.6084	39.9772	46.5087	52.3441	47.3076	56.2635	54.5977	55.5976	41.2402	43.9552	52.2396	50.7564	38.2712	55.0852	52.3368	44.7331	38.8883	49.4036	47.0405	42.2722	47.752	45.4672	44.0095	48.3976	35.8884	43.1007	39.2423	35.8765	43.899
52.5886	50.1876	55.9229	57.3743	52.6039	50.9564	55.7509	55.7158	57.7563	63.9533	63.9533	64.1206	61.4612	63.7698	65.2653	66.941	63.7009	50.6061	64.5298	63.2094	61.775	59.3492	59.3492	55.0585	55.0629	54.6112	57.3402	46.2374	38.1351	49.4143	43.5948	43.5948	52.1661	53.1038	53.5408	52.1823	46.4183	37.055	45.0271	49.6583	45.6449	51.2049	48.038	48.038	41.1646	42.9399	47.9981	47.1793	43.049	49.7497
54.6019	57.0353	57.0353	59.9155	59.4835	58.817	59.6188	57.919	54.3748	62.6549	65.7672	65.7672	63.4213	64.1542	64.2948	57.4038	62.366	60.8846	60.896	60.8225	49.3851	49.2285	62.2749	62.2749	54.7513	51.0285	51.0346	56.327	49.4941	46.3631	46.3631	44.8626	42.9218	55.9365	55.8827	55.8827	37.4326	48.7234	39.54	53.8889	52.1519	50.8518	50.8518	52.3009	52.2813	45.6445	48.016	48.016	45.4325	48.614
53.2735	55.4911	42.8223	56.9497	54.061	56.4416	49.5014	60.9368	53.2156	64.451	60.2718	62.23	65.1448	63.73	61.3858	67.0146	61.4093	63.0333	63.5488	54.5664	56.1544	55.8484	56.7607	55.7765	33.631	48.8361	53.2594	51.9616	54.9072	52.6606	49.9243	52.3308	52.2774	54.7373	56.1651	47.0963	53.1402	53.1402	54.6542	36.9487	44.0428	51.9673	48.7356	49.5753	53.2704	57.2831	51.3542	54.6453	49.4425	48.6787
56.7825	55.3247	55.3247	55.874	54.1461	54.9923	51.748	45.0779	56.8504	44.4929	60.2056	58.7296	56.4043	58.175	58.175	60.5863	61.9262	60.4638	58.1061	45.9413	40.342	59.7423	57.1489	46.3714	57.066	58.5566	58.5566	53.7397	55.0382	50.8948	54.7109	52.3421	47.2965	59.7547	57.3995	42.9533	44.7938	44.1232	44.1232	44.8052	46.4484	48.446	44.2502	39.4199	57.1346	51.3415	50.9912	47.3772	47.5011	43.1688
40.9138	39.3272	55.6213	44.598	50.9658	47.6382	52.6577	55.4779	56.4272	46.8002	51.5846	55.8249	61.6571	61.6571	62.778	61.7888	60.7033	56.5153	56.5153	59.4301	56.544	55.0987	57.9604	44.6462	47.8428	47.8428	42.9793	39.8846	50.828	53.418	53.418	56.1534	53.7959	47.3114	47.9998	51.1234	55.7107	55.7107	54.5457	47.9747	43.5657	39.3791	53.2522	50.818	53.5606	49.5394	42.355	36.4429	47.2228	47.2228
48.7706	54.0535	54.0535	55.4494	62.0601	56.562	51.922	57.4347	53.2534	60.4326	56.6772	61.3994	58.0207	53.4655	53.4655	56.6674	59.4247	54.2563	54.2109	58.5431	48.7449	47.6813	44.6728	44.7232	56.2056	47.9486	47.9486	36.1517	53.7007	43.4377	50.0078	50.8663	44.0977	43.3747	51.7797	50.2745	51.6245	47.9718	47.9718	39.2497	36.8564	38.5697	34.2354	42.4528	39.1478	39.2467	39.1887	42.4345	44.0184	40.8812
57.1528	34.0373	44.536	56.9984	58.0264	51.8496	50.2557	52.9152	54.2816	54.2816	54.2581	63.2201	60.4553	58.9674	58.8777	60.4706	49.4923	48.7106	62.0555	54.8836	58.4662	58.4662	55.9596	53.1824	48.4779	39.4201	35.678	53.641	30.3562	44.7106	49.8967	44.1756	41.8695	41.8695	36.2743	39.4774	38.8702	47.9476	37.0224	39.1692	40.5429	41.2281	47.0963	41.3083	43.0887	43.0887	43.0731	46.2645	47.9725	50.8179
59.26	55.6605	57.4661	54.2812	64.5062	55.7083	54.2158	52.7259	56.0153	61.2905	59.867	57.3993	58.9843	63.5888	66.6208	59.025	65.0868	61.9781	55.2832	51.0579	60.7926	58.3957	53.5134	58.339	56.2931	56.2931	54.715	54.6667	48.0038	36.9587	48.6188	54.8322	37.0443	34.5176	44.8518	38.8584	41.0488	50.0516	42.5566	30.6155	39.4104	38.6573	43.1894	44.784	44.013	46.1908	47.277	40.1496	42.3978	45.5657
57.0528	41.7394	58.3585	48.7552	59.5499	61.7255	63.0518	55.0323	46.2489	58.1103	64.2269	54.9792	54.9792	55.0557	58.8565	59.8074	54.3999	61.9097	59.5361	56.7717	59.7986	59.7712	58.3869	49.7912	49.7912	54.706	42.3395	46.3316	55.9311	39.9991	38.134	39.4701	50.8833	52.2108	38.8825	47.0541	47.0541	52.6307	38.361	49.4419	42.3888	44.7715	40.6809	41.3096	43.9237	47.8841	48.4174	43.2991	43.2991	38.5462
57.0118	42.6487	56.1315	54.7336	56.4789	55.0974	56.6736	59.8761	58.9552	61.3301	64.4421	65.3112	57.3857	65.5784	58.2706	62.3582	62.0171	62.0171	60.5266	63.3015	60.9981	60.7737	58.0892	55.6558	54.794	54.7684	57.3793	55.9649	49.4143	49.4143	49.8838	49.9132	47.0847	42.3551	39.9876	49.3622	48.5189	52.4661	35.1613	46.0663	42.2566	42.2566	42.5146	50.801	36.4717	41.5607	46.4084	52.2362	39.3189	38.545
47.9508	53.7973	54.7442	59.8838	55.2155	52.6864	61.7998	64.6632	66.9658	65.2035	63.906	60.7196	60.7196	63.1433	65.9384	64.3618	59.0238	59.7767	62.0224	56.4666	60.4057	58.6572	57.4737	53.3299	53.3299	47.9459	54.5905	52.3097	40.8322	48.5924	52.2598	47.1787	40.6309	52.377	52.4726	39.3613	39.3613	44.2764	43.0849	40.7781	40.9952	42.2555	41.6371	39.0034	45.0421	36.4052	47.379	42.6154	42.6154	38.6661
59.3818	48.6422	48.7296	58.3786	57.2736	59.132	59.6228	62.0334	61.4499	51.7002	65.2326	64.3662	65.5891	68.1643	67.0217	67.9486	64.3215	55.8021	60.5332	59.5173	62.1716	59.8684	52.8757	55.0417	55.0943	43.03	38.5548	52.3229	52.8061	53.8803	54.7004	51.9507	52.3658	53.7295	52.3201	42.5511	52.8133	40.1737	46.1071	44.4862	44.8929	43.119	46.4361	38.5566	44.0619	44.1147	44.9009	41.4122	40.6495	34.3255
60.9932	46.3308	59.8169	60.8953	58.992	64.7165	59.0612	59.6598	64.3896	67.1772	66.0075	65.1111	65.1111	63.1945	67.1353	62.5179	63.0107	62.4557	51.7333	68.2785	60.9086	58.5041	57.1185	36.8929	36.8929	53.6184	55.9411	53.5494	54.5767	54.6381	51.4731	46.5118	50.9023	43.1859	43.6989	48.6724	48.6724	55.9307	46.4201	54.6144	44.0613	43.5139	43.3545	47.9812	44.2035	48.0742	38.8594	40.0785	40.0785	49.4648
45.2966	50.4105	58.2164	62.2246	61.0266	58.3021	59.9952	59.9952	59.1878	50.6434	64.8893	64.0012	66.2452	61.6685	68.2305	68.2168	65.4499	67.1746	63.8182	63.8182	60.9697	57.1914	54.2612	51.8292	52.1803	54.783	55.0001	37.0111	38.901	54.6676	44.7851	44.7851	52.5418	47.0342	39.981	36.4435	56.1299	53.7201	47.0056	48.5409	52.2505	49.5558	50.792	50.792	44.1383	45.7182	39.1521	42.5215	50.0421	45.0163
62.1953	58.5021	58.6091	57.2134	56.0541	59.1092	58.3682	68.3738	64.3844	51.7945	62.3435	63.9653	58.1417	65.4821	64.5676	61.6355	58.3646	65.7724	60.5086	60.5523	53.6473	60.9442	50.2155	41.0703	53.4658	50.2229	47.1472	53.171	47.6752	49.2851	39.3823	49.4636	53.3811	43.2664	51.7305	48.6958	44.8185	50.8194	53.2859	54.7174	44.6916	45.2466	43.4783	51.6476	38.7106	37.0279	41.2557	34.1346	43.1171	43.4128
54.2381	59.7689	59.6254	62.8229	55.6163	61.4006	65.7542	65.7542	70.6908	69.5802	66.3947	69.5717	63.2293	59.9631	65.421	68.1767	64.019	62.4821	58.2143	58.2143	52.009	51.1404	57.0968	52.5742	49.6084	57.2822	56.0052	56.0052	52.4587	54.8094	51.8488	54.689	54.5676	49.4957	45.6417	48.8236	51.8218	51.2425	52.1103	46.6449	53.6185	47.2347	58.2638	55.6024	42.8924	51.3922	40.1636	47.1912	42.5317	41.0044
63.3163	62.2661	62.2661	62.3296	61.1863	59.1943	67.2327	59.9174	67.2485	66.2873	53.5831	64.1725	69.6818	63.3626	70.8265	57.8189	60.7093	60.2242	60.9784	59.1377	58.5857	56.5	56.1829	54.9161	52.8967	52.1905	52.1905	45.5198	46.479	44.1149	43.3072	52.7774	53.8251	37.2651	53.7626	46.6838	49.4513	54.6982	54.6982	53.3252	54.6359	43.7607	50.9849	44.3188	48.0325	35.3431	41.7322	45.5751	41.7853	47.2237
54.4702	47.028	61.2211	62.353	58.2591	59.1	55.1721	55.1721	60.067	66.2255	64.0313	70.6514	69.734	53.1161	66.8212	67.039	68.2397	64.0765	59.2806	59.2806	52.2091	56.8192	58.4419	52.8654	50.4055	54.2225	54.3275	45.6511	54.9937	38.2124	36.3494	36.3494	45.3278	56.0439	51.0924	48.8711	44.8216	56.1909	56.3177	46.4119	46.4454	48.826	44.2725	44.2725	44.7507	44.0748	52.8225	38.2503	44.1414	44.9427
55.0493	52.8203	52.8203	47.6228	62.9246	62.8426	64.1739	65.8428	66.6732	64.8152	55.9234	46.8201	62.984	62.9253	62.9253	67.784	65.4821	62.04	55.239	60.9191	58.983	60.4803	52.8237	57.2041	53.1668	55.6404	55.6404	58.4068	54.1724	53.3652	38.5639	53.3557	43.1845	33.7857	54.7034	50.9879	50.9648	49.4395	49.4395	38.9044	54.7215	37.5447	40.7061	44.1302	45.0748	43.9688	45.5849	40.7068	44.7573	42.664
52.7045	54.3442	57.3153	60.9227	60.449	63.2281	64.3889	68.0381	65.8033	64.4866	63.9382	64.4165	64.3854	65.4626	64.6776	61.8859	62.2981	66.2691	65.5242	59.5634	57.2298	52.7503	57.0838	54.2019	50.3723	54.1904	44.1249	51.8058	48.798	54.6567	53.269	51.8132	52.2665	42.9424	46.4734	52.4003	56.1267	50.9724	47.0088	43.5975	50.909	49.0069	43.2965	36.3324	40.778	44.2102	44.9117	41.8801	42.6173	44.9238
57.9959	51.9897	51.9897	58.4695	55.1589	58.1094	63.01	65.7947	56.407	69.4218	61.644	60.0655	66.1486	65.2434	65.2434	65.3786	70.879	64.3983	65.7751	65.6562	61.1419	61.0764	44.0753	58.0806	55.0506	46.0346	46.0346	45.517	44.5449	49.4977	57.4065	49.4863	52.0002	51.7137	50.9028	46.6384	41.7893	53.2686	53.2686	46.0631	51.204	54.7945	57.219	53.8018	54.7751	50.7597	50.7597	48.166	41.8487	52.0506
57.1553	57.0388	57.0388	60.4247	50.9369	47.3834	58.061	60.4965	62.1211	62.1211	50.0244	58.4485	65.3654	57.4262	57.4262	54.0873	63.8409	67.1242	67.1934	62.3874	63.3174	63.3174	54.3167	45.8639	39.2122	57.4159	57.4159	43.813	41.4736	50.7457	41.0512	56.8947	59.7553	59.7553	58.1567	56.6609	52.8362	29.1651	29.1651	54.3113	41.7556	57.2463	41.1359	47.4166	43.4593	43.4593	45.0936	43.4948	45.6958	37.7433
46.9402	52.672	57.4275	55.1669	64.6969	51.6643	42.5024	43.8654	62.9835	60.4287	62.8752	51.0202	61.4846	57.727	66.8812	64.4894	51.2247	64.4356	52.384	46.8927	57.5524	51.6709	61.9448	51.901	52.6701	57.1723	53.2992	42.8723	51.729	45.5808	49.5402	43.7724	42.8451	52.7371	52.7967	58.6345	52.8586	54.3963	57.2569	54.4502	58.3195	55.2306	52.9871	55.3775	56.4253	47.3437	42.4552	48.8962	42.4278	45.7439
60.9458	54.2652	49.5653	53.6596	59.0189	59.0189	63.2973	66.0036	67.2903	65.4041	69.436	61.5624	60.6339	44.4386	63.4135	59.1533	63.0748	63.0748	56.7332	53.7915	61.9093	59.9147	43.525	54.4452	54.401	51.2499	51.9533	47.303	45.6759	50.2217	42.2694	51.9464	53.5266	49.0786	51.2174	40.5063	56.3232	53.5844	52.1173	53.6633	54.875	55.7913	41.4005	57.5252	56.2126	49.8299	36.6424	54.1719	43.5201	50.1196
55.9648	54.0987	55.6663	46.1545	45.1445	66.1549	64.9138	63.2521	67.0499	64.3167	64.3167	63.4814	65.4233	53.2839	59.0489	65.7831	51.6288	48.5478	46.2543	43.8311	62.4133	60.452	60.452	52.0109	55.7594	44.6331	55.6349	53.3067	46.0337	53.3874	45.7398	44.8626	51.1105	54.7795	54.7795	53.7835	48.1298	51.9307	53.4578	55.7116	52.7925	48.1244	54.7883	55.1405	50.1992	49.0315	49.0315	45.6666	47.2121	43.677
55.2168	57.0482	54.3723	60.9766	62.373	62.373	64.1769	54.8927	64.3857	71.0013	67.425	64.3919	68.6091	69.8996	68.382	69.8542	64.0289	64.0289	66.2578	66.1851	63.0114	62.0267	63.2822	49.9754	47.7487	45.3155	55.0983	44.9374	47.1408	54.7476	51.1251	55.1244	42.3944	50.546	45.8551	55.8345	53.9335	45.1638	46.793	53.8434	52.6455	53.5848	51.1914	51.4691	42.4733	39.5784	52.7806	49.6644	34.279	45.9459
57.9421	55.7699	57.1478	52.0607	48.0758	52.6728	62.8464	68.6293	54.2787	54.2787	70.9184	64.424	63.1169	51.6545	65.822	61.7068	61.7068	48.1846	55.9843	62.2362	61.0437	61.0437	54.4658	44.747	55.7663	58.5487	52.3186	44.7673	44.7673	46.5731	48.7565	48.9179	44.6561	44.6561	58.6091	46.5193	48.3873	53.1181	55.0246	54.6794	54.6794	50.5854	55.2666	53.5306	54.7994	53.5282	43.5128	48.1632	50.115	42.5999
63.4946	57.1635	51.9567	65.8504	69.5473	69.5473	49.2138	62.2987	55.825	39.2082	53.328	65.7976	70.7793	67.1538	65.7614	69.4323	64.8318	64.8318	60.6159	51.0585	49.7551	52.1004	51.2725	52.1558	48.0496	48.8192	50.3568	52.7825	39.7695	44.8383	46.4512	52.2824	52.2824	56.2458	48.2545	49.0983	52.5682	54.9088	57.6622	58.7389	57.383	56.383	57.626	57.6281	57.6281	53.3633	48.2201	52.5694	51.2094	41.8243
48.5565	46.3672	57.0377	45.4697	55.1555	63.5776	64.5323	67.2456	58.9009	58.9009	65.308	61.9973	60.6293	63.8086	63.4707	63.1308	63.1308	54.3313	57.4459	55.8328	52.7435	57.5622	61.2481	48.1901	48.1901	54.2494	41.0828	62.3893	52.7413	57.6202	48.0454	47.3692	45.7485	48.9422	55.8988	40.491	40.491	52.146	49.8037	55.872	46.6218	54.4741	50.6154	47.8087	58.1269	58.1209	53.3585	51.0269	51.0269	53.8253
47.8542	53.0461	40.3852	51.7551	46.1238	56.4963	45.0618	67.1542	67.1542	65.2115	51.635	55.0987	68.4535	72.2611	72.2386	68.5518	51.6511	64.0408	65.4632	60.1081	60.1081	63.5018	48.7172	55.9227	60.3634	55.0974	50.342	47.9833	57.4839	43.9053	47.1494	50.4179	50.4179	45.6563	49.5764	50.3889	49.6219	50.5016	53.4727	52.0629	45.2934	46.0056	55.294	54.8533	54.8533	53.7504	50.9509	50.9952	47.1893	39.6058
50.7826	48.4265	36.4042	44.9039	27.424	63.8144	61.2934	42.173	39.8455	55.806	66.7051	64.6113	65.9547	69.7327	59.0698	59.0698	63.0005	48.1629	61.6297	38.3143	55.2321	66.0666	58.1987	59.6833	58.1636	58.1698	40.4388	40.4388	50.966	53.321	47.2071	50.3964	51.9407	55.052	43.0968	52.4928	48.6716	47.5463	49.5237	49.5237	42.4788	40.7819	43.5735	47.4793	41.417	47.5616	44.3251	41.8566	42.0293	44.1179
48.565	50.3143	49.576	53.9065	47.4009	59.6566	54.2468	63.7285	56.8063	67.4277	66.098	65.7696	65.3405	61.4293	60.634	63.8434	72.1879	74.6085	70.9984	59.2544	62.1886	54.7645	57.767	57.678	63.7218	58.167	58.0469	55.5737	54.166	54.1174	55.5193	47.2689	47.2689	42.9542	41.025	55.1985	52.4269	52.5683	55.1889	49.7495	55.2369	44.7026	51.0955	50.5224	50.5224	49.8633	52.4279	51.1655	50.2978	47.8483
50.862	44.2524	45.6208	45.6208	53.9701	56.3244	58.7365	55.2629	49.7056	46.8349	50.916	64.7106	69.7387	50.9774	64.5502	64.5502	60.8607	66.0804	71.1983	57.0548	66.2311	60.7066	60.1464	61.0623	57.6326	58.3405	48.2136	48.2136	51.1462	52.7621	59.9019	56.9934	56.123	39.405	56.0739	46.3762	53.3593	46.3467	51.5037	51.5037	51.1906	48.1851	54.9145	53.4254	52.0086	42.4038	53.0327	51.9879	48.8193	53.4731
41.7081	37.5711	45.7805	48.1232	53.5072	52.0193	53.3282	57.1975	51.1845	59.6511	55.0593	67.281	53.4672	50.5938	63.6356	58.5074	61.3901	58.4097	66.1571	67.2632	61.4848	55.2283	63.7839	55.2842	53.8474	48.7863	54.392	58.7261	51.9372	39.2958	50.978	35.7086	41.5278	50.3813	43.8885	40.4016	53.3471	52.5887	51.2839	53.3877	49.4521	49.5195	48.2694	55.7876	53.8	48.2736	43.5253	48.0994	51.024	42.5213
35.3329	40.8529	40.7481	43.3429	44.913	56.5211	53.5746	53.5859	57.3148	46.9811	60.888	60.888	42.4633	63.2435	67.03	55.1045	62.8657	62.9916	62.9916	66.2026	67.2823	59.2357	61.0728	57.6195	59.0923	57.2651	59.9816	59.9816	51.2911	52.0017	38.3341	44.5224	45.1865	43.2671	54.7928	50.1464	37.0042	51.0693	38.4239	38.4239	56.5395	46.7123	51.5005	45.2132	50.0994	40.2685	42.8822	40.9176	49.1297	43.4402
48.5097	35.2259	32.8663	48.0905	44.1027	56.231	60.0874	55.8377	57.6114	58.1946	58.1946	50.2698	66.1724	65.0163	54.4471	47.6032	44.3827	58.3773	43.0748	62.6889	61.5847	48.6667	48.6667	54.4337	56.0609	56.7262	59.5955	58.4277	49.7728	51.3247	63.6411	47.3367	42.8627	52.4217	52.4217	49.5095	38.1539	49.7114	39.9995	51.1171	38.4782	50.2978	37.1247	44.4797	43.252	47.3212	47.3212	38.5725	36.7512	51.4011
39.3668	40.0792	40.0792	50.924	51.1044	49.7305	47.3251	53.89	57.7905	48.421	56.5482	57.522	58.8935	51.3486	51.3486	59.8785	51.3313	61.4092	58.5973	55.5161	66.0701	67.3482	59.2108	51.956	69.6388	59.9394	59.9394	60.2153	56.5382	50.6421	57.4003	45.7387	33.9297	41.5198	52.3603	41.3278	50.5546	40.2041	40.2041	49.7083	50.149	47.8869	40.5852	38.0037	37.9954	44.4689	38.9483	36.2086	42.519	44.9734
51.2677	43.4217	45.8437	40.2718	41.4962	52.9212	52.6272	46.6495	56.3696	58.8368	58.8368	60.2685	59.9542	59.8998	59.3101	62.1566	66.2586	60.9623	61.3605	62.3747	66.0405	68.319	68.319	66.276	65.0065	55.5816	60.1768	48.8929	51.2371	61.1391	60.1898	46.5869	48.0904	39.9045	39.9045	49.6441	53.9037	45.9389	52.7259	52.7678	49.9186	53.7875	47.6099	52.6174	42.6843	38.2151	38.2151	37.2912	45.0783	43.5883
48.0498	41.016	41.016	47.371	40.2718	40.435	45.2892	51.6256	56.3825	53.6104	41.8405	40.0226	60.0032	39.8713	39.8713	55.2203	54.3776	52.9699	61.1555	59.8022	59.8232	53.7602	59.8114	49.917	51.5132	59.9383	59.9383	61.1626	46.6226	61.0233	53.7897	54.5799	46.3642	50.5871	57.6318	50.4264	41.7683	44.2997	44.2997	53.1288	50.3205	51.6597	43.7024	45.1839	47.5632	42.6446	47.8975	45.6434	48.2922	40.4893
36.5006	40.0557	51.6797	48.8324	43.5248	46.0295	40.9422	45.1517	44.1871	59.0204	59.0204	51.4474	54.6597	56.1402	61.1897	52.9331	44.8157	52.1862	47.3036	58.4702	57.7734	55.4618	55.4618	62.3466	62.4143	62.2316	61.254	51.4143	49.003	61.2693	45.8659	48.2302	58.8391	52.6225	52.6225	39.5042	44.7952	36.185	37.8551	47.4036	51.1971	43.5181	46.6388	35.6387	49.3115	47.965	47.965	40.4701	41.273	45.3316
36.4235	37.1308	37.1308	41.2728	49.8466	52.8724	51.4154	52.9113	56.5222	43.6273	54.1029	56.4409	57.4072	53.9094	59.8799	56.9387	54.3885	48.0737	62.3082	65.9041	58.4118	56.3105	58.5297	60.0037	58.3641	59.8482	54.6525	49.1386	62.7333	58.7501	43.1281	60.0733	54.6035	46.1588	46.4519	41.5796	51.0302	44.1301	45.7559	47.2399	34.7349	37.7912	47.334	45.0934	42.233	45.6726	44.0426	36.3409	38.8723	42.7407
41.6579	42.4736	43.8863	43.956	46.057	45.8525	49.6639	44.2345	48.7397	43.5411	45.1432	61.2645	56.3088	49.8479	54.5457	46.4336	63.732	59.723	56.9358	59.7057	59.2866	59.8389	52.3382	62.6726	62.6799	62.5584	54.7263	59.7021	60.7787	54.6025	62.2391	65.1567	59.8601	56.902	38.8245	53.8083	52.4977	54.8932	54.0259	55.3943	50.2149	51.2503	41.318	53.0498	40.971	43.7995	43.7247	45.5905	36.3221	44.1043
37.0928	43.4191	39.4646	43.38	50.1867	50.1867	50.0862	45.7344	44.2267	54.8116	52.5175	52.9746	56.4962	61.0951	52.0823	56.1071	61.4652	61.4652	65.168	57.0164	65.9719	68.7613	66.054	68.5039	65.6317	69.8742	64.3867	67.5145	67.3921	67.3921	66.4326	58.5229	51.4688	59.0063	50.4709	63.9845	62.6209	31.0883	31.1233	56.2654	55.3152	55.3152	55.204	37.7485	33.7047	39.5882	38.6301	37.9314	35.7974	35.7974
36.3992	41.2421	38.8595	45.3004	49.2604	49.2604	42.687	50.3006	52.8176	53.9607	50.693	59.0643	60.2982	40.0068	56.4212	56.952	61.6545	57.0936	52.3479	53.042	66.2715	64.7398	68.6968	66.1368	66.1368	62.7296	69.8469	67.5851	67.4292	67.4292	64.696	66.0947	57.7939	49.5441	58.3601	49.8421	49.8421	43.4729	40.7025	48.9767	52.554	50.1799	47.5162	35.0383	45.057	45.0512	45.1634	39.7274	39.7274	38.9702
40.9426	39.5558	41.9895	44.3303	44.9931	37.8179	43.6213	48.3657	44.9579	45.2336	53.87	40.1935	52.7513	57.6914	56.4128	55.9745	55.9745	53.6696	57.4705	59.9068	61.2312	60.9345	52.9696	66.0918	56.3874	65.0085	59.5174	52.6687	52.6687	60.38	66.1061	60.2985	63.6496	65.2071	64.9664	55.4588	60.2424	54.929	52.6903	37.7682	37.7682	52.6412	44.3766	36.1548	31.442	44.439	42.0838	39.0118	27.8222	38.5726
35.644	39.5724	41.6542	40.2214	39.4246	45.093	45.0713	42.6514	47.7855	44.1235	38.9048	44.2466	44.2466	53.5549	55.076	56.3998	54.6097	61.6085	58.8538	60.0549	60.0549	60.2841	63.9816	62.6954	62.3983	55.6502	56.3151	50.4917	57.3996	58.9914	62.9344	61.8202	55.0081	62.875	53.4189	57.7996	57.6312	59.1989	46.7153	55.5222	51.7801	53.1553	48.926	49.252	51.5182	41.9753	NaN	38.9322	45.6783	35.084
33.8652	40.4551	39.8139	38.9196	42.6648	44.0859	42.7175	47.2302	34.3739	49.3308	52.9595	47.4114	57.8056	57.8056	60.1863	50.7414	62.68	47.8595	59.5917	59.9375	60.0201	61.7693	62.6401	63.7802	59.6267	59.6267	62.5878	63.479	62.3984	52.163	55.5667	67.5324	61.001	61.774	61.7064	50.8041	48.2925	48.2925	45.2033	48.3101	48.4022	51.7937	46.1193	35.7155	35.7104	37.5407	48.9859	43.8838	39.0787	39.0787
43.805	38.0696	41.2852	32.7065	36.682	48.2088	46.5498	44.5167	51.7993	47.5255	51.6089	51.261	51.261	51.3264	55.4581	54.9311	48.3108	53.9141	62.6387	62.5666	62.6406	59.4477	60.426	66.5021	66.5021	67.6958	60.1783	69.1068	68.8873	65.4246	67.5939	67.4728	65.1879	62.9036	62.8472	59.2114	59.2114	57.5064	55.2923	53.6723	44.4057	56.4346	51.9351	46.6053	47.9144	36.2614	39.7918	42.9085	42.9085	33.3577
40.3745	39.5213	38.7738	38.7559	39.5949	34.8719	44.3103	40.814	37.7282	48.7121	44.0851	53.8766	53.8766	45.1196	47.5417	58.7902	46.6938	54.5712	66.4179	66.4179	65.0112	65.1748	63.7057	63.2977	63.2977	71.0429	70.0084	66.327	68.99	65.2666	63.4528	63.4528	66.4362	66.6414	64.0601	58.092	58.092	52.7125	53.9579	46.1569	53.215	37.8565	47.999	47.999	45.2067	41.2	42.7675	39.7968	43.3916	37.3671
37.2193	41.8569	38.2747	38.1132	37.2623	42.7159	37.1072	37.8654	50.1613	48.4342	54.2151	52.9721	52.9645	54.1177	57.3592	57.6704	48.4155	49.1242	53.8215	56.077	57.138	58.5971	62.4448	62.9407	62.9101	64.8768	62.8429	67.5928	57.2591	67.5858	67.6201	68.8333	63.2644	63.9167	65.4162	61.5552	62.8423	56.3326	53.7979	55.1403	55.4495	54.2255	45.3477	45.7635	45.1838	38.1306	34.314	33.2635	36.7622	33.918
39.7914	25.2361	28.6841	36.4675	42.079	46.7793	45.4425	37.394	44.4473	54.3014	55.2761	48.6815	51.6645	49.7303	45.1748	56.6905	57.8895	51.4636	59.6245	62.064	61.1048	55.6064	65.1921	66.2351	63.6455	66.5038	64.9058	68.889	68.7607	65.3032	65.3003	62.5324	58.0979	62.9387	62.5051	57.1535	56.9897	49.0017	60.4929	57.9703	57.7773	52.7074	46.1261	48.0256	38.7331	39.1367	39.1799	42.9539	48.7481	43.1085
42.2935	39.7916	39.7916	44.8779	45.0052	39.6769	43.6445	43.6445	45.118	41.7756	38.467	38.467	39.041	55.3423	44.2921	56.0039	56.9238	52.4714	60.4892	52.4796	58.5174	62.7719	68.6267	68.6267	68.8903	65.2137	64.1418	61.9435	58.9542	62.0311	66.3057	66.2826	67.3178	63.9449	59.6457	55.7949	62.8592	54.3311	55.6842	54.342	43.8858	50.6949	48.4419	34.5428	35.7105	39.8203	40.4537	35.9454	39.0936	42.9791
34.9007	42.5201	41.7005	42.584	48.3669	41.1923	42.8021	42.7098	51.1301	41.8387	38.3036	51.1366	50.3729	40.7927	47.5496	56.8528	53.8592	50.7263	53.8696	55.5588	61.2267	67.4593	67.1925	58.698	68.8595	70.1481	67.524	65.0107	67.352	68.9201	64.4345	66.002	48.8075	66.323	60.2895	61.4866	61.7662	57.6697	57.9335	58.0775	52.2377	46.9105	46.9105	50.5983	44.4984	47.4626	42.1626	42.8917	32.8734	43.0924
48.61	36.3282	35.7207	41.0424	33.1546	38.8657	39.4531	41.9291	50.1526	45.0932	45.0932	48.8207	52.6337	56.4071	54.9733	56.4714	60.1717	58.4818	63.7356	54.4149	65.0996	62.4862	62.5334	68.9676	71.2479	68.95	67.2688	67.1379	68.8896	66.3881	62.0855	62.0855	54.5695	67.6201	58.0667	61.5906	59.0193	62.3912	62.3912	55.1054	53.0889	54.4137	50.8371	46.104	44.4474	45.3248	41.3422	42.2406	48.0796	41.5502
46.2397	43.5806	40.4435	48.714	41.1253	42.5196	43.3486	48.6905	50.4534	38.5388	36.7986	42.5597	52.8423	56.3868	56.6987	56.6987	58.9784	61.2801	63.6538	53.8089	61.3587	63.9985	62.6325	65.1203	67.7061	64.0225	45.5588	64.4032	65.9451	65.2187	65.2187	64.2028	65.2149	62.4422	62.543	59.9691	57.9467	56.7003	52.2957	49.8202	41.365	43.0492	43.0492	40.5826	45.2761	43.6411	45.5027	35.9276	36.0952	39.9117
38.4922	38.107	39.7226	46.8105	32.1484	32.7132	44.9975	44.9975	40.358	40.2817	38.4364	47.1485	48.1537	55.1968	51.1703	52.1756	56.5064	56.4792	56.6969	56.6969	55.3153	60.2863	63.7694	51.4892	63.5638	64.8395	64.8395	66.527	66.5165	62.8792	60.2727	59.2189	64.0801	61.7074	62.746	63.9865	49.0571	56.7742	56.7742	53.9526	52.9354	46.8539	46.2674	46.2674	35.6534	40.3248	36.5869	33.4611	43.7523	40.6056
47.6391	39.7224	39.7224	42.8304	46.3368	39.4822	44.2709	37.2607	43.3694	51.4793	50.4347	45.9139	52.9456	53.998	53.998	44.2298	52.0942	49.0727	58.875	60.3393	61.254	63.7191	52.6855	62.409	67.7457	58.6523	58.6523	66.1829	66.5603	64.8977	65.7269	61.3707	60.0584	56.2035	62.9143	56.0572	51.4343	47.5328	47.5328	50.8602	42.1094	44.5683	47.9284	42.8532	39.8361	38.3104	45.5992	47.6034	41.9544	46.1893
43.775	41.7068	33.3697	45.494	41.9887	38.1745	46.8212	34.1063	42.9991	42.0925	42.7202	47.548	47.4592	54.2646	53.102	48.298	48.3708	59.141	58.8389	60.8514	56.2009	58.644	63.7617	58.6551	61.6562	61.4937	59.1195	57.3016	59.501	63.694	51.5332	63.8568	56.2848	55.4663	50.2467	47.3217	55.498	55.4913	46.0609	37.4681	41.2259	47.7317	46.1929	43.6948	46.9687	39.0083	41.8508	38.3173	39.8975	33.4286
38.025	42.7348	42.7348	35.6388	44.1317	42.7452	42.0521	40.5927	37.185	37.185	50.4757	47.7091	45.1143	52.5588	52.5588	41.8011	49.074	56.7305	49.9684	58.9187	52.7587	52.7587	47.9192	61.3061	64.0952	62.4022	62.4022	65.055	56.4883	63.969	62.8302	61.5557	60.3854	60.3854	59.0184	57.8946	54.1539	49.0302	49.0302	55.5754	54.1392	46.0519	48.9278	43.0578	40.7238	40.7238	36.7163	38.946	39.1293	41.4577
42.5919	34.656	35.7421	33.4513	44.5373	43.1337	32.8962	42.125	32.6045	32.6045	48.1901	47.9378	45.6747	39.6486	50.3904	53.9406	49.6096	52.6593	45.1427	51.8865	54.2816	47.7481	57.0497	60.1177	62.9579	60.4979	57.1153	61.5639	54.0704	60.4175	60.4896	59.065	49.3636	49.3636	54.1183	55.5513	51.3711	39.942	55.5873	50.3683	43.659	41.7673	47.5581	32.7879	40.5499	41.5344	43.0284	35.9986	40.0622	39.2162
35.6726	48.9887	38.0692	43.5532	42.6203	42.6203	45.3418	37.3776	32.5242	44.1365	34.9166	45.1686	46.0878	52.9906	52.9906	50.2346	52.691	52.6901	52.8425	53.8433	56.5973	59.0943	60.8831	62.3073	59.9472	60.9001	60.9001	59.5326	62.9197	65.3538	63.9219	66.4022	61.8966	49.7721	48.4293	55.2274	46.1137	40.9641	40.9641	34.3291	38.5771	45.8878	39.8512	40.7325	49.6686	39.9582	38.0737	42.5889	37.1802	27.2171
47.7627	38.2323	40.4954	42.745	39.0318	27.6613	36.0415	38.2318	36.0498	36.0498	41.2935	35.4969	42.0989	38.0201	45.8754	50.3984	56.8152	56.7054	57.6711	52.2065	57.5878	57.5878	58.6591	58.5417	60.8636	59.9478	59.0611	61.6062	61.6062	54.7881	55.5499	57.8735	60.3246	60.3246	54.3451	51.4335	39.7571	41.2675	48.3827	50.7838	46.2307	40.4307	50.4547	45.2616	45.3804	45.3804	36.7866	48.1354	42.4314	40.7836
35.7124	34.0447	29.244	29.3373	41.8342	41.2467	41.3873	48.7265	48.7265	48.8705	47.8705	44.0215	36.0772	52.8214	51.5499	50.1895	48.9253	48.3063	54.0743	54.165	54.165	44.9118	56.5906	61.5947	61.4021	50.8177	56.2581	59.3678	58.0995	52.5268	60.3956	56.7499	56.7499	56.7763	51.9358	48.1153	38.6636	45.1546	41.4661	49.1691	46.1457	44.7268	43.1799	49.1172	43.2139	37.5259	39.2411	37.6418	42.9676	40.7977
44.1257	37.5892	46.5238	44.51	37.4301	37.3854	28.4662	38.2626	37.4534	36.7246	33.2924	37.2469	37.2469	50.2222	32.5491	47.2754	42.6059	48.0224	57.7408	47.4906	52.4551	54.6492	61.2608	62.8164	62.8164	49.1309	53.2499	55.2222	52.264	57.0242	46.0466	55.2914	52.8763	55.6451	51.6811	51.7974	51.7974	53.0775	42.0896	41.7418	36.3292	48.176	48.2347	40.6756	43.7003	38.2161	36.9391	39.9466	40.8394	45.4744
44.5544	42.5193	38.2478	33.3631	47.0822	45.9617	39.808	39.7891	39.7891	42.5674	41.192	46.3523	45.77	41.1248	41.7089	36.6342	44.2246	46.6823	48.7447	44.2235	44.2235	37.2398	46.7676	54.0991	48.0651	53.0461	54.0719	45.847	52.5408	52.5832	55.1264	37.4006	37.4006	53.0692	42.029	43.6538	45.2974	39.721	40.9869	43.6795	43.6795	53.105	46.146	51.3772	44.2998	47.1367	45.2536	46.2572	44.0028	45.4216
38.1413	38.9166	37.4289	42.6845	37.4171	37.6025	44.198	44.1969	45.0857	41.2926	40.6314	41.9377	41.9377	44.3307	38.6125	43.4093	51.5053	45.7235	52.672	41.174	37.2758	51.7283	44.2712	50.4057	50.4057	49.1481	41.4429	45.2637	54.0314	50.4428	51.7874	53.1523	49.4473	49.033	50.2604	47.5516	43.7916	41.5224	42.9191	42.9191	44.6786	38.9755	39.8794	41.4604	36.6596	38.2695	47.6979	40.6085	40.6085	43.0838
45.47	36.6505	40.5766	43.0449	45.4914	43.0558	45.7947	37.4507	32.8432	43.0755	43.6728	47.7535	51.7027	44.1083	45.4644	51.5842	47.373	47.8989	51.2191	51.2191	44.3496	48.8581	45.0336	43.6219	51.308	52.7384	55.0807	51.5713	51.5713	46.8621	41.6452	38.5863	40.977	49.0884	49.5102	44.4732	42.1368	40.5374	42.9575	46.2478	46.2478	43.0399	38.7755	44.4745	32.8658	41.4439	42.0604	42.0604	35.4387	42.3015
42.7231	40.8131	38.3182	39.3167	42.874	32.7642	38.9979	39.4985	39.4028	36.0233	47.0301	37.4782	45.0515	49.2656	43.7126	46.5178	38.9255	33.2027	47.058	50.9381	50.798	41.3878	47.5559	51.233	52.6568	49.3991	51.6896	51.6896	46.2464	43.8334	50.3446	41.5755	43.3874	53.0804	53.201	47.965	39.7387	46.5749	42.8949	42.8949	46.7827	44.4428	38.3545	35.7753	42.3057	41.9856	47.1282	39.9414	41.5349	40.7026
42.8774	36.7682	37.3439	46.9202	47.5008	45.6144	35.8384	39.3922	42.1625	34.8806	34.8806	42.8919	48.2104	41.0285	45.5934	47.0167	45.6518	45.6902	49.4998	40.2819	47.6369	43.7943	43.7943	50.7986	47.4304	39.6464	39.8977	46.8549	49.1359	39.3409	42.962	51.6693	38.3373	39.1617	39.1617	44.4223	42.9404	46.6662	43.991	47.2362	40.1698	37.7318	43.1292	43.0483	42.3995	39.4154	42.9513	43.6162	42.139	42.4325
40.5928	49.0092	44.2833	41.7776	45.162	40.4202	31.1953	40.474	46.8299	45.2166	36.7849	39.2594	37.3468	39.243	37.2978	40.315	37.9196	32.5253	45.0016	39.0374	40.8576	48.8501	52.7136	52.7136	48.986	42.9331	47.9651	41.2633	44.4977	45.1449	43.5094	39.3136	39.7359	35.0438	35.1177	35.1177	42.3999	42.3304	44.7398	37.6978	38.4369	43.4765	36.1365	43.4347	42.9136	45.7317	43.6622	43.6622	34.6695	33.9079
42.0398	47.0271	40.6116	34.0711	42.917	45.5779	39.2467	39.2467	49.2192	43.7547	50.6718	34.4758	38.9091	53.0814	52.958	57.6072	49.623	49.8077	41.8285	41.8285	47.4339	40.7937	48.9559	52.7673	51.2457	50.7074	49.8706	51.6898	51.699	38.5998	37.2787	37.2787	41.2776	35.5739	40.5411	41.4189	41.3282	43.7975	43.8182	39.3482	48.3174	47.8727	44.7338	44.7338	44.0727	44.1449	46.3941	42.4396	40.1499	43.0927
47.455	42.818	42.818	45.6063	39.674	43.6926	37.2931	46.6166	48.99	51.6963	48.8112	40.8724	43.5823	46.9474	46.9474	43.5491	41.4756	47.3692	51.6875	51.82	48.379	39.1617	39.1459	39.1459	39.1186	46.672	32.513	40.9141	51.7426	35.6956	45.1249	39.8651	37.4386	38.2829	44.6533	44.6533	46.9586	38.0778	39.1612	40.5295	39.9727	38.8695	38.2951	36.7981	40.0809	38.6928	36.3187	36.3187	44.5375	29.6184
45.9588	44.4549	49.3317	42.8096	44.1437	38.3219	38.8009	51.723	37.4054	41.2257	41.2257	43.5851	41.3868	47.3718	55.3851	54.0684	34.8207	51.3063	48.3514	48.297	49.8777	41.3022	41.3022	46.8534	46.4856	32.601	49.3013	35.585	38.2198	41.4031	41.4031	46.627	39.809	46.2819	35.7618	39.0936	43.4289	37.6062	41.5055	37.615	36.0415	38.3729	38.3729	41.7468	43.7228	45.9915	43.0556	49.3231	46.0145	41.504
47.9003	48.4236	48.4236	45.7253	45.1672	47.5907	49.0992	47.1033	39.0626	39.8874	37.4634	32.7375	32.8146	43.8725	43.8725	34.0775	49.573	38.1901	48.1156	44.289	45.6616	50.6476	44.5256	49.558	42.3196	45.2679	40.6987	40.8054	40.8775	39.8826	40.8142	40.6058	38.3676	46.0435	45.6253	39.93	41.4856	46.846	42.9932	42.9542	43.522	42.1538	43.5012	46.7262	45.7572	42.154	43.6647	39.0731	39.0797	37.7151
44.5473	43.939	46.588	46.5675	44.5494	45.2219	45.2219	41.5583	45.7575	43.1102	39.883	35.7379	38.043	41.5225	46.279	47.2016	42.2082	50.768	50.768	43.8596	50.1377	49.1686	44.6098	39.8103	46.6345	38.3165	35.0198	35.0432	42.017	42.9712	43.1464	40.7827	35.7336	42.1029	42.0704	36.0065	33.7289	36.7953	39.2341	41.5981	43.9637	42.4171	42.3115	43.2471	42.19	39.3394	35.9854	42.518	36.1941	39.4758
41.6225	44.6896	43.8571	39.879	45.6728	36.3225	48.3071	47.0958	36.8476	42.1999	42.1999	36.8305	38.4057	42.2407	43.7691	43.797	45.8175	45.8175	51.8848	48.5125	46.7901	46.6281	46.6281	45.0661	34.3777	43.6282	35.0712	35.1037	45.8477	45.8477	47.0934	32.8529	31.0392	35.0626	35.0626	38.4128	39.2234	40.9097	41.5086	37.5071	39.9673	39.9673	42.9194	42.3612	39.2666	40.8247	43.2482	38.5298	42.3419	43.7288
35.6557	42.2869	44.3574	42.9046	37.4917	46.6614	39.099	39.0713	48.4062	48.4062	43.0512	43.7409	45.2001	45.7194	41.3955	41.4685	45.3204	50.5236	49.1806	51.4276	45.7735	45.7735	48.5851	46.0516	46.5812	50.8004	49.4766	43.7404	43.8901	36.2935	48.0412	47.7169	35.3095	35.3095	41.5857	39.1781	47.1726	37.6885	46.336	33.788	35.2548	50.8791	47.2375	38.509	47.121	47.121	41.3437	38.6026	42.659	37.7666
39.111	40.4356	39.8928	32.9503	42.395	43.2196	41.3853	37.5397	39.8507	39.9185	43.2534	38.3143	33.7527	43.4381	49.5967	46.2755	45.8883	37.5466	46.7285	40.3768	48.1282	45.3251	45.3251	45.2876	45.391	44.3588	42.0904	42.1445	48.0637	48.0637	39.6852	42.9714	36.3676	46.8515	46.8515	33.1211	40.6703	48.4832	47.1535	46.0841	40.6155	40.6155	40.5409	48.5546	41.7042	37.1174	37.1174	39.3823	41.5437	35.2818
46.6168	40.4801	32.8597	35.0878	38.2465	38.2465	36.7206	47.0189	45.5971	43.9697	44.6702	43.0204	43.0204	46.6865	40.6738	38.186	46.6764	46.6764	43.5519	53.352	45.139	48.0797	45.8459	51.4881	51.4881	49.491	54.5049	44.3127	51.9174	51.9174	51.9478	43.0155	46.993	50.815	43.8946	50.9082	50.9082	37.423	48.2848	32.1161	48.5361	45.9159	41.027	39.3825	46.1641	41.7726	45.7111	43.5259	43.9964	39.4942
38.3228	42.8717	41.5143	42.1975	34.1546	39.2229	38.3484	38.4523	39.0366	36.2305	49.4567	35.8902	43.922	46.2796	39.1635	32.7613	42.2101	46.1057	43.0703	45.3753	40.4437	43.9995	50.8399	42.1883	51.857	51.4965	48.4378	38.9849	38.9849	45.6348	42.3453	36.1211	41.4119	47.68	51.9121	53.3276	43.7939	45.3828	34.8437	45.8369	45.8369	33.3545	38.23	43.2591	42.2821	46.36	37.9705	40.162	48.5301	45.0452
42.8648	46.7387	43.1606	40.7373	43.4825	43.4825	42.953	43.8078	44.3906	35.913	47.9598	43.9452	43.9452	37.0954	40.7155	46.2497	36.8349	36.8349	52.0194	50.9369	52.0327	47.1308	46.3087	52.3031	52.3031	48.5732	49.6357	44.5262	46.0378	54.0672	41.2901	48.8799	43.8404	50.8251	49.8165	48.2485	43.9222	37.7908	37.6187	48.6241	37.7405	40.1447	40.9508	33.8663	33.8663	39.619	40.3935	35.6199	34.8031	41.0119
46.5878	41.2546	36.021	39.0892	44.3921	40.6259	43.2498	38.9198	45.3723	45.8595	44.7537	50.0548	48.2939	38.2016	43.3374	47.9032	47.9032	41.5557	48.2194	41.6147	46.9402	46.7837	44.4537	48.6051	45.8129	44.5313	51.0957	42.9102	42.9102	50.8383	46.8018	48.1412	41.388	37.5701	45.0466	39.4387	40.7777	32.9154	31.216	39.1969	39.1969	36.0324	41.7066	34.7317	41.389	43.2501	47.5673	39.1388	42.4019	42.4019
41.1821	45.9134	36.9123	32.9991	39.7839	39.7839	47.6063	46.306	41.672	48.5528	49.7867	36.0472	44.8511	35.7735	39.1917	45.8734	43.6735	43.6735	39.2728	49.2639	49.2909	48.4886	47.9834	47.892	52.144	50.8258	57.3876	55.933	49.3848	52.347	48.2875	51.0231	40.0867	41.6435	34.0666	45.9306	44.7443	37.9277	27.7709	47.7855	36.494	36.494	41.851	38.6514	40.0123	41.1272	37.2765	42.5505	40.1315	40.5341
49.3331	42.2523	38.0294	40.9478	37.9037	49.0247	36.4938	51.8925	46.9615	54.3206	52.3646	43.8969	43.8969	40.441	49.0254	54.4121	53.0108	51.9381	50.8957	36.968	36.9134	44.744	48.3098	36.399	36.399	52.1098	45.5879	49.2734	52.1107	47.7508	43.0578	36.7561	47.1869	47.3295	43.6454	37.8675	37.8675	38.74	43.272	43.2976	44.2742	38.6814	40.8692	41.6181	45.4165	43.2312	38.0701	37.249	37.249	37.356
49.4959	52.7113	48.9591	39.2344	41.409	44.665	42.8924	53.3128	55.4602	53.0263	50.1651	49.5832	41.1177	46.8834	49.2248	50.6115	50.6415	50.9852	46.2951	49.1482	41.5264	49.725	52.9601	52.9601	53.044	53.3043	47.9614	46.0587	49.7344	50.9715	47.7234	36.2539	52.198	38.5234	40.5732	40.5732	39.2909	39.4147	40.8933	42.7554	41.4504	38.7096	48.446	40.7877	43.7262	37.0764	44.3681	44.3681	42.2932	44.8048
51.9931	50.068	50.5433	50.5433	49.2153	53.0115	53.6281	51.0811	39.4626	51.9793	50.9395	43.9162	47.1115	39.9633	37.4596	37.4596	44.598	46.1064	45.5096	51.622	47.093	47.7091	46.0321	51.04	53.6448	51.0401	54.7469	54.7469	49.6436	52.0042	52.3351	49.7604	49.8306	40.851	38.2141	49.804	47.5233	41.7114	38.54	35.3769	40.8581	43.2675	42.6232	44.7121	44.9069	42.4894	42.8107	37.1759	37.9826	37.2309
46.2212	51.709	49.0391	50.0564	50.1218	53.1207	52.0832	53.0794	55.8127	49.4744	53.5624	53.5624	54.4353	55.7394	52.6499	47.8025	54.5057	43.2257	53.6339	55.8716	51.9165	55.662	51.7973	51.7973	57.0382	56.8529	54.5019	46.3495	38.968	43.2686	43.2336	53.4858	55.8762	50.8631	35.6914	35.6914	44.2929	39.0889	40.2717	43.2652	44.135	37.7109	45.6749	37.3797	39.7374	39.553	47.0944	47.0944	41.161	36.6154
46.5549	49.7227	40.4747	54.5364	51.6171	47.6529	52.9094	50.2255	47.7993	49.2945	51.7878	54.6437	54.6348	49.8342	51.017	49.2461	38.5423	56.8485	47.7629	54.7091	54.6928	53.2889	45.7278	54.8712	57.2532	54.8037	54.7919	54.6	53.2337	43.1529	43.1529	40.5976	51.763	47.1724	46.4837	43.7618	40.0977	47.4582	37.8737	37.8737	43.6273	48.9533	40.4324	42.618	41.6514	40.675	35.7087	34.9409	39.2408	41.5864
44.6286	43.1685	47.1963	43.9199	46.3904	52.0024	50.6377	50.6867	54.0721	46.8873	49.4178	54.5232	52.1426	38.6797	40.9479	50.1872	44.4563	54.41	54.0578	59.5729	55.5752	56.8261	47.576	55.4603	58.2438	57.3121	58.3088	50.2341	41.4301	48.7431	47.862	55.8529	50.6921	50.8487	49.6828	41.579	35.7687	25.645	47.1487	47.4164	34.2682	43.8551	36.2417	38.772	43.6583	41.6343	44.2892	34.3835	41.5485	40.4497
53.1465	45.8955	45.8955	37.5945	36.5016	35.7824	48.6697	53.3735	53.4251	57.2434	57.3075	55.5616	63.9825	61.9534	50.8015	53.2661	55.995	56.0994	56.0994	53.7037	54.9959	59.4351	52.7411	58.5854	58.4328	58.4023	50.345	47.1263	54.7124	53.5433	53.5433	48.6487	45.7334	47.5703	48.8771	39.4529	32.8081	38.9451	41.3416	38.6015	38.556	29.6903	29.6903	34.1618	38.2908	39.294	39.4353	42.0439	40.7109	37.3822
49.1852	51.8709	46.24	43.0377	45.4513	54.4673	50.6103	43.1503	45.4105	52.1283	52.1283	53.5918	48.8159	56.0432	48.7452	56.011	38.8703	53.3626	59.4339	58.2907	51.8565	52.1934	55.8415	57.159	50.3611	50.3611	55.1608	52.0042	54.5368	57.1348	56.0543	52.3959	42.4588	50.9856	42.4703	45.1208	42.3598	42.3598	43.695	47.7991	35.6205	33.8573	40.6688	36.4758	37.9282	34.87	36.9502	43.5976	46.3333	38.0327
46.2159	51.4795	51.4795	51.5333	52.2587	52.4568	48.3821	53.5005	53.6612	54.5971	51.1493	40.5477	56.0228	56.8512	56.8512	54.2609	54.5369	54.6334	53.6086	53.6004	59.7309	53.6562	53.3036	53.5771	58.3005	52.131	49.6896	49.5921	47.2082	51.305	52.3175	53.7359	54.9724	49.9694	47.7057	42.344	36.1048	40.224	42.7938	35.6973	38.6435	45.7572	38.3869	39.3435	38.7759	39.367	37.0531	32.6842	38.877	38.399
44.052	47.1822	44.9427	53.3661	50.1364	43.2414	47.3741	51.0342	53.0645	54.6975	53.3393	53.4134	44.6381	54.6121	49.4796	57.0362	57.2137	55.9415	57.2103	55.5323	55.5758	48.6518	48.6518	52.1884	49.3631	53.1642	44.7242	50.3448	43.3995	45.5487	50.1938	40.7794	43.4173	35.813	35.813	46.5296	41.028	45.9833	46.0039	34.2982	36.3423	32.3884	37.81	38.2225	34.9452	39.2144	39.2144	34.2132	36.5506	36.542
53.4506	43.2629	39.9377	41.7647	43.3305	43.3305	53.4567	52.2058	54.7924	46.9851	53.526	53.0793	44.8977	50.2941	52.2364	52.3028	54.661	52.4725	51.4684	46.3456	51.3217	56.0778	56.0525	53.7002	53.6717	38.8079	48.7832	56.019	53.6828	53.6828	50.6606	43.9477	50.0574	50.7816	48.2821	50.2275	42.4029	33.6903	33.6903	40.0392	42.9327	39.2514	33.5877	32.0558	37.5417	34.8464	38.7124	37.4028	37.0682	37.6489
50.9971	42.2292	43.9994	48.8397	46.4298	45.5559	51.9633	53.3492	51.9967	51.9967	56.8512	55.9148	47.8238	44.0151	49.8025	52.324	52.2928	50.8866	44.098	55.0276	55.2387	55.2387	56.0469	51.7148	55.8607	56.9841	57.1822	53.2817	45.6401	51.7876	43.2302	43.2511	55.8023	55.8023	46.2457	38.7666	41.5031	34.7904	39.5876	46.0499	37.2981	42.1233	33.3545	36.2008	33.5599	26.4369	29.0688	34.9279	38.6236	38.6236
48.2172	49.246	44.6712	41.2431	42.224	42.224	48.3971	47.2003	52.4406	50.5284	52.2611	41.3156	50.9109	50.7509	50.6225	52.0878	51.0851	51.0851	49.7474	51.273	54.8173	51.2736	47.6237	36.4847	45.6794	48.9134	48.8479	48.6084	43.0537	43.0537	48.7439	39.2027	47.3112	48.7843	45.1254	40.9109	32.0279	38.0719	41.1229	32.733	38.5612	46.1113	35.7248	32.7324	36.5931	32.0471	36.1819	41.8855	26.5174	29.8215
39.0934	41.6754	40.8617	44.0945	44.8893	37.0997	40.8534	46.1457	52.4149	53.64	50.597	51.1761	51.1761	49.2557	47.5216	47.9939	52.2702	48.7988	53.7332	49.6258	53.5354	53.5354	48.9317	48.9544	46.2337	47.7913	46.8103	50.1904	39.0508	35.9918	46.1101	38.74	44.8854	44.8854	37.2054	39.5979	43.9101	38.0122	37.2322	36.5371	40.7116	39.3847	40.6836	39.3355	35.8658	35.8658	38.3137	35.7707	33.7428	33.5562
47.2329	49.3917	38.2867	48.6896	46.9515	34.6216	45.383	41.6406	48.4502	38.2535	49.7587	51.1107	46.8399	43.2222	49.9257	49.8442	47.091	35.9016	48.5477	49.9266	49.5393	50.224	47.8863	41.7513	44.9188	45.0391	47.5453	41.968	36.403	36.403	48.7145	45.1802	45.2091	50.5305	40.3084	37.8211	42.394	37.2287	37.1688	31.5061	32.5135	32.5135	39.5701	42.7037	46.8947	39.6945	30.4808	37.4829	27.4169	31.5381
48.4487	39.6118	49.8794	47.0823	44.9237	45.4311	46.9655	50.74	44.0323	47.4099	47.4653	51.2142	51.2142	52.29	47.8732	51.1553	39.3709	53.5482	51.0544	43.1363	48.5658	52.6697	48.9277	48.5289	48.5289	48.8404	47.179	47.1956	44.1973	39.4916	41.0587	46.191	39.4364	41.8739	44.2915	44.0317	44.0317	37.9654	36.4065	35.675	41.6913	40.9001	36.3436	33.6315	36.1789	32.8585	34.4076	31.9969	31.9969	28.2261
46.2249	47.2331	50.2065	48.9341	47.6194	45.4732	52.3868	43.321	49.9595	37.6148	40.9511	44.6825	53.4153	53.4153	39.9045	43.2357	47.9131	47.1836	52.6408	44.1397	45.2598	44.8575	45.2238	48.8932	47.4901	49.0812	40.9573	32.0242	32.0242	35.6554	51.3028	48.569	42.3871	34.788	25.9031	30.2055	36.4867	34.1098	44.4131	40.4711	40.4711	42.8903	42.8309	35.2855	35.164	35.7223	35.6541	34.677	29.7293	30.5457
52.0602	46.4586	46.1381	46.1381	46.518	49.9159	46.6463	54.7432	54.7432	52.5098	47.9357	53.513	47.8347	46.5093	50.8537	50.8537	49.5984	50.0012	51.1691	36.4439	36.4439	47.0178	46.2073	40.2766	41.9401	44.8809	46.4821	46.4821	42.9439	47.8347	46.5013	48.9838	36.7521	37.7562	38.5007	44.9131	44.9131	38.5447	39.5703	39.5703	39.7525	41.776	35.1571	34.3085	31.3864	27.6415	26.8574	32.1212	32.1212	31.1084
51.0781	49.869	53.4508	54.7454	47.8737	45.6415	51.2326	52.4638	51.0522	44.2701	47.9738	53.7074	48.4707	52.4476	50.8195	49.3372	49.3372	43.2707	40.6612	48.8132	47.5683	47.6615	41.7167	52.3585	48.7352	46.6639	50.1171	52.348	52.348	36.4876	38.7458	42.9557	33.083	40.2176	45.5602	34.2061	44.2936	44.2611	41.9243	47.2886	41.1688	43.043	37.2054	36.5676	33.4176	36.1383	32.8244	29.1491	35.2428	24.2458
48.822	52.4261	45.649	49.6226	49.7832	34.7197	44.865	39.0183	48.9442	36.9912	43.0824	43.0824	48.8034	37.5081	52.368	48.5363	38.6361	46.375	39.9619	48.6348	41.4812	43.9275	44.0765	44.0765	30.5702	39.3016	47.7899	42.5752	41.8269	46.1625	39.1517	35.5788	35.5788	43.4306	40.818	45.7715	43.4987	43.8026	44.7444	44.7444	41.2378	44.3018	44.4414	44.0358	46.3444	40.8885	45.4835	45.4835	37.091	41.4314
44.1528	39.5426	44.9527	44.9527	53.5679	50.9554	52.588	53.6694	51.0453	39.3646	52.6611	53.6494	49.8431	50.895	44.1428	49.459	49.7051	48.7163	51.1458	46.124	48.8902	39.2037	38.9342	42.2483	45.5146	49.7286	47.9827	47.9827	36.0202	47.6432	40.4548	45.5012	49.1407	40.4979	49.1175	44.4944	37.3499	35.7185	41.7182	41.7182	38.9474	34.8985	38.1717	41.6817	35.0025	38.0307	35.2033	40.5468	46.5656	42.4267
51.8953	49.0418	49.0418	47.1501	28.5226	40.9837	52.3798	44.2114	47.3156	40.7799	50.9697	46.5612	49.441	43.3014	49.7645	44.9409	50.0257	44.7393	51.249	48.5656	49.3851	44.7462	50.3327	50.3327	43.8823	46.7634	48.0255	38.8638	42.6769	41.7099	34.8215	47.8834	49.1637	44.9227	41.2911	41.2911	37.3196	46.3109	40.9938	35.4304	38.7414	42.4775	41.1336	39.7829	41.6941	35.0631	38.3667	38.3667	47.6598	27.2916
47.2438	41.9946	39.7457	50.1383	51.2763	48.5664	44.0883	48.911	51.2982	49.6042	49.6042	53.5907	52.5787	49.4207	43.3241	43.3241	48.8988	50.86	52.2087	45.585	43.9851	49.9076	49.9076	49.9461	50.1868	39.3749	46.8276	46.8276	47.9642	39.6356	34.8135	43.8967	35.715	42.637	42.637	46.3432	41.1669	44.0978	38.0348	45.6975	41.8633	44.114	38.9555	44.1821	39.5257	39.5047	35.8394	30.4311	36.5845	37.0787
37.507	44.2241	43.4041	48.1952	51.4912	41.8556	41.9395	51.5536	44.7904	40.2168	53.6684	51.1628	52.4946	45.7322	45.7322	46.1831	46.3843	36.5766	47.3813	47.2923	36.9507	44.7259	35.5664	43.9114	41.875	47.9734	47.9734	41.9807	42.5425	34.7861	45.2642	38.7493	44.0765	39.7864	42.7631	46.4467	45.482	40.4376	44.0944	42.6527	41.9153	42.0917	46.82	45.739	39.0532	45.1668	38.292	32.905	32.2037	37.1534
47.6734	42.5973	46.4808	44.3762	44.8778	41.7699	41.7699	40.5617	43.6124	47.7765	45.0686	42.6533	43.2956	48.1801	43.4704	43.4609	42.5877	44.6797	44.6797	44.9986	39.3747	44.1895	39.5381	41.5412	45.7962	43.3181	39.5068	36.7168	43.3764	35.4719	40.1652	41.2367	45.0454	45.5906	45.5906	45.9359	43.3939	45.9052	35.9217	33.3193	36.5865	41.417	41.417	38.946	37.3004	30.4163	33.6249	38.7645	38.0353	36.4997
36.3108	41.3845	41.3845	43.8176	41.4227	49.0951	39.5073	41.8226	40.9988	43.8771	48.7636	44.2356	41.0906	50.0235	50.0235	41.8124	43.7562	37.0483	37.9069	44.1757	47.1668	42.3957	42.7626	31.9759	36.7741	47.8771	47.8771	32.5891	45.5953	41.092	43.9946	44.932	40.3117	39.735	44.2513	45.0851	50.2324	46.9844	46.9844	47.1732	44.3446	40.4938	35.9971	39.5686	42.177	40.3128	38.0976	35.8223	37.2864	38.2238
45.3653	38.7865	44.1067	46.7325	43.0177	42.7334	41.2536	46.586	48.9688	48.9688	42.494	43.3166	30.9605	40.3346	36.8	44.4301	39.6093	43.4384	43.4384	45.0688	44.3731	43.6027	41.0864	38.8802	24.9634	37.1962	30.9571	38.8998	40.2718	45.707	45.707	43.0569	42.0038	43.4008	43.2347	35.2845	39.7501	39.0869	44.5402	39.6546	42.4271	42.4273	42.4273	42.2974	35.1387	40.8638	40.3538	37.2544	36.498	33.6289
46.3674	39.7625	42.6052	41.8908	41.9868	45.3936	38.7598	37.2308	41.59	40.2576	43.4913	41.8456	42.3731	41.5059	41.8604	41.0592	42.9673	40.1876	43.4008	45.0627	40.1071	40.9807	37.0777	42.3744	40.6572	40.6572	40.4043	45.6905	45.1366	42.7533	45.2304	39.4937	41.9014	40.6411	40.9531	38.0661	42.2951	34.5176	36.7968	39.7536	39.7593	38.3804	42.4925	40.034	35.4428	36.7269	32.7802	36.5412	39.7872	39.7872
40.3733	44.7999	36.5755	41.8216	41.1726	41.1726	41.9525	36.4679	44.2596	41.5933	35.2244	33.8154	40.1728	39.3766	33.5714	34.5662	44.543	36.9943	41.747	48.9117	40.3693	40.3693	37.0641	43.3765	37.1939	38.7226	39.376	36.6848	42.2958	39.8973	42.1506	38.1882	40.4649	40.4649	39.8155	45.9231	39.0127	35.265	39.0409	36.903	49.4409	41.8461	41.506	39.1567	32.8011	36.8217	40.5617	34.0276	36.6333	36.5705
45.8565	39.5504	49.0247	42.7559	47.8784	48.7458	45.9641	48.7616	43.4407	41.1647	46.5946	46.1896	38.4713	35.1834	39.3004	42.6548	42.6548	40.2918	39.5905	37.3333	38.1767	43.0066	49.9297	40.974	47.6596	37.1838	41.0878	32.7094	32.7094	39.417	37.1738	34.8665	39.4485	35.9334	39.0683	33.5323	39.6748	39.6748	27.6635	30.6291	40.1735	37.8025	34.5293	38.592	35.3092	34.5079	34.5079	38.1907	32.1024	32.0358
42.5833	42.6413	44.0543	39.6594	43.7497	43.7497	42.4782	42.3821	41.0778	37.2299	38.6518	42.4272	36.2893	37.8976	39.3165	37.6117	36.2833	41.7821	39.432	33.2127	47.1633	47.1633	41.0522	39.239	36.4268	37.9639	37.1315	39.1422	38.4771	37.176	35.1894	32.5526	34.981	38.2727	40.4524	41.2021	37.3293	41.0568	37.459	43.7099	38.1927	38.1927	39.6379	36.3392	41.2543	37.8155	35.5192	36.5313	31.544	29.8903
36.4083	41.0476	46.7918	43.3659	45.2862	45.6057	38.6425	40.1947	32.4127	44.2274	46.0028	47.5621	34.7751	40.1801	43.8347	40.0574	40.085	40.1387	41.4141	38.6231	40.5715	39.1593	37.7034	33.9195	38.4868	38.4942	41.3686	41.8237	34.8376	36.5343	38.0024	37.9882	35.7491	38.2056	43.116	42.1566	39.928	36.4966	37.7987	46.3537	46.3537	39.7604	38.2423	37.3459	35.1123	40.0998	34.5751	36.5592	31.1022	43.2382
50.9115	33.0329	44.816	43.334	34.391	34.391	36.3682	38.7878	42.6854	40.8799	37.891	41.78	38.5037	37.8332	33.1805	31.6644	36.8849	37.8657	41.5536	43.9346	40.0511	37.2863	32.6056	31.6438	26.8574	37.7381	36.437	37.8416	44.8388	48.7894	42.8437	36.6082	36.6082	37.4649	44.7472	38.598	39.5667	33.6258	38.6612	35.9592	33.7294	33.7294	36.0573	42.0035	33.87	33.9064	34.278	37.243	35.7799	33.6719
41.6759	37.7212	41.4307	38.8438	46.4739	36.3106	40.9331	40.9001	37.8977	37.8155	36.2541	36.3223	34.9775	32.3945	34.8759	35.5755	35.5755	40.1079	37.839	36.449	37.0234	37.4252	35.5932	34.6772	31.1983	39.5116	35.5212	34.7685	34.7685	39.7104	39.8607	36.2894	42.2389	37.5161	32.3085	33.7625	38.562	37.6393	33.706	30.8891	30.8891	24.0141	26.7931	39.123	37.7623	35.6445	35.3659	31.1064	29.3712	37.7517
40.0514	39.2169	37.0928	36.5245	42.1201	40.1267	40.1433	42.5228	42.5228	41.708	38.6071	34.5533	34.6354	35.5616	34.6767	34.6741	39.3381	39.2871	37.7834	34.1488	34.1488	39.1928	36.2208	40.3459	32.5025	28.7196	36.9631	42.8538	43.8631	37.2571	32.8204	38.4505	35.8445	34.9569	31.4952	33.7468	35.4199	22.0832	35.4737	34.7028	40.283	32.0956	31.6657	21.6943	21.6943	27.125	32.8705	35.1479	29.9878	34.2021
35.6616	36.4526	35.853	35.853	39.5477	41.6677	48.9649	40.5304	42.0389	35.5872	38.6607	36.4477	40.4313	36.3797	37.8336	37.8336	28.6195	30.3336	34.2283	36.9238	37.2657	34.7273	33.3331	33.5815	33.5815	37.818	34.5581	38.8281	34.0457	34.2136	41.3521	33.3712	26.8187	26.7503	30.488	25.8728	25.8728	34.7178	37.5045	32.2811	36.2407	31.5869	31.7245	29.3863	32.5144	33.0372	30.0599	34.0585	34.0585	37.5561
35.5995	37.522	33.2618	38.5039	34.0334	35.5362	39.9952	39.3831	45.0536	42.1879	38.3467	42.22	36.1968	36.3122	42.8177	36.4289	30.779	26.7823	34.9946	35.6571	33.9875	40.5541	34.8547	35.4442	27.988	28.0469	36.7289	34.2097	35.5306	NaN	30.3305	33.4714	36.9626	32.58	36.952	36.952	26.3336	25.2134	26.4662	30.6184	29.7668	33.5965	34.6058	32.2684	32.2684	30.816	30.8608	33.8068	36.8843	32.3203
41.5122	31.1254	44.4193	45.614	42.3222	33.5463	27.723	34.7365	35.3479	39.418	40.9716	41.0429	41.0429	41.7302	39.9802	43.8176	37.8194	40.0335	37.8419	37.1482	35.7092	38.6432	34.1909	33.6015	36.4925	30.2633	38.2428	38.2227	29.6623	35.6828	35.6828	33.4099	25.889	28.9834	31.0284	31.9977	35.7263	32.6801	32.5708	25.2816	29.7167	29.7863	34.1309	36.0616	35.025	37.4475	38.0228	40.8322	38.1835	31.0098
27.5974	37.7529	39.1776	31.7087	38.5746	35.6899	39.2952	39.2952	46.1253	31.1408	43.5355	40.0646	44.0493	35.5203	28.5136	36.3761	33.4548	27.4459	37.0925	37.0925	34.4063	35.4573	37.7252	41.329	37.9275	41.2948	49.4707	37.657	33.4866	32.5741	33.196	35.9166	28.718	35.8568	31.1464	31.1464	35.5621	29.0205	31.2166	40.8294	36.5361	29.1032	32.0416	25.9624	27.307	32.7999	33.4034	33.4034	38.1052	38.8493
36.1337	36.8737	34.2308	37.8576	37.8563	36.9106	37.8185	35.6297	30.7882	34.0434	36.2568	36.2568	31.3363	36.2275	34.6142	33.1092	41.6079	34.8587	34.8587	36.2546	36.2358	37.8142	41.4229	35.3702	22.1571	37.6353	34.644	34.644	32.5738	36.469	32.5359	26.2023	33.9749	42.5413	36.0195	31.9197	35.2221	22.513	30.62	30.619	28.2236	30.3545	30.3545	39.8461	33.3644	37.8975	35.6118	36.4815	35.8766	30.3519
30.9198	32.8381	29.8235	35.2773	35.2363	37.641	34.6698	34.6698	35.4201	36.931	43.4231	42.1618	36.8361	27.2914	34.7545	32.3785	31.1981	36.2105	40.9336	40.9336	38.7421	40.668	35.4884	34.0981	32.6212	38.281	31.9561	37.0493	42.1794	36.9157	38.2425	38.2425	34.0498	32.5546	29.025	37.1039	37.5489	26.8529	21.9505	27.4561	28.9943	36.0103	38.0686	36.5317	37.9193	37.8005	30.9958	30.26	39.7157	39.7932
33.9564	41.5858	37.5051	37.6584	39.2076	36.3593	34.2517	34.8528	39.9355	33.9651	38.4561	36.1265	33.8133	36.2529	37.0561	43.3491	45.4546	35.4768	34.7596	33.3643	41.5646	41.5327	37.2562	34.2971	29.7749	41.0299	36.54	39.2191	30.2457	32.6731	31.7888	35.5897	33.5341	34.0961	38.8083	32.019	36.9128	32.1182	29.8395	31.8946	28.8749	31.0917	30.4013	28.2279	37.1477	33.5819	28.1401	37.5442	38.0107	33.7798
[truncated: 206 more columns]

## Sheet: Map_NP1
35.4747	34.6597	31.6526	32.8027	33.6153	34.9025	33.028	34.5062	33.3259	33.1197	34.3743	34.475	31.998	34.587	32.9371	30.4595	32.8136	28.9691	30.5686	29.1867	30.7154	29.0882	24.6396	27.514	27.701	24.7317	23.4319	24.7936	27.153	29.0286	24.9983	26.1375	24.9721	26.2881	25.4414	24.9312	27.0436	24.7144	26.9006	26.9382	27.5784	27.1831	28.8939	26.3676	27.2371	27.3726	25.2401	27.9819	28.0864	27.8944
34.4887	27.5445	33.8914	31.7837	31.6998	31.8837	31.8887	31.6529	34.451	35.6653	33.4238	33.4238	33.4576	32.0019	33.2685	32.7654	35.0399	36.4896	34.8671	29.9416	29.8674	29.6626	30.5852	28.8907	25.7621	28.8834	27.7086	28.0069	26.5706	23.8027	24.978	25.9644	25.9386	26.4103	27.5666	27.5666	27.4364	29.1914	27.5283	30.1356	27.9136	27.4932	30.2877	28.1672	27.3299	29.0973	30.0395	30.121	27.1611	25.1343
36.1837	34.5608	33.537	34.1873	33.6132	32.5218	33.1557	34.6092	34.1812	32.211	32.9213	32.3684	31.6732	29.8935	30.5398	32.6903	28.915	30.1611	31.2598	28.9821	34.498	30.3626	37.4574	29.0587	29.0471	29.1398	27.7219	27.8046	28.921	30.7284	26.1534	25.9189	24.7634	24.8769	25.9971	26.2903	24.7899	25.9305	26.3634	25.9671	26.0529	29.074	26.1029	28.2444	27.4591	26.6562	24.97	23.7274	26.1517	25.2923
34.3225	38.259	36.4272	34.4921	33.678	36.1708	34.8517	35.4622	36.5694	33.5367	32.7067	33.2232	33.2689	31.687	35.0293	30.5691	30.4834	30.54	29.9255	29.9371	26.0897	27.1251	27.7819	29.4333	27.8545	26.2389	24.3321	29.1874	27.0864	28.8066	26.8433	28.0524	27.6315	27.0133	28.0034	27.7072	27.7072	28.9049	28.9459	29.1028	29.1389	27.9457	29.2704	29.1229	29.1903	27.8777	30.9461	28.1011	28.1011	28.9366
35.6972	32.2761	38.0448	33.4864	32.0405	31.5217	33.2435	34.5067	34.4917	33.2379	31.6652	31.6846	28.8041	30.3884	32.0271	31.5818	30.3912	28.6478	26.0329	26.8321	28.4878	27.5053	28.794	26.4857	27.8634	27.751	24.9317	27.564	27.5123	24.5715	26.2285	27.5985	27.1582	25.782	26.3084	28.8267	28.7613	29.9396	30.4924	31.9545	29.9925	27.7056	27.9191	26.6612	29.4486	30.9293	29.1867	25.0399	24.9354	24.7937
34.1506	39.1386	37.6912	36.728	36.6666	34.9085	37.3946	35.5292	35.3532	34.1852	32.2905	34.6695	31.3524	31.447	31.6603	32.6472	31.6324	29.819	30.3523	29.8903	29.2287	26.0225	26.8624	28.1804	27.223	26.0022	27.8627	29.2426	30.6997	27.5623	27.7111	27.598	27.4683	27.4337	27.382	26.9347	26.9347	27.6804	31.5596	30.9082	31.0024	31.0383	26.4559	29.083	30.3639	30.3765	27.5674	27.3346	27.3346	29.2506
34.0303	37.2798	34.7399	34.8883	33.8262	34.5116	36.6882	34.1701	35.1479	32.9815	33.4119	33.345	29.9674	32.3018	25.0621	31.4189	31.4189	30.3382	30.4006	30.4717	29.3594	26.2235	27.1749	27.9437	29.4859	33.7473	28.8751	26.1675	26.1675	27.9511	27.1524	27.5103	29.9873	28.9274	31.8269	27.6376	27.7016	29.1955	28.7157	30.4004	30.4004	31.5721	28.8841	27.3927	26.3411	28.9706	30.7485	30.2973	29.9765	29.2022
33.0994	36.227	36.0897	34.991	34.778	34.6556	35.6703	33.1708	32.8951	32.8951	33.1692	31.622	30.0813	30.3165	30.0097	31.8539	28.6468	28.6198	28.7688	30.0548	29.0895	28.027	29.5099	26.3988	29.2773	26.7027	26.1998	27.1784	29.647	27.9991	28.2102	26.3314	27.7927	30.2486	31.6312	28.5983	28.5983	25.8577	31.5928	28.9163	33.015	28.9795	27.1412	28.8687	30.1907	28.9015	27.7796	27.7464	27.7464	26.3779
36.818	37.137	34.6963	32.7635	31.9194	32.6965	33.5582	32.4171	31.7603	32.5388	37.5343	32.925	34.7483	34.7483	34.7747	30.4026	30.2778	30.5929	30.5849	31.9025	32.1101	29.7117	29.6301	27.4999	27.2811	26.1308	23.6263	26.1676	26.0836	26.453	29.0578	26.5444	28.9039	27.1536	29.0488	28.816	30.4694	30.7192	33.9168	31.9096	30.3326	30.3326	34.2144	30.2456	29.1829	30.4386	30.8275	30.2353	28.0954	26.2159
39.759	36.9434	35.8701	36.2693	35.7004	33.3551	36.6766	33.1155	33.1708	31.6032	34.6607	31.6119	31.3388	31.4196	25.8785	29.7461	31.7287	31.0719	30.6163	30.6922	31.3254	28.0111	26.5577	26.49	27.6034	28.0953	27.2521	28.7655	29.8198	28.7725	28.9754	28.998	30.0747	27.0231	28.842	30.9957	31.1068	28.9295	31.0563	31.8364	33.0825	30.0186	31.8861	30.4822	30.0151	30.1434	27.8612	30.6783	26.1697	27.2872
38.6813	36.6022	36.6022	35.8629	33.1279	37.5246	34.474	35.4297	36.5457	32.5402	34.1557	33.0102	33.3629	32.5745	28.9713	31.6838	29.6563	30.1351	33.2081	31.1481	28.4444	28.0127	28.0513	26.3738	27.541	26.3904	26.3039	25.9872	28.7816	27.0391	29.0265	29.105	31.5497	30.4145	28.5756	30.1327	28.8263	31.6317	33.3008	32.9699	31.045	31.045	27.6601	30.6605	29.3148	30.5442	34.1519	30.8952	33.2944	31.0275
36.2382	34.7734	34.5552	34.664	35.7427	34.5419	35.6508	32.4611	32.9886	33.9638	33.9638	31.9475	32.7456	31.6586	33.6575	30.8635	30.1007	31.336	29.6007	31.2439	30.8895	32.2456	32.2456	27.0966	29.0451	26.3101	24.5677	27.4682	27.74	27.0551	27.5774	26.9206	29.7292	28.8404	28.8404	31.7669	31.9768	28.7032	31.2892	31.4653	27.2773	29.8012	28.8533	31.5984	28.9225	32.9436	28.8548	30.2353	31.9379	29.2261
36.5688	34.5191	34.5191	34.4926	33.1885	35.7445	36.6526	36.4997	35.3639	35.4003	34.2879	31.2859	34.4101	31.5062	30.642	31.6756	32.1842	30.0626	30.2865	30.9503	28.26	29.3772	29.4005	28.1662	29.6988	28.1413	26.416	29.2162	30.4844	30.4844	28.8223	30.6089	29.1537	28.858	30.4312	31.9177	29.0903	31.861	31.7977	31.7588	34.0256	34.0256	30.7865	30.5254	27.623	32.3203	29.1128	30.3228	28.3098	27.8361
38.6773	36.6388	35.969	32.0713	36.2853	33.3848	31.8774	36.6838	31.835	31.3254	33.5727	30.5623	32.6315	31.5057	31.5373	28.7869	26.2891	28.0211	30.4342	31.6439	23.9996	26.7798	29.3816	28.163	29.2999	26.3041	24.9604	27.1399	27.8061	27.6092	27.5727	28.8591	27.7091	29.1011	30.3801	31.0088	27.4838	28.7248	31.813	30.7803	30.7841	32.711	30.3625	27.4276	31.8709	29.0809	29.0809	29.3063	30.8177	26.4577
37.5147	37.8233	37.8233	34.5139	35.7102	33.5835	35.5547	34.3311	36.2432	32.4377	32.5046	32.4317	31.5177	31.7928	27.2077	30.4879	30.103	30.3268	32.3099	28.621	27.8806	26.0333	27.5229	26.7228	28.2527	26.9912	27.011	28.6524	26.6069	28.8618	28.9453	30.2499	31.3585	28.7005	30.8521	29.7165	29.7963	31.4141	31.2704	30.0947	29.92	31.2238	31.1723	32.364	30.1383	28.9643	29.2753	29.1838	27.6226	30.2336
34.521	40.7916	37.9068	36.8717	33.2953	35.6034	31.4529	34.5286	28.8072	33.3557	33.6647	33.1693	34.5186	30.3692	31.8465	32.148	32.1462	28.9742	30.7908	31.9993	33.4093	35.4498	29.5358	30.119	30.9812	27.0433	29.6856	28.5385	28.7121	28.9048	28.6842	24.5285	28.4319	29.602	31.5566	28.9484	29.6115	31.165	31.3102	32.3899	32.2887	34.1283	32.3836	32.4274	32.2038	34.2512	34.2512	34.4759	34.5912	31.7733
35.7929	37.1959	36.0848	35.3818	34.1787	35.6048	35.6962	33.6654	34.2425	36.0613	39.8778	39.3165	34.8511	31.9994	30.4824	30.4824	31.7144	32.0937	33.3975	31.1038	29.8805	28.7636	31.0269	29.0397	27.6872	28.6616	31.478	31.478	28.7457	29.0551	26.7759	29.5577	26.6953	32.5824	29.6778	28.2365	28.2703	27.0225	29.3919	29.3919	29.7641	30.0135	30.0462	28.6318	31.1163	35.3712	33.506	33.7154	34.4992	31.7449
36.8617	34.3641	36.1064	34.7879	35.0164	34.8974	36.5292	34.4189	35.5806	34.5918	27.3435	32.7467	31.7956	33.857	32.7177	33.4571	30.5652	29.4271	30.7531	32.1862	29.985	31.7136	30.75	28.8015	29.0053	27.7553	31.6925	28.3374	29.4363	28.2116	28.9397	30.6338	28.0508	28.173	29.8267	26.405	30.9409	29.7047	31.082	29.4746	29.2725	32.0273	32.0044	33.1644	31.0263	31.2227	32.6662	29.6668	31.2567	29.7742
36.8359	34.435	35.3007	35.3007	35.4892	34.538	35.7871	34.5693	38.6502	33.5994	34.7119	33.9533	33.0118	34.6335	34.3177	34.3177	35.1089	32.143	32.1267	31.9636	29.3552	30.6723	32.155	30.9798	31.8011	27.6001	29.0237	29.0237	27.4283	29.9985	29.8225	29.6481	26.4703	30.7985	27.0335	30.2027	31.519	30.4223	29.9637	29.9637	31.6019	31.1143	32.2674	29.976	31.2656	27.2251	30.204	28.6711	27.5195	29.971
40.2085	38.1601	39.3091	37.1359	36.5368	35.4442	34.8533	34.4372	35.9248	35.9334	34.7014	46.2599	35.0609	33.905	32.8425	34.6538	33.5629	31.838	31.7868	31.5455	31.5455	34.7204	30.4608	29.8731	28.76	30.39	28.5286	27.2309	30.1762	26.8924	26.9511	28.5399	29.6671	28.4748	28.139	29.7346	29.7616	26.6049	26.9179	28.4738	28.4738	31.6241	31.3434	30.581	31.4422	28.6171	33.279	31.9359	31.0517	35.0171
38.7174	35.2294	36.9824	37.2083	38.5261	35.6593	40.6405	36.1393	36.653	36.0984	34.6504	37.0039	37.0039	34.8091	33.006	34.7961	30.5253	33.9191	33.9007	31.6906	31.6118	31.8031	29.0757	28.7054	28.6585	27.6746	28.9194	28.7135	29.0326	31.0324	29.1084	29.6761	30.0483	29.9208	26.8064	31.6678	30.828	26.635	29.7722	29.7722	29.9619	30.0087	30.1573	27.2942	28.8955	30.1413	30.0873	32.6614	32.7224	35.7355
35.4889	39.1424	37.0099	37.1158	37.0073	36.0402	35.5436	34.6429	34.6429	34.4676	33.1555	32.7302	33.402	33.4007	34.9078	34.8347	35.1041	30.5999	35.1679	31.9566	31.9566	30.0594	28.4876	26.0075	30.1605	28.3834	27.4614	28.3962	28.5613	28.8233	28.4634	26.7835	26.7835	26.6697	29.7877	28.1196	27.9852	30.5733	30.6144	34.3954	30.7902	25.3901	29.2277	25.6258	25.6258	30.711	32.7378	31.6556	30.5083	33.4737
39.6313	38.7445	34.2021	34.3434	37.127	35.6181	32.7195	33.1597	34.5846	34.592	35.5639	33.4293	34.364	32.7423	34.0516	33.9485	32.71	30.465	31.6892	35.9136	31.6593	32.0861	28.5317	28.6851	29.2476	26.8189	26.6763	27.2776	27.3725	28.7572	28.6466	29.5785	28.4383	26.9792	25.3535	25.534	28.371	28.3714	30.3823	30.0228	28.4165	28.4396	26.9965	28.5363	25.9208	28.8542	31.5623	29.0531	30.7383	35.1983
41.2958	37.8665	36.9681	34.0059	38.6006	37.8304	39.1085	33.9925	33.9925	33.2036	33.6158	33.3356	33.387	34.6913	33.8681	33.3742	34.0055	32.1476	31.8412	31.7096	31.7096	28.8256	27.1778	33.1208	31.3876	31.3171	28.7886	34.3482	27.0192	28.7093	29.7403	28.4501	28.4501	29.4127	28.3389	29.9891	28.4849	28.5725	29.8669	30.0348	31.4655	28.6847	32.677	28.3912	28.3912	30.1847	31.492	33.2106	33.0183	34.7071
33.936	33.9341	36.6857	38.792	37.886	32.7492	34.1959	35.6587	34.0539	34.6425	38.355	37.3346	37.406	40.7455	32.8667	33.939	35.7871	34.7214	37.1142	32.8208	29.8719	30.8078	31.5603	32.7012	29.6321	37.6166	31.9997	33.1428	31.405	31.431	30.1579	31.7595	27.2025	28.4346	27.7563	26.7652	30.4858	29.6831	31.6206	26.8897	26.8897	31.1599	32.7881	31.5925	29.9439	31.1736	34.2352	31.443	37.2606	38.4872
37.5507	36.2958	38.6223	35.481	37.6063	37.6063	36.6025	33.7447	33.7093	34.4797	34.5612	34.575	35.9439	34.3276	33.0168	34.2797	37.4981	35.7101	33.2324	46.2682	33.1981	30.2725	28.6265	28.7255	31.3481	29.695	28.8209	28.3835	28.4298	28.5252	28.5814	27.8527	28.0599	29.6133	29.6639	29.6274	32.6901	28.323	30.8403	32.1261	31.6835	30.2478	28.7131	30.1221	31.265	31.265	33.1782	35.578	36.2514	34.5881
36.2649	44.8072	35.4525	39.645	35.8173	38.4972	37.1967	35.6698	35.7533	36.9975	35.74	32.8548	32.778	32.778	31.0495	33.0822	32.2833	34.1629	33.1281	35.5315	38.0186	30.6251	30.4173	31.1838	31.2509	31.2509	30.0338	28.7213	30.0258	29.9421	26.8403	28.4008	29.6554	28.4996	28.4241	30.6832	27.8653	27.8653	29.8843	31.164	35.3906	35.2903	31.0348	34.3017	29.9891	34.0651	34.0802	32.7335	34.1728	34.1728
34.9643	38.3825	36.9245	33.523	35.4667	35.3204	34.5018	33.8186	33.6422	32.4858	32.3602	34.2057	31.5919	33.1413	34.0793	33.606	34.8009	35.8341	32.8126	28.9332	29.2551	28.9433	30.0799	28.9847	29.8857	29.9708	26.3789	27.5466	29.4063	25.7465	30.8634	28.2661	28.529	29.8269	29.3508	30.4702	29.3779	31.8596	28.1867	25.516	26.9559	32.1626	32.2195	31.4464	29.8571	29.8571	35.714	33.8308	35.5476	33.6866
37.4284	35.5004	38.3784	33.6773	34.4545	36.4594	36.3864	36.6779	36.884	36.2954	35.9377	36.2234	31.5255	31.5255	33.0267	33.2659	34.5206	37.5687	30.0278	31.4065	33.6379	33.1369	31.2334	28.9414	30.1625	30.1625	31.0375	28.0422	29.1106	27.1774	30.8374	25.2675	30.8409	28.5281	28.3927	29.8386	32.1277	32.1277	30.9327	28.5942	31.1053	32.2753	29.7086	31.6827	31.2434	32.8235	33.8995	32.7002	32.7549	29.5919
35.2444	35.1646	36.5242	33.7127	38.3088	32.392	33.9616	33.9894	32.7485	32.8364	35.7378	32.72	34.0325	34.0538	31.4236	34.3289	35.5092	32.9253	35.3682	34.6884	33.6727	32.7637	28.889	31.5455	29.6667	30.6636	31.2271	31.241	28.381	28.2853	25.5503	27.1277	28.0428	25.5483	28.368	28.3828	31.0663	28.3094	29.6844	31.332	27.2226	31.7095	33.185	32.8049	31.5955	34.4485	31.017	33.8513	33.667	32.2213
33.7872	33.7664	33.7664	35.4221	34.0218	34.2329	35.8542	35.9473	34.4257	32.7817	36.0174	33.6634	33.8556	32.9463	34.5236	34.1745	38.3985	34.0328	33.3833	36.159	31.355	28.8956	30.2723	28.7015	28.9889	28.9823	28.6509	29.6188	28.5303	30.0375	29.4581	29.2332	27.0905	29.924	29.8658	27.203	27.1279	29.3688	29.8903	29.8993	27.176	25.8232	27.2539	31.6194	32.998	32.5551	33.8685	32.4295	32.7252	36.7184
36.1278	33.9079	33.9989	34.1982	35.9199	36.5184	37.1587	36.8685	34.9408	33.7206	33.7755	33.757	32.6897	30.8908	32.6421	32.7944	32.2674	31.3356	33.5384	33.6357	43.6933	31.8356	31.3689	30.6446	32.5986	31.5235	29.9012	27.6212	26.9657	25.8128	26.7618	28.4275	25.78	27.0288	28.5943	29.2957	27.8734	29.7817	28.5036	28.4263	26.8949	27.1636	28.2937	30.8825	31.3067	40.1079	33.8172	32.3717	34.3152	32.3578
33.8989	36.4784	36.4784	36.5419	35.3821	39.8659	35.3686	33.4353	35.26	33.5172	32.6028	32.6028	32.5003	34.3565	32.5734	35.6461	33.5093	32.6252	33.2957	31.7614	32.2373	33.3474	31.4151	30.325	30.1534	29.8324	30.4435	28.6647	28.8388	28.6357	25.5509	25.5601	27.3139	31.4243	30.0557	33.0549	27.2434	29.6319	30.1824	27.2909	28.7253	29.3488	31.7023	31.0264	27.9976	29.6327	34.6577	34.7451	34.8199	29.465
36.4957	32.5538	36.7877	36.7877	30.9348	29.6541	29.6467	29.6555	29.6445	25.5779	33.9943	35.7877	32.4563	32.9177	32.582	32.5352	34.9499	32.553	31.1141	33.1308	29.7914	29.8626	28.7459	29.5286	28.3218	27.3588	27.491	28.9509	28.2382	29.1087	30.2206	30.2206	32.4712	27.3382	30.0899	32.0302	31.464	32.4033	31.7614	30.062	26.9097	33.158	31.7929	32.1215	34.0107	31.3415	32.4412	32.2934	30.751	34.0247
35.2362	32.4219	33.651	35.447	33.6583	35.7101	32.5587	34.1362	35.361	34.0528	32.6976	36.5418	26.3939	32.5351	31.9092	32.3166	33.7026	32.1065	30.9388	32.9201	31.0162	34.1238	31.216	33.1836	30.071	30.4435	30.4435	28.5229	29.4607	28.8087	25.9291	31.4584	30.246	30.1479	30.2247	28.8095	28.9022	30.6216	30.6216	33.2849	31.975	28.3686	28.554	31.3533	31.4112	30.0073	32.7419	33.991	32.5708	33.1697
35.333	36.3825	33.5205	33.6159	32.5972	33.9401	32.4348	32.6696	35.5979	39.847	31.1497	32.1018	30.8704	33.8984	40.6666	37.858	33.879	32.8031	31.5388	29.8332	29.843	30.0807	28.5572	30.0032	28.2966	31.6288	33.2181	31.9362	24.4955	28.6388	29.9603	28.7466	29.9443	31.2268	31.2824	34.348	31.6647	30.2657	30.1946	28.4405	33.0788	33.3284	32.9036	32.1619	31.2754	33.0799	31.5361	34.348	34.3118	37.2597
40.8238	34.7775	35.8111	32.5059	33.5951	32.5448	30.7507	32.9669	33.8768	31.6177	34.7477	31.0882	43.792	29.6531	33.4262	31.541	33.6395	31.8941	29.8897	33.0687	29.9581	28.534	29.765	28.2977	29.9296	26.9501	28.5627	29.1207	28.1197	30.1935	30.0419	31.0228	29.2335	33.2527	33.3736	33.397	33.0129	33.5214	28.9163	33.2636	29.9964	33.1735	33.2992	34.0972	31.5663	34.0263	33.9714	32.9275	38.6028	36.5978
36.6538	34.2823	36.881	36.7278	36.7278	28.4868	33.2639	35.8683	34.9208	32.5415	31.7258	32.2394	32.7741	32.4499	29.7568	30.747	33.7996	30.829	29.5829	29.9552	29.3109	29.4176	28.7038	28.5512	29.0649	27.2115	28.2001	29.8324	26.7009	32.4886	30.6603	32.7144	29.8346	33.8828	34.5773	32.6876	32.3003	31.6774	32.5405	32.6799	35.6125	35.5438	36.4684	36.4684	35.5438	34.1448	35.9727	37.3002	35.821	38.0303
NaN	37.3131	36.7788	34.6102	32.4116	35.4382	40.5922	35.5009	34.8259	29.8081	31.8252	32.497	32.497	32.7863	29.8424	30.8932	34.8364	31.6172	30.1416	27.5586	28.779	31.5362	30.312	28.8527	28.8527	29.8443	28.6644	28.4389	29.7775	28.3202	31.2769	29.6093	32.3616	30.7081	31.3603	33.9903	33.9903	34.0731	32.9236	35.2381	34.3307	32.9042	36.0795	36.5437	36.4745	37.2739	38.4065	35.0398	35.0398	35.7242
35.2214	35.56	32.7246	35.6671	35.6671	34.8757	36.7903	36.919	33.6863	35.6703	34.0033	31.5306	33.4875	33.4875	31.2096	30.1085	31.3998	33.2548	37.7023	31.6224	32.5707	31.5842	27.5591	33.233	27.0958	29.9684	29.8058	33.1176	33.773	34.6895	32.0375	32.1375	31.993	32.428	33.8903	34.2599	35.8792	28.7447	37.4044	36.9658	36.9658	38.2393	35.1845	35.7213	38.8712	40.4989	37.4806	37.3961	38.0074	38.1229
33.893	37.1008	40.4547	38.516	35.9132	36.8194	40.0698	31.8323	32.0417	33.9371	37.1214	33.9977	33.9977	33.2454	33.1948	34.2667	31.2175	41.7249	33.1265	31.3127	31.5216	31.5216	31.2946	30.2	30.155	31.1147	30.904	26.7825	30.6875	32.1872	33.3193	32.0572	32.1099	33.456	35.4353	36.706	34.9486	35.5231	38.9411	37.8623	38.4799	37.8574	33.9853	38.103	38.6629	38.8786	38.6273	39.8407	39.9153	38.0373
34.9672	35.153	30.9133	34.0427	30.8636	34.0967	32.5342	34.2419	32.5072	35.0385	34.1781	37.2301	32.105	32.789	35.8364	40.4107	37.9815	33.5574	33.2031	33.2605	33.2571	30.1577	30.0493	31.7126	30.8989	32.0772	29.5999	32.2228	33.4025	33.4025	33.8003	30.856	32.3592	34.7026	33.5122	30.8139	29.1365	32.3945	25.301	39.4873	35.3184	35.3184	35.3185	38.3866	40.5828	42.7359	37.6386	36.5887	39.5707	38.136
34.0466	35.1926	33.7908	37.61	39.7528	34.6718	35.9324	33.5808	31.4019	35.0454	34.0709	34.1199	30.2189	28.5351	35.077	34.7327	31.5249	33.2526	31.7374	32.1856	30.9869	33.1107	30.1136	28.531	31.3309	31.1902	29.5993	33.4039	33.6245	29.6315	34.4761	32.6915	33.7638	38.665	38.6456	39.843	37.0446	37.9375	34.1776	35.1231	35.6698	38.2756	35.3934	37.5665	35.0448	36.1314	35.0218	38.0265	38.0265	35.3592
39.4921	33.9089	34.708	37.0325	34.4843	34.4843	34.236	35.6585	34.7028	35.6341	35.7071	29.668	32.7721	31.9208	31.8647	31.1473	31.7542	31.7542	33.2556	31.5845	32.7322	33.2129	28.3393	31.0475	29.6827	30.6318	31.6858	32.5676	30.8935	30.8935	36.5587	36.3594	35.4259	37.4442	36.4037	33.746	36.8466	37.623	35.3276	36.5454	36.4944	36.2639	36.7674	36.5347	37.614	35.0502	35.331	37.4819	36.9006	33.7489
34.9561	32.3804	35.3765	30.975	34.743	37.2803	47.4471	32.7533	34.8676	32.598	33.702	33.7428	32.7259	31.3923	28.5781	30.5373	32.4732	33.3441	33.0481	32.1725	33.1667	26.924	31.6372	31.1296	33.1068	29.4891	28.1949	30.4756	34.7401	33.8421	35.2584	32.3553	33.3502	32.1499	33.4023	34.5604	38.394	37.5371	35.4154	35.4314	33.6399	35.1147	36.5399	40.8775	36.3176	36.3216	36.1728	39.3408	38.1809	36.8705
33.9742	32.6932	32.6932	36.6121	NaN	39.788	34.8015	34.8066	33.4181	32.7614	32.3599	31.0965	36.8038	35.1029	32.7206	35.2755	31.7563	31.7563	32.0408	31.0214	32.7571	31.0256	30.9117	30.0917	31.3262	29.6085	31.0089	30.2008	33.2573	33.0844	32.3535	35.1462	32.3811	33.7734	30.7343	33.1762	34.5401	33.6035	36.2887	31.8958	34.9017	34.8904	36.1404	39.4328	36.9794	36.7542	36.2405	37.8329	36.3849	33.4487
33.9564	33.634	34.0844	34.2148	34.8234	35.4258	34.2344	34.3217	36.0349	32.4531	32.4531	32.8228	32.971	31.5755	31.304	30.0876	30.2697	31.5375	34.0418	32.5061	29.8363	30.2244	30.2244	30.6095	28.106	26.3861	28.6274	30.5817	32.2883	32.2958	32.0968	30.3926	32.0138	30.5715	30.5715	30.7755	33.8241	38.345	35.4443	32.3054	32.238	36.2836	36.3472	32.3538	33.763	36.7715	38.1024	37.2817	34.9334	32.0405
33.405	37.8115	37.8115	36.7171	36.8568	33.7616	35.5644	33.9016	34.945	35.8729	33.9049	33.2693	32.1901	36.1954	35.1192	40.6807	37.2983	33.6415	39.0117	33.7816	32.8378	33.9947	35.5216	33.5232	32.3443	26.5387	29.3962	30.9574	30.8234	32.4903	30.9198	33.2451	30.7151	35.0541	30.4891	33.8396	35.4062	33.6772	36.3899	35.048	38.1709	35.236	32.1126	33.8522	35.3789	37.6944	32.2684	35.4335	33.9445	36.9743
38.3583	35.7992	37.8709	36.9405	38.6654	35.4899	33.7176	34.7715	34.8689	32.9571	32.9571	32.5508	33.6776	34.0716	31.3277	31.3453	29.5337	31.6312	31.9857	31.3348	32.6258	39.3117	39.3117	31.2951	34.2744	31.0396	29.4565	32.5941	33.4181	32.3621	33.6672	29.1964	35.1162	35.4086	35.4086	33.8486	33.5294	33.6958	36.542	32.1517	35.0316	30.5976	28.8938	28.9642	36.4218	35.1235	35.1235	33.8967	35.268	36.4909
33.9249	36.1211	36.1211	37.1372	27.7102	32.8575	34.4654	34.2804	35.0234	34.539	35.5591	37.4161	31.035	32.9185	32.7558	30.8341	32.1498	33.0143	32.6448	29.8678	29.5872	29.5107	29.6253	31.218	29.6185	26.7971	29.6908	30.973	28.0917	28.2355	32.427	32.2049	33.2231	33.5688	31.6009	34.9588	33.6631	33.6154	36.2263	33.8587	35.4397	35.3158	36.1907	33.6276	27.1581	33.9845	39.6117	40.8402	39.0196	40.3173
35.3296	35.3149	33.6536	33.5697	36.6259	36.5997	34.0488	35.498	29.8488	34.8405	34.8405	35.6527	40.0495	32.7037	34.4665	38.0284	33.7711	33.0074	33.7597	31.4748	30.9366	31.409	31.409	34.435	31.2189	29.5747	28.1017	27.9734	30.4828	32.205	33.4501	33.4116	33.9678	32.1794	32.1794	33.6707	36.0646	36.6537	37.365	32.3231	32.2848	34.9123	36.2361	36.9936	33.6227	35.5289	35.5289	37.5999	37.8064	37.6918
36.3564	33.9648	35.3269	38.8677	37.8196	33.4125	35.2328	35.8407	33.5685	31.917	35.0345	31.3612	33.1298	32.2294	37.2103	34.1844	31.3774	32.3104	33.0285	30.0714	31.3621	27.3065	31.8831	25.599	28.3684	25.4101	29.5138	31.8418	30.8414	31.675	30.2606	33.2817	31.9652	37.5144	28.6392	34.3459	30.8771	35.238	35.2188	35.6187	30.6456	36.8544	36.8544	33.9682	37.3637	35.3836	35.1348	37.6282	35.7212	38.2504
35.5882	NaN	35.4495	37.0793	52.7961	34.6739	43.6413	43.7915	35.5427	33.7286	31.187	33.999	34.0672	34.2488	35.3094	31.7593	31.6935	31.1331	32.968	29.9784	29.9959	29.4748	32.3174	29.9279	31.0722	33.9486	30.9729	29.487	30.8528	29.5049	31.7398	30.5676	31.4869	30.7056	35.4068	35.1809	35.3908	35.4628	35.6426	35.1068	33.6605	35.1812	33.9273	35.2713	33.7861	34.1989	33.8788	27.229	34.1406	38.3478
39.3479	36.5214	38.432	33.7713	38.1684	36.3371	32.7841	35.5726	32.6844	31.2767	34.4459	33.8491	34.9286	32.8222	32.5127	32.5127	40.4677	34.984	30.074	27.3672	31.2481	31.3668	29.474	31.8921	31.9478	30.2834	30.7009	30.7009	31.6425	30.9445	30.1603	31.4566	31.8633	30.2684	27.4141	33.7014	33.7014	33.4664	34.4648	34.4648	33.9853	36.2643	35.0928	41.4736	28.979	36.9333	36.8246	36.0811	37.3637	34.9747
36.0125	36.6236	34.234	33.6412	36.6854	38.7075	39.7941	37.925	37.925	38.9204	35.1904	33.2102	34.6957	36.2085	36.2252	37.5421	39.4692	34.9316	33.3687	31.5901	31.5901	38.1559	33.1666	34.4274	28.4636	27.268	29.9242	30.7949	32.5858	29.701	31.5768	29.5193	34.7083	33.4414	31.9652	32.004	30.7055	33.6812	28.9179	33.8465	32.3303	32.3251	29.4331	33.3764	35.3351	34.6829	37.8561	37.8561	36.5566	35.4053
38.0498	37.1636	38.7799	38.8119	35.4546	36.9778	34.0436	33.7801	37.0016	38.0712	36.8603	35.7403	37.1923	36.0356	34.3505	34.3505	35.2802	36.2339	35.2043	33.1625	31.7725	33.4225	33.6276	31.9574	37.4895	29.5288	30.0596	30.9759	31.1242	27.0716	32.9045	31.9092	31.1713	33.4997	37.5413	30.9717	33.9562	33.3192	32.0854	32.0999	33.3723	33.7457	35.237	33.9733	36.9347	33.7877	36.3104	38.3461	38.5054	33.7867
39.0532	39.3841	35.0613	36.8459	34.9993	33.9792	35.6374	34.3747	34.4505	37.0214	33.0226	34.3552	35.9167	36.3314	36.5328	36.1413	34.3379	34.64	34.0831	33.3789	34.2807	33.3535	31.438	31.2983	29.9983	33.012	30.0073	30.1138	28.3795	29.7165	28.3743	31.3358	31.0621	28.2542	33.566	35.4061	32.5077	36.4612	36.1767	35.964	35.0328	33.7699	34.9953	34.2725	36.2503	37.2421	32.1856	32.1856	32.3653	32.1278
34.8845	31.9159	33.2434	36.0969	39.2428	34.6571	34	37.72	43.5892	35.6186	37.0925	38.2852	39.5306	37.4233	34.5061	34.5718	31.6893	34.8179	34.8381	34.9712	33.1212	32.5421	30.1303	31.0812	31.0323	31.7293	29.5146	29.3952	29.5249	28.0086	30.574	32.4554	34.7825	34.9158	33.6547	35.5558	36.7537	30.7024	34.5499	34.5599	35.1583	35.0461	36.497	35.4657	35.0993	33.2952	32.2979	34.023	34.048	30.5642
34.8116	32.0686	34.6587	33.4496	36.748	36.1434	35.1178	39.3008	39.3008	35.858	39.1803	39.5219	37.3415	37.7797	44.6568	36.5629	33.1422	34.3136	39.0941	31.679	34.8108	33.3334	31.608	30.9692	29.6478	29.88	32.7353	32.6464	32.3882	32.8166	32.6041	33.123	29.6476	32.261	31.348	35.1412	35.151	35.4438	33.4682	34.5986	33.317	35.0983	33.3327	33.8348	35.2933	36.4247	36.9828	35.4219	32.5327	33.8947
34.7432	34.7555	36.0601	34.0636	35.1502	35.1955	35.3407	33.6185	33.7026	34.9574	35.8557	35.8011	36.6112	36.6112	37.3744	37.5249	32.6768	36.2739	33.4019	35.5612	34.4786	37.4438	34.8513	33.0471	31.2733	31	30.7033	30.9604	29.8399	33.2289	31.9665	25.5628	33.1359	31.5294	37.7127	35.2189	34.0344	31.5852	35.2708	35.0125	36.9634	37.0178	37.0367	35.7204	34.1869	34.1633	34.1826	33.7671	32.4555	34.3143
32.096	32.2914	38.0354	30.723	33.9501	32.582	32.4273	38.4131	34.5741	36.5285	33.3636	33.9064	34.139	33.9053	32.6703	34.2381	37.893	35.432	31.6799	31.9186	31.8827	36.1368	38.0384	34.6274	31.9611	32.8794	32.8465	31.0136	32.4962	28.1446	29.8568	32.7411	36.989	31.3195	33.2746	32.9858	35.3259	34.6735	34.1664	32.7237	36.8051	36.8817	36.0253	33.6653	32.7362	34.7944	34.9668	33.7863	36.6598	32.2037
33.3649	30.4871	30.5805	33.7691	37.1874	35.4207	33.8716	30.4971	33.9916	34.0764	36.2965	32.435	35.488	50.3762	35.5334	34.0353	38.3636	39.1905	33.1128	34.6476	33.2906	34.983	33.2753	32.7619	31.2741	33.8115	35.7826	31.2731	33.646	32.5598	28.6063	30.0418	32.1426	35.0349	34.5167	39.2906	34.2898	34.9962	37.9618	38.0632	35.9892	31.9982	32.7051	33.8295	33.9053	33.0014	33.7985	33.98	32.5045	32.8703
37.019	37.4234	31.0752	33.2661	32.4851	34.2918	32.5396	35.1391	35.3332	35.8153	47.1715	53.4101	33.9146	37.0862	35.754	32.7054	31.1656	33.1855	33.1855	31.2489	31.1598	32.2838	33.4035	30.8768	33.8471	31.1384	34.0393	33.8357	29.7588	31.5638	35.2739	35.3458	38.3937	35.8575	33.1251	32.7163	35.7296	37.0114	35.0425	34.1187	27.9122	37.1569	33.9101	33.9198	35.0942	35.0203	35.0232	36.0745	33.3976	32.4355
36.3658	32.4765	33.667	30.3838	33.4604	30.6564	32.4352	36.4502	34.6731	34.6779	33.6161	34.0552	34.2756	33.7841	33.6124	39.9605	38.0552	44.68	34.1355	32.3275	29.9854	31.7685	31.1994	30.1988	31.6662	28.5014	31.5323	29.9171	33.9904	34.5989	34.0789	34.2101	33.0054	38.4476	38.3865	35.7674	35.4151	35.1681	34.1153	35.4287	38.2079	37.0876	37.2431	34.9884	33.1855	36.0794	34.6251	35.7992	35.3788	30.2708
33.0133	33.7894	36.4709	45.9027	49.004	36.5178	40.1836	39.6973	37.3707	34.7945	39.8745	36.6299	35.9855	33.9399	33.9066	35.7821	35.6067	36.8257	33.9164	31.6121	31.6546	31.6446	36.2036	33.9816	35.754	31.3924	31.2075	30.6056	32.7956	33.8663	32.2163	34.1371	35.2411	34.0498	32.794	35.9214	39.2013	37.1024	36.4119	34.1299	34.2775	35.9637	32.8204	34.1737	34.5095	34.2001	35.5187	33.1512	31.8553	33.2559
34.9342	30.9129	30.9129	33.9542	31.0346	34.2714	31.8337	32.3519	35.6454	29.684	33.948	35.5701	32.5889	33.8221	36.023	33.0227	32.0991	33.1964	32.3552	34.2332	32.7426	31.9125	31.4367	33.035	30.8352	32.6841	34.076	33.9399	35.8826	36.1595	34.1924	37.5272	37.4835	36.9071	36.9071	37.1255	35.9069	38.2211	37.5938	35.883	32.6735	32.9105	32.876	36.2543	34.1721	34.4222	34.2219	32.8568	31.2728	31.3411
31.5316	43.0903	32.1445	50.448	45.8689	33.9232	33.9232	35.2133	36.5768	33.7126	33.0788	33.9986	34.882	36.8643	35.7228	37.0157	36.9206	35.0279	36.1438	36.1626	33.2318	35.2375	38.2009	37.2192	34.214	32.7603	36.9053	35.0617	37.0994	37.0437	36.9638	38.2136	36.251	35.2328	38.1966	37.0163	37.1494	37.1216	37.0643	37.0643	38.1647	38.2984	37.1794	37.0551	34.3188	35.8669	35.9319	34.609	36.2751	38.3558
32.0663	31.0382	31.0382	35.519	36.2724	33.5219	33.377	34.5816	32.1159	36.5126	33.9511	33.5378	36.5716	36.7738	36.7738	33.8088	34.3883	33.5288	36.1092	34.9401	34.0569	33.793	35.7011	34.2479	32.7567	32.9462	35.0455	33.8678	33.9106	35.0048	34.0887	35.2742	40.1073	36.4187	38.3792	37.3736	37.9421	34.3183	38.9974	37.3214	37.3646	40.101	38.8286	35.8322	37.3583	35.7525	35.3911	37.3404	35.2173	32.4494
33.8856	33.3231	35.7222	35.2507	34.1394	32.6583	32.6037	32.6037	34.7853	32.5431	31.8959	31.9425	32.6786	32.8919	33.7413	31.9657	35.7759	33.7128	32.9448	32.9448	32.7769	35.0014	35.0815	34.0549	35.0372	33.9738	38.003	37.0121	37.0166	36.0361	40.3842	40.3842	37.1655	37.3127	38.1736	39.4522	38.4804	38.4027	37.6764	40.6231	39.2752	37.1414	36.9626	36.9626	35.3277	36.0446	36.0622	37.2384	35.4624	37.4835
30.9525	31.2884	31.2884	32.1693	29.5797	29.6437	34.3598	32.6808	32.6347	35.6942	38.4481	35.3825	36.9416	35.1375	33.8935	36.0492	31.0325	30.9095	30.8798	31.8764	33.7843	32.0544	32.8908	37.5598	32.9764	30.0302	32.7889	35.5907	32.8959	33.1691	36.0004	36.1108	37.3933	41.562	41.3333	38.7396	40.2795	40.1141	41.4507	40.2954	38.407	38.372	38.4071	37.0829	35.9602	35.5819	35.8239	34.1022	32.9573	36.424
28.7333	31.0995	32.413	32.3122	32.437	37.7662	32.8714	32.8714	31.4656	32.6245	32.545	37.558	NaN	35.0483	31.3017	32.9481	31.1929	32.5129	33.098	33.098	32.4717	31.869	33.7548	33.9512	31.212	34.0731	34.9915	31.3767	36.7719	37.0342	39.077	39.077	39.3023	39.1712	37.1491	39.5091	38.9767	40.5959	38.0618	40.2676	37.1573	38.1182	33.0991	33.0991	36.9966	34.2231	37.2138	35.6102	31.6753	34.3478
42.8132	32.2989	32.123	33.5655	31.707	31.8051	35.9771	33.5856	36.0663	29.8706	29.7438	29.7487	32.7312	32.5931	32.7648	34.9832	39.2956	34.8937	39.4745	29.9838	32.6648	31.4842	33.831	32.6868	33.8728	33.9906	31.222	34.9253	37.1687	37.3645	38.3754	37.453	37.1814	40.2039	38.1382	38.6688	42.0269	41.9149	45.3523	41.5689	40.4306	38.946	38.8129	38.3358	37.1959	35.6245	39.0968	37.4576	39.1601	35.5223
33.3232	32.4297	34.2306	31.0797	32.3726	30.7095	33.839	33.839	31.3952	32.6736	34.019	32.7348	30.123	32.6004	36.9085	34.2486	32.7061	32.6264	26.5894	26.5894	32.273	34.7472	34.6192	35.286	34.1139	28.7281	34.8251	34.0508	32.7222	36.8934	38.2504	39.0538	40.1306	38.1709	38.0127	39.9993	36.9187	38.1433	38.7558	38.4	38.4	37.204	40.223	37.2851	35.8417	35.8961	37.374	40.2559	37.1825	35.9261
33.9585	31.4157	36.9145	37.5855	34.5405	32.677	32.493	34.2484	32.6741	34.8998	35.0271	30.0819	30.0819	35.7428	33.0182	30.7693	34.2203	NaN	34.7678	36.8247	33.6016	35.5128	34.5687	36.516	36.516	37.1735	39.9541	37.3388	35.549	38.5708	43.1629	41.8085	39.9941	39.9762	38.8114	37.4858	37.4858	37.4089	38.788	37.393	37.3937	39.0153	37.0091	39.299	40.0726	39.3762	40.3972	50.7433	50.7433	37.7837
34.2023	29.947	34.4905	31.3099	30.7176	32.6541	32.002	31.8337	31.1775	32.496	32.6049	31.2981	29.8676	29.8088	31.2309	32.7565	33.0431	32.727	29.9571	30.8893	31.4163	32.5569	32.6546	32.5567	32.6963	31.268	33.6761	34.871	35.675	41.0559	39.4075	40.2282	38.2978	39.0303	40.1495	38.7257	42.1677	40.3685	39.9974	37.059	38.3367	38.9427	37.1579	35.8296	37.2323	35.5687	36.2835	34.0602	35.3124	36.3902
35.2258	29.8242	33.8042	30.8485	31.388	30.0034	34.4974	31.3448	33.8143	32.7256	34.4028	33.8663	33.8663	31.0747	32.1633	34.5195	40.264	36.9884	33.8672	33.6642	35.6892	34.4662	31.3617	37.5615	37.5615	36.688	34.0757	36.5574	39.8723	38.1311	36.6788	37.9836	40.6184	38.8157	40.2051	42.4045	42.4045	38.2584	41.4444	38.8777	38.9231	39.0773	40.3393	37.3613	39.4248	37.4847	34.037	37.1235	37.1235	34.5065
34.0851	38.9497	41.2538	31.3216	42.0907	42.0907	32.682	32.7369	35.9649	31.6072	29.7607	31.6661	30.0097	31.4624	29.7305	30.7158	32.4772	32.4772	33.7932	34.8762	31.1693	36.5584	35.29	37.1677	35.794	35.6725	35.5115	38.4209	37.855	37.855	36.7104	38.5904	35.7885	35.6354	37.9556	39.8285	41.8342	38.1493	38.7433	43.444	38.3202	39.0638	40.4002	39.3743	33.8485	38.0821	35.6834	36.1713	34.4329	33.0328
34.0241	NaN	29.7428	35.7099	35.603	32.8136	31.0486	42.3589	29.8958	31.4337	37.8038	32.8473	32.8473	29.5933	32.5741	47.641	47.7178	33.9069	32.0089	34.9371	32.7054	33.9829	34.3501	33.8471	33.8471	34.993	34.8439	35.4228	37.8064	37.0204	38.4098	37.6922	41.316	41.2241	37.0348	41.5875	38.9554	37.1527	39.0498	37.0273	40.2278	37.559	37.1021	38.4583	36.0269	34.3972	32.9282	36.2025	36.5683	36.719
33.446	30.9402	36.0229	31.0919	34.7776	31.0395	28.0819	29.2517	29.7946	29.9371	29.9507	30.9885	32.0575	30.9145	28.3839	33.7415	29.7623	34.7408	30.9955	30.8755	38.8354	36.9205	33.763	34.7671	34.8515	32.8894	33.9562	36.8087	35.7326	32.8825	35.9845	40.3203	39.1587	35.6548	38.2894	37.5523	37.6832	40.7595	39.0691	40.65	39.4725	40.1609	39.3126	37.4685	39.0587	40.3768	37.1166	37.4057	35.471	37.6407
29.4374	31.0707	28.1547	29.3118	31.7254	42.5322	32.8304	31.6769	29.8272	31.2249	31.8505	31.9122	33.2936	32.9932	42.4384	31.3537	31.997	31.8308	32.8383	32.0019	35.0509	32.0629	35.7403	35.5889	31.106	37.0015	34.1633	33.8324	38.0669	40.3922	37.2293	38.1119	40.1157	38.982	38.3207	36.9358	37.1859	37.5378	38.377	37.3381	37.3313	40.1473	39.0396	38.1034	35.9879	35.9879	32.9761	34.5573	32.9543	34.2807
34.0326	34.7718	34.7718	NaN	36.1454	30.899	31.0055	28.6317	31.7383	30.9782	32.8343	28.96	29.8864	32.9075	32.0379	31.0899	32.274	32.274	31.5281	32.8555	31.2536	35.7347	34.3804	34.9408	33.9331	35.7382	34.0057	35.2259	34.4893	34.4893	38.9787	35.8703	37.7757	38.3666	40.4972	36.4919	38.8784	39.0137	37.6541	35.8144	38.3055	38.3055	35.6719	37.6287	36.5899	35.6447	37.5303	36.4066	34.3074	33.7575
33.7985	32.8974	32.9281	29.532	29.3971	31.9049	30.7541	32.7503	31.1349	33.7334	33.7334	31.1736	30.796	33.6551	31.7297	32.4334	33.6503	34.3716	33.5022	36.7537	33.4712	35.3015	35.1509	38.3534	36.242	38.1914	39.9757	38.1405	39.8694	38.639	39.0481	45.2493	38.9403	40.2921	44.6609	41.2966	40.0351	40.0351	52.1104	39.9907	40.202	38.9566	40.1152	35.6375	39.2754	41.4329	38.3937	38.2937	37.1015	37.1599
37.3638	38.7384	38.7384	29.5331	32.5362	29.846	31.2049	35.8005	35.4393	NaN	NaN	NaN	33.7761	36.9883	34.6875	36.6242	35.8452	36.6391	32.6592	35.4759	41.8357	37.8243	35.5455	34.4255	38.6431	36.939	35.3207	38.5632	41.5919	40.3379	35.8497	40.4086	38.8565	42.1086	41.3884	38.9654	39.1669	41.4133	38.9411	37.4914	41.4768	39.0079	38.2837	37.4778	39.3975	36.0885	41.4244	38.4565	37.3303	36.24
35.1368	28.1767	29.4768	28.2002	29.5106	30.7276	33.7277	32.8633	31.5418	31.2078	31.2078	33.9102	33.1986	32.994	31.4422	33.7539	34.8327	32.3892	29.8036	26.9143	34.8616	32.4054	34.1853	34.1299	34.7221	31.1167	33.7485	35.939	35.7846	35.6505	34.2164	32.6657	38.2504	37.0542	39.0281	30.643	37.1718	37.7447	35.8544	38.5887	37.2863	39.6082	37.7483	38.6242	37.6435	35.9001	37.0173	35.3875	35.8483	37.2546
34.1185	31.0248	31.4273	31.4198	30.8816	29.6959	31.0662	34.0898	31.4432	31.4776	29.9757	32.8	31.0329	29.8059	28.5069	28.4138	29.8312	33.8432	32.3863	34.1023	32.637	35.4907	37.1218	32.568	35.6136	29.8479	38.6288	38.6098	35.7238	37.4122	35.7545	35.7091	35.6958	38.8158	36.9187	38.9057	36.9925	36.0271	40.8329	39.0658	36.3574	38.4071	37.348	34.6672	34.2878	34.7808	36.0384	35.5522	35.542	32.4216
36.5305	37.0343	31.5641	NaN	43.5786	34.9812	32.8619	49.0756	32.8598	43.5469	43.5469	33.1193	28.5468	29.4962	34.1613	31.7259	31.5752	31.4583	31.6067	31.4347	29.713	32.5236	35.4737	35.6245	32.7617	36.7373	35.7634	37.2271	39.9001	38.73	37.8822	36.762	37.1971	38.1099	38.1099	43.2083	40.8208	37.1432	37.5918	39.0947	37.0814	39.584	38.9754	37.2127	37.5854	37.3245	36.0137	36.0137	33.4701	34.1652
32.5182	32.5084	33.0589	30.742	30.7991	30.8995	30.072	29.8043	30.6788	29.9317	31.3573	30.7588	32.5777	33.0023	31.4112	31.4112	30.0221	30.0437	31.5514	31.0322	34.1854	34.4055	34.9523	32.6403	35.3507	34.1449	34.14	35.7741	35.6407	39.878	39.8768	40.048	36.9063	37.1134	37.1437	38.0058	38.1074	38.7401	40.024	40.6759	39.0316	37.2613	38.4001	37.2234	35.4212	36.1357	37.2099	36.4242	36.0809	34.7078
42.6013	32.5761	33.0881	NaN	30.9535	30.9935	30.8657	29.5993	29.993	34.6886	32.7362	32.1082	32.7162	29.8316	29.7197	28.432	28.4063	38.8685	32.8023	44.0378	36.7808	31.9625	33.7798	36.7694	34.2925	37.8908	36.7314	37.2878	40.4949	37.2136	39.88	36.9308	40.1104	40.182	41.3477	36.9959	38.9583	38.4291	41.5277	42.079	39.4462	40.2502	41.9396	43.4298	39.0756	37.7993	39.0911	36.0974	36.1341	34.3004
34.136	31.7746	31.8432	34.887	34.2469	37.3008	29.1069	29.7467	30.0451	30.1903	28.4787	41.3127	31.1897	28.1406	30.0963	30.0963	33.2937	40.3761	34.9965	36.0542	34.9383	32.1116	39.3292	34.6126	32.7321	34.9816	36.9578	36.9789	38.1182	40.0561	37.939	40.071	37.0854	38.2171	38.8265	40.1102	41.4501	43.9305	40.353	39.5051	37.0678	38.3062	39.4194	40.4105	37.583	37.4015	42.6129	35.5333	34.2978	38.6282
36.6055	32.4593	31.2965	31.3575	32.969	31.5827	39.0967	37.0884	35.8244	40.2831	34.5583	31.3976	32.9641	31.3518	32.8191	29.8661	29.851	34.1184	32.7784	31.2882	40.9826	33.8621	35.7646	34.9774	31.2389	38.0013	35.5014	36.7777	37.3256	40.0749	39.9233	40.095	38.7509	36.9638	35.7208	35.7208	35.7884	37.5101	38.3051	35.787	35.2369	38.3043	37.4517	40.4228	38.9492	36.1413	32.9225	34.5449	35.3346	35.1237
35.4054	32.7579	31.0788	29.7505	36.0092	29.906	30.2749	35.1157	33.8791	32.6214	31.1191	31.2988	33.0681	32.6586	32.5162	29.4136	29.4136	31.3615	33.8536	33.92	34.9888	33.8949	36.831	37.8237	33.7706	35.0699	35.1744	39.2115	39.2115	38.8725	41.1637	41.9311	43.9424	43.4778	40.1114	40.1644	39.2573	49.824	38.372	38.6789	38.6789	37.361	40.1029	37.4356	40.1875	38.3869	37.1033	35.8858	34.6158	34.6739
47.114	39.1351	33.8787	29.6323	32.7815	33.9318	32.7904	29.7828	26.9302	30.9686	32.801	33.088	33.1135	32.6977	29.6275	31.3359	32.7877	38.833	36.0645	32.7348	33.8831	32.7042	34.2039	32.6161	37.0561	34.4445	40.2438	40.1546	38.8666	35.8098	39.0655	42.2906	41.5102	40.2824	45.4234	37.6838	37.4183	39.8557	40.227	37.5273	39.3852	39.2432	41.461	37.5607	36.1442	38.6413	36.1477	35.5898	35.6032	36.6021
32.4317	37.6961	32.6626	29.831	34.0027	43.6432	35.879	37.0395	32.7353	34.6663	31.1212	31.0975	31.6023	31.1315	32.8565	32.842	32.842	31.2079	34.7589	32.1474	31.0365	31.0485	33.9406	35.2751	32.8105	37.0758	38.0095	37.037	37.037	31.8876	37.2053	39.3179	38.7925	40.0459	42.1762	39.2561	41.2456	41.045	38.8872	41.333	41.333	37.4908	31.9246	37.3965	37.1296	38.9978	37.734	38.9433	36.5158	34.2721
NaN	32.5175	32.5819	32.5629	30.7044	34.4128	32.5721	31.6693	31.6693	30.0882	31.6661	39.4649	32.937	44.6215	33.0794	32.5906	31.3567	31.9766	31.3262	38.2098	35.1519	32.8612	35.1055	35.9295	35.9351	33.9444	35.7985	40.0858	41.4593	41.4593	37.1017	40.1501	38.4351	40.2577	36.1008	41.4772	39.5279	40.6871	41.915	43.2793	38.7834	40.4694	37.4574	37.0821	37.0607	37.208	35.2364	35.9259	38.1657	38.1793
32.1147	30.1248	32.9732	32.9262	40.5566	34.0838	31.0278	31.1401	32.1476	32.9622	31.23	34.0355	33.3025	31.5813	41.2454	37.0603	37.0603	34.5306	38.062	35.7812	41.2883	36.9241	35.9713	39.1742	37.3504	41.4417	40.7439	38.455	38.455	42.144	37.6226	43.198	37.3715	40.6712	39.258	39.6013	41.779	40.3698	41.6332	40.6531	40.6531	48.7954	39.9455	37.3116	36.8829	36.9833	38.8277	43.8828	37.0086	35.4239
35.8643	34.5191	33.1039	32.8383	31.447	29.7361	30.7727	37.4976	36.0354	34.4766	34.5024	31.4343	34.5843	32.5278	31.2684	29.6347	32.6572	32.086	33.7619	34.0731	32.7498	36.9751	34.5936	36.1912	38.1756	38.7459	38.9951	35.8264	40.201	37.1854	38.8454	42.0751	43.5325	43.5325	39.5424	42.6616	40.6939	41.4892	40.765	42.0131	NaN	43.449	44.7116	38.3987	40.3298	40.3298	40.5141	40.5153	38.3664	37.1571
33.9055	42.3585	39.893	34.5103	34.4967	42.199	34.0832	32.904	34.6469	33.1901	34.2281	30.9639	32.8487	33.9253	32.851	28.2256	34.11	36.9781	33.1864	37.2105	33.9763	36.7167	38.5875	36.8819	36.8853	38.7939	43.3632	41.3164	40.4787	41.2973	38.1231	38.7628	38.8933	39.0589	42.1168	41.5677	41.654	41.5814	41.6273	43.6165	40.523	41.6196	39.4821	43.3776	40.2121	41.9893	39.2438	37.3347	35.9252	35.9873
36.3869	47.4914	NaN	38.8046	NaN	36.4763	31.5835	33.0221	31.2121	35.8444	41.2575	31.3845	32.9246	32.7189	35.7454	32.639	35.0349	35.5742	34.2161	35.6884	32.8534	32.8534	35.4255	37.0905	38.153	37.2985	38.5415	35.8358	42.4459	40.5101	40.3426	40.5514	41.5579	41.5579	42.727	42.7242	41.6511	41.5679	43.6367	42.787	43.5102	43.5313	46.8	44.7196	41.8706	41.8706	38.9469	40.3453	38.9111	37.0924
37.3711	NaN	NaN	NaN	35.4975	NaN	32.8854	36.773	35.5719	NaN	41.0542	NaN	NaN	37.8371	35.8317	34.7504	36.5575	34.6947	38.6065	35.3256	34.2982	50.2095	38.4916	45.3348	37.3408	41.2052	NaN	41.1693	38.9126	42.2736	40.5522	39.1516	42.1507	41.4638	44.7471	44.6215	40.7969	44.4851	43.5954	44.374	42.4887	42.5208	44.3075	43.0415	41.2296	41.8764	43.2572	42.0352	43.4469	37.2078
44.7662	37.707	34.6909	32.6303	34.7861	38.6113	41.9429	NaN	43.6833	43.6833	37.3826	33.8756	33.374	32.3905	32.3982	34.0471	36.6862	35.3393	37.8616	36.7993	37.3489	37.3489	35.3851	38.693	41.9402	39.9124	38.6533	38.188	40.2395	36.979	40.0543	42.5454	45.8561	43.7301	42.0254	44.537	53.0699	45.523	44.4778	44.3575	48.2698	43.6528	44.894	40.6859	45.1633	44.5776	45.6594	43.6455	41.8185	39.222
33.8514	37.676	37.676	35.8176	36.8306	37.7211	34.3101	36.6877	30.856	32.6447	34.3972	33.3731	34.4038	34.5217	34.0342	37.5591	35.2839	32.4175	39.6431	35.6857	41.9183	37.0429	35.6841	36.7255	38.8317	36.4436	36.4436	37.0787	41.0283	41.0681	45.3261	39.9081	45.0573	44.2693	45.5849	46.7554	46.7322	46.6358	48.8044	45.4883	46.8032	46.8106	47.5434	48.9013	45.8045	44.4939	44.8636	44.8636	41.1507	41.0527
33.3577	49.5199	36.7923	33.7069	39.7775	38.3837	35.8258	NaN	31.1281	32.3381	34.3137	35.7728	33.4027	35.2403	34.1783	32.3533	33.9505	36.644	33.6296	33.4154	35.6566	36.6672	38.4071	37.1253	35.2132	38.4248	37.7525	36.5594	39.0704	43.358	42.1113	40.5909	44.3789	43.0867	45.253	45.1505	44.7188	43.718	40.5371	46.7223	46.8145	45.6126	46.5651	45.5819	43.4049	43.6007	43.5538	41.9463	36.8422	40.006
52.3042	NaN	NaN	40.1029	38.9342	35.6672	40.7603	NaN	30.953	34.3672	45.13	43.9056	34.0278	34.0994	32.2543	32.5154	38.6245	36.5795	38.5823	38.5623	35.2328	38.2346	36.9929	36.9732	38.8431	38.9278	38.9278	40.1341	40.3273	43.3227	42.9281	43.5038	43.5431	41.3275	43.0811	43.6016	46.6364	42.4593	46.575	44.3958	43.5368	47.8216	46.7106	44.7059	45.4528	43.6767	48.7682	46.9089	43.0616	38.4386
39.6082	37.1651	34.243	35.886	34.2552	33.6075	32.6228	32.6228	33.9274	36.7222	31.0613	35.3291	32.1565	30.8573	33.4768	31.6891	32.3718	33.4804	36.9297	36.9297	50.4083	38.7572	39.4532	39.9237	39.5258	38.606	39.5105	37.7202	40.9299	42.8691	42.1885	42.8936	41.067	44.3114	43.0522	44.253	44.2444	42.9835	43.4175	46.6404	46.6066	43.3991	46.5498	44.2883	46.3848	45.4254	42.1733	43.2395	40.4603	37.3821
49.9641	37.1496	40.5757	NaN	34.0071	35.6392	32.3241	33.5558	34.1334	29.5333	32.6713	30.9885	34.4569	35.7946	35.4318	36.4488	36.377	43.413	34.6205	34.6563	35.1561	32.4181	35.3187	34.5989	37.5056	39.3598	39.9237	42.6929	40.8598	44.6275	49.2352	43.9356	42.854	42.2967	45.0917	44.3576	45.3311	46.5014	41.7467	47.6856	48.5062	45.4282	49.4208	46.6579	47.6471	44.4924	43.2346	44.2921	38.674	38.9044
NaN	39.6263	34.7562	35.281	34.0416	32.1481	33.666	NaN	NaN	35.4225	34.605	35.4986	33.7249	39.1578	34.9132	39.0481	36.1159	35.3071	36.6981	34.5046	34.528	NaN	38.9921	37.6848	37.7567	37.8243	40.3725	52.3215	42.5789	40.7575	38.3371	39.6618	41.4374	43.0615	46.3989	44.9285	41.7445	44.7766	47.517	46.0872	45.9678	45.2574	42.9721	42.9721	50.9841	51.9298	44.2652	42.1462	40.8984	42.2364
39.4616	35.7136	34.0551	34.1881	36.5264	35.977	37.3676	31.0504	37.1344	31.0778	43.593	NaN	NaN	36.204	32.9691	34.8686	34.9393	33.3651	33.4381	34.7994	34.7046	51.1351	33.5669	46.5172	43.2249	37.82	38.2179	40.0504	41.6379	55.963	42.7217	44.6882	44.7917	41.6184	41.7238	43.0454	43.0454	46.4645	47.3107	48.6095	46.0961	44.0642	43.9774	42.8396	44.3522	44.2428	40.9583	39.9525	39.9525	38.5776
39.4458	36.6252	36.5203	36.495	37.5603	35.1575	32.0753	32.0753	37.1262	NaN	34.5265	37.3011	35.2791	32.2373	29.4241	32.5589	31.2689	33.9128	34.1908	34.3374	36.3207	38.4602	41.0986	36.6887	31.5652	33.6894	35.1948	37.9989	39.4788	39.4491	40.692	40.692	42.9888	41.7246	45.4665	43.5239	44.7633	44.2384	46.1862	44.3569	44.188	46.3478	44.1368	44.1368	43.9445	41.9833	39.8931	41.2461	41.0071	38.5306
41.8426	40.1534	36.1579	40.2945	35.6307	36.9291	35.5608	33.682	32.2961	32.5221	32.4488	37.4193	32.3692	36.2956	41.5599	38.632	40.1681	39.9042	34.767	35.8374	33.5143	33.177	35.78	37.564	37.564	36.3887	37.6055	40.2103	40.4792	39.4766	40.9361	38.4412	38.4691	42.2194	44.2218	43.9256	45.9927	44.1812	42.8827	42.121	46.0262	47.3056	44.0808	43.1144	42.5378	42.578	49.2664	40.997	40.8654	37.5219
46.8207	NaN	NaN	35.2896	50.3989	35.4441	38.6204	37.5977	32.3731	35.4301	32.3007	33.7551	33.2924	32.2923	33.143	32.1064	32.9661	34.2137	33.5868	32.2487	33.5366	34.826	33.5253	37.7785	39.1641	38.0086	46.09	36.5586	36.7501	41.3825	39.9912	40.6618	44.0389	43.1822	43.8914	56.6643	44.0984	46.2546	43.7607	41.438	41.2986	44.1129	44.0154	39.7864	39.9739	40.7897	42.5028	40.7963	39.4803	37.9682
41.5061	35.584	NaN	36.7633	NaN	43.7489	34.0944	33.1065	33.0753	39.2307	34.8272	36.9109	36.9109	37.1112	42.3072	40.144	34.9119	49.8059	NaN	41.0194	NaN	35.1031	37.9698	35.3063	35.3063	37.8716	37.9851	37.9576	40.5996	41.7525	40.8046	41.9025	39.4441	42.6009	41.2037	45.9779	46.1296	42.0493	44.2615	42.0638	41.9759	43.1878	41.1479	42.3038	41.0535	42.2326	40.8752	39.6625	37.0095	36.561
38.4612	36.4099	35.2395	34.5787	36.3492	34.332	32.2568	35.2035	32.5149	33.1923	32.3313	33.989	30.7958	33.9394	30.8851	39.4279	33.8218	33.0579	33.199	32.085	32.085	35.5234	36.5795	34.9962	40.0078	34.958	36.8549	38.1651	39.2719	39.2719	39.9205	38.3056	36.8139	39.5697	37.8493	36.9769	41.8154	40.7103	41.8734	39.6679	41.3913	41.7335	43.4336	38.408	40.8809	39.7119	39.6896	39.6144	37.4899	39.3118
37.9655	32.6176	35.2666	37	NaN	NaN	35.7184	50.4346	NaN	36.2979	34.8529	33.776	35.5459	35.1032	30.6214	49.1324	36.1565	45.6147	42.4656	44.3884	38.6187	38.6187	NaN	36.6082	41.4726	42.3731	36.5912	44.4277	42.2863	40.6428	41.6947	41.6544	43.0747	41.9395	42.0618	41.6174	40.3005	36.9413	42.2174	39.9258	38.3359	40.7831	40.1974	40.2106	37.5246	38.725	36.6058	39.0383	38.9676	38.9676
39.2325	38.1633	40.573	34.0466	38.5546	38.5546	49.0789	35.0779	39.425	33.7194	33.1377	34.4064	36.3136	34.89	33.5807	32.0398	37.1964	37.1964	29.2279	35.8246	36.0335	34.8451	36.2901	38.1952	36.6172	37.4773	36.6093	38.1381	53.5385	53.5385	43.2266	41.3964	40.6653	41.473	41.476	42.0509	40.7382	37.6177	32.1912	41.3462	41.4839	38.0228	36.7392	36.842	36.7308	35.2237	39.2939	30.1254	37.0558	36.4685
38.3255	37.9649	46.4117	41.4494	41.1976	36.8267	NaN	34.4082	33.1535	33.1149	33.1792	33.235	33.6367	33.6531	37.9249	34.7445	35.331	36.644	33.7621	36.778	33.7068	NaN	NaN	40.4731	NaN	NaN	39.3997	35.4018	33.8223	35.6935	39.7862	37.0075	37.0093	37.3612	38.4316	38.7557	39.934	39.934	38.5064	39.5452	40.1267	42.5134	39.1931	35.1362	38.2866	38.2948	37.0796	31.8731	33.3402	31.7402
43.027	41.3262	41.3262	33.6771	41.3257	41.3257	34.1915	35.3284	37.2755	37.2241	32.3794	38.7522	35.498	36.2676	NaN	42.5562	NaN	NaN	33.6182	36.1364	38.7717	32.1733	36.2419	40.0387	41.1044	38.6245	35.517	35.544	35.5491	35.5491	34.0958	38.8035	37.5806	33.6381	37.2945	38.1153	38.2233	38.1888	40.3428	39.2283	40.4561	37.9575	36.5068	37.7427	41.3475	40.9899	33.1984	37.9232	30.0278	33.9533
42.9361	39.3824	41.335	36.3317	39.3439	39.4183	40.3047	32.9746	32.1236	32.9614	31.9259	NaN	NaN	NaN	33.4577	38.386	32.0402	33.5755	39.9809	38.095	34.6875	33.5473	38.0983	33.7287	39.3508	39.3508	33.7049	36.9922	38.3485	45.95	NaN	40.1491	39.5864	38.4375	38.3122	41.4116	34.982	39.8796	37.8786	37.4252	35.5066	33.751	37.265	36.3958	44.6201	38.9214	37.0592	36.5901	36.3779	36.3779
47.4049	39.7052	39.7052	47.4657	33.578	34.6988	35.8194	35.8187	32.9973	33.8324	31.5027	31.8526	NaN	42.5	34.1698	37.8395	33.4995	40.0941	33.4331	34.7032	34.6961	34.7028	36.543	36.776	37.1219	35.2572	33.4752	37.9537	38.3529	36.8014	39.2957	36.2783	36.4014	33.7279	36.7176	37.2278	36.1366	37.2785	NaN	38.1208	33.1293	41.3248	41.3248	32.6513	35.3455	37.185	31.5868	35.4824	30.1143	31.6884
37.9466	40.4838	46.9653	36.2329	40.2968	41.9855	34.2307	34.2307	31.2483	33.1068	35.58	32.9592	34.8864	38.5171	35.2508	35.8775	35.0461	NaN	35.7881	35.8434	36.6381	34.6688	36.5549	35.0398	38.0076	37.2735	38.0122	42.4275	36.502	31.938	33.743	38.1427	37.9934	37.778	37.8277	36.4209	38.5159	39.8251	39.6278	34.8681	40.4908	43.7115	36.1614	36.187	31.381	35.3084	37.0895	35.229	34.5002	46.2987
37.9787	NaN	36.0539	40.1554	30.4231	48.4408	47.8275	42.4459	34.9486	33.0479	33.7218	35.3204	37.8693	49.0284	34.7286	35.8945	33.4072	37.8678	37.8678	36.215	48.9112	39.748	39.6258	35.124	39.4037	38.3582	36.6366	38.5174	38.1261	38.2523	38.2431	39.3195	38.1002	37.5125	36.6896	36.5793	40.9323	36.2656	36.8364	36.8364	34.5719	35.9115	31.1987	32.8153	33.759	36.981	35.863	31.2018	34.8355	33.0995
37.9593	34.6978	36.8764	NaN	40.1731	30.4489	32.1212	32.0364	34.8034	33.8903	34.665	34.665	39.0108	42.2596	35.9104	34.5362	39.5425	33.6377	35.8986	35.8986	37.8598	34.8081	37.6939	36.9552	37.716	38.0215	37.5305	39.1984	39.2631	41.3389	39.331	37.3677	36.1648	34.8305	34.93	34.9787	39.1336	35.9323	35.7156	34.5674	34.8103	37.9333	33.0649	34.4457	28.1269	34.1735	32.678	35.2743	33.1892	31.4441
45.8815	39.4845	42.0957	37.7608	42.146	36.2813	38.8339	NaN	NaN	34.7251	33.5174	34.7257	34.8136	34.8412	43.5409	35.1464	33.564	41.4705	41.4705	37.8804	34.7797	40.4177	37.409	38.6069	31.9531	36.6157	37.9356	39.1087	33.6208	35.0824	36.8573	33.7006	35.2537	35.1272	37.8447	37.6608	34.6186	33.3339	34.9023	44.0122	33.2696	35.8318	35.8318	34.4572	31.3237	33.094	33.1009	33.0075	33.0251	31.6628
39.5671	33.2816	38.0775	34.5643	36.3892	33.4082	37.8397	38.9555	36.8163	36.1196	40.1758	40.1758	35.0137	52.3099	41.4613	34.9123	38.1348	37.5586	NaN	NaN	NaN	44.866	38.0826	37.7475	35.032	36.5	38.4185	40.4236	38.3796	38.1285	36.8085	32.9995	37.0143	35.3125	33.4864	33.4864	35.1648	33.2111	38.1497	34.6954	33.3066	34.6849	34.5239	34.4211	36.1643	36.0204	32.8659	32.8659	34.4928	29.9905
36.0172	36.164	37.4457	42.5693	36.51	35.6857	NaN	38.2901	39.4667	50.1385	34.6856	36.3498	49.7621	39.5594	NaN	37.7959	36.4388	36.4503	36.3246	36.5817	36.7515	40.2893	37.2188	39.0974	36.0169	35.1842	34.8629	36.5262	46.6085	36.7434	39.7965	36.459	31.8497	36.3009	37.7625	33.1931	34.8306	NaN	32.99	34.5868	34.4307	34.6016	31.4446	34.539	38.4213	31.0392	31.3303	29.9156	41.7159	33.0317
37.8545	34.9792	37.7471	36.5285	41.1875	37.9604	39.5885	44.1178	36.8642	42.1707	36.0995	35.3216	35.3878	31.8636	38.7051	43.2725	38.3155	44.7854	37.7449	37.8396	36.503	36.6042	39.1381	33.6192	34.7106	41.2869	34.9242	35.1679	35.3008	38.7505	35.9659	34.6233	32.0117	31.9205	34.3462	34.3462	37.5557	37.6039	35.704	34.4107	34.5461	34.6035	35.9773	34.8855	28.1686	28.7619	31.4965	31.4965	36.9098	34.9387
NaN	41.6641	38.1305	39.6672	38.2984	38.2041	45.0001	NaN	NaN	34.8683	50.1698	NaN	NaN	37.4715	38.0337	35.8128	35.8128	36.6412	38.1553	38.1076	35.0097	34.9476	35.0759	35.2172	37.0695	39.3994	37.9609	36.1467	36.1467	36.8561	39.4064	36.2924	39.5736	36.0907	33.124	35.6185	35.6185	34.7751	38.3585	35.2646	35.354	37.1626	34.3062	35.9204	37.4277	33.0322	37.4516	31.8336	34.7772	33.4538
39.0903	NaN	37.5799	NaN	36.4562	43.1665	36.4567	37.8106	37.8106	36.2764	36.7821	35.7277	34.2553	37.5355	36.3659	36.6209	36.3785	36.3785	39.6722	35.6014	38.8816	38.901	36.4645	36.3485	38.2292	39.7197	36.564	37.7444	37.6858	37.6042	44.1682	34.7532	34.7532	35.0189	31.4302	34.3318	38.5237	32.9776	NaN	34.494	36.0574	42.7566	42.5462	36.0876	36.0876	36.1433	34.145	43.1606	39.1355	37.349
38.2981	NaN	NaN	37.5965	39.3341	37.866	34.7958	39.4339	37.9326	42.4794	40.5051	41.665	34.8488	36.4458	36.1681	35.0001	37.5217	37.8656	39.4569	42.6104	40.1538	37.0903	38.2569	39.2038	39.3418	41.5275	36.6276	36.7623	39.5538	37.6582	39.4235	37.308	34.4511	37.2153	39.0368	32.7816	35.8727	35.8727	35.9391	41.269	36.9981	40.3289	37.4409	37.3609	37.7738	40.6715	39.1088	40.6052	42.0906	42.0367
36.2189	38.7438	36.5364	36.6682	36.4684	35.0443	32.0086	36.616	33.6091	32.1872	36.4867	39.0165	38.9639	40.9947	36.4954	33.4142	37.579	37.9755	56.0059	38.0957	39.6635	37.1144	34.8863	36.5821	34.8709	34.6898	35.232	35.2363	36.6493	NaN	34.7044	32.1623	36.1904	36.1904	36.9557	31.1413	31.187	32.7288	31.1832	34.1827	36.9975	37.1294	40.5031	36.0965	37.4354	36.2276	37.797	36.1635	37.5829	37.1324
39.1936	40.6987	33.0255	NaN	34.8782	39.7269	34.8074	37.9413	NaN	NaN	39.8937	43.2978	39.0014	36.5504	39.4737	38.0198	41.853	44.1881	39.9147	40.6168	44.4421	40.1509	40.0535	41.2376	39.6781	38.3859	42.4342	37.9068	35.9682	34.8286	36.4828	41.9607	36.1693	34.3723	36.0643	32.9622	39.3001	35.9766	34.6161	34.4962	37.3569	37.2105	39.0751	40.4714	39.1044	35.9913	34.383	36.1073	37.6931	39.0173
43.7203	37.4535	33.2683	34.8957	35.6802	34.8964	34.2724	32.9862	31.7269	31.7269	37.9831	39.8334	37.4764	38.2501	38.0744	42.6569	45.9422	36.1188	41.0621	40.8128	44.0505	40.1332	36.5694	36.7485	41.4396	36.5007	39.8685	36.6422	34.7859	39.6713	37.8726	33.1672	31.7919	31.7919	38.1738	34.837	34.6382	33.1263	32.9047	35.3449	37.5145	31.5176	36.0648	36.3348	36.5253	37.8606	39.2002	39.2334	36.0919	40.5139
40.4522	NaN	39.4644	31.1787	37.258	34.5432	34.4255	36.1554	39.2121	57.3348	44.3546	NaN	39.5803	36.426	38.7099	41.7036	37.7712	37.8543	39.1767	38.6963	39.5056	37.9142	39.6751	38.172	35.1777	36.5232	36.8047	37.1233	35.1962	42.3003	35.7873	35.8593	33.5981	33.2304	34.9224	31.7255	34.1305	32.976	31.3679	31.3603	32.8077	32.9385	36.4221	37.686	37.6985	34.5771	36.1023	38.7369	38.9054	38.8234
32.3698	NaN	NaN	33.4777	35.0778	36.6471	41.3641	41.4657	46.4744	38.1962	39.3696	38.8801	38.0058	37.5696	37.9297	39.2247	37.8215	39.7517	40.643	39.3612	40.808	40.7374	39.086	42.1793	37.1145	37.7967	35.8405	36.0785	36.7648	31.9709	36.18	31.6627	31.5545	34.2459	31.2077	28.5636	32.7954	27.8337	35.2804	32.941	38.4788	38.4584	37.1982	38.7228	37.64	39.2095	39.1646	35.8661	34.4927	36.0663
40.9934	NaN	NaN	37.4903	57.331	51.796	42.6051	40.6659	39.3981	NaN	41.1048	39.2866	41.9502	44.1154	44.1154	53.7654	NaN	NaN	46.9231	43.3684	41.2004	41.0318	39.5615	49.748	43.276	38.1879	38.209	38.0341	37.9526	36.4032	46.5091	NaN	NaN	39.5716	NaN	38.3879	36.286	31.0568	31.0568	38.493	37.1802	40.3269	41.01	NaN	40.36	41.8417	39.4239	34.408	34.4805	37.5735
37.6934	36.1873	40.5222	36.107	33.0825	36.213	37.9149	36.2221	37.8919	36.2272	40.6918	39.644	39.2594	40.5415	38.9933	41.5744	43.8898	39.1388	39.221	41.1756	46.3233	42.1242	39.0402	50.8278	44.3063	41.1535	37.7641	36.4633	36.5481	37.073	34.5054	34.5459	34.8902	36.2748	28.4646	31.4448	35.177	35.4435	31.2269	31.1599	37.4156	38.4264	37.1418	41.7097	42.2415	37.2974	43.9203	35.7138	40.732	40.5783
33.0494	37.6346	37.6346	38.1947	37.5146	34.8715	34.7627	46.0894	52.9618	39.355	37.8655	39.6256	40.7403	39.7911	39.7911	37.9451	41.9033	43.1639	41.9186	37.8588	39.0744	40.9391	39.0209	37.817	39.2112	42.3201	42.3201	37.732	36.7427	34.4959	37.3722	36.0272	34.5465	33.4655	35.3571	31.2357	35.9383	34.2599	34.2599	38.6583	38.6535	38.659	38.9081	44.0148	41.7187	39.7624	34.1305	38.7374	33.7152	35.6756
35.8682	37.3891	55.9564	NaN	51.4239	36.0913	37.767	37.5232	37.7249	39.2169	39.2738	41.7463	52.794	43.5624	41.732	40.4217	40.2732	41.647	39.8877	39.5973	41.817	38.6733	41.1346	40.0727	37.9329	37.984	36.2107	33.344	33.0431	34.478	34.4709	33.9102	35.6686	32.9099	32.9099	34.0356	32.6683	31.2137	34.5025	32.7413	34.266	38.55	34.1415	35.7289	38.4162	41.4331	41.4331	36.9055	36.9041	39.8937
NaN	37.9382	37.9382	40.6324	39.2656	37.8833	37.6452	40.8909	42.6485	37.9159	NaN	NaN	48.859	43.4626	43.4626	40.2915	40.5326	40.5176	43.6983	42.3766	41.9307	47.7494	41.0384	37.774	37.7025	36.6134	36.6134	37.4085	34.5122	37.7707	NaN	36.2121	34.363	32.6293	30.6996	29.3817	37.9351	NaN	NaN	37.2254	35.8998	32.5803	41.2444	40.3979	38.5446	40.1794	44.4983	41.638	37.0241	39.6874
40.3516	41.1259	40.365	42.2958	43.8669	37.7632	42.2444	42.2444	45.8404	41.6724	43.5917	42.7091	42.4466	46.1009	40.6766	40.2439	40.6634	41.7319	45.1898	45.1898	39.2336	40.6129	43.1357	38.6293	40.3893	40.2841	36.0028	36.4675	37.2048	35.9782	36.9726	42.1459	34.3893	37.4822	37.4822	36.7323	42.3207	41.9436	38.7272	39.1445	40.6915	40.4472	42.8234	37.0983	35.2933	41.5368	41.1628	38.1506	37.3278	36.9565
42.0913	NaN	NaN	37.1417	36.1886	33.0057	44.9807	39.764	39.8141	42.8902	42.6601	42.1103	41.9761	40.6351	41.9991	41.8963	42.2598	41.7484	40.4	43.9402	43.8792	42.2545	43.8741	38.3568	37.3319	NaN	32.6987	32.6987	34.2957	40.9734	NaN	35.1469	35.9313	32.6717	34.0047	35.1862	36.7072	34.2206	34.2037	38.3222	40.7402	39.7001	41.5744	40.0993	42.6933	43.3216	33.6862	33.6862	40.0434	25.554
54.1094	34.2176	34.3698	34.1457	38.3211	40.3789	41.5118	41.5118	43.5004	43.6233	49.4093	40.3761	45.2495	40.5286	43.475	42.9435	39.1765	43.7272	40.7078	40.7078	40.3574	41.6393	40.5931	38.6015	37.3133	35.9144	37.0596	31.2503	31.2503	38.2053	32.8805	37.1828	35.2637	34.2656	36.9506	36.8253	32.5884	34.2446	37.1096	38.8913	37.435	39.0973	44.8171	44.8171	38.5219	41.3121	42.0245	40.2716	35.5577	31.5909
40.0914	35.68	41.4771	39.4478	40.791	39.2104	37.6517	NaN	NaN	45.7751	NaN	44.0913	44.1867	44.0044	40.46	38.9074	45.9468	42.2996	46.895	41.5833	44.9331	37.5236	43.7559	42.1431	39.282	35.9158	34.1908	34.1908	38.95	36.7505	36.1551	36.1772	39.2283	34.7795	46.4681	30.8346	32.5311	40.6102	32.5969	41.7284	39.7587	38.655	33.5646	42.6988	40.0375	37.1802	37.1449	35.4059	28.5978	35.7635
39.0893	38.9894	40.8625	37.6081	39.2998	39.0207	39.1886	41.4426	45.7162	44.6379	34.1034	40.6752	43.2125	43.1603	43.682	38.8643	37.4885	35.6083	42.0915	43.359	38.2055	40.0044	38.4186	38.4821	34.0897	37.9402	35.3619	38.4111	39.6602	30.6964	37.1117	35.1288	33.6614	36.8414	36.7444	33.9501	37.214	39.9591	38.7127	38.9742	37.327	47.0256	NaN	NaN	48.6456	41.6801	42.5368	37.1481	38.7506	40.1829
NaN	34.8732	36.2367	39.2372	49.6125	37.7189	39.3871	39.2594	41.7823	42.3665	42.8136	39.2155	41.5037	NaN	38.7519	44.0287	43.8996	43.806	39.8747	43.0304	41.6973	41.0336	40.5075	38.8102	35.7727	38.7497	35.5597	35.5597	33.3948	31.9566	33.9283	39.8729	38.5678	36.8249	31.3639	37.3243	32.8325	40.4406	41.6889	41.6889	37.5098	35.5637	34.9098	42.711	27.6327	38.2549	34.1086	34.2179	34.2144	33.1392
40.7849	37.9019	NaN	41.1865	36.1092	37.935	39.7888	40.6672	39.2388	42.3267	38.9994	40.6608	44.8219	43.4543	45.2418	43.3327	39.1498	44.5786	40.502	42.1567	40.4422	38.8212	38.629	37.5585	38.8175	35.4177	35.4068	28.7913	30.8998	32.5716	34.0691	37.4301	NaN	35.1634	32.628	34.6266	36.1427	34.7478	37.5004	37.579	39.02	38.8858	35.6197	37.346	37.346	38.2985	37.5845	38.9619	38.9045	32.7095
37.6071	56.1043	45.0622	41.1959	41.0038	39.3921	39.4196	41.8424	41.907	41.907	42.3393	45.0478	44.9956	42.3979	43.6583	42.2939	46.8488	43.455	43.6268	50.0814	42.3113	NaN	55.2101	41.2873	41.2873	37.4475	35.7857	35.8344	NaN	32.6117	35.6579	34.3931	31.241	29.6451	38.4464	36.2565	48.3788	39.1684	39.7622	35.8536	37.5398	39.9285	39.7985	34.1353	40.8381	38.4217	38.3723	35.9354	35.9354	35.4227
42.3645	36.3032	37.3219	37.7579	37.8497	37.8497	39.9224	40.9992	40.7177	38.7581	37.4216	38.4832	43.4604	44.9002	37.6031	40.4147	40.5692	43.4481	39.0123	40.1095	41.4493	NaN	44.4087	NaN	50.4172	41.1234	43.1477	35.6626	32.7187	34.3161	36.9476	35.7706	37.4865	37.317	40.835	34.8086	36.2129	42.2076	38.7039	39.2225	37.5669	40.9063	40.3552	37.2297	37.2297	32.9267	35.7008	37.0292	36.9354	35.7154
54.6078	37.7259	39.5289	39.6262	44.5147	56.8138	56.1463	48.2504	43.116	41.4377	43.2279	43.9044	42.6022	45.7597	42.4449	47.4393	43.9947	42.1407	NaN	50.3632	37.6093	39.579	41.466	41.9602	37.988	34.082	30.1127	34.4037	34.553	34.7674	31.6428	33.4004	36.7497	33.3063	36.1378	34.6653	35.8439	40.2722	37.8757	42.1677	45.2248	41.9393	42.1951	32.7818	37.3162	37.5335	42.799	NaN	39.7115	39.7749
39.0979	36.3567	38.7834	56.7702	39.6511	39.8572	41.2294	44.0198	43.9587	46.4774	42.1627	42.7432	42.2455	40.5459	42.5228	44.0125	42.3242	42.3082	41.6355	43.0012	40.645	39.1648	37.6562	35.3931	44.4582	35.6107	35.4457	32.8561	31.2362	45.6234	42.4594	36.2535	36.2987	36.4195	38.1668	34.935	37.1742	40.7421	39.608	39.3794	49.6362	42.1137	39.841	41.0191	41.6058	39.3982	38.9652	34.7468	37.8189	32.7755
38.0945	37.8445	41.6448	59.9008	43.2027	40.2248	36.5663	38.0395	41.1894	38.389	40.1331	37.8402	41.1926	41.1926	41.204	42.0035	43.1853	37.277	36.1313	39.0479	38.733	40.6126	37.1325	36.4114	34.4222	34.1654	34.0968	31.0719	31.1333	33.0305	NaN	35.8711	36.2536	41.4382	39.7425	36.69	38.3598	39.1456	40.1236	41.9173	37.5671	37.6566	38.9652	37.1799	40.8782	31.2476	35.8366	38.9675	38.6902	38.6902
37.6673	38.3112	38.3112	36.4558	38.0589	38.9701	41.4855	41.1213	38.4578	39.8467	41.4014	42.4249	43.5812	40.2639	43.4472	41.3761	37.9196	36.1094	36.1094	39.6949	37.2365	37.645	35.9706	33.0489	33.1168	33.1047	35.5028	35.289	34.1122	31.7345	31.7345	36.4727	30.3688	33.4351	36.3472	36.51	NaN	38.174	36.2985	36.7008	37.187	39.9731	39.9731	38.7258	36.8348	36.3196	NaN	36.0068	36.8145	38.6708
36.6668	51.0368	44.544	53.7138	NaN	39.2882	43.8636	44.924	38.3562	39.7868	38.3493	42.3871	41.0803	41.1225	36.2618	40.1602	39.9876	36.3512	34.6508	36.417	37.3322	36.393	34.6866	34.5552	35.9157	34.0432	31.0112	31.5942	37.3239	31.8982	NaN	31.9472	35.1537	34.9196	33.7387	37.9559	34.839	34.839	36.5615	31.8776	33.2338	33.1498	33.0534	34.483	34.7197	36.0281	31.5768	33.2207	39.6346	39.6346
39.6625	36.2909	36.2909	38.2871	39.5996	41.4552	39.4055	41.2643	42.6126	42.5117	41.4527	34.7627	38.9497	42.8239	42.8239	38.698	37.8102	39.219	38.9997	34.6005	36.1557	34.4815	36.1444	35.9123	34.0491	33.3281	27.0946	36.2738	33.4956	32.0512	34.0111	33.5299	33.6589	34.9732	35.0517	35.055	38.1802	32.7412	36.5633	35.1262	39.945	37.7418	34.8643	40.2012	37.6033	38.8214	33.0484	34.1831	31.5511	34.5141
39.162	NaN	38.3198	45.9168	39.422	39.5318	39.866	41.1365	42.9283	39.7077	43.0107	45.5593	40.2955	57.8491	38.0208	37.7671	37.838	39.3906	33.2308	34.646	36.1074	NaN	NaN	33.3495	30.2933	33.2271	41.86	37.3256	34.4827	31.7101	33.4606	38.5524	34.9028	35.1725	35.1872	38.3425	37.0495	38.3245	37.0004	36.8281	39.2788	33.5461	33.6018	37.1271	33.3591	34.648	31.7047	34.1221	27.0819	38.4629
38.231	41.189	39.7548	36.2007	39.2265	39.7364	41.6575	39.8521	38.2749	40.2734	54.4301	37.9209	NaN	37.3992	37.5428	34.7932	34.5862	37.257	36.0934	34.7448	33.0869	34.4371	32.7822	31.6031	33.0432	30.2747	31.4285	31.5038	34.0532	34.0114	39.3241	38.1808	36.1063	39.4241	36.1817	39.7633	37.3321	39.724	38.195	38.1954	36.2856	39.2401	35.1489	37.1157	28.9395	35.0303	33.3209	31.7832	31.6768	33.076
51.6741	36.5405	36.7651	37.9528	46.5187	39.2663	41.031	42.9164	NaN	36.3964	38.2254	39.3226	39.8958	33.1268	35.6442	34.597	31.6159	31.4823	29.8264	33.0653	34.489	32.672	34.72	34.72	30.0742	31.1815	32.5104	34.6629	30.4963	30.6113	30.6226	30.7235	34.3142	35.0126	35.3666	35.3666	33.8652	33.9524	35.6468	36.3408	36.6278	36.6517	35.1942	36.5836	34.7669	36.5018	33.1116	33.1116	35.542	31.4451
36.5736	42.6849	37.5423	33.7514	36.3117	36.1954	30.3051	33.8098	36.0223	34.7213	34.5857	33.2999	36.185	33.1536	33.0188	34.6377	32.9717	35.9332	34.2506	35.4185	33.5512	32.2387	33.0885	31.3461	30.2672	31.4855	28.9231	29.7819	32.9288	33.1278	32.9292	34.0437	35.9563	34.4151	34.9852	30.7418	32.4835	34.5367	34.6394	34.7465	38.7925	36.4205	35.1294	36.2192	46.7512	35.064	36.2898	34.4084	33.3495	32.7618
34.6478	38.2013	39.3125	33.7448	39.2652	NaN	36.3631	34.4941	37.7674	33.2525	35.5091	35.5091	31.3329	36.5518	34.801	34.8467	36.4291	38.7906	34.5084	33.1069	34.2762	34.4811	34.5917	34.5917	36.0324	36.14	33.6991	37.0028	30.6315	32.0674	33.6993	30.8613	36.2488	35.2319	32.2828	32.2828	35.4518	36.5	32.186	35.1509	32.2776	36.9724	40.0835	35.4144	33.0342	32.0495	31.8344	31.8344	31.4345	29.934
36.9279	36.6488	33.5446	36.5925	37.9407	33.6172	33.1624	37.7765	34.6785	34.7678	34.6412	35.9374	32.8239	34.7837	33.176	41.223	NaN	43.2685	30.107	40.9101	33.2693	30.4116	32.2645	30.4899	33.564	30.8352	34.0055	34.0055	32.4004	33.7272	33.1736	33.247	33.6072	34.6184	32.8098	32.6614	32.5871	34.0214	42.7306	32.329	32.329	29.0005	34.9609	34.3917	35.1066	36.3931	36.2111	31.5611	31.834	28.2181
49.6793	39.3331	51.76	NaN	37.7832	39.6195	34.8779	38.2066	49.2182	36.3017	37.7422	37.7422	36.088	39.047	32.8963	36.9619	35.8074	45.032	31.2002	28.9539	33.3052	36.7858	30.5616	33.6339	30.5879	29.064	33.1559	32.0386	31.2555	34.1695	30.2704	29.3608	29.2751	32.5877	30.7492	33.5127	29.6843	32.5652	33.3174	33.88	31.8231	33.1143	35.409	32.0963	41.2204	38.2782	35.8892	33.7109	31.0961	36.7448
NaN	40.9957	36.2158	NaN	NaN	35.8471	34.2975	36.4437	34.1976	36.1556	29.3529	35.9848	45.7935	37.1935	37.2583	33.1091	33.1091	33.7354	27.3038	29.0292	30.9353	32.8119	30.6122	32.2479	33.9647	NaN	37.3512	34.3782	34.3782	33.499	33.4314	NaN	43.0854	32.5302	29.3946	30.969	34.522	43.0182	33.3637	43.9437	35.1582	33.3961	32.4583	36.2652	30.5173	31.6295	35.1881	34.9081	31.6494	32.8352
NaN	34.3087	32.2369	34.7164	39.5007	34.471	34.3993	33.2026	27.5387	31.8263	31.7074	36.0743	34.6546	34.6552	34.1768	32.896	37.4983	34.8953	32.0343	34.8005	31.8537	29.497	29.527	30.6811	30.5832	32.297	32.356	30.752	33.1841	33.1814	33.8776	32.7332	30.9272	29.6456	30.4622	32.2088	30.8485	31.574	31.5705	30.4763	33.3267	NaN	30.184	33.7845	37.2678	30.0936	33.0237	29.1562	30.6109	27.3151
32.1552	34.0364	35.1591	NaN	32.0644	30.2117	33.0888	34.6972	33.3054	30.1576	31.8466	28.8517	33.2428	36.2721	31.7426	30.5061	30.5061	30.5027	33.6909	33.8703	NaN	32.3274	30.7781	32.0139	33.2818	NaN	NaN	30.9232	30.9232	35.1406	33.9081	32.8013	31.2013	36.7911	32.8416	37.4198	33.6024	31.6338	30.4505	30.6655	30.6655	32.5709	30.915	43.9929	29.0649	30.7759	29.1457	32.1476	31.6855	31.6582
33.304	34.6331	38.8418	34.9372	33.298	31.5821	33.1343	34.5086	33.0525	31.4327	44.2371	36.5622	34.9523	33.2675	31.5392	33.2435	30.6278	30.7379	33.6965	36.9725	30.913	32.022	29.0682	32.0506	31.9881	30.6846	31.3434	34.0995	NaN	34.2029	32.5818	28.0557	29.4154	30.5345	33.53	36.7477	36.7477	33.3867	33.3768	29.1758	30.2018	32.9928	29.9923	29.9245	29.0221	31.6718	32.7655	31.4447	32.6861	34.6219
30.0918	35.537	34.32	32.9945	34.4086	34.1942	34.2143	34.208	35.9795	31.5145	31.3789	33.1043	33.1827	33.2451	33.1027	33.9449	32.0986	33.9231	30.575	32.6523	40.3143	33.829	33.6042	32.0834	33.7106	32.1493	38.5014	31.4343	30.7681	41.7175	34.1988	32.4886	32.2508	32.0812	32.5062	33.5492	33.3886	31.3375	31.8565	32.1806	27.8104	31.8544	30.4872	27.5275	33.7353	28.8693	30.3389	30.4013	33.1845	31.9352
31.7966	48.7437	35.2815	42.1537	53.1579	37.595	33.3795	34.7384	34.7748	36.2714	34.6172	28.8082	31.8833	40.1873	41.6812	35.0283	36.3242	34.5604	32.516	34.1386	35.5396	33.8652	35.2256	32.365	33.7895	29.1133	29.5645	32.6335	32.8008	32.7789	38.0691	32.5697	32.0505	31.483	29.897	35.5127	30.4799	31.1388	33.321	30.7676	27.9119	30.9279	27.7182	30.9693	31.7338	32.8302	34.8028	32.0956	36.0491	33.5884
30.0176	37.5869	33.3122	34.2805	32.276	32.9874	28.5561	33.21	33.21	37.4907	42.8212	33.0632	34.7427	33.3542	34.028	32.207	33.6024	33.5776	36.2516	35.2857	36.2777	39.5421	33.8706	34.5589	34.6155	34.6046	35.4472	37.6576	34.6681	34.6864	33.4834	31.8091	30.7416	32.7103	29.8639	32.625	43.1352	30.9586	26.3932	27.7902	24.5631	24.807	29.1801	35.9031	27.9469	29.4643	32.6624	33.4999	33.437	37.2303
30.1684	31.2287	31.5862	32.9605	NaN	34.666	34.0703	34.1783	NaN	NaN	35.6122	32.6258	35.8136	35.8136	34.7506	34.6703	36.1021	37.2569	34.3294	33.2103	33.3786	33.3786	36.3916	32.4301	32.6481	35.8604	35.9301	36.6862	32.8106	35.7325	34.6443	32.2617	38.5704	38.5704	30.9263	33.3652	32.0303	28.9841	28.9303	30.705	42.6293	29.2166	31.923	31.2282	37.3484	37.3484	33.0358	32.7281	34.5394	33.3633
33.1463	33.2211	33.2211	38.7138	NaN	31.8844	31.711	33.1078	34.6841	31.5134	30.0275	33.5094	33.3014	48.1082	36.4178	36.4207	37.1574	37.1574	36.2552	34.3901	33.4628	33.5322	39.7657	34.5731	33.4721	32.8794	29.7957	33.8324	31.8441	32.5757	32.6608	32.8532	NaN	31.3406	32.5019	29.9235	26.4668	30.5772	33.6128	30.4614	27.7443	27.7443	29.1198	34.1014	30.0821	29.1793	28.8575	34.5367	33.1855	30.3418
31.3355	32.4484	32.3211	28.635	30.0666	33.3178	33.4205	35.4947	33.3963	33.3782	37.72	35.9047	36.2533	34.0926	33.6312	34.9384	39.4183	36.4478	36.5591	37.1403	NaN	53.7493	36.889	38.1148	35.8889	39.1455	37.8812	34.7833	33.5264	31.9427	31.9085	33.7397	34.9335	32.4852	32.7005	35.5653	29.5467	33.454	29.4559	32.3533	29.3568	30.2467	35.0724	30.8528	32.9038	30.6405	32.0436	31.8815	33.4419	36.3985
NaN	34.1862	34.1862	32.5981	31.651	33.2372	34.8353	34.9074	36.2825	33.3911	35.7697	34.7277	35.2865	37.1821	38.0913	35.9726	32.9907	33.091	33.738	36.2636	35.1935	33.8742	34.582	36.5964	35.7014	38.8388	36.7619	34.1793	33.7986	32.9954	33.8605	32.5724	33.0034	34.7488	29.8693	31.2916	31.2469	31.4371	29.6937	29.5345	29.3873	33.1711	32.0061	29.3727	33.0337	36.0323	34.9905	36.1729	34.7916	37.1043
32.9485	34.2825	31.6527	38.0338	39.3774	34.9824	34.3106	36.7789	35.0206	36.2991	36.2991	36.3958	44.393	34.6083	NaN	NaN	NaN	32.1494	35.9569	34.7789	36.0726	34.894	32.2656	42.8253	35.3836	35.4489	34.71	34.6718	34.2151	33.5229	36.0807	37.9117	38.7398	32.3442	31.8105	32.8049	33.6907	32.2564	24.916	27.8459	31.2742	36.3775	33.7322	36.0887	35.1093	35.9853	43.5038	41.0031	39.103	37.0343
34.6548	36.5589	36.5589	33.1516	32.9973	38.3398	43.2448	36.3465	38.28	36.5283	34.9638	33.3332	35.8753	36.4996	36.268	34.6196	36.2444	36.3476	37.8029	34.7593	36.1824	35.0589	30.8527	36.2426	NaN	36.6972	36.6756	33.7916	33.8276	32.0876	34.8899	31.2779	32.7753	31.0372	29.2956	30.7495	30.9821	27.9104	31.9153	31.9153	31.6972	33.0053	35.9189	35.8125	34.681	33.0913	31.9142	31.9142	33.4945	36.2551
33.2372	32.5553	31.3343	31.935	31.4031	33.1603	30.2859	30.2859	35.7029	35.7108	37.7169	38.9908	35.8285	36.3871	35.78	33.3786	33.5268	34.7153	34.784	34.784	32.0796	33.0471	33.3509	36.6049	33.3549	33.3315	35.4559	34.1373	35.8976	35.386	32.6075	34.4742	31.2974	32.5016	31.9148	32.7583	31.1775	32.7027	32.2539	32.2972	32.5929	33.1781	33.0635	31.7203	31.7174	33.6633	33.6633	31.7963	36.5273	38.8771
NaN	30.3313	30.3939	30.2855	28.7318	30.1533	30.066	34.8591	35.252	34.896	47.0253	36.3216	NaN	NaN	40.6514	48.3663	33.3036	34.9933	40.7235	35.8875	42.2558	35.8763	43.2737	42.6831	33.8033	35.2661	36.7617	36.5672	40.9725	38.8352	32.4956	34.29	32.6314	29.7919	32.5268	31.2098	32.5806	33.6811	33.6227	31.6576	33.3829	32.2675	33.1948	34.8301	33.1141	32.4122	33.811	35.1837	33.4366	38.7731
31.4737	31.9986	34.3428	35.681	34.5472	31.7692	NaN	47.2555	35.0528	33.0122	33.0801	34.4644	34.5822	34.5968	NaN	NaN	32.7802	30.4179	30.2793	32.0865	32.9724	34.8803	35.0509	34.3174	36.3881	36.367	33.5539	34.5576	37.7114	38.5223	34.4634	33.9393	30.9356	34.6671	33.4862	32.3937	32.2486	33.4068	32.1089	33.0084	32.0243	NaN	NaN	34.5455	32.0068	33.341	33.3027	34.9729	37.7855	39.0752
33.2825	31.9229	33.4681	28.349	33.134	33.718	34.5463	31.8125	35.521	34.3856	34.3374	36.4416	37.8895	NaN	33.1683	33.1683	34.1319	35.6835	33.3108	34.4717	33.3691	32.7373	34.9006	36.1119	40.3855	33.3959	33.2875	32.3361	34.4626	36.4644	34.6825	27.5719	29.5023	33.6859	33.6518	31.1344	33.4872	31.4641	32.3574	30.7404	31.9403	31.2222	31.1251	30.4421	33.4504	30.459	33.3542	31.9049	35.0846	34.8195
29.9999	44.6424	31.7557	34.519	32.9631	34.3837	34.2447	31.6688	31.6688	35.9475	35.9129	37.5586	35.8839	36.1091	36.2264	34.7837	34.4173	36.3103	35.045	38.2418	38.2418	34.7924	36.4274	33.5862	33.6679	33.3904	37.7248	35.8145	34.6544	29.6564	32.6304	33.6578	33.6578	31.0935	34.3013	36.6711	35.4267	33.6923	35.5959	37.572	36.3715	35.0267	30.5288	31.6677	31.6677	30.5023	36.3323	37.5881	36.9537	33.0987
34.6781	34.2263	31.6523	35.3444	31.6888	32.9665	37.3694	45.7507	33.0259	33.0259	36.2315	37.4537	37.5822	34.5598	33.4916	34.5658	34.5496	33.3648	36.435	33.3531	34.6793	35.0757	41.2046	33.9235	36.3938	34.6267	33.9693	33.9376	33.5437	35.2856	31.0427	34.6491	33.3288	33.3624	24.6387	31.0447	34.7384	33.7039	33.5302	33.4409	30.4115	33.5579	29.1713	32.2557	33.3099	34.7496	33.3353	33.2788	37.1251	33.3019
30.0768	27.3753	31.6805	32.6573	36.0817	36.0817	34.4505	36.2013	33.1691	29.8236	32.8044	34.2788	32.6085	34.5739	33.469	35.962	34.6438	34.8539	36.2648	32.2451	35.23	35.7549	38.6888	38.4354	39.6605	35.6355	38.0297	35.7713	34.1131	34.9219	29.7663	33.1706	34.9229	NaN	32.4647	41.8206	33.5608	46.2339	32.163	36.4988	33.2147	32.3021	33.8394	33.4221	33.6731	33.4261	34.9576	34.9169	34.7508	34.825
34.2526	32.7466	31.3734	31.3918	34.2227	37.2596	37.2639	35.9558	36.1995	32.8425	40.2553	37.5191	37.4557	33.0389	34.204	35.4539	34.5745	36.109	36.2412	35.0975	31.4684	37.2586	32.0528	35.5115	34.0517	36.9989	34.0181	42.8096	32.3827	35.628	30.9899	32.1619	31.4661	31.5644	32.1169	35.0718	33.8185	31.9721	33.195	36.0105	34.2549	33.2292	38.0697	34.77	36.1828	34.7649	34.4716	36.958	36.2184	36.8635
31.3274	31.3077	38.1908	34.2746	31.3269	31.3269	33.1669	33.1978	35.7131	33.0297	34.9389	37.5193	40.8245	37.7209	39.5937	35.9298	34.7013	33.3165	36.2562	34.8314	37.5381	37.01	33.3932	33.5975	36.6905	36.4419	NaN	32.3765	50.7697	36.8049	33.8135	32.3688	30.5495	32.2923	32.2298	31.0005	31.034	34.6704	33.3072	30.7215	33.1033	31.8803	33.5415	33.3802	35.8465	36.9746	34.7141	36.0013	39.1268	35.1752
NaN	34.1723	34.1187	35.9551	34.4137	33.0443	35.4939	34.3578	31.6356	34.7003	38.6936	41.123	34.7657	34.7657	37.5625	35.8244	37.6644	36.2225	37.267	35.206	36.1621	39.3549	37.4224	35.5716	27.9786	27.9786	35.5297	33.8639	36.5143	31.0837	28.0654	30.4323	32.2158	32.1534	32.3767	30.8532	33.3949	33.3949	35.1067	36.7729	33.6477	35.945	32.0445	31.8736	34.9013	33.2253	31.2364	36.2496	33.5113	33.5113
30.1419	32.8173	34.4486	42.983	36.376	34.8583	31.8337	36.7571	34.9678	37.9087	34.7632	33.2671	33.2872	33.5953	33.653	35.1309	38.2809	42.3252	36.6513	35.064	36.2897	33.3267	36.1541	36.6573	35.686	36.4714	30.8666	32.4064	33.6536	35.1239	33.8565	33.4864	33.3558	33.3815	36.3712	32.1074	33.2149	33.7402	33.3652	31.784	33.3784	36.4982	35.9382	34.721	34.8243	37.0971	34.9444	39.3544	40.7352	36.1914
46.4138	32.9087	32.9067	33.0114	33.3604	34.6329	40.0575	37.0181	29.9737	36.115	38.0132	37.3337	34.8564	34.8564	39.7085	37.9675	36.5696	34.8465	34.0439	33.6566	33.6509	31.9147	35.0641	32.125	33.653	33.653	34.1046	34.2268	34.2033	29.6173	34.0463	29.4106	30.3714	32.0191	34.9385	39.8957	33.5022	33.5022	35.8899	37.181	30.4462	34.7794	37.1295	35.9813	36.1432	36.9259	39.0179	36.3626	36.3476	36.3476
31.2135	34.4126	34.4126	34.531	36.4506	30.3795	34.9464	35.7811	36.2742	33.4212	34.8935	36.6526	41.526	38.199	37.9498	34.8197	37.8786	35.1065	35.1065	37.2009	37.3558	38.2797	35.4465	33.4822	32.7469	33.5903	32.5672	34.7048	29.6523	29.4742	33.4403	33.411	34.9798	30.6377	30.6525	30.3935	30.2129	35.7452	26.9542	33.4404	36.1821	34.7896	35.6084	35.6361	35.9754	37.5198	36.2967	36.0877	36.2089	37.78
30.2177	33.2238	34.7563	36.714	33.7111	34.0506	37.1135	33.2447	35.0169	37.1839	33.542	37.0764	33.3406	34.8599	35.0646	31.9761	33.6242	33.6051	41.0987	44.4152	41.3296	36.3129	35.3555	34.0818	32.6671	34.8091	29.6098	32.4119	34.2609	32.7385	32.1775	32.0524	29.4416	33.2362	33.0247	28.5851	33.5403	31.9988	33.9737	35.0855	33.3822	31.7416	36.4755	35.1535	39.0492	38.2485	40.2041	37.2153	37.274	37.8021
33.6375	34.9773	34.9773	32.1519	42.5505	35.9526	35.9526	NaN	33.7996	35.4273	35.2442	36.142	33.702	34.3651	35.2482	34.4838	36.1013	33.7113	33.7113	38.1578	35.4893	36.5816	39.436	37.596	34.6377	34.719	34.7704	35.771	35.8393	31.1159	31.1159	29.4576	30.4346	26.3549	31.393	31.8938	32.0492	35.0848	31.7771	31.8023	33.2997	31.8822	31.8822	35.0549	31.8503	31.8222	34.6807	35.7835	35.7719	33.2471
28.496	34.725	32.0082	33.0095	32.0027	37.3713	39.4142	39.2033	33.877	36.634	36.634	39.4531	38.2091	49.9835	36.298	39.84	NaN	37.5548	39.534	37.6126	33.7148	36.4686	33.8393	35.1493	35.3345	34.2651	38.8626	32.7328	35.4448	36.3777	29.475	34.3236	36.3679	33.272	30.1903	33.3258	30.7352	31.8871	30.5617	31.8872	33.4476	31.6769	32.9656	30.5251	33.738	34.5905	33.7108	36.2422	34.6187	35.9851
33.4602	35.297	35.4369	35.1602	36.8699	36.3141	36.3141	39.265	35.0513	35.3553	38.5715	36.4203	36.4659	38.4978	37.1174	36.7029	35.9671	30.975	30.975	37.2245	37.2191	36.436	39.5989	38.8331	37.2329	36.6325	32.2699	33.5651	34.6119	31.0524	31.0524	32.1822	32.4062	30.7797	32.1734	33.577	33.1457	32.1229	31.7884	33.584	33.6167	32.2297	32.2297	35.0858	35.1997	37.93	37.3099	36.4241	37.3401	35.1407
37.7804	35.0267	34.6916	37.9642	38.0475	40.4365	42.4396	41.1599	39.938	39.2408	41.8898	41.8898	37.6137	38.543	37.6882	40.0724	51.2095	40.1401	38.4846	40.6617	38.2944	38.3938	38.8365	36.9139	38.4069	34.7198	34.7014	35.7792	38.6302	33.5713	33.3918	32.1502	29.1438	31.7961	31.9765	30.6067	33.474	30.6042	30.6244	35.1447	28.4338	34.8366	28.7502	34.7128	33.1254	38.9225	39.3218	39.3218	39.5343	37.7703
35.9466	35.3322	36.7872	35.1676	36.8276	39.338	41.1065	40.6053	38.4423	37.1384	39.5599	40.7921	42.8099	42.7622	41.4482	41.5844	40.0109	39.6493	40.1687	39.7131	40.2831	37.7902	36.5537	37.1549	36.6615	35.8933	34.7149	32.6851	34.6051	28.1072	33.3559	33.3996	32.2124	30.4854	30.6363	34.9696	33.1096	33.2291	33.0365	31.8604	32.1423	31.9345	35.9084	36.4053	36.4318	34.8493	37.9713	42.0559	42.544	43.3956
38.2416	37.4086	38.2139	39.3809	41.3376	40.7053	36.5314	41.665	41.3112	38.5844	39.564	39.564	39.4468	36.622	39.4619	36.7955	38.1282	39.5875	39.6388	38.2377	36.426	35.4424	38.4045	37.0929	36.9049	35.7605	36.788	32.2881	33.479	32.5218	34.4711	32.1206	33.0319	34.8464	34.8264	34.8264	33.0415	30.8173	29.0159	32.9378	33.6438	31.9302	34.2049	37.9936	37.843	37.2333	39.6462	39.6462	39.6401	42.2039
39.3001	42.7196	41.2699	39.4243	39.4695	42.5392	43.3756	39.8286	41.1476	39.5789	39.4835	39.5468	40.915	43.1527	46.0097	41.9448	41.9448	41.5142	41.5854	40.789	41.3622	33.869	36.8279	40.0318	40.0366	36.9227	NaN	40.8657	36.5718	32.3169	32.3703	33.0162	35.1336	30.5128	33.5306	32.868	28.9386	34.0524	33.4424	32.0933	33.2542	34.236	34.6802	37.0985	37.2469	38.3547	40.2291	41.3866	43.4878	44.3709
37.6202	38.4251	38.3324	35.195	38.2122	38.1264	39.9604	41.2571	40.6088	41.3698	41.5893	41.5893	39.8398	39.6091	44.6181	41.5931	41.6713	43.4748	39.7919	40.7246	42.9378	39.7848	39.8939	39.8939	39.6759	38.4936	35.3491	37.6706	36.41	36.5179	29.3389	30.8723	33.7822	32.8367	32.2304	34.7696	35.2097	28.8772	34.1532	34.1486	34.0816	35.2159	41.5147	36.1679	36.6185	36.4363	40.3982	42.1687	43.421	39.1593
36.9614	41.2812	47.9516	42.5776	42.5776	34.9955	40.652	39.9104	39.5116	39.7044	39.7448	40.7766	40.7345	44.2681	44.856	41.5829	41.5829	44.7192	44.4769	44.5573	41.3734	41.0814	41.0177	41.0697	40.0163	36.8561	39.8153	39.8898	39.8898	34.9149	33.5474	33.6367	31.9901	32.0353	32.097	34.8023	31.8407	30.2466	35.9341	31.6813	31.6836	33.1916	33.2847	37.9264	35.3467	37.4265	36.6718	41.021	43.8578	39.2199
39.7164	37.2414	40.9264	38.1519	39.7518	38.3518	38.4654	38.7425	40.1695	41.5601	42.6459	41.3777	41.7562	57.4357	46.0835	42.8354	44.7412	41.5689	44.6667	42.1381	41.5262	44.2211	38.7053	41.8533	41.6993	40.9661	38.4679	36.6732	34.4334	38.4335	36.3958	33.0964	32.9248	31.6184	29.2006	30.7595	32.1492	34.7984	34.105	35.2757	30.4155	34.0428	32.1729	37.2235	36.0124	35.0939	40.6132	41.1778	42.2595	41.1011
40.0232	42.8874	41.513	44.061	44.061	41.4684	44.4565	42.7412	40.7894	43.0568	44.3224	44.9277	44.909	44.9418	45.215	45.3241	47.3554	45.0041	44.1776	42.2088	43.3624	43.0132	43.3956	39.915	38.6285	40.3506	38.6192	38.5837	35.2777	36.3378	35.2311	34.9033	33.4381	30.6383	34.8418	33.3784	30.3034	31.8614	35.7811	32.8586	32.8586	37.0729	38.9797	33.3922	39.4715	37.9006	39.3123	39.3067	38.0226	43.7812
42.6359	40.6132	42.7863	41.856	42.4538	41.1422	41.4985	41.3527	43.3185	43.3185	42.3173	43.5639	45.4211	44.433	39.9183	42.7869	42.7234	42.7941	41.1628	41.1945	38.7444	41.2337	40.0014	40.835	40.3073	37.3816	38.7483	34.8615	34.7431	32.7462	33.6243	32.3182	31.1045	31.1045	33.4032	35.0962	32.1505	35.5713	33.9178	33.5166	34.7828	36.0573	30.3767	34.2053	37.7866	38.5583	40.6259	39.522	40.6581	36.6855
42.1306	38.2719	41.1105	41.2549	44.7489	44.7489	41.5654	41.2406	44.1715	40.7191	43.4076	42.4924	42.2844	40.8903	42.2393	41.4877	40.5094	40.4259	42.9716	34.524	43.2255	42.8322	38.5035	39.8858	42.8837	42.0401	39.701	35.6535	35.3568	34.4171	35.5277	31.9932	33.6922	36.1521	33.6016	32.0185	34.6867	31.8086	38.7276	33.4379	35.0174	36.468	30.5744	35.0713	37.0187	36.9071	40.8407	41.3611	42.4164	41.5653
41.2461	42.6362	42.4218	41.2076	40.901	42.3205	44.6192	42.9068	45.1196	45.1236	47.2371	43.5994	41.1682	42.9471	43.7948	44.854	41.3699	45.905	45.0368	42.7309	43.3161	42.9959	39.8136	38.6596	40.9555	37.5125	35.364	35.0625	36.1489	33.2184	36.8344	36.0836	33.8509	33.6885	32.1179	33.4316	33.6744	34.7667	34.6244	33.5895	33.4704	33.5919	32.1263	34.9506	36.7559	39.7876	40.6565	41.2415	36.6003	39.475
42.475	36.602	36.602	42.3774	43.5673	45.5251	44.2794	43.6406	45.5321	44.3929	42.64	43.4233	42.9755	44.8638	43.6895	43.5781	65.4825	65.4825	43.0028	43.8489	42.5524	42.6546	39.4421	38.6738	36.5031	34.3976	35.0279	39.4171	36.2533	36.2533	34.8999	35.3387	35.3796	31.9859	32.1576	33.0925	31.7808	31.8506	33.337	34.8773	33.3052	35.6918	36.9028	37.1917	40.3803	42.3069	42.3177	34.6781	37.8093	35.4293
42.8669	42.9054	42.4448	42.1278	42.2229	43.466	42.1893	39.3978	42.1876	42.1876	40.9214	42.2616	42.324	43.3501	41.0704	39.7191	43.4117	43.0801	43.7697	36.9588	40.6415	39.6974	36.5288	41.3234	36.1996	39.4797	32.4105	34.9772	32.1743	32.3287	36.352	31.9822	32.1723	33.5454	34.0426	34.6865	32.029	34.5832	33.3503	32.8476	40.08	37.2004	33.4616	38.4914	43.6787	39.5953	38.4383	42.3109	39.5512	42.1885
40.5793	41.3416	41.3416	41.3662	41.1729	41.1987	46.565	42.8166	44.2007	40.8169	42.2911	42.0505	42.2483	45.4405	41.1375	39.4189	42.249	42.249	33.7539	39.3208	37.6954	41.807	35.1587	37.565	36.8095	38.4805	39.6365	36.4178	34.3663	34.3663	34.3032	33.4919	34.2144	34.2059	30.5621	29.039	33.3192	32.0019	34.9523	37.0966	31.6487	35.0839	35.9582	34.7159	40.5611	39.3799	40.9894	42.1488	39.5121	38.0773
40.4471	42.7812	42.5931	44.3948	38.2527	42.8294	41.293	43.8932	43.7132	42.4178	42.4178	43.7756	43.7306	40.9781	41.3029	38.2773	39.5748	42.9704	37.0037	42.5625	40.543	40.8061	40.8061	38.6987	36.4365	38.2794	37.7588	35.2005	33.4637	33.3738	35.0801	33.9058	34.9834	33.6754	35.001	32.1058	34.7863	35.7897	32.7591	32.8754	32.0008	31.987	31.7074	34.26	37.178	37.4091	37.4091	39.211	39.1324	34.7058
43.8079	35.0287	35.0287	41.5959	42.3671	43.0241	43.7389	43.7236	41.1337	42.3723	45.5664	43.5677	42.431	42.3852	42.3852	39.3918	42.6567	42.8544	39.7103	40.7489	41.8122	38.1581	38.3408	38.3408	36.5015	36.5743	36.4205	35.06	34.1413	34.2079	31.8873	30.5152	32.9955	31.7375	29.277	32.0317	31.7161	33.0281	31.6977	34.7023	32.0127	31.9342	31.9367	33.4572	35.1723	34.8275	40.3915	40.3915	37.645	36.1291
39.9094	43.1064	41.6404	42.8662	44.1122	45.3476	45.2797	41.4681	43.9996	42.7829	42.7829	43.8819	45.2987	41.5381	45.9806	42.5786	42.601	41.9887	40.0164	40.0164	39.4639	41.3265	39.445	39.2218	39.2751	37.5552	37.6167	37.0355	38.3091	36.1799	34.8734	29.7627	34.0427	32.1187	32.1187	31.5949	27.4961	31.5542	31.8088	31.937	31.415	34.7108	30.3621	33.2913	32.0688	30.5885	36.1393	36.0981	35.6954	37.6133
39.7709	40.8652	41.4299	42.8535	42.7036	41.3496	45.0925	39.8438	42.0165	47.2055	47.2894	43.0767	43.2054	46.3471	43.9683	40.7872	36.9001	41.2498	38.1601	40.0295	42.5268	39.2276	40.2365	33.618	36.5962	36.7988	34.8798	34.8798	34.6942	34.7734	32.0533	30.3078	29.0252	27.2889	31.4312	32.7563	29.078	27.5502	28.7026	28.7026	30.4312	31.8813	33.2576	33.3518	36.4027	35.1116	33.5358	39.1755	34.7989	37.5198
42.4058	41.4527	41.6711	38.4036	40.2356	40.7443	40.8454	40.9242	42.7794	42.8258	42.8258	43.3131	44.4802	42.5109	41.4049	41.2639	42.5196	37.8259	39.5668	39.6134	37.8438	36.0573	36.0573	40.3369	38.9987	36.4025	35.0173	35.0125	33.408	34.5681	31.6279	33.3539	32.6283	28.7955	25.333	30.3459	27.1891	33.3012	30.494	33.338	31.7765	30.3552	33.4262	33.2165	32.6917	33.2455	36.2493	37.6912	37.8735	33.9438
40.1702	43.7758	41.9621	40.1954	42.9797	41.4885	41.8481	43.2107	41.6299	43.9103	43.2372	41.6211	43.8205	41.1308	39.7581	39.7581	39.242	38.4645	40.1879	36.3501	40.1938	40.6856	37.5622	38.6274	37.5843	34.995	30.2176	30.2176	34.8827	36.2899	34.5491	31.9896	32.2712	32.0976	31.8546	28.7972	28.698	30.1399	32.4528	32.4528	33.027	31.8356	33.139	33.1243	33.2093	36.1826	36.7544	38.737	39.1626	37.4589
42.9169	42.0285	40.9899	39.6443	41.776	40.9382	42.6917	41.3621	41.9459	39.6274	36.9403	40.6103	39.2875	38.1598	38.0854	39.4366	40.1361	37.7539	35.7403	27.9774	38.8087	38.773	39.4246	34.7718	37.6511	36.3259	34.5756	33.3688	34.3883	32.5383	35.7283	31.3369	30.211	32.5257	30.2572	28.7662	25.6884	28.6974	31.2228	33.0612	31.3699	34.3452	33.1877	36.2045	30.1887	33.0778	34.768	36.2371	34.2179	35.9263
37.2665	40.0016	37.165	39.6784	37.9395	40.1961	43.3021	42.7764	41.4895	41.4433	40.6629	37.9257	37.9257	40.1221	37.8151	40.0409	36.2055	33.2065	39.1004	37.6589	35.8195	37.6053	35.4777	38.7114	34.5135	28.1735	33.1885	33.1885	33.3564	33.5204	31.7577	33.2482	32.091	30.4467	28.9537	30.4698	28.5908	30.1956	30.3128	30.3128	32.5412	32.9063	33.5142	30.0279	30.1988	29.9657	33.0081	37.7324	37.5294	39.2719
37.8946	39.9693	42.2432	39.6645	42.9839	38.6544	37.8096	37.804	37.071	38.4353	37.0639	39.9705	42.4547	37.2593	35.0911	36.6912	40.363	35.8801	38.9776	36.5174	36.4225	36.1789	37.436	34.4859	35.0242	37.4738	33.0355	32.9065	32.9065	34.2994	32.5916	34.5664	31.6056	28.9756	30.1519	28.5237	28.8833	27.2598	25.9259	31.5729	30.1633	32.3828	31.6335	26.9891	31.6563	30.2883	35.6476	34.3302	33.1746	35.9738
38.1471	38.2127	37.1818	37.101	36.1194	37.0198	40.1112	42.1266	40.0363	38.2148	35.3103	35.3255	39.3923	40.608	40.1758	38.9421	37.0472	34.8397	33.3598	33.3362	38.8499	33.1847	37.2291	39.5595	35.6921	37.1981	38.583	33.0103	35.4361	28.0931	33.176	32.9695	31.6829	33.2213	33.1394	28.424	26.8054	29.658	31.4551	32.8009	32.5148	30.9359	28.1166	31.2488	29.9854	28.486	31.5429	35.6944	37.5006	40.4819
38.1931	37.8225	36.6357	36.6853	35.3407	34.7717	35.2297	35.4201	35.1044	36.3959	39.4646	37.3856	33.7442	36.3081	35.0626	33.3463	33.2687	34.736	37.8979	33.1297	33.1297	32.8661	29.6375	31.4414	34.5095	34.3684	35.6494	30.0322	30.1872	31.7949	30.2026	30.1105	30.1105	32.9943	33.0477	29.9558	32.7645	31.4537	31.3619	29.8914	29.6197	25.1505	29.8358	29.6455	29.6455	31.1218	34.5087	34.6042	38.7013	36.3096
36.6716	37.78	36.8144	37.9652	38.906	37.6683	37.6963	36.4634	34.6777	34.5317	38.1334	33.6532	36.5236	36.5236	30.2167	34.1346	34.7492	34.5899	33.1723	32.8856	33.0828	32.904	34.4827	37.1472	34.7078	34.7078	33.0211	38.6409	33.3034	33.3504	34.4937	33.2131	34.8254	34.7466	30.3551	30.223	31.3005	31.3005	30.0429	31.6224	32.6951	29.8407	28.2581	31.414	31.2327	31.2346	35.9626	36.2018	35.8274	34.6557
43.4824	32.315	32.4957	34.8824	34.7042	35.2653	33.8482	33.7871	34.5725	36.3761	37.3726	37.9869	34.9679	39.2301	34.6948	33.2548	32.6748	33.2225	27.9865	31.5101	31.5698	36.5075	35.1827	36.5815	36.7342	35.7138	30.2345	37.0223	33.2364	35.1795	33.4261	35.9219	35.9219	32.9498	35.7277	33.1076	33.0982	31.8141	30.3509	27.0194	31.5358	28.1647	29.6972	22.7794	33.94	33.9422	25.9809	30.1274	34.4172	37.7337
36.4544	36.5057	34.7565	34.5245	37.7038	39.3255	35.4287	35.3005	37.0818	35.0197	36.4201	32.0812	36.2448	36.2448	36.3324	39.797	36.0152	35.2733	32.8545	36.9736	30.877	35.404	37.0612	33.9996	35.7371	38.2746	39.7843	38.7656	39.9576	36.2901	37.6812	34.9064	34.5189	33.1797	31.7577	27.091	32.6401	32.6401	32.44	28.5334	31.0758	30.0682	33.014	29.8938	34.0649	31.6532	33.0207	31.8672	31.7849	39.1466
35.4775	32.1807	32.1807	32.1817	30.9299	33.4516	31.948	33.5725	37.8869	35.2739	33.539	37.7213	39.3566	36.5093	36.3794	38.9859	39.6841	35.8769	34.3198	37.1222	34.3726	34.1212	32.8142	37.3693	34.2011	37.4958	37.4958	34.6678	34.4969	34.66	35.8364	33.2215	35.671	30.1042	28.4825	30.0714	31.718	29.9483	28.6238	28.6101	24.944	24.944	35.5788	34.2903	28.4696	28.403	32.6523	32.5941	35.6939	31.8157
38.2081	32.1613	34.0293	33.3235	36.3333	30.8568	36.3256	35.0799	33.4259	34.7876	32.909	34.9987	37.5124	31.818	37.0603	34.2747	35.8111	37.2628	34.0199	34.2176	35.6588	32.7174	36.8778	35.5605	38.446	34.2781	22.668	37.3831	37.5078	37.4639	34.8152	36.8679	33.8093	34.531	31.6676	34.8147	31.6725	31.9334	32.034	30.3792	34.205	30.2985	30.2801	25.1792	33.9694	33.2101	33.2101	34.6864	33.1757	36.5812
34.1758	32.0434	33.3602	29.214	33.7232	31.9205	31.9205	33.1477	34.8172	34.6769	37.9	34.6402	34.7611	34.4209	34.5579	34.2204	35.4788	36.5381	36.5381	31.2258	29.6053	32.5619	34.2436	37.2589	37.0589	32.862	37.2984	37.3266	33.1711	35.6461	35.6461	34.6072	35.8668	33.2595	33.1297	31.4745	30.0885	31.7209	33.3013	31.6084	31.7283	31.7446	27.5465	32.1813	31.8825	31.9372	30.3966	31.8916	27.7957	33.5964
36.1788	36.3919	34.4479	32.5694	31.5961	32.1772	33.2348	30.6552	31.8829	32.1065	31.6385	33.2986	35.7996	37.7017	40.7626	36.1626	36.8454	37.5255	31.1993	34.1938	34.1001	37.2958	36.0144	30.8216	37.0654	40.3196	40.5046	37.4816	39.1149	39.0106	37.1253	36.0727	38.5066	38.3353	35.9216	32.99	30.7693	30.632	31.7199	32.9076	31.5901	32.9238	30.4206	31.7148	32.9657	26.0812	29.3177	27.952	33.1774	33.1966
39.3872	33.0879	32.0671	29.2493	31.421	33.3886	33.3886	32.3115	32.9501	33.5501	36.5119	36.5159	34.8083	33.9838	33.1736	35.8132	34.7073	35.9872	35.9872	36.8479	37.5267	38.7589	38.7692	37.2814	38.3403	37.3241	34.3086	37.4364	38.9529	37.9087	38.4378	34.9941	38.3438	36.4932	33.4166	31.9036	33.4823	33.5717	31.5765	34.5854	31.7602	31.7288	32.8536	30.5189	31.8387	30.0282	26.1633	31.5409	31.4933	27.9755
31.9222	33.1437	33.1437	34.0407	35.2749	33.4621	32.0055	27.336	32.2399	32.0174	35.0422	35.8591	31.7546	35.7411	35.7411	35.9975	36.0115	37.445	39.2192	36.2362	36.0527	34.4658	40.7016	40.7016	37.5951	39.3121	36.8971	36.2884	29.8631	37.3339	37.2113	36.106	35.2524	35.1638	37.9878	33.639	36.1007	31.107	31.107	33.0408	27.5504	32.9533	31.5473	29.8367	29.745	25.98	32.2272	29.3546	31.0004	29.4181
31.0773	31.1345	29.5231	31.0202	32.6574	33.3521	33.3521	32.0645	33.5682	32.2215	26.0546	34.3096	33.6602	34.711	33.4889	34.5483	35.8508	33.0674	33.0674	30.3284	33.1673	37.4517	31.5085	35.6372	38.7441	38.8042	38.8725	31.5606	31.7147	37.88	37.2404	36.0571	33.4725	35.215	34.9332	31.707	35.8177	32.8314	37.1562	37.1562	32.9218	30.535	31.8359	33.3239	31.7522	27.6223	26.1434	27.7283	31.9469	30.8497
33.7665	31.8992	34.371	34.3248	31.3258	33.2477	33.2448	30.8081	33.0942	34.9488	34.9285	30.5656	32.0637	31.7516	34.5841	33.3379	33.762	31.7041	34.39	35.6511	31.5745	38.8207	38.8461	38.8461	37.3152	37.5886	38.9724	40.0966	37.8796	36.602	33.4385	35.0892	34.7347	34.449	33.4043	35.8492	35.6755	32.9288	31.694	31.678	30.0059	31.5586	30.4112	28.6639	28.6639	31.6444	31.6631	31.7393	30.4209	34.2315
30.8589	33.2145	32.142	32.1645	32.157	31.306	29.326	35.5395	31.1286	32.4452	32.3188	32.3767	36.2306	34.2574	36.1163	36.0797	35.9259	36.0831	38.8755	36.3055	39.3934	37.5669	37.7406	38.9163	32.927	36.025	36.3682	34.5808	38.9229	31.7064	33.2419	36.1036	31.6104	34.7858	31.7815	31.7901	33.3749	28.9226	28.9681	30.4179	31.5081	33.4161	30.3325	30.3325	30.253	26.1475	30.8557	25.9968	30.7062	33.165
29.3276	27.7561	28.2481	26.714	23.546	26.8238	26.5156	27.7528	30.5696	31.6461	34.0908	34.0908	35.2731	37.1158	32.3641	35.0282	35.1308	39.3057	30.5126	33.6059	35.0051	33.1997	36.3387	36.3387	33.2882	33.2792	39.2565	39.0976	34.7535	36.1434	34.9026	33.6425	30.3612	31.9529	33.321	33.2527	34.601	32.0803	31.1288	26.0215	31.9413	29.1755	30.235	28.8877	30.665	30.6401	30.7054	32.0657	32.3202	35.2455
34.5214	31.6671	27.9279	27.7194	29.4483	28.2667	30.5513	30.5513	32.2735	35.3966	33.6546	32.5892	30.953	32.4683	35.2579	35.1183	36.3874	35.2746	35.549	35.549	35.2435	38.3335	36.1835	37.3554	35.8711	36.815	37.2125	38.8527	38.8527	34.569	33.2933	33.2066	34.5576	33.1192	33.1929	31.9156	30.3881	30.3654	33.4021	32.9521	31.7213	32.0973	32.6806	33.263	33.2202	30.4152	30.561	30.6403	33.7114	33.6657
33.2933	30.6721	29.0934	29.1863	30.9069	31.1888	30.4155	32.3019	32.3689	33.5826	29.4409	32.0703	31.002	31.0942	32.188	32.2736	35.6657	32.1794	32.2359	35.0866	34.8196	29.8959	36.2906	39.1363	36.4547	34.8842	34.7139	34.8805	37.992	34.3015	28.786	31.835	33.4001	30.2383	33.9765	31.3867	31.3867	31.5292	33.3693	31.5198	31.5118	31.6991	32.9826	30.6616	27.7527	31.8512	31.7999	33.1826	33.1826	35.108
33.013	30.3234	31.5167	31.624	31.5423	30.8229	30.6378	30.6378	33.2277	30.7876	35.0383	33.7988	36.9538	34.4491	37.4145	36.7619	35.0063	33.3366	38.4289	38.4289	36.7086	37.3017	35.9672	35.931	36.4149	38.9412	38.0925	36.2868	36.2868	33.1397	33.1014	33.4522	31.8737	34.4096	30.2082	30.0527	30.1297	22.171	32.898	34.6177	23.3097	29.0333	29.9832	30.0025	29.1961	26.2356	27.8262	33.1145	30.1338	31.9433
30.753	29.1016	31.3456	32.1964	28.0124	27.9933	25.0578	29.5445	29.6671	31.139	29.4792	32.2887	32.2486	33.7931	32.2032	36.5122	35.0434	35.1921	34.5922	36.5514	36.5514	35.0077	36.2188	36.7206	35.2721	31.9445	34.9076	30.1305	31.8153	31.9647	34.935	34.5986	32.9539	34.4625	34.5026	28.712	28.712	30.2558	29.7662	27.2629	22.3158	24.217	31.6735	30.3684	32.9767	34.9017	33.1041	33.3425	33.3425	36.1411
32.59	30.8987	29.5497	31.0491	28.3704	31.0217	28.7894	29.3692	28.0243	32.5683	30.9924	33.4488	33.8129	32.3339	33.5476	33.9022	33.9022	30.9619	33.4246	30.9192	32.2758	30.7576	30.5994	33.6457	32.1538	32.9949	33.3539	34.8306	33.2132	31.8528	31.7723	31.6119	28.9386	31.6524	28.8945	30.3655	32.3948	32.3948	33.2554	31.889	30.3156	31.7383	29.1444	27.3253	29.0472	33.054	33.2263	32.2134	33.8914	32.1578
33.2854	28.0661	26.6431	27.9966	29.3654	29.2837	30.3729	26.5753	27.984	32.3102	30.5441	32.2686	32.2686	35.3015	32.1701	33.4934	33.5492	32.333	35.1371	33.5492	34.7045	32.0763	35.0341	33.9414	33.917	32.1961	32.1851	30.2561	34.7042	31.9886	28.8468	33.3638	34.686	32.9316	31.8548	31.4817	31.4817	30.1245	28.8365	28.4572	30.1134	28.8503	28.8732	31.7568	30.6194	29.1876	34.9908	28.9265	31.9349	31.7776
29.1524	29.2597	29.5476	29.3148	29.5604	32.3556	34.7507	34.0478	31.129	33.6592	32.5944	32.5578	32.4165	33.5902	32.245	33.4881	34.4662	33.3595	33.3701	35.0922	36.3735	32.3537	34.958	35.1745	35.0461	36.216	35.7709	30.4096	28.8531	31.7773	28.7111	30.3017	30.2835	34.6787	34.8519	34.1571	30.3404	30.0841	32.5449	28.9639	28.8341	25.898	27.6007	30.6144	27.6653	33.2893	32.1168	32.0327	33.3726	32.161
27.954	29.3894	30.9077	30.4038	30.6049	29.8156	29.6674	32.7815	30.9601	30.9601	30.9591	32.7536	34.7089	31.3824	31.8365	29.3798	29.5529	32.399	31.7057	34.605	32.2655	32.0113	32.5664	32.3687	33.8407	33.8789	35.1987	35.3825	30.2138	33.3962	28.8623	30.3029	32.8227	31.5459	31.9377	33.001	30.1012	30.0529	30.2091	32.7025	33.4453	31.8876	31.4035	29.8269	29.0299	31.9948	32.1401	33.0059	31.9309	30.2162
28.1963	27.9581	27.9581	29.1571	28.0904	30.7488	29.3718	30.5631	31.7857	30.5837	29.6147	31.8499	31.316	31.1805	29.5883	29.815	30.853	26.7647	30.6405	30.9321	30.7844	26.296	29.1888	32.107	30.3594	32.2223	31.9985	32.8692	31.5218	31.5218	31.3134	29.8364	28.6388	25.9282	27.4156	25.8548	25.7882	29.8495	27.2272	31.5847	30.5833	30.5833	30.574	31.1803	30.1849	27.6404	28.9076	26.2371	27.8305	27.8355
28.2791	28.0552	31.1852	31.2837	29.77	32.5141	32.604	28.278	29.5664	28.2971	28.2971	29.4964	29.4611	32.475	29.5992	31.2777	33.6658	30.536	33.6036	30.9714	32.0346	32.3855	32.3855	32.2734	30.2879	31.4612	27.5959	30.5304	29.0558	30.2777	30.3561	29.8679	30.2252	24.0829	24.0829	24.3233	26.0812	33.2211	28.9721	30.7922	27.3585	28.7309	28.8933	30.5416	28.9147	30.2288	30.2288	26.5335	25.0792	26.2889
29.6115	30.5237	30.5237	30.6217	28.1087	30.6067	28.8967	26.925	29.5157	28.1929	30.6863	27.8214	29.7892	31.2222	28.0946	29.5764	30.7791	30.7791	31.772	32.325	30.8048	33.315	32.1779	31.9868	30.1798	24.459	26.1136	33.097	31.8335	31.8335	29.0473	31.341	31.3142	32.4566	32.5917	29.629	28.6314	29.7933	29.7933	30.0089	27.7009	29.1142	29.1719	28.9673	29.4404	30.8078	29.0124	30.8034	29.3874	30.7903
32.64	26.5288	28.1812	31.1096	28.0147	30.8596	29.7367	29.7897	28.0135	29.4172	29.7391	29.5398	28.3562	28.2178	31.1097	34.0922	32.4097	32.6239	32.7495	32.4646	32.2069	30.8592	27.7998	30.7307	30.5035	33.0854	35.2415	36.0165	34.0506	31.9391	32.9602	29.0759	30.3931	30.4989	33.8865	31.6642	30.3437	28.721	27.6321	26.2738	26.3738	24.9252	27.8228	27.8475	26.2108	27.8582	24.8174	29.3649	26.0696	28.0714
33.3574	30.4202	30.4202	28.0509	29.4316	29.7384	30.8785	29.7646	26.5783	29.8095	28.2369	28.2402	27.8461	27.9812	29.3691	31.0997	28.0987	30.4391	31.5466	32.3522	32.1339	33.1625	33.0972	32.2633	27.2888	33.6545	33.3468	34.6847	30.1475	30.2904	30.3426	34.8055	31.5548	29.9317	27.387	29.8264	22.5167	26.2323	26.2323	30.2725	26.4739	26.518	27.5006	30.1096	27.8797	28.0187	29.0868	29.1365	23.551	26.1491
30.7953	30.9614	31.088	21.6093	28.1572	29.2883	31.605	28.053	29.2947	29.4436	29.7254	29.6829	28.7248	26.8299	26.7489	28.1101	29.5104	28.2358	29.4225	29.4225	30.49	32.1512	31.4226	30.5668	27.6259	31.7832	31.7052	30.4622	30.227	31.7614	31.7082	30.0565	32.9149	29.0263	29.0263	28.99	27.6816	26.2118	24.4714	29.3853	26.2797	24.8126	28.7061	26.176	26.2006	29.4294	29.4294	29.5085	27.703	27.77
28.0449	26.6392	28.1121	31.2443	29.3764	29.4996	29.4703	29.5204	28.7022	25.2549	28.196	28.7814	26.732	28.4125	31.086	31.086	28.0618	26.5243	29.5013	30.758	27.6735	34.3151	29.1412	30.5625	30.552	29.0544	30.4389	30.4389	30.1645	27.1355	31.4551	25.8939	30.4864	32.7798	29.2256	29.2297	28.9617	26.3446	30.2561	30.2561	29.1855	26.5202	29.5162	28.1175	22.1141	26.2305	26.0232	24.6849	26.2188	26.9552
28.6909	28.36	30.7136	28.385	28.2536	28.9744	29.5439	29.4332	26.6658	25.9543	28.1936	27.5983	29.5778	27.727	25.2234	28.2167	29.95	32.2202	30.5917	29.2332	33.0299	30.3471	27.673	31.8834	33.3739	30.3389	32.9001	33.502	33.4069	30.358	31.7124	30.5927	33.1319	29.2009	31.2497	27.9209	26.4293	26.6891	27.9762	26.5511	28.0757	25.0893	26.4836	26.3682	24.9533	23.6023	23.6749	26.3435	26.0756	27.4714
30.986	29.5476	29.7772	29.4442	29.4627	28.0029	27.6635	26.8011	27.7929	29.7072	26.5667	28.2728	26.4405	26.7465	28.0312	28.0312	26.7015	26.62	26.501	29.1292	31.3472	31.9381	30.494	32.8547	30.2168	30.0815	28.7077	28.7077	30.0515	29.0571	31.7188	29.3062	33.1992	27.7173	30.759	30.3061	32.3272	30.9548	28.1237	28.3047	26.4227	24.5986	23.6433	28.5876	26.4933	26.6371	30.1224	30.1167	24.9191	27.1545
29.3646	29.3497	28.0059	30.4273	30.6626	26.5374	25.3987	26.7374	27.6993	29.45	29.681	28.2587	26.7133	26.7527	26.5822	28.2416	27.641	27.4225	33.97	30.4781	30.4781	30.5335	32.9751	31.8227	32.8169	31.7055	34.7688	31.8232	33.0824	28.9532	26.1577	33.3691	32.2907	28.0369	30.3355	29.0446	31.4763	31.4927	28.0852	29.0526	29.3899	26.2288	27.0617	26.0841	26.0841	24.7289	24.9457	23.3695	24.9378	24.8509
27.7337	29.2951	26.463	27.8019	26.4044	29.1455	29.4186	28.3141	27.5925	20.6157	27.6963	25.4983	25.3185	23.4723	26.2498	28.0807	28.0846	30.3464	31.8488	32.1395	33.4454	31.918	32.8422	31.9281	31.9836	33.1508	33.0967	31.7991	31.9476	36.6842	33.2744	33.3309	31.4875	30.4046	31.5227	32.3889	30.9632	27.7932	29.2477	29.2477	28.7894	29.8776	28.6445	27.054	27.0325	27.2173	27.2348	24.763	27.244	26.0684
26.9157	26.8353	29.35	26.6951	29.6003	28.2017	25.3632	26.664	26.664	30.5143	29.4138	26.5997	28.123	26.5611	26.3613	26.3228	29.0006	33.2847	32.0944	30.1116	30.1116	29.198	29.2508	33.208	33.7091	29.1164	33.2569	30.4922	33.4522	29.4379	29.7388	30.4776	30.4776	31.5758	33.4721	30.4166	30.3238	28.4602	27.7935	27.6684	27.1177	27.7098	24.8363	26.3143	26.3143	27.3024	26.1864	29.0865	27.2748	26.2703
30.348	29.2409	29.3252	26.6626	26.6019	28.0478	28.0831	27.5871	25.1985	26.5123	27.9907	26.6894	28.0699	28.1471	28.2062	26.7393	25.2669	31.8449	34.5488	33.4793	33.4793	33.3995	29.2628	33.5302	32.3313	32.1517	32.5708	31.1509	31.053	29.7048	30.9892	33.3455	33.2216	29.2678	30.571	25.0146	26.4225	26.1916	27.8655	26.2822	27.8643	28.9211	28.9528	29.1456	28.7104	27.6345	26.1251	30.1705	29.1385	26.368
29.3075	26.4459	26.4407	27.918	26.3809	26.6934	26.7869	26.6423	26.6423	25.3655	27.6568	29.5757	26.7812	25.124	27.9007	26.7328	27.6584	26.8908	29.3095	30.9219	30.9219	31.5175	33.3015	30.3104	31.5179	31.5239	30.8812	30.2585	30.2629	29.3529	28.0072	28.8799	28.8799	27.9529	26.4407	30.0175	27.8007	24.8347	27.8118	27.6951	26.2766	21.3879	27.614	28.5913	27.465	28.7188	26.2952	21.9702	26.1779	26.5772
29.279	27.839	29.2356	29.1519	27.8416	26.4071	25.6161	26.6391	26.2325	27.8348	26.3517	22.9447	29.6108	26.7109	29.0992	29.3563	29.5448	30.5391	29.523	31.5866	31.2912	30.2191	33.297	31.0528	31.0835	29.491	32.6006	30.8498	30.9966	32.5104	32.3512	27.8149	29.4151	27.8176	29.0627	26.3598	28.9599	26.3604	29.029	21.2638	27.0754	25.9524	28.377	30.2579	27.4884	27.531	28.7375	26.0639	25.8167	27.1648
28.019	27.8635	30.0454	29.1335	27.9447	28.0193	27.7778	29.6644	27.408	26.553	25.0993	25.1621	29.5859	29.4321	29.5206	28.0985	26.47	28.1878	30.8388	31.3613	32.0289	33.7552	30.9187	31.1792	29.5424	28.2878	29.643	32.2609	31.0176	26.2729	30.5568	30.5861	29.3379	30.6591	29.109	26.3471	27.6043	27.8057	27.6746	25.9571	28.2845	28.8689	25.8778	24.8024	27.6381	26.0026	27.1189	27	27.0761	27.0588
24.9727	27.9338	24.9677	27.9299	26.5139	24.8841	25.0338	21.9544	23.7928	27.9166	29.2766	25.0784	27.8291	27.8291	26.522	24.981	26.3995	29.1016	28.0921	28.002	28.0605	26.4828	24.6154	28.03	28.6051	28.6051	30.3218	29.2723	30.6244	29.1108	29.1931	33.7594	29.1445	30.5832	31.8421	27.509	24.91	26.0005	24.6409	27.479	27.6272	28.7209	27.3671	27.4579	27.9932	21.9074	21.9074	26.0038	26.0079	26.0129
27.5092	27.7498	26.2552	27.8162	27.4221	24.966	24.9215	30.261	27.6158	26.7823	26.4825	24.8539	26.4661	28.0258	26.6294	30.3595	30.8237	29.2562	32.1247	30.9704	29.3963	27.8485	30.9093	33.9226	32.3377	29.3643	32.2177	26.1745	33.0703	29.1728	27.7592	32.2004	28.8065	28.8065	25.979	29.1491	28.9307	29.8635	27.6583	26.1811	27.7603	29.07	27.4753	21.8153	26.3205	26.3205	26.2419	27.8606	27.72	26.356
29.3792	26.1648	27.7602	26.4688	30.5131	27.9494	29.2389	26.6321	27.9451	26.4247	30.3873	29.4265	31.2511	31.2511	29.4123	31.0672	31.5008	31.6403	31.2183	28.1283	29.3515	29.3372	30.6375	30.6469	31.9412	31.9412	32.0105	30.1961	30.1279	30.1567	28.8196	30.0221	30.2246	28.9355	28.9326	29.9727	24.5165	24.5165	28.2644	28.7331	28.0904	24.508	24.2476	23.1289	27.5438	28.207	29.1304	24.3597	29.2442	30.0449
30.7752	33.5192	30.9144	27.9566	30.4765	26.5743	28.313	25.1924	26.8422	28.0689	26.5088	24.6695	28.0233	26.6307	27.39	30.3779	28.3152	26.7842	25.4143	28.0769	30.477	30.477	28.2135	28.1519	29.5038	27.878	27.7535	27.6689	27.6315	28.8472	28.909	27.6705	27.5929	30.4401	29.0667	29.0246	30.1921	25.7261	28.444	25.5462	25.9917	25.9179	30.169	27.3391	28.9505	28.9505	27.4858	26.218	28.8111	27.7612
[truncated: 206 more columns]

## Sheet: Map_NP2
23.2381	34.7021	28.0866	27.158	26.1809	25.7135	27.0183	22.7852	18.1876	18.9668	19.7284	24.0235	26.9298	27.0471	25.7371	26.9581	30.9617	31.1322	33.1763	26.3197	30.9881	33.2069	32.1146	31.1763	35.3703	29.0614	25.592	34.6703	28.9903	27.7989	29.0164	28.8674	31.0209	26.4271	30.0501	31.062	28.83	27.4349	24.8859	30.0485	30.1015	30.0604	26.1752	27.5503	30.5931	31.9422	32.0761	27.8868	25.6104	26.8202
25.3394	26.5133	32.8229	31.3155	27.1663	26.6584	28.2802	22.3685	25.0613	27.0827	28.3343	32.2702	25.9973	24.7294	27.0946	27.0946	29.8332	29.9449	26.1996	26.2819	33.063	29.2244	30.0158	26.1334	31.9984	34.2523	27.6762	27.6762	29.8091	29.9041	31.3638	32.3195	36.7835	30.1381	29.1736	31.0406	29.8993	27.6366	27.6974	27.6974	27.5848	28.6751	31.9916	29.6189	24.9966	25.1073	32.1296	28.7787	26.8266	25.5995
22.6907	28.2	34.7391	33.6501	30.2234	21.8007	28.1558	25.1575	25.0277	24.3837	33.4092	29.013	23.0091	24.8489	25.8167	26.5724	26.4635	22.3032	24.8303	26.8986	23.5952	31.1237	28.7584	26.2559	30.0772	29.0844	22.3515	26.7845	28.1068	27.188	33.488	30.1623	30.0381	27.9983	32.2867	32.3018	31.0284	26.5279	24.3391	32.1845	33.3065	30.0496	28.7464	28.9336	28.6805	26.5815	26.1466	27.3207	26.9035	27.4784
23.3516	25.969	27.1348	26.0398	25.3051	30.4081	27.0675	27.1021	28.1954	27.2844	35.8084	35.8704	30.3229	28.0241	29.7891	33.2297	28.9901	31.0135	31.0003	27.4249	28.7903	26.8325	26.72	30.8958	28.7116	28.3541	31.0133	29.8556	28.937	31.1467	27.6919	25.8245	27.9913	28.043	28.3326	31.2724	31.0617	33.123	31.9015	33.1709	25.0629	25.7851	28.8929	30.0492	27.4975	29.74	35.4567	25.5423	35.1645	24.2191
25.3279	32.5803	31.3707	24.0223	30.4847	27.4081	23.1831	24.4545	24.4545	27.2271	29.4059	30.3572	32.3357	33.4033	27.9041	26.9014	25.1179	26.6519	28.3903	29.0075	29.0075	25.9547	30.1598	27.5548	27.6249	27.6352	24.1864	30.0491	25.0771	28.6025	27.2037	28.9608	28.9608	29.2418	28.6329	26.8752	25.8031	28.7507	27.091	30.8264	27.8819	26.7559	27.7696	28.6965	28.6965	27.8698	32.0855	24.2161	26.2383	34.1776
23.2883	25.9537	24.965	24.0511	25.0214	22.9159	27.3007	26.3029	27.2159	31.4335	28.1024	29.1907	30.0119	30.0119	33.0184	36.5089	27.6496	27.6627	30.1338	31.3879	29.3149	28.028	28.8667	30.106	29.9679	33.2665	24.9065	26.9867	34.0586	32.2209	29.0242	27.4615	31.0153	31.1095	31.5446	30.947	28.7523	28.4154	34.0839	24.6264	25.5697	25.8508	29.9617	28.9029	29.9208	26.595	24.2106	28.6916	26.9783	26.5356
35.0305	25.2141	26.4416	35.974	30.4838	29.4061	24.8343	24.8346	24.8346	29.0534	39.955	32.8439	28.9157	29.845	31.0429	31.1458	27.741	33.2663	34.5086	25.74	25.74	30.3065	27.7918	32.3589	29.9315	24.9424	28.5839	29.9646	28.9235	27.7333	29.7755	28.882	24.2131	31.0692	30.6119	32.1305	29.9318	29.8648	28.7582	31.8107	30.8448	29.8193	32.4026	33.1546	27.3743	26.6758	28.8307	27.8754	28.3768	21.5916
26.5482	26.2345	28.3576	26.4243	27.5213	33.4198	30.9501	23.9451	29.1955	27.173	25.234	26.1654	30.2288	29.1546	29.2382	32.2288	30.0725	31.0805	32.3006	24.3627	29.0927	31.1754	33.1196	35.798	30.2574	35.7234	28.9417	28.8751	28.4928	28.8774	28.9635	25.6407	18.1111	28.0144	21.602	26.7761	29.5708	28.5974	27.4321	24.1741	28.7521	35.3094	25.2972	30.9496	36.3847	29.1673	30.4947	34.3354	30.9634	24.0865
25.6452	23.3032	23.5741	24.3451	22.2167	22.2353	22.2555	29.3309	31.5401	32.5175	32.2992	28.7709	26.8764	26.6188	21.6156	23.768	22.1543	23.191	29.3456	30.3074	24.0042	25.0984	29.2195	27.0161	30.0622	29.7891	32.0551	27.864	27.4739	27.8526	27.7639	24.9649	24.6658	25.9402	28.934	27.7362	26.4658	29.5654	33.0858	31.9539	26.114	27.534	28.7934	31.9142	32.0122	30.0611	32.0396	26.7632	28.5347	27.9792
24.6402	22.4225	26.4643	25.2895	22.8881	24.949	18.9519	27.2416	29.2766	33.4278	32.5009	29.0545	27.284	27.284	25.7806	25.5397	26.988	26.1709	22.4244	28.12	34.4137	32.3323	29.0675	34.0891	27.0764	27.0764	25.7676	28.811	27.6464	28.6734	28.7256	24.2352	26.6701	27.903	27.7848	27.6112	26.7478	26.7248	30.8269	31.8938	34.0553	31.8624	30.0342	32.166	29.4746	28.0621	30.9544	29.7322	30.8423	30.8423
25.6485	29.5898	29.522	29.5911	23.9278	34.7777	34.7777	29.1689	29.4378	29.1426	32.4425	27.0287	31.3645	25.8628	24.3596	23.6427	26.0658	27.1353	26.7717	29.7824	29.9922	29.7843	26.7755	31.159	29.2698	27.2522	32.392	28.0227	32.0058	27.8888	27.9889	29.0223	27.9807	25.8084	24.6689	27.1364	24.2738	27.6257	29.8809	27.8358	27.0909	27.6926	25.0146	30.8053	27.6841	27.9531	27.5202	26.2877	26.7743	27.6552
32.5196	25.0763	26.5165	30.4228	26.0276	28.2499	29.5922	34.4074	28.0576	25.8852	25.887	22.7512	24.8743	27.2337	29.3396	30.12	25.8289	27.5736	32.0297	26.2972	27.0131	26.9578	28.0608	29.1009	32.3674	27.2353	30.3024	29.0869	30.0361	26.5657	26.0611	26.0629	33.2991	29.8954	28.8256	33.2802	24.2102	22.1754	29.8291	29.9745	27.6228	27.8898	30.0435	30.0905	28.7906	26.3024	28.6617	24.2432	26.3376	26.3239
29.7444	27.4596	27.5519	24.2519	25.1329	34.4985	34.4985	28.2954	26.1216	27.3612	33.4849	33.5096	26.1074	35.6611	31.4542	28.2446	26.1167	28.0619	26.8429	28.536	32.1807	35.5987	33.4564	33.2931	27.0788	31.2515	28.0761	28.9955	28.9312	31.9177	28.8147	33.2849	34.5502	28.9053	33.2175	28.8968	24.2651	24.7524	26.7372	27.8592	33.0807	28.8545	25.7587	26.2418	31.5075	28.7318	28.4639	29.6734	28.8785	28.8194
23.4257	30.4531	30.4666	32.7817	33.8617	29.1999	24.1766	24.072	26.2686	29.3543	24.0524	28.1586	28.125	30.1485	33.1706	33.3329	29.3859	31.3791	27.4314	27.0798	26.9657	30.0639	28.0625	31.1025	30.0008	34.4866	29.7634	28.4808	26.6431	NaN	26.9321	34.3586	26.4562	30.8807	27.95	29.1564	30.795	31.1541	28.964	28.6269	32.95	26.7455	26.8951	25.5441	28.8909	26.8302	27.82	31.0522	25.1254	26.8082
26.5085	23.5729	28.541	31.412	26.2798	24.2475	29.453	29.2561	29.4323	26.173	30.3889	29.1713	33.1561	31.501	25.1871	29.387	29.4103	25.612	25.8826	25.4773	26.4278	25.4992	32.1093	31.0535	30.0468	24.8753	29.1415	23.5036	23.5016	26.9948	26.9622	21.6339	28.9749	32.0405	31.1622	28.9089	27.7737	30.0723	25.8141	28.7402	24.5152	25.8549	24.8195	24.8195	23.9427	28.0207	23.5451	30.0523	26.7813	24.3517
29.7245	31.7059	27.5934	23.9945	25.176	27.1167	31.2808	25.1142	27.1211	24.4449	30.1505	30.1505	28.142	34.4287	32.289	27.1493	25.6028	28.0561	26.8884	27.9553	27.9339	26.3843	24.7939	27.0605	34.5948	30.0759	27.8373	28.948	35.4144	26.51	31.0173	26.8833	29.0868	31.1653	28.9296	27.7231	26.6435	24.7244	26.4085	26.3489	27.7897	31.1363	34.284	32.1381	27.6064	27.9245	30.0737	31.222	28.9326	27.5701
27.4821	29.1531	31.3743	29.1446	31.5913	26.6214	28.1635	26.0295	24.9669	32.4345	29.0428	25.9562	24.9495	25.3903	24.5743	28.8687	32.5503	25.9407	28.9549	31.0453	29.0258	26.1121	24.7866	24.8255	35.6797	36.7297	32.1685	26.2784	27.7131	31.018	31.0135	23.0874	25.9178	26.9286	27.5378	27.7637	26.8433	23.0102	29.5465	27.6845	35.6506	26.1078	30.1894	27.7376	26.7491	28.9123	26.9432	24.886	26.8925	24.809
30.5762	22.3321	23.229	24.1837	25.0255	26.0006	24.4921	33.5123	33.5217	19.7033	24.4709	24.4709	34.6595	29.3365	26.9595	29.0127	30.1441	34.4126	29.0232	33.1528	36.4177	29.2054	31.2845	33.4281	28.9596	27.9841	27.1437	25.5727	31.106	26.7174	31.9367	30.8914	36.3842	31.9475	26.832	33.1252	27.8714	31.0114	30.9459	29.7949	26.4535	28.6696	30.8443	30.2386	28.9715	25.583	26.766	26.7194	32.1874	28.366
25.2319	23.3561	23.1711	25.3333	28.2276	26.0662	24.1019	21.066	26.1895	30.3974	30.3319	31.3198	25.9718	31.0282	25.3534	34.226	25.5925	24.7161	24.7399	26.9295	28.8568	27.9936	23.5817	25.9558	26.9358	18.9111	24.9705	25.9073	24.7409	26.6548	22.8514	29.9257	31.1124	32.1331	25.8035	28.8715	30.1138	25.6285	24.774	25.8532	27.8279	29.0498	23.8803	28.1681	24.4718	27.1945	27.2593	26.0574	30.2047	31.1808
NaN	26.8267	32.3842	32.6316	23.318	26.1723	24.92	27.8677	29.2748	31.1852	24.7617	26.9274	26.9274	24.7723	26.8851	26.6576	30.7966	33.0125	28.8491	30.2112	29.0607	29.0485	30.9778	34.17	34.17	33.2018	30.9758	32.0547	22.7149	24.7094	24.0867	28.7254	27.7758	24.6174	27.2369	25.5538	25.5538	29.0361	27.0451	28.1021	25.7442	25.9868	32.333	27.1943	29.214	28.1706	25.7599	30.2019	30.2019	26.8875
31.6124	26.1687	30.2299	24.5432	25.9151	25.9289	28.0354	29.1572	31.8592	27.0043	28.6021	30.1994	30.4167	24.9267	23.9101	21.7205	23.7609	30.1274	27.243	24.9296	25.9665	23.6487	31.3319	30.1005	29.0296	24.6741	27.8958	27.9023	33.2249	25.6547	28.6182	29.9681	28.8487	31.0672	28.8632	28.7252	27.8016	26.7951	30.2959	23.9447	31.8105	26.9292	32.3281	28.7172	28.6618	32.077	32.2373	29.4607	31.1695	30.7072
28.1825	21.6712	25.7648	30.8419	27.3927	23.6404	30.0008	25.8462	30.1124	27.7878	25.9048	28.8611	28.8611	28.9304	28.9972	34.553	25.6475	24.7534	31.2611	25.9235	25.0038	23.6764	30.1498	26.9219	31.106	30.1248	27.1184	24.3253	26.2653	30.9422	29.6388	31.897	27.5773	26.5107	31.1311	26.7355	33.2067	27.8856	31.033	23.7489	26.9773	29.0316	29.1548	28.2239	31.37	28.9097	30.1435	24.685	24.685	27.4862
25.136	22.9373	18.9414	22.7354	22.7354	23.9414	22.0465	22.7813	33.5184	23.6334	32.2983	23.058	33.2553	28.6917	22.3538	24.4999	24.4999	NaN	26.6568	31.4871	32.6157	31.2606	26.9469	28.9871	27.0963	31.1742	29.9538	26.4867	24.1039	24.0716	27.0571	24.0165	27.671	29.8669	32.0084	27.5609	24.216	22.2565	28.0496	28.6848	27.0517	26.9872	32.3243	32.292	28.5362	27.7727	32.4018	28.0517	26.9959	26.9122
25.957	26.6946	24.2347	26.7914	30.2072	30.0803	34.4716	28.1337	32.266	35.3673	NaN	23.6999	32.3401	21.6228	24.6105	23.9715	23.534	25.6094	27.7054	25.6635	24.6925	23.726	23.5382	30.1443	29.0793	30.0007	29.8533	24.0228	24.543	25.6147	24.926	26.7193	30.8687	28.5606	26.8611	25.6159	26.8723	29.0874	28.1248	27.1423	23.6659	27.0717	24.8537	23.9326	30.2953	31.1848	30.0126	28.8249	25.9139	28.0761
30.3339	27.0004	32.3117	23.0274	25.9527	22.3777	24.5449	25.1149	29.8211	26.498	25.7271	24.8087	23.2386	21.1118	20.3759	21.6771	18.9705	18.9705	24.3879	24.8348	29.1541	23.7523	22.1845	25.7935	27.9159	26.9441	24.2632	23.4226	27.5895	27.5895	30.7662	30.4627	30.6859	28.9499	29.9833	31.1439	33.0388	24.7326	25.0214	28.9092	35.2926	35.2926	28.9925	26.806	32.1736	36.7114	31.0912	27.0452	27.97	27.9094
25.1353	24.6797	22.7775	32.5334	32.4715	24.9486	23.4036	24.6109	25.6427	31.99	31.243	30.0962	22.5382	23.0093	21.0468	28.3262	23.0278	25.725	23.7599	27.9988	29.9145	31.0582	36.812	34.5325	26.8287	32.1837	32.2029	26.6136	24.7749	23.251	25.311	30.7395	22.4567	24.5295	32.2667	34.4583	23.837	26.8793	26.8712	26.6614	26.9973	25.6333	26.0913	32.373	28.113	32.2738	30.0056	28.8451	29.2227	29.8339
32.1602	36.5797	36.5797	28.466	27.6714	26.931	28.8256	25.4705	29.8453	26.6638	27.3022	23.6231	24.4903	27.9449	30.4594	25.7414	25.8096	25.8096	33.5726	32.3327	27.9087	24.7376	23.1208	26.4207	26.6947	22.7321	24.0604	24.1143	24.6145	24.6145	22.2236	24.7782	24.7073	23.4873	24.2427	22.1949	25.9193	36.5852	33.4057	33.3684	33.3821	33.3821	29.1019	30.006	38.878	26.5103	32.3157	27.0066	27.8646	27.9903
26.0962	27.1484	30.2319	35.7173	24.8378	28.0085	31.7219	29.0533	23.5936	22.7184	29.0441	24.0192	21.9854	25.2181	25.7669	35.6378	29.2168	25.946	25.946	29.8721	26.6739	27.7161	27.7161	29.0475	31.1423	27.0009	29.7966	28.5874	24.7463	23.5862	33.3598	23.693	26.3832	27.6975	27.6975	25.4578	22.1524	21.3995	28.9573	26.9084	29.1855	28.0731	30.7647	31.3899	31.1833	29.3655	28.9463	30.0416	28.4687	28.8277
36.7606	29.122	29.122	28.7783	27.8984	28.8416	26.5082	25.5801	28.6657	24.8865	26.9876	30.9809	36.8277	27.4119	26.5046	27.0827	25.7583	25.7583	25.8258	27.097	29.1237	24.4655	25.9156	26.5286	28.9607	31.0842	29.0179	28.1506	29.626	32.5822	28.8949	26.7718	26.5768	29.7635	31.065	28.767	27.2594	30.1323	27.0933	30.1209	33.2751	33.2682	28.5464	29.8788	27.1236	26.8662	25.6149	24.3185	31.0733	33.2918
27.2643	26.3383	25.5243	21.6025	27.8153	23.6013	27.4197	26.377	24.7854	22.862	21.933	21.8757	24.8475	23.5383	27.7204	28.8389	30.1642	26.5799	25.7702	25.7843	25.8058	29.5069	29.5069	26.3682	26.9478	28.0373	27.9583	26.8564	27.9045	24.6355	25.4357	26.3432	27.851	25.4958	25.4958	30.7115	28.8781	28.5579	30.1109	30.977	25.0961	35.6387	26.957	27.0213	31.2824	28.1771	28.1771	26.8593	26.8448	29.1055
29.2074	32.0618	32.0618	28.102	28.0456	26.734	29.8489	26.7276	24.9249	30.0158	25.6334	27.8135	33.0945	21.0235	27.9661	22.3383	22.398	27.4696	27.9645	22.2931	31.7235	18.0513	20.1858	20.1221	24.7093	27.3038	24.3964	25.5686	27.9411	26.7597	26.842	25.8428	24.5983	23.7661	29.077	22.7215	24.4715	27.6759	30.0603	26.938	25.9175	31.185	23.3716	32.2271	32.1909	33.2624	27.8081	26.7017	29.9539	28.0118
28.0348	31.4263	34.3481	33.3066	26.435	26.9545	27.745	24.8324	25.7865	26.882	26.882	29.5296	28.9709	30.2195	28.8249	28.492	27.6573	27.7901	25.0935	24.2975	25.6033	34.4186	34.4186	25.6372	23.6388	30.0668	26.9286	27.5408	28.911	34.1994	23.8132	21.574	24.5842	28.8185	28.8185	28.7008	26.6241	26.5025	26.5526	26.9661	27.9313	31.7417	27.8789	27.673	25.4825	30.7035	30.7035	27.0934	28.9948	20.8448
27.001	22.8548	25.5631	26.8936	24.6013	26.3147	27.4632	24.5947	27.8728	24.8301	26.9089	33.2933	26.9662	25.8969	23.7548	23.7548	25.0204	22.5885	26.4424	23.9051	22.3443	24.4995	30.3586	30.4333	27.8302	26.9401	24.8394	26.8808	31.1961	27.0459	25.0292	27.9117	28.0189	27.0234	27.8272	29.1312	25.7189	26.8483	32.3148	26.7536	29.9841	28.9436	26.7672	29.447	29.9558	31.0711	27.9747	28.9185	26.7204	25.8103
26.114	26.6965	30.9575	27.9305	28.8265	30.0741	33.2382	33.0503	28.0568	24.3774	27.7334	29.4358	27.957	31.2006	24.9292	25.3125	28.0353	26.8764	26.9331	26.9801	30.3245	24.8881	28.1177	23.8926	21.5534	26.928	19.646	25.2125	26.0521	21.5814	25.0375	28.1174	31.1797	26.5154	18.0428	24.5729	30.9127	31.9572	31.9686	23.3621	31.9715	32.9694	29.6602	29.5844	28.7843	26.887	24.6713	25.5743	24.833	22.1798
24.5391	35.6813	35.5149	28.8849	28.9037	26.8773	27.7972	20.9986	33.1121	34.5195	23.5013	27.7936	33.2254	26.7934	27.847	23.7863	23.5661	25.934	23.7213	27.9185	28.0915	22.9293	22.9249	23.9633	23.7144	24.209	25.9691	25.9691	28.0022	26.9433	28.2473	27.0459	25.8266	27.9288	25.8576	32.1423	27.7114	28.978	25.2077	25.2077	25.3173	25.7172	29.0759	26.8484	27.8389	25.8056	28.8981	27.7388	24.7369	23.8428
24.3513	27.0179	28.0523	25.8952	27.8497	28.8234	25.4953	25.8029	24.8549	24.8135	23.6119	23.4387	25.5117	23.7302	22.8878	24.9155	24.0133	26.1223	24.532	24.7133	24.7133	26.8556	32.2007	29.5653	34.5984	34.4466	32.1588	31.2018	23.5174	28.131	26.9876	33.4203	33.4203	29.1327	28.9892	25.5657	26.7323	25.6226	24.144	25.5036	27.25	33.2334	26.8959	26.7934	26.7944	25.7417	30.0939	27.5636	29.9456	23.4067
27.6815	24.1908	26.6087	36.382	27.4679	28.7727	27.4179	30.1296	27.1879	25.8027	26.4109	24.8029	23.7588	23.6442	22.8501	22.8501	19.0158	27.4332	24.0071	27.224	30.0883	29.173	24.0565	21.7029	24.0676	30.1264	30.167	30.167	22.8436	22.9794	29.2502	30.3805	25.0634	22.4446	24.092	25.8382	25.9192	30.0229	26.5948	26.5948	28.4859	27.707	37.6485	25.8261	24.7148	26.8695	25.7961	25.821	27.8671	27.0256
26.8023	29.9862	26.8287	25.8486	25.446	26.2417	26.1278	23.8296	23.8296	27.89	27.7386	36.6445	25.0675	28.9665	30.0422	34.3835	25.9421	28.8908	25.7398	25.7467	25.7467	33.062	25.8532	29.0725	34.452	27.7055	25.6137	29.0266	25.8893	24.8709	26.0204	25.7355	25.9737	21.0208	29.88	30.0377	31.0012	27.9201	30.0014	31.1512	24.6993	25.8463	24.7501	24.7233	26.8085	23.1276	24.9692	23.7052	22.8182	28.0082
23.6088	34.303	26.0358	31.0106	24.1494	26.14	23.9264	24.3191	23.5675	32.7707	35.1696	27.8385	28.0096	25.9113	25.8771	22.4869	27.5516	26.9918	26.8662	23.7815	26.9411	26.6117	33.4177	31.1985	30.1794	22.2573	21.0383	25.8173	27.0377	28.0667	31.0668	25.9213	25.9958	26.8007	27.6065	27.9513	27.0497	27.8003	34.3897	29.5999	24.9044	24.3721	33.3684	34.2217	26.7884	24.7008	24.6833	24.901	22.1754	24.7303
26.894	23.6246	24.2132	26.6347	32.7102	30.7418	27.7461	31.842	31.842	25.7576	26.401	25.6597	25.4514	32.1131	27.8056	33.3694	25.1696	31.3798	22.8634	24.5304	27.0996	22.4379	25.5544	28.0386	23.6618	25.8958	27.923	29.0522	30.1023	29.2001	21.7267	23.0765	27.5342	31.2047	32.25	25.1138	25.7955	31.0194	32.0277	26.4633	30.7538	26.9136	25.7604	22.1279	16.4409	24.6522	26.65	34.1894	26.8843	25.7623
24.9386	27.8562	24.2888	22.1113	21.4385	21.5165	26.1917	26.3505	26.4127	23.3698	29.4101	27.2296	25.4698	25.4698	26.037	24.4837	24.8116	28.1502	27.9992	27.9341	26.0925	27.0915	24.7358	26.8108	20.1774	20.1774	24.9388	29.2042	31.3239	29.037	29.0088	25.9848	22.6918	24.5341	24.4003	26.4854	24.4467	26.3841	31.9323	25.6589	25.5001	23.4474	31.575	27.6166	28.8473	34.2971	25.8412	27.7667	25.9231	29.531
27.7529	29.727	27.5604	24.4674	24.1719	22.8449	24.9796	26.549	27.5606	31.8369	26.6894	23.8638	26.5865	23.6033	23.6568	28.025	21.9385	24.8755	22.9318	31.2464	26.9506	21.9086	23.9429	26.9551	26.0973	23.0264	25.9128	26.8385	26.9249	25.7535	22.1612	31.1359	30.084	27.7341	27.2789	25.6209	29.8887	25.6225	27.7968	NaN	32.2298	26.7158	26.798	23.7349	23.547	29.0635	30.1144	31.0959	26.6999	25.0475
26.897	25.8503	26.9361	20.9352	20.0445	22.4098	20.7862	24.2841	33.2936	27.818	28.1335	26.9594	29.0558	29.0558	24.4671	38.0013	28.0781	24.8082	26.9818	25.6891	27.8955	26.8916	26.9213	26.7584	22.287	22.287	30.8777	31.0698	35.3535	30.9952	28.8414	24.5449	34.1143	25.0428	25.4842	25.8045	29.0264	26.6538	24.5901	23.7957	25.4655	25.2093	23.5413	26.7958	29.869	26.3914	28.5896	23.3728	28.6792	26.6255
23.7064	20.8407	24.485	19.5196	23.2724	23.2311	25.5927	28.6895	26.6577	26.3663	27.6553	31.5843	29.9206	25.5055	27.9694	24.516	22.4186	26.9567	23.8407	27.7504	22.2664	20.0797	23.3573	32.2881	26.595	27.8487	32.3288	29.2178	30.0238	31.1124	33.1728	27.6593	22.5242	25.7593	25.1342	24.6897	26.9137	25.9045	24.915	30.0321	27.8226	27.6102	29.923	26.3564	23.6758	30.9183	33.7468	26.7552	24.7068	25.8055
20.1316	36.1488	28.7612	24.1509	24.0176	23.2024	28.2253	27.1504	24.2773	30.0817	30.0751	20.2939	26.0014	26.0014	23.625	20.416	24.7963	21.7275	25.8919	24.3717	25.8554	27.7479	30.9079	24.6754	29.0626	24.9646	26.5271	22.7338	27.4154	28.0283	25.8565	24.9211	25.8606	27.6395	26.8874	32.1665	27.9788	28.031	26.8099	24.8387	22.8669	24.4628	29.8792	26.6364	25.0397	25.4119	25.4158	29.7516	25.8824	27.7749
31.0164	30.8346	28.785	25.244	24.1099	22.4894	26.5492	25.7707	22.5914	25.5397	26.6903	28.8142	25.5006	21.2825	24.6447	21.029	26.038	20.2362	21.5333	20.1979	25.7773	24.637	23.7572	22.865	23.6518	26.0083	25.6383	27.9313	24.8226	34.436	29.0956	23.5729	29.8644	26.7844	28.8698	26.7137	26.3914	25.5849	25.1819	24.2577	27.0619	26.0003	34.351	24.2243	34.1377	26.33	29.848	30.5477	28.5652	27.7282
21.6371	24.2302	25.4274	24.9514	26.2279	25.2952	25.4697	27.5911	25.5041	25.4274	25.5303	28.9271	23.4847	24.7441	28.9246	22.7043	20.3499	21.5441	24.8551	26.9544	25.7696	24.8408	21.8189	23.6638	23.0366	21.5381	21.5467	21.5317	25.9287	26.8712	27.9973	27.9614	24.7364	23.7584	26.9419	22.5833	26.7277	26.7943	32.1563	31.0681	27.8404	28.9423	24.7901	26.7618	31.9607	30.8343	26.7543	25.6187	22.8772	23.37
29.8656	28.6922	27.787	26.7858	25.5706	34.1113	34.1113	24.5062	22.8267	23.3749	23.5252	22.7473	24.0056	22.1949	24.2349	25.455	NaN	19.439	19.439	23.1776	25.6238	26.9976	25.7598	26.9119	22.8202	27.0201	24.6051	30.047	26.816	22.8311	22.8311	30.1265	25.9628	26.0378	25.8838	28.5548	25.5945	28.9441	35.2881	26.6824	25.7421	31.1393	27.7598	25.6324	26.3684	28.9965	27.7411	29.0282	25.9503	25.721
23.6692	29.7108	22.0535	21.8948	21.5199	25.3628	26.6587	23.2826	24.0335	22.7075	24.8012	28.247	22.8624	26.3244	27.7902	32.1211	30.0172	25.9517	24.2566	28.0428	21.6322	22.5273	24.0589	22.4986	19.6962	26.0329	26.0329	23.9886	25.6466	27.7656	27.743	29.803	25.6728	32.0912	24.6633	27.9275	30.1309	29.0432	29.9432	23.4966	25.09	26.8125	27.968	28.9739	27.9039	27.9118	26.6283	29.7988	28.912	29.0802
18.8755	28.439	24.0924	24.4522	27.6047	24.9378	24.4889	24.5167	20.7729	21.3698	23.3766	21.3496	21.2227	24.4649	27.7812	24.6373	24.758	25.2374	20.6774	20.6958	30.1694	25.9532	21.9079	22.9208	23.738	27.215	29.0752	29.0429	23.9745	22.3223	24.3478	24.3478	27.5573	26.699	21.5231	27.0813	22.8681	23.0253	23.5663	24.6693	26.9883	26.0857	30.2195	30.2195	28.9952	25.739	29.7468	25.1203	23.4902	24.9043
17.3758	25.2693	24.229	24.5983	22.8188	24.0276	24.8956	22.1196	25.7021	26.4638	30.0942	30.8634	26.3078	22.0815	24.6673	23.4952	23.6586	26.8816	25.775	25.7287	25.9218	22.7895	24.7966	21.5577	26.9934	25.5578	20.991	22.2915	20.9293	25.8342	35.2986	32.1315	29.8747	27.7512	26.9115	24.9094	21.0174	33.4399	24.8284	21.6593	22.6622	29.1808	23.8605	25.4263	25.6966	22.907	24.321	23.553	25.8453	25.8276
21.5168	22.6241	22.7081	24.5273	22.0477	22.8119	26.5379	20.7853	24.548	21.4664	23.3292	23.2003	23.2495	21.9843	22.0328	23.2644	21.4372	24.5932	26.8269	24.7383	26.8687	25.8059	30.1931	25.9423	26.9657	24.8819	22.3023	22.6302	24.77	25.748	26.8925	26.8925	29.9976	26.7287	25.64	27.8491	27.979	29.0039	25.9977	25.9877	26.6958	24.6758	24.308	24.308	32.0639	25.736	26.3383	23.8308	24.365	23.5963
27.9542	26.1218	21.3315	26.4857	24.2228	27.3145	33.9301	29.8843	25.6327	25.4308	20.5605	20.5605	24.1017	25.3096	24.1228	24.6037	27.841	25.906	24.8929	23.9523	23.9523	27.0306	34.5814	34.5814	29.9827	32.1647	26.9464	26.6515	28.9055	28.801	28.9022	24.2737	23.7631	29.1359	24.7774	24.7774	26.8451	31.1824	23.6965	22.4808	26.9595	26.8657	22.6948	26.8748	25.8188	30.1787	29.0686	29.0686	33.5557	19.5777
22.1112	26.5716	24.645	25.1705	22.8599	26.5195	25.807	22.3559	25.6555	26.2986	22.6092	22.8065	22.1737	25.4411	24.6198	23.0851	30.0989	28.2547	32.2135	24.1717	28.1767	25.1021	19.0109	19.6676	25.9754	26.8464	24.6193	31.6797	22.1942	27.634	33.1797	33.1797	30.1103	28.0383	31.1832	26.968	33.4202	25.8656	23.4856	23.9458	19.6375	19.5121	23.6059	23.6059	24.2843	22.2299	25.8558	27.9451	25.6687	24.8701
27.6212	24.4188	19.2725	21.8446	20.6916	26.5545	24.5545	24.3078	23.4503	25.5154	20.7107	23.3815	23.2456	28.4433	22.9239	33.1095	25.7158	21.8032	23.8668	24.922	25.8931	24.8898	22.9166	24.8972	22.6457	26.4623	26.6702	26.8186	21.7135	24.6728	25.1623	26.492	26.7815	22.8062	23.6683	24.9606	24.9606	25.6514	24.707	32.156	26.8994	29.0341	24.7533	23.6888	23.8375	19.5733	21.101	25.7427	25.7427	30.9148
29.6942	22.6607	21.284	23.2656	24.0737	22.1221	25.683	22.0819	NaN	23.408	28.8387	22.6731	23.531	24.2916	28.5677	25.944	20.4015	22.7075	24.7421	22.8795	28.2273	22.0813	25.4748	21.8068	27.0509	27.1201	31.3538	26.864	27.7183	25.7612	23.9467	25.7773	24.9505	30.2076	29.177	26.1234	29.1613	23.5423	31.048	21.5112	25.7693	31.1605	24.4498	29.9644	23.8221	32.1294	25.0482	32.5038	29.2391	NaN
28.8191	24.0165	20.6607	21.8963	24.4742	22.0881	22.0136	20.7291	24.2075	22.9199	24.8679	25.9207	24.7533	33.4062	25.7303	22.2438	23.7733	23.5542	26.0648	22.6036	20.1858	23.135	23.0595	27.107	27.107	22.8868	23.9084	22.6507	23.5934	24.8951	22.4725	25.9118	24.0308	22.9153	22.5335	24.8322	24.8322	23.1367	26.5443	30.3541	26.9686	24.5294	20.2783	27.1737	22.8416	23.9066	26.929	22.0907	22.0907	25.0231
31.9717	23.471	26.7103	27.4811	26.534	26.534	32.9131	26.5353	23.3622	23.3794	24.4947	23.5386	25.2572	22.6691	22.6212	25.5714	23.7296	23.7296	29.0886	24.6594	24.9386	24.9664	24.0827	22.4566	24.8961	21.7558	23.8507	23.806	21.7722	21.7722	28.0809	30.2369	27.1656	24.4959	21.6805	23.9341	22.7251	25.9808	25.7743	26.945	26.5725	26.9537	21.5966	21.0099	22.4026	22.4741	32.5813	22.1042	29.1395	31.2432
24.1264	25.8178	23.4016	22.1344	24.156	25.2977	23.5237	22.7873	20.7252	22.0255	23.3638	29.6348	29.6348	26.7446	25.8127	23.0855	22.622	27.6975	29.9515	24.8966	24.9554	30.2192	22.2851	21.7215	21.7215	23.0325	23.0807	21.7488	20.8883	22.0043	23.1434	22.1164	24.1124	24.9485	27.1988	30.1834	30.1834	24.9527	23.9501	25.8661	23.7532	23.4401	26.7323	24.45	22.9985	22.9985	23.044	25.9736	29.2212	29.1055
24.1856	27.546	22.8855	26.2291	25.4117	26.5225	25.6073	24.4878	24.1476	21.9921	26.5387	29.3933	23.4868	23.5297	24.3947	20.1473	21.6712	21.6712	21.704	21.5211	24.8392	29.2107	21.894	21.0684	20.7243	22.0409	24.1197	26.066	25.0874	24.9901	25.0748	23.0985	26.989	25.0519	24.0357	27.0959	30.1816	31.3081	27.4327	30.1172	26.0519	26.0519	25.0754	24.9103	29.2148	25.5009	26.2533	23.0155	22.8751	26.0574
25.3469	25.4748	21.8819	26.188	20.6889	26.1252	25.2733	27.6087	26.3569	26.382	27.2957	24.1712	21.3904	22.262	24.3507	24.2806	22.2597	25.9533	26.0096	23.9095	24.868	22.7722	28.7509	26.9311	29.1335	33.61	21.8946	23.5632	23.9012	27.1657	27.2151	23.9582	22.8657	24.9193	32.4012	28.1544	22.8727	24.4726	25.2043	27.4494	19.6603	24.4472	27.8667	25.1434	26.062	23.6734	31.0109	26.5935	25.9689	27.036
21.4449	26.3304	26.3304	31.8987	26.2189	25.2223	28.3905	28.5688	25.4776	22.2281	26.7749	22.2138	24.4336	22.8459	24.4242	27.6859	26.7354	21.3585	24.5854	23.4288	23.3517	21.2617	22.6203	27.6809	28.7203	23.6977	29.9838	31.1153	27.9804	27.9804	23.0515	21.0402	23.0943	26.0861	22.9145	24.905	20.3595	21.012	22.427	26.9753	20.3739	20.3739	31.1497	30.1232	23.6125	21.534	22.0167	34.5735	32.4303	26.9894
24.6052	30.7686	29.725	25.1135	28.5995	23.1695	23.585	25.1808	19.2852	17.8606	17.8606	20.709	23.4791	24.3463	25.4056	24.5404	23.5365	24.6828	23.5386	23.8224	21.765	23.6263	23.6263	21.3903	22.61	25.9512	24.7488	28.0957	28.0164	28.0123	29.1725	23.3067	24.5145	26.0172	26.0172	24.0235	24.9894	26.0346	22.4205	27.1571	23.9629	22.7016	21.8851	25.9553	30.3248	22.4464	28.1815	23.9378	24.9719	27.9216
22.8236	28.7852	27.6164	27.6372	27.5883	22.6095	22.989	27.2791	27.515	27.6578	24.2575	29.7633	23.3764	20.8986	22.2963	22.5869	22.6904	23.749	23.5862	24.9391	30.1762	25.9995	26.5233	26.9024	28.0002	24.5045	21.964	21.9806	22.9393	21.6535	23.0024	24.0137	22.105	23.1058	20.4212	28.2523	32.4505	29.3059	25.0701	27.1279	27.1773	28.1609	NaN	28.0203	23.7008	22.4564	NaN	29.0925	25.7723	24.1613
27.8195	31.9631	21.2803	27.553	25.5417	24.9038	27.4606	27.4606	22.1103	25.6477	29.9401	22.5663	20.5783	22.5772	23.4	20.5995	21.6017	22.8147	19.7151	22.858	27.5374	25.8275	25.8275	24.4765	22.9311	23.9703	22.7653	20.8717	21.8198	24.355	24.772	27.0104	24.0646	23.9773	23.8699	22.8548	22.0399	24.0976	22.9809	26.0105	29.3158	21.677	23.0415	22.8208	23.9585	34.6646	34.6646	26.95	23.6481	26.5544
27.47	26.8418	26.8418	23.3678	27.3356	24.8672	32.982	21.3872	22.5043	21.4804	33.102	34.2672	22.6758	20.5865	22.8686	22.8686	27.1093	22.0883	21.9023	21.901	21.8048	24.9262	22.5071	30.1571	34.656	30.0543	23.4165	23.4165	30.067	24.7766	29.7881	25.0578	20.7399	26.574	20.9747	22.3193	21.7101	23.8351	22.3368	22.3368	18.348	24.8354	22.4151	24.7881	29.1245	25.5972	25.9272	23.8307	24.4492	23.0166
27.4027	29.7237	22.6286	28.2804	22.653	24.0052	24.3306	19.9898	23.5018	25.4628	24.7198	25.9004	26.5664	26.4575	24.5096	26.4348	22.4842	24.661	26.4659	29.9443	20.8271	31.2551	23.7148	20.7027	27.0477	23.8354	23.5911	25.0347	32.3624	20.5412	29.2023	31.4564	19.7592	21.6949	22.7706	24.6983	28.2312	29.2438	24.1561	27.0879	22.9009	24.9222	27.0545	29.0542	22.9148	24.1053	24.1053	30.1927	29.0233	26.0058
26.1126	28.5922	30.8932	30.6328	31.5959	25.9915	25.3917	25.3914	27.5947	26.9574	19.5439	22.6123	18.787	24.7927	22.7257	22.7257	24.8015	23.8597	21.5423	24.0228	32.4044	30.1247	31.3042	27.8403	19.9909	23.6741	23.7053	23.7053	25.915	26.0508	24.0388	26.0743	21.7263	20.8454	23.0944	24.0773	26.1651	25.1273	26.9889	26.9889	32.38	33.695	34.6039	26.0119	24.8613	21.058	26.1512	29.1982	25.8976	28.8089
28.6356	27.291	27.4548	24.6425	22.5382	32.4848	24.0561	21.3942	25.8753	25.1658	24.7905	27.7965	20.1819	23.4156	20.9058	21.5264	20.7675	21.8413	19.5715	20.7912	26.0162	25.9581	25.03	24.9814	23.9793	22.5149	18.493	24.2129	24.1367	30.3433	22.9709	21.8677	24.097	20.9974	24.0832	25.0908	22.6096	25.105	26.215	23.7747	26.1498	26.1476	25.0201	34.5353	29.1452	30.1101	29.124	28.0821	25.8937	29.0132
29.7968	29.5683	24.7551	27.3443	26.3752	26.4223	26.4569	23.6344	28.6071	22.2455	24.8589	26.8688	26.9582	25.8606	21.4919	21.4919	25.2076	31.0606	22.9023	23.9156	24.8569	22.7289	28.0519	22.9247	28.0433	22.8088	22.4749	22.4749	28.3991	24.3674	25.169	21.9851	22.9484	22.1803	24.1149	31.5001	30.4297	27.2232	25.4383	27.5521	24.9966	24.9654	26.1369	22.9176	29.1631	21.5965	30.1924	28.9342	26.6392	23.8153
26.1019	27.4269	27.4517	26.0664	24.8165	22.7883	18.867	21.5511	23.8432	26.4472	23.6249	27.0456	25.6901	21.4803	23.7821	32.181	31.0415	22.3957	22.6291	21.7812	21.7812	21.9862	23.9117	28.0235	24.1409	26.9692	21.868	22.0348	22.0254	26.0012	20.8386	24.0166	24.0166	25.1116	26.857	25.1147	26.0221	30.3215	32.4559	29.1254	28.256	25.0767	22.7846	24.1574	24.1574	33.5947	26.5913	26.9389	21.7073	31.1792
29.934	26.112	25.4839	22.6606	26.1127	22.6046	23.9888	24.4379	22.8226	23.5354	25.4913	21.5533	23.8255	24.3304	25.9437	22.5522	NaN	23.7665	30.1648	NaN	27.0132	29.2153	24.7871	25.0711	21.8143	21.5471	25.994	21.977	26.1534	25.0567	23.9261	22.7327	23.9375	24.0415	24.0988	22.144	21.0184	28.0521	25.9528	26.8058	31.4619	26.9645	30.179	23.7632	26.5428	26.8242	27.8127	26.4971	26.4971	28.6856
24.9881	33.9219	31.6619	30.8338	29.6212	26.6189	27.7624	27.6891	27.6891	25.5998	21.6134	27.6548	21.6438	26.519	24.9375	30.0835	22.7702	34.5481	33.4899	22.0297	22.0297	30.3678	30.4023	22.5474	25.012	25.0179	29.1618	25.0838	25.9593	22.7275	26.0913	28.2627	28.2627	22.0847	32.409	23.2257	23.3236	24.2827	24.0652	23.7377	19.7429	21.0104	25.0978	33.4597	33.4597	30.0778	27.7769	25.3253	26.869	24.7844
27.5202	25.5625	27.697	25.134	26.5192	26.2101	24.5479	32.0276	29.8681	26.7931	22.1405	22.228	22.6015	24.6376	27.6808	21.592	20.3565	20.8712	29.0697	31.126	31.0664	21.6027	24.1479	22.5589	24.1043	24.8516	23.9621	23.0024	22.8423	23.1534	21.0012	27.1957	21.1089	28.3246	NaN	30.4256	28.1808	26.1497	25.9977	23.2062	22.9869	28.3304	25.0898	31.097	25.7628	34.5692	22.0114	21.947	21.8323	22.857
25.4521	29.8275	28.9087	26.4579	27.7595	25.8123	25.5682	26.7566	26.7566	25.7356	26.6691	29.8187	22.8199	20.6258	20.6828	18.3227	21.9068	22.0461	20.865	17.1209	17.1209	22.0924	22.061	23.1055	22.048	31.3766	21.9761	22.8565	27.1391	28.0067	24.0319	20.0247	20.0247	21.9891	21.9327	23.1813	33.6492	30.3075	27.1604	26.211	25.8613	34.4622	33.5042	NaN	33.6321	20.9023	21.7092	32.5349	27.9636	22.5017
32.0623	32.117	32.0915	31.9546	28.5476	28.57	23.9499	25.5674	24.4669	24.661	22.2069	18.782	20.8473	20.8786	23.8945	20.8116	20.8116	22.9299	22.7695	20.8468	22.8681	21.9655	27.2346	NaN	29.3669	25.0896	21.8797	26.1919	24.8275	24.9348	24.1566	22.0551	24.9274	26.0607	29.3988	22.1011	23.1315	25.0524	21.9202	24.989	28.2334	25.8062	26.2499	26.1948	25.1573	24.9949	30.1721	32.2297	23.9724	24.7975
24.9297	30.7488	29.54	33.9735	31.7688	30.8249	27.6913	34.1833	33.1607	28.959	28.956	21.5797	21.2807	27.75	22.8629	21.012	28.1671	23.8532	21.1815	28.2148	29.2276	29.1364	25.0147	24.0694	31.4633	22.8186	19.6974	22.1012	25.1522	33.5239	31.0049	27.0184	31.2304	24.8882	25.9966	27.1486	28.3741	24.0758	23.0858	24.1336	23.0711	22.8903	25.0644	25.0845	29.1735	29.1735	22.5064	30.2335	24.5202	30.2003
28.9918	25.4381	25.6279	32.7774	25.4143	24.5174	25.2811	26.2581	29.7389	29.98	32.1833	27.9002	27.8459	27.8459	26.7548	26.8082	29.9281	30.161	24.1214	21.6955	25.9286	23.0916	22.0277	20.4871	22.7869	22.7869	30.3738	24.0266	24.1315	21.9949	21.7769	24.6557	23.7737	24.1341	21.7875	24.1167	25.0408	25.0408	25.2456	23.8982	25.1056	27.2081	28.2925	30.3409	24.0335	27.0726	24.0488	28.0713	19.704	19.704
30.8477	34.1524	32.9416	27.0199	26.0346	26.7747	26.4063	24.1735	25.1485	27.8774	21.6643	25.4504	25.6043	23.4017	23.512	23.0723	23.6047	26.094	30.0839	26.1638	25.8669	22.8798	20.0273	28.3243	23.1896	25.2674	27.2787	25.1519	28.2865	28.1173	24.6391	20.9718	19.611	22.9498	24.0126	23.0261	27.5104	23.1508	26.0622	28.2897	34.9346	27.2071	26.1994	25.871	28.8818	29.1193	32.2682	32.2829	32.3507	25.8891
27.6092	28.7892	35.0047	28.687	23.8484	25.9454	25.5644	26.7604	25.6548	29.3593	30.9033	26.2157	22.289	23.5195	21.5705	26.798	28.7771	24.7799	26.9009	27.721	23.4229	24.987	24.8868	21.9545	21.163	22.6785	25.6862	25.8402	21.8715	23.0615	24.6537	30.245	26.0329	23.9335	24.0272	22.0801	23.1823	26.9677	30.3345	26.1897	28.3401	26.329	24.1175	25.1809	22.9864	20.8097	21.5739	22.7085	23.7292	18.9598
25.5758	29.8906	26.0626	24.0403	24.0062	25.6498	27.8801	26.7493	26.838	29.9587	22.8868	35.366	24.8087	20.3087	23.8696	24.9007	23.8203	24.8465	24.0055	21.1569	24.872	20.8161	21.1125	22.162	21.3205	22.0638	26.0014	28.3392	28.3563	21.9926	27.1543	20.9368	30.3624	32.6126	29.4253	23.1875	27.3991	31.4274	20.3319	19.0041	24.2415	29.3579	32.4445	27.2613	24.1395	23.0718	24.842	26.9572	24.8246	24.7936
22.2155	29.1806	24.7805	25.4211	25.4125	25.613	24.5115	19.5394	25.1105	28.7946	27.6425	24.2864	20.2881	22.2986	23.5631	24.9252	25.5803	31.0735	25.8893	24.7229	26.8101	23.7221	26.1045	20.8673	23.8759	22.9315	24.0342	23.9612	24.9466	26.9821	25.8077	28.0267	24.9601	24.0171	20.4244	22.1492	22.0636	22.0227	24.8467	23.0947	26.7384	22.9618	23.2909	22.5271	20.412	22.8281	21.3911	21.3834	20.7566	23.5728
29.5849	30.7057	26.3233	30.8025	26.5397	25.4164	25.4164	22.9485	25.7154	27.8346	28.8454	25.5693	25.8097	27.0161	28.1019	25.6268	27.2247	26.1436	19.6886	21.9036	19.6387	22.8435	22.8057	21.9469	22.0644	22.0324	26.052	25.7315	29.1473	24.9262	24.9262	18.8975	23.0262	23.174	22.1456	27.2703	25.2393	27.4448	27.2474	23.0034	21.6113	28.0396	22.9423	24.1087	30.2609	26.0445	26.9804	31.8237	26.8442	26.7842
22.7777	28.541	27.6227	25.5883	24.5385	26.8866	28.082	24.6468	27.626	24.6808	19.4922	19.5671	23.4965	23.4744	25.5945	23.688	26.7331	29.0392	25.7902	25.8026	34.066	23.8726	25.9334	28.0132	21.8716	25.9669	31.1426	24.8761	27.1412	23.0978	21.2573	17.7979	21.7075	23.1964	NaN	19.7558	NaN	23.2695	23.2695	33.587	27.1796	28.4145	27.1326	28.088	24.0673	26.9922	27.0245	24.8762	31.1262	35.3111
23.3148	26.2526	26.6353	28.7655	24.5851	22.8016	23.341	25.8494	24.6056	31.077	30.9638	28.873	28.9716	27.7438	25.0344	24.7352	24.7817	26.9237	25.6222	33.3034	25.9004	25.0892	22.8801	26.9839	24.8762	23.94	27.8669	25.9172	27.3601	25.3503	24.9174	22.4792	21.6915	22.931	24.1177	23.04	22.1248	23.9478	25.1839	28.15	27.252	33.6315	30.2031	30.1661	22.8683	24.7309	24.4024	22.6596	20.312	23.8587
30.9737	26.5266	26.6135	25.3494	20.7852	26.587	24.1813	22.8793	24.7069	31.006	26.6409	25.6542	28.9959	31.04	25.0559	24.5779	27.6845	25.5915	22.6147	20.1305	21.4446	18.2017	21.8829	21.5423	21.0328	22.7731	30.183	30.2749	22.3106	22.6586	21.5687	22.4012	20.8239	20.9931	25.9929	25.8881	25.0584	20.487	27.229	28.2767	26.2624	21.0337	22.97	22.9148	28.0705	31.423	24.5327	23.6269	25.1006	28.1176
28.7539	25.5087	32.155	26.3214	27.74	28.8806	27.7988	28.7726	25.4171	26.6448	23.417	23.1165	25.9164	29.8879	27.1857	32.3421	25.6772	24.707	23.6758	21.4707	27.6699	21.5316	23.9481	23.8499	23.971	20.7055	22.8057	29.0317	23.9931	23.8675	20.708	20.8281	21.974	23.8957	26.0057	29.1097	28.0029	31.2887	27.0176	26.0509	30.2814	30.2545	26.9958	26.9958	26.9634	24.9002	19.0499	21.6027	20.2738	22.8638
33.2164	27.8397	27.913	27.8867	26.2291	25.4308	25.7288	26.7709	26.821	26.7292	27.6638	25.7024	27.9336	27.759	24.6545	24.7432	18.8311	25.7924	23.8076	27.211	29.9603	27.7543	34.5469	21.5153	21.5153	24.8531	26.9212	25.7397	28.1025	26.5516	31.1608	27.1614	31.3858	33.3608	28.9971	25.7775	25.7775	26.0745	25.9549	24.7815	24.9727	23.9206	21.2478	21.9838	23.5951	23.8065	24.8765	22.3161	22.3161	23.1412
25.7459	22.853	25.4411	25.4369	25.4424	26.6113	31.9964	29.3166	26.6189	25.7373	23.7972	29.9337	34.376	31.1116	28.007	29.0177	29.0177	24.5419	22.6518	23.8066	24.8646	21.7877	22.8666	23.5334	32.2397	26.8719	23.6963	20.3781	21.9138	22.7814	30.1052	30.215	23.8886	21.1867	21.6472	22.9995	21.9279	NaN	27.8909	18.4945	22.0347	24.1893	24.8682	24.8682	30.0848	26.9112	26.7883	26.9562	29.0626	22.4098
26.6056	26.6092	28.76	26.9224	29.8148	27.0794	29.7852	27.2929	26.3782	27.5346	25.4429	23.3679	22.8838	25.7244	23.6059	27.205	26.5814	26.6528	25.3999	23.5629	27.8917	24.2355	21.4093	23.6084	24.7637	23.5112	23.0748	24.8555	23.6809	24.7757	24.8601	30.0856	24.4068	24.7244	23.7191	22.6672	24.0095	23.7593	NaN	27.1622	26.074	24.0165	23.1254	22.8231	20.4226	21.5414	24.7727	32.1682	26.5337	24.5222
28.868	29.8046	29.081	30.3438	33.8686	29.5722	28.6366	27.5583	28.5722	28.3676	30.887	34.1241	34.1099	26.7661	26.8033	29.8875	25.3969	25.3661	25.7299	26.4168	27.9131	27.1741	27.9047	22.9396	30.086	29.8591	30.0255	24.888	30.1417	23.9103	25.3082	23.6193	23.4997	23.0201	20.7704	28.2207	26.1105	21.2197	20.3505	24.6323	21.9653	20.9547	22.1348	23.9662	25.9686	24.797	23.5643	22.969	22.8908	23.0597
26.6153	26.471	26.8825	31.1619	29.3429	27.3122	26.0927	28.7785	34.008	34.008	27.6277	27.5852	24.0364	26.2125	24.9445	25.9655	30.096	33.1931	29.8635	30.8096	27.918	28.9843	26.7921	23.6921	24.8962	27.9485	27.8904	32.2317	29.1806	29.9999	25.8131	26.9677	28.1506	23.6544	31.3162	19.7565	27.97	31.2129	27.4737	28.0771	NaN	30.3197	20.8663	21.7349	30.3032	21.9429	20.9321	25.9755	25.9755	29.3195
30.8769	29.7033	30.7217	30.6136	28.523	28.523	24.4565	28.725	29.6996	26.5551	27.7044	24.1415	24.53	29.8156	25.4506	27.9403	27.768	27.768	23.1413	25.856	27.8854	25.5534	22.6862	26.7176	20.9319	25.5675	33.3492	22.4578	26.354	26.354	25.8534	19.4921	26.8044	21.8461	21.6668	24.8221	20.8426	21.6089	20.8681	23.9615	25.1625	25.1625	20.8838	22.8111	26.9332	22.0507	30.4548	31.2723	26.8948	27.0491
29.6394	28.3263	28.9805	28.3954	30.4397	30.5487	30.382	28.6191	34.9253	28.6619	26.1387	26.5199	24.842	28.8221	25.657	26.276	26.8779	22.3561	25.712	33.2917	24.9177	21.7983	24.3131	24.2327	23.4334	22.1314	19.4464	34.1383	26.4589	30.8198	24.1863	32.9455	25.2027	29.0135	22.8145	32.4107	29.1657	31.2238	25.0654	21.9234	32.2969	22.9816	21.6873	24.0104	23.8088	24.6374	27.8481	25.7818	25.8165	24.6413
22.7254	30.3331	37.1256	32.7283	31.7598	31.7598	24.0743	28.5626	27.3921	28.6971	25.2547	26.5538	24.4329	26.5695	28.7441	26.4591	23.6703	23.6703	26.924	26.8127	25.1048	24.3489	25.607	26.8322	23.5656	26.4688	29.0038	25.6144	29.8812	29.8812	22.9586	20.0546	23.6605	23.9254	29.0948	26.8643	30.1554	22.7416	24.7762	20.441	26.073	26.073	33.4833	29.2933	25.0498	24.8687	23.5612	23.5476	22.3491	23.8433
27.4609	32.7617	28.6004	27.4277	26.1627	26.9014	26.9532	29.3816	24.9952	28.349	27.6808	28.7575	27.7284	29.6735	25.7329	36.1381	28.7824	26.0007	24.9798	20.9562	24.8927	26.9944	23.6886	24.7343	26.8125	26.7177	26.6745	25.473	29.9726	26.765	21.5516	23.4506	26.903	17.0898	17.0898	23.6297	22.2956	26.9029	22.9337	25.0269	20.8886	22.0066	NaN	20.8889	24.0103	23.6683	23.6683	25.7373	23.0945	27.8232
25.7544	28.2938	28.2938	30.6137	28.2012	28.195	31.3288	24.9012	26.5212	29.4545	26.978	27.5145	24.5479	24.4793	25.646	23.7903	22.6891	23.2525	33.1021	23.6494	20.8842	22.2706	30.1226	22.8007	20.6685	23.833	23.833	28.9326	33.2895	33.317	32.2799	28.8796	24.9762	24.8898	23.9766	23.1655	26.0852	25.1127	27.1742	23.0185	25.0076	22.8097	22.8408	22.0113	25.0004	26.7163	24.7686	21.5251	21.843	24.7444
27.6746	25.2785	28.7123	29.8747	28.3044	27.7121	24.2138	25.7742	31.9745	28.7272	28.7272	26.4332	28.6336	25.8113	29.8313	27.2913	26.8554	24.5542	25.9895	27.77	29.9531	31.1793	31.1793	27.805	22.6602	34.355	32.1135	32.2162	29.0954	26.4946	26.9767	26.5445	22.6758	30.1721	30.1721	25.6228	20.6619	32.3208	24.1133	28.087	23.0177	26.1103	19.7624	18.5054	22.7997	NaN	NaN	29.1176	28.0786	23.7308
29.8315	27.4576	27.4576	25.3718	24.0787	24.0019	26.3912	27.485	26.0354	30.7376	32.8849	28.6742	35.2296	22.1631	25.8173	27.1857	26.181	31.3021	25.8137	19.5771	24.9711	26.0111	31.7647	25.1504	23.496	27.3483	25.5554	22.993	24.1322	25.4744	24.5314	24.7183	30.1643	27.9685	30.0682	34.4415	34.4807	27.0455	24.0923	22.9914	23.9137	33.5426	26.1523	28.2043	33.4543	24.9944	25.9939	24.966	30.1038	29.0774
26.1456	30.6411	34.0468	28.2588	29.5091	36.1579	31.7645	28.6561	29.526	27.7495	27.7495	27.5164	24.5044	25.922	26.8127	26.9194	31.2125	26.8013	24.9021	25.8046	30.876	23.8079	23.8079	27.8966	26.7254	23.104	27.818	28.7999	22.928	28.6875	24.7249	23.7082	22.7508	21.6061	21.5484	24.7642	22.6348	21.3026	20.9015	23.1241	23.0692	22.8574	25.9663	24.0302	23.895	23.8736	23.8736	24.7099	26.9695	28.8213
26.7836	27.3996	26.4724	24.7825	26.0315	26.4439	25.1145	26.2778	26.6709	27.8203	27.6768	24.3068	24.2274	23.8812	24.104	24.0038	25.9026	31.1977	27.862	30.9341	25.7884	29.6312	22.2979	23.5271	25.5655	26.8609	24.7561	23.4828	22.9205	31.7804	21.0309	24.4393	26.7744	28.988	24.9921	27.9323	23.1085	22.8215	23.73	22.9128	22.9526	25.8124	26.179	25.1506	23.9716	24.9875	26.9257	28.0911	26.9036	27.9789
25.7142	35.2343	33.1069	32.732	28.6023	26.5152	29.7694	30.8296	23.3578	25.4051	24.4349	25.0355	25.7278	29.9834	31.2229	30.0462	25.1773	26.5551	24.8986	29.5472	20.8055	24.7951	20.1244	21.4625	27.8442	27.8166	24.382	31.941	27.2591	28.8777	31.0798	32.2401	25.8464	25.0284	25.0345	27.1778	34.5795	18.9135	19.7273	23.9244	24.862	24.8323	22.838	22.838	22.8941	21.9188	24.0082	22.7746	24.9088	32.072
26.8322	28.6966	24.2593	25.1537	27.3129	33.0864	26.2478	25.0155	24.1663	22.7879	27.4475	25.5135	24.3377	28.9661	23.1846	23.1846	23.4876	23.4739	25.607	23.7426	25.6202	23.7739	26.8827	22.5497	27.96	25.8172	20.9091	20.9091	32.1884	27.8084	23.7126	27.9792	21.1204	25.9115	21.7544	28.0445	28.2091	26.7069	24.0505	24.0505	21.9594	20.0196	20.4306	23.7626	24.919	24.9818	32.3859	23.9441	25.0673	20.7739
24.1904	32.9997	27.6198	25.5686	22.0832	25.735	27.7073	27.6825	28.7743	29.9185	27.495	26.5852	23.4556	24.6148	23.5143	34.0006	25.8281	25.5817	26.4001	25.8626	25.2038	28.6523	25.6787	22.6758	23.7704	33.3085	31.068	32.4195	25.8902	23.483	24.8938	21.9124	21.7314	17.0692	24.0264	24.1101	25.165	21.9902	34.5264	NaN	22.0523	27.2818	22.8101	20.974	19.9961	24.0338	27.9952	26.8591	20.161	20.2257
28.6067	24.1292	23.3082	24.5603	26.4347	23.1236	25.2786	24.3983	26.4325	27.8031	29.3313	28.6903	26.7075	26.937	24.9695	24.9695	29.0207	33.4092	25.8327	20.9393	28.6574	24.8107	22.8187	29.9574	23.5402	22.3549	25.6126	25.6126	24.3687	33.0471	25.0063	24.9014	26.1037	26.0844	21.035	23.8985	21.6886	29.3451	21.9672	21.9672	23.765	27.2061	24.8128	22.9675	25.0271	28.1637	30.2685	24.9523	22.7136	29.9395
25.8627	33.6958	27.529	28.5501	29.5722	26.5701	24.0377	29.5752	28.7715	26.674	24.298	22.6647	26.9694	29.185	26.5457	31.0937	25.527	26.8449	25.4661	29.9304	26.4398	24.7162	24.7626	25.8111	25.5648	24.2007	23.5358	25.4294	24.8208	24.7765	21.6426	22.9237	31.1833	24.9199	32.3886	22.5634	28.0757	30.3293	23.0663	20.9693	22.075	23.9609	24.4174	22.872	22.8016	29.1495	25.0358	22.8758	23.9639	30.1886
28.8954	28.7368	24.3893	26.3218	29.5603	28.2621	26.4439	26.5079	25.7023	28.8486	27.6535	24.5888	27.8793	23.8872	26.6585	34.2949	27.9018	25.7085	25.664	25.0172	24.4642	24.3807	24.5678	24.6135	24.6135	22.631	23.4223	35.2979	33.2371	28.8758	25.9153	25.0527	20.3945	24.9444	23.7853	21.7395	23.0356	20.4204	20.789	21.8534	18.3006	22.3798	27.9842	20.2982	28.2392	24.0483	22.5036	29.1663	29.1712	25.5352
25.9366	29.8245	27.9262	24.6219	25.5812	27.8257	28.4693	27.758	27.758	27.632	24.6908	31.1935	26.0228	27.0347	24.7367	28.857	31.161	28.9193	25.6376	27.8287	27.8287	26.3834	25.7089	29.998	26.6324	27.8067	32.1316	26.9071	26.8321	25.9941	26.0755	26.9969	26.9969	22.9193	20.974	24.1145	27.0662	29.1009	26.8993	22.7126	23.0006	21.9987	22.873	22.0282	22.0282	21.7985	22.8472	25.948	22.6519	29.0951
28.9456	26.6863	25.692	27.7769	28.6432	28.6718	33.0505	32.8646	27.6522	27.7373	27.8624	28.9728	27.9751	24.6786	25.7204	31.2144	26.7489	29.1401	31.0442	28.7194	26.004	21.5759	22.6564	22.7111	20.3123	22.3552	20.8923	23.6352	20.325	21.8615	22.8516	24.9539	24.862	25.9611	26.9493	27.9004	24.0489	22.0553	20.9924	22.0462	21.7676	22.8996	23.6981	25.1863	30.3918	30.2224	NaN	26.9506	23.8978	23.0929
27.6993	29.7791	29.9212	26.8434	22.2319	23.8193	25.7183	33.0868	33.0868	29.7723	30.8141	34.4201	27.2654	30.0481	31.0492	36.5533	28.9579	27.6157	25.4753	24.5937	24.5937	23.4784	23.5503	22.5562	25.7916	23.9305	21.6386	27.0235	26.7833	26.6328	33.4097	24.8636	23.6815	28.0868	24.8656	31.3789	24.066	25.9819	23.8153	28.1506	22.9308	26.1686	28.2711	21.7875	23.9489	23.8723	33.4027	26.9794	26.0037	25.7384
25.825	26.823	32.1792	30.0524	26.8197	25.3847	27.7294	25.6558	27.7688	27.859	26.9043	26.8483	25.8004	25.8493	18.785	22.5544	22.9504	28.7905	24.2371	NaN	22.45	27.7955	30.9702	28.8473	26.5499	26.8468	27.8341	31.0519	26.8615	23.6774	24.8565	27.8666	26.6392	34.4555	25.9511	21.9799	24.8929	24.9403	24.4577	23.9905	27.1604	24.1545	25.0892	29.3066	30.2788	25.7793	25.8591	32.4654	24.8246	26.976
27.4942	30.9122	25.4273	27.8189	26.8285	31.9821	25.485	23.565	25.9032	26.776	26.2327	27.6805	25.6554	26.7752	26.8079	29.0135	26.5149	30.7448	24.6466	28.7656	27.8263	23.7805	23.676	24.9355	25.437	24.2626	25.089	23.5108	23.6351	26.89	29.2198	26.6391	22.4005	24.8923	25.9967	21.9096	27.9818	26.0879	23.9716	24.9203	31.3503	25.9514	24.8921	26.5605	28.6064	25.1193	24.7772	31.9542	21.9566	23.8906
23.663	26.4564	25.7505	28.7883	22.7685	25.3439	26.5358	26.6692	24.2396	28.8943	25.7405	25.6255	21.6071	24.2927	25.8358	27.818	24.7801	29.92	26.8828	31.0715	27.2915	24.617	27.8073	20.8858	22.1588	22.1875	27.7711	21.5674	20.8444	23.6796	20.344	24.7887	31.1965	30.2244	24.8763	23.8157	21.7585	23.5498	21.7534	21.876	21.9547	24.9221	30.0975	22.4022	23.7307	25.183	25.5947	23.8525	27.6576	22.2548
25.9784	23.4813	28.5497	27.8502	17.3708	27.9284	27.9284	24.1872	26.576	27.6937	30.8908	24.5077	27.7148	29.9795	32.9555	27.7302	24.1138	25.6005	25.3633	34.041	26.1371	26.5627	25.3728	28.6553	28.7034	28.0147	25.1412	24.8091	23.5449	34.3619	23.5608	22.6925	24.9441	21.9505	22.9003	24.7683	23.8091	24.512	25.7906	25.8812	25.648	21.0448	30.2368	29.1551	23.9705	28.0671	24.8863	23.9783	19.0937	23.9555
24.7573	29.5364	29.5364	28.4592	27.8034	32.0258	25.1125	25.8285	24.2326	22.988	26.8415	24.3614	24.7344	24.3823	23.5123	24.8115	25.716	24.5821	22.9437	35.3163	26.5782	26.6393	32.0299	26.3748	23.6163	24.6221	24.7347	24.4015	30.0283	26.1365	25.5511	23.7358	23.0204	25.5925	24.7239	24.5995	32.1619	27.6128	26.8716	32.2646	20.738	22.7588	18.1443	23.8626	21.8244	26.9834	23.8293	24.8509	22.4408	32.3154
29.7322	26.4104	27.6033	26.3397	25.4777	31.1426	31.1426	29.9057	24.0575	22.9464	26.4825	33.2094	27.8677	29.0998	34.2346	29.7973	26.8726	20.6131	24.5311	25.694	24.474	26.6684	20.9529	34.3216	26.8325	30.014	24.7619	22.3546	27.1669	22.8908	26.6644	28.4791	23.5564	21.5695	23.5842	26.7493	24.4054	26.8585	27.7897	28.8935	33.0649	32.2652	31.0224	34.3246	27.1086	31.2265	32.4953	27.9834	23.4963	25.903
23.6177	24.5054	30.8427	26.5763	23.7149	24.6791	26.6872	26.6381	24.9585	24.3193	21.47	26.8074	28.98	30.0285	30.0285	22.6051	22.6394	23.8171	20.996	34.4572	35.5701	30.1032	26.8168	31.1881	26.7968	26.5831	25.803	25.5468	32.1971	25.485	23.8491	21.5163	24.6068	24.7515	28.1602	28.0393	23.6272	26.8772	26.9268	32.0903	20.4312	24.0107	27.3849	26.8655	24.846	26.0063	31.0116	23.0757	24.9352	25.9842
30.975	31.9588	25.3037	30.9123	25.7146	22.172	25.7415	24.8576	27.7635	22.9326	25.0273	25.5183	23.4729	26.7214	35.4351	31.9669	26.8291	28.8832	34.2423	29.0108	29.0027	32.176	31.0203	24.6916	21.4584	23.435	27.8573	25.8653	22.6269	30.0231	29.4911	27.7642	25.8615	23.8682	22.7548	24.8094	25.192	24.3149	30.1455	22.7616	21.9653	19.667	27.9502	27.9502	27.4875	28.1943	25.6933	35.4378	32.3045	26.929
23.2468	30.6994	26.3551	29.6471	25.2324	17.8509	22.0895	25.388	23.6167	25.8805	26.4577	28.7079	32.3234	29.6759	33.9575	33.0237	28.641	25.6968	30.918	25.8307	24.6096	23.6942	23.3803	24.4904	22.8157	27.6966	28.8178	31.1211	26.7608	25.4595	26.7114	21.3855	25.5484	27.2253	27.8023	33.1063	21.7054	22.6652	24.2967	28.7215	21.9062	27.0124	19.5947	23.7506	28.8768	23.6357	30.0424	33.0672	31.2105	32.1301
31.4579	26.4965	27.6888	24.4591	22.3218	24.07	23.5509	23.5509	24.2532	26.805	22.54	26.6878	30.6298	24.2132	23.2656	23.2656	27.5742	27.5311	28.7957	28.686	26.4387	24.0498	23.2639	25.7579	31.4675	34.1266	27.4944	27.7511	28.8184	27.169	25.8316	25.8316	23.505	23.2056	30.0509	23.7698	23.5683	26.682	29.9393	26.8542	24.557	23.3815	24.6746	27.794	28.8469	31.5693	26.844	27.7983	23.5435	27.5644
24.3774	27.3627	27.8309	24.8563	24.8038	30.0267	27.6078	25.6729	25.6729	21.4877	23.4302	23.4302	20.1003	23.6577	19.4432	24.5257	26.1482	25.4605	26.5566	25.3297	24.4392	26.598	26.6992	22.1734	25.5009	23.0068	27.8849	25.6792	28.7482	25.7659	28.064	23.865	24.7282	22.2697	21.3344	26.7864	25.7222	19.5697	23.1193	29.9786	24.2836	23.5471	24.8273	24.9804	25.9382	23.9006	22.6793	22.8194	22.8487	30.8065
29.6267	33.0217	28.6047	26.4501	27.5341	27.348	31.5282	25.8236	29.826	29.7785	25.643	26.195	27.1108	22.9286	30.7775	27.3394	33.8096	26.2999	27.5859	27.5859	31.9034	25.3652	22.8186	26.705	22.9294	26.5329	34.2437	24.7224	24.4187	25.6662	25.8945	25.6179	25.5019	34.331	26.6885	29.9997	29.0195	23.6223	22.9735	32.1458	28.8901	27.8649	24.3733	31.2252	26.9687	25.8937	24.3363	26.6921	27.7996	26.8753
25.3177	27.5306	24.0078	24.4431	27.7059	26.6188	25.2029	23.4231	22.6208	25.3877	22.3281	25.1805	25.1805	22.7553	23.9676	20.7124	25.5611	29.8386	31.7534	26.0817	25.4612	26.4229	31.9499	22.2036	22.2036	26.9076	26.4198	27.8471	26.3155	27.672	24.7563	24.5721	31.046	26.4269	28.9883	29.9588	29.9588	27.9575	31.0018	29.9585	28.8013	27.9707	33.3253	26.6162	30.9129	26.7866	29.841	27.7549	27.7549	29.9073
21.519	27.64	29.8898	28.7212	33.6146	32.6888	26.0933	21.3674	21.2378	25.4258	27.3565	28.5182	26.3889	31.6228	31.9197	30.717	32.942	25.5717	23.4473	26.8328	27.2273	28.3785	27.7998	24.8171	23.9326	31.6686	22.8054	25.3988	27.6428	24.6614	20.1575	22.9958	28.6365	20.8973	26.6176	17.4339	20.1891	25.1401	21.6311	27.2249	26.7161	27.9217	26.7522	26.6705	27.6932	29.9945	26.8891	24.7759	32.3455	29.0217
25.3972	27.5122	23.2868	24.4357	27.96	24.2289	27.8358	26.3766	29.2419	26.4251	25.379	24.3449	24.3449	24.3613	21.134	23.9122	27.4273	26.2251	26.1215	30.8516	22.7469	29.6749	25.5756	25.447	25.447	31.5019	22.7689	22.7208	25.6466	25.2709	25.6756	26.5604	25.4643	22.1967	24.1685	21.3025	21.3025	25.5254	24.4735	22.7839	23.5856	25.7301	26.8338	30.0055	31.0444	34.2524	35.4399	27.7696	27.7696	33.1672
27.6544	24.5667	23.2763	21.9155	21.9155	25.3966	23.6104	19.9503	20.6367	27.411	29.6983	33.6772	32.291	29.6192	30.8081	24.7513	26.0119	25.1299	25.2669	28.5736	22.6772	29.3764	25.1441	25.3022	27.3801	24.1179	24.0451	24.0679	24.0679	25.3963	26.6046	31.9445	26.472	26.4606	28.8297	28.806	26.5362	27.1335	28.7413	25.6494	25.7393	24.5861	30.7712	23.0218	21.5477	25.2115	24.7858	27.2781	29.9159	25.4578
27.7423	26.1927	28.26	25.378	28.4192	24.1137	23.9786	31.752	28.6534	26.4945	29.592	29.7464	29.7464	29.7244	29.7351	30.8204	26.1116	28.656	32.3328	26.3063	28.2405	28.5498	27.2909	25.5562	25.5562	31.8795	26.0805	27.5432	26.4488	26.0813	26.1244	33.826	26.4426	26.5099	23.6889	26.7909	24.3554	19.3506	20.7215	22.1006	22.8063	25.4484	25.5027	25.6311	30.8296	24.3769	29.0086	29.0542	25.8184	22.6769
26.858	26.1556	27.4123	26.1553	23.965	25.2136	26.0993	26.1797	27.2518	31.7311	24.7521	24.4441	26.5733	27.6577	28.6127	25.3383	26.0755	26.0755	31.3911	23.4866	29.1412	30.6403	30.6864	26.1914	24.0979	25.7045	22.8756	32.9704	26.9699	26.9699	28.4233	25.6858	29.1811	23.2873	27.7269	29.2919	30.4919	25.3603	27.7103	33.0221	27.7573	27.7573	33.0761	29.8742	27.7418	27.5347	26.7374	33.8336	33.1702	27.78
27.9515	29.5384	27.2979	28.7286	25.3491	25.3757	25.306	25.1716	31.8689	30.8444	23.9658	26.6622	26.468	26.904	26.0841	28.4289	36.3633	29.8652	33.5823	28.6115	24.8453	28.5133	31.4319	30.4178	28.6789	22.7898	24.8028	23.3648	28.1539	27.211	35.7661	29.5551	28.6328	32.9022	29.7975	30.9403	33.149	33.1689	29.8962	32.8406	34.1603	31.5048	31.8853	30.7678	26.2466	24.1896	25.5701	25.8048	23.3816	28.4528
25.4815	27.7223	27.7223	27.5461	28.8902	28.8902	26.4392	28.468	28.4202	25.5833	27.7604	24.8549	31.9452	27.8122	30.8374	27.3744	26.9128	26.9128	30.7945	28.7482	29.9642	28.855	29.7756	34.0862	31.245	29.9336	26.9658	NaN	31.6079	31.6079	25.2328	25.2303	29.1467	29.1107	30.5164	27.7773	26.6385	26.5731	27.7212	25.7231	30.9174	30.9174	25.7016	26.5915	30.889	30.8009	30.7704	25.4638	23.3813	29.8536
26.7135	31.9188	30.5568	31.0096	28.3878	26.1896	30.7074	27.8639	27.5395	28.6827	28.6827	30.697	32.8821	28.3718	33.8859	27.5838	25.341	26.6696	28.7074	27.4883	29.9304	29.5623	32.9654	29.6785	32.8648	33.479	26.0123	23.3145	24.8068	26.1762	26.9296	26.872	26.7969	33.8667	34.1037	28.7068	30.9803	34.2036	26.8712	27.9151	31.7734	30.8818	33.1335	31.0074	26.5676	25.5384	30.9443	25.4632	24.1988	20.8016
27.0144	29.4826	29.4826	31.735	29.2499	29.2499	29.7902	23.4277	21.9909	29.7277	32.9697	29.4733	26.4472	30.9246	30.9246	27.795	26.2238	29.7717	34.0664	24.7606	21.2707	23.9728	15.7062	26.5503	26.2052	29.5435	32.7836	34.4393	27.442	23.9573	25.9202	24.5967	29.6185	26.9369	28.3148	28.6836	26.2286	30.5935	30.5375	36.3442	29.9777	29.9874	34.3118	25.4359	28.3236	31.5573	29.7385	26.7072	28.7404	25.7104
33.0526	27.0016	27.7189	29.8933	29.6076	25.2033	32.8248	29.8154	27.2932	31.668	26.7423	30.3883	30.3481	27.3348	24.0873	23.5035	28.5858	24.2404	27.7636	26.996	31.8743	26.7314	26.7314	29.8455	27.6452	27.4119	26.032	27.686	33.8209	29.6226	24.0421	31.6709	30.4575	23.4972	23.4972	23.9955	23.3969	29.7964	26.0789	29.5552	26.3373	34.0017	27.1524	32.976	27.5639	27.6476	27.6476	26.4943	25.8016	25.3944
32.0933	30.9449	30.9449	30.9861	30.9523	33.0113	33.0793	32.0054	36.3137	28.3472	28.6431	26.5463	27.7889	27.7742	29.9118	30.6651	30.6352	30.7087	29.4505	27.4186	33.6565	29.8032	29.703	29.9037	29.6433	24.8487	32.7695	26.4746	26.5057	26.1157	28.1135	31.7572	30.6018	28.6528	27.0085	22.716	21.2858	28.7851	30.7974	17.8749	20.6572	23.4896	28.2995	26.5017	29.6325	27.3258	29.6975	25.4469	24.5365	24.1191
25.7825	25.6407	30.6253	32.1	30.0678	35.3337	34.0746	30.8139	31.1389	34.8375	34.8375	26.0882	24.8823	25.3842	27.1222	30.0066	28.62	33.0345	32.185	36.2346	28.7019	32.8749	32.8749	26.1341	25.4701	27.3729	30.9566	28.7662	29.4933	25.4772	29.0505	28.512	27.2967	31.7219	31.7219	21.845	31.6368	32.8214	32.996	30.9019	26.3165	27.4957	27.0111	28.3302	31.8771	28.2236	28.2236	22.7613	25.5069	26.4385
30.0104	29.9849	27.7633	30.8911	28.5794	25.4792	33.8908	21.967	26.127	30.796	30.5532	33.1477	22.0871	26.5955	29.8729	30.8281	30.8529	27.4604	29.6889	30.6738	29.8539	25.5152	29.9345	30.6931	29.0018	24.6897	24.8917	21.3082	29.9136	27.3655	30.5914	33.697	28.4859	28.2259	30.8123	35.0207	23.3076	26.2432	31.745	30.7313	26.8663	28.193	28.1677	27.2489	25.5323	33.8676	33.6032	23.3633	21.1922	30.7017
29.8047	29.9688	29.8676	29.8967	31.0265	32.1466	30.0578	27.6474	34.1555	35.3578	35.3477	33.0962	30.9836	30.9142	30.9229	29.5646	32.974	29.7835	32.9552	28.589	31.6879	28.4383	29.4992	31.767	30.5462	28.4324	28.5419	28.6239	29.6618	29.8118	29.5305	27.7957	23.3222	29.5815	29.5001	29.7026	30.8476	28.7222	28.2759	27.4927	29.8164	28.6812	25.2883	27.3114	23.9786	28.8932	27.2335	27.4008	29.5407	27.4941
30.6308	29.7166	30.8658	32.8384	31.866	27.5008	35.2201	28.9705	30.8349	27.8533	29.8162	32.8402	31.2608	35.4938	30.9315	29.4771	33.998	29.8393	28.4673	26.0561	21.9289	34.9865	31.9439	30.5047	28.2968	22.4495	29.6674	29.6674	24.0996	27.4865	29.7424	25.977	28.1765	32.9768	29.5102	28.2749	29.7835	30.726	29.3937	28.3723	32.7471	32.711	31.5735	30.2606	33.778	26.0695	28.1049	29.3759	25.5291	27.2773
33.2898	30.95	29.9292	34.3418	27.8314	33.2638	30.9959	27.3912	27.3912	22.4823	24.7574	30.8921	30.4991	32.0251	27.8029	24.1208	28.5976	27.4563	31.727	31.5005	31.5005	26.7648	28.4595	36.098	31.6501	31.2419	29.7047	23.8833	25.3128	28.3957	27.6444	28.4101	28.4101	32.8796	30.6963	27.6229	27.6317	31.8034	32.8001	30.7768	29.679	26.7458	26.2894	30.7557	31.7361	27.7704	28.0943	29.2936	29.4196	32.6651
33.1329	24.2985	33.0585	29.7718	31.1266	33.1038	32.9362	34.1794	28.3064	34.0408	35.3432	29.9999	29.7451	29.3322	34.2289	34.2289	28.5891	31.9774	31.7511	33.9571	31.8356	32.909	30.5177	29.6479	29.522	32.521	28.4947	28.4947	32.8843	31.199	31.7126	29.6345	32.9011	30.6881	29.8314	28.696	29.7676	29.599	27.4425	25.346	23.5729	27.8236	26.9603	22.0635	26.8757	28.242	26.2306	26.8717	26.865	32.952
29.9242	35.1289	32.1594	32.1585	30.9658	26.2176	32.0997	29.3087	29.3087	35.2694	32.1053	33.3106	30.9412	26.9642	33.0303	36.4062	35.1939	32.0597	32.0089	29.3954	29.3954	23.9945	28.279	32.9273	28.3007	34.9361	35.7738	29.3449	31.7438	32.9532	33.4562	35.1708	35.1514	31.7683	32.9178	29.7512	28.1886	28.1584	28.4548	34.9412	31.4851	31.2461	24.89	29.0958	23.2724	22.5552	26.9819	31.6963	34.8554	31.7082
33.3291	30.9786	31.971	30.8924	31.8446	31.0523	30.9843	36.3616	31.8362	33.2214	35.175	32.1206	32.2104	28.4394	37.4048	33.466	30.2927	28.9868	32.4174	31.5657	31.5423	32.8116	35.034	33.9378	26.0011	30.3209	29.7405	29.3879	31.6024	32.7578	29.279	28.3717	31.6765	23.1935	32.6477	31.6246	32.4911	29.2789	27.2588	27.112	26.336	27.4239	29.6052	28.4618	29.477	29.743	29.7741	25.9336	26.4134	26.9397
31.0067	31.8466	30.9744	29.652	33.193	33.1787	30.9791	31.0627	31.0627	33.9927	30.0211	31.1294	30.8594	33.1624	30.2839	32.9548	34.1595	38.337	28.2468	31.8843	25.4547	32.7618	22.9632	25.2636	25.3609	29.6013	29.8759	33.6889	33.8892	31.0394	33.1444	27.9734	28.2984	30.6617	36.1026	33.9641	35.9958	35.0489	32.9081	29.6195	33.419	30.6365	36.1956	29.5923	31.7112	26.0495	30.2224	26.8276	23.3206	24.6825
32.0475	29.5319	27.4024	29.7396	34.146	30.9394	33.5813	29.1868	32.117	31.1335	32.1847	33.1479	28.4383	32.0997	35.2773	31.8939	29.8562	34.1521	33.9718	33.4279	36.205	36.1754	30.3863	32.5354	32.5769	36.1665	34.2049	32.8941	32.8301	33.6671	32.8015	32.7188	31.296	32.9555	32.8648	35.2112	34.0313	27.3426	24.0311	27.361	22.6095	30.6282	32.7119	30.5292	31.1295	35.9149	27.15	29.5453	22.4661	23.2638
32.142	35.1974	30.0576	30.8587	32.1414	33.1458	31.9629	32.8531	28.8551	31.0267	31.1218	32.3009	34.2187	29.7665	32.2084	34.3016	32.171	34.1414	36.3027	32.9757	32.9283	37.1861	35.7431	34.0905	33.0035	32.737	30.7754	28.4697	31.8017	30.6509	28.2823	33.001	32.9761	32.9358	30.7623	28.0864	28.1185	28.1198	25.4726	32.0274	24.6933	33.8425	35.6928	36.05	31.6094	31.7108	28.3803	30.2636	28.5215	23.2069
31.0034	31.0308	31.9599	31.067	29.8961	33.065	31.9417	31.7647	33.1878	33.2014	33.2339	32.116	32.8872	32.8872	34.1522	32.0585	31.9816	35.3671	35.2732	29.8639	32.0432	30.9402	31.833	34.1982	30.8291	30.8291	29.55	31.6606	33.0012	31.8655	34.0825	31.9469	36.3025	36.1543	33.7672	27.5363	29.7975	28.5604	27.3174	29.4948	29.6856	30.6925	31.6297	32.7484	33.9231	30.2833	30.6033	33.798	32.7154	36.0141
31.9843	33.0343	35.1629	31.2389	33.2335	36.2454	32.8896	33.1061	32.9414	31.8885	31.9668	30.7402	37.133	36.2528	31.943	32.9413	31.7701	32.0435	29.5796	29.5658	32.9441	34.0254	32.0576	33.0663	33.8353	37.2607	38.3562	34.9242	37.2843	33.9221	31.5268	30.3646	31.8013	31.8832	35.0238	34.9404	32.4502	35.0483	32.8124	32.6761	30.4063	30.229	32.7374	29.6259	28.7938	31.6202	30.1768	29.2729	35.9054	33.3253
30.0443	30.9693	27.6659	32.9713	30.9811	30.7481	33.0602	34.0747	31.9419	33.16	34.0988	30.7756	33.0615	33.0615	33.035	30.7267	35.2	34.0803	35.0161	34.217	31.1864	36.3098	32.8817	36.1699	28.2411	28.8342	32.4294	31.1613	32.7924	31.1192	32.8954	31.6627	35.6703	30.8567	36.2081	31.4647	34.8749	31.4387	35.0303	29.564	30.9537	29.214	28.8687	26.6332	32.5544	31.2845	30.0635	28.322	31.7767	28.9611
32.1017	34.1359	26.9976	33.0626	26.8131	25.505	31.001	28.3885	32.7805	37.3388	36.2918	36.2749	35.3315	36.4759	33.1335	32.9838	34.9665	37.1779	38.3767	36.1702	37.0675	36.1755	35.2078	35.2024	34.9845	32.9518	30.3974	32.9192	31.2286	29.5538	29.5186	30.3083	33.0616	31.2974	27.6353	37.4024	29.443	32.7165	27.4135	28.7964	31.0475	28.8641	33.11	30.1288	32.3555	34.9372	29.7326	31.4312	28.0516	31.3847
33.2647	32.1893	32.1067	30.8584	29.4882	31.7583	32.8586	33.8939	31.0445	31.465	28.92	30.843	35.201	32.2113	31.1718	33.1516	35.2645	33.031	32.8559	31.8916	32.9496	29.7404	28.5593	30.6693	36.3357	31.6337	31.6337	34.0788	35.0827	33.9808	30.387	31.6439	31.5689	32.8629	31.824	37.252	33.7668	25.8094	25.8094	34.7629	32.6716	33.8169	32.5524	33.4796	33.8204	36.0006	31.3883	31.6099	30.3689	31.4644
30.0461	30.9454	33.3583	33.2064	30.8802	35.2168	35.2168	33.054	31.7712	32.1031	31.689	35.3136	35.2705	35.2656	35.459	37.5503	33.1799	35.1266	35.1266	35.0944	34.1009	32.8482	27.5755	35.104	36.0571	33.7958	34.1272	33.0829	34.1864	35.1814	34.0325	34.9937	30.3216	28.9399	31.5517	30.3036	34.8118	33.51	26.7855	33.8704	32.7041	26.6091	32.738	31.786	36.0898	35.8292	34.5228	29.5903	30.1044	31.5281
32.1638	34.1293	31.8465	33.1244	31.8676	33.1489	35.1435	31.5394	33.0854	33.1366	35.2933	36.1359	37.37	36.4692	36.4692	36.2941	34.1985	37.3406	39.5542	34.8013	33.817	32.8518	26.1143	26.1143	29.8067	34.1975	31.5904	26.0692	31.8652	33.9457	36.1959	33.845	33.7612	35.0661	35.0061	34.9855	33.2559	33.8355	33.8355	25.1517	25.9262	25.918	31.0507	37.1105	27.2973	29.2119	28.7585	27.9585	28.374	25.3354
31.8553	28.7298	32.9936	29.9559	30.8726	34.3232	28.8235	27.6347	30.9282	34.0522	31.7701	33.1794	32.2477	29.7263	34.2268	33.1248	37.5028	36.3661	36.1739	37.3637	33.8837	31.0637	36.2518	37.4121	34.0285	34.1623	32.4888	36.2322	36.2549	30.1815	30.5452	30.5452	31.1659	32.792	33.842	28.7496	31.452	31.7418	29.6527	24.5045	31.3844	35.941	30.0205	30.0205	32.2368	35.0587	34.0255	38.3188	33.7284	30.7325
38.6716	30.0844	28.4681	27.5973	29.7168	29.7921	29.6646	31.7744	29.626	33.0952	34.0749	31.9439	31.7844	37.5432	38.4803	39.6335	36.3471	37.257	36.2795	33.3774	37.3823	31.6278	28.2878	28.9875	32.8836	30.4163	27.6112	35.1636	36.1952	31.5857	36.194	28.2457	37.2013	37.2871	33.9196	36.2023	34.0844	34.8064	35.058	31.8733	32.6101	30.6307	25.2915	27.5399	25.2561	32.7142	32.6927	36.2375	30.6724	26.835
29.0729	33.2307	26.3748	26.743	26.6663	27.651	33.1437	32.2263	33.1657	32.7656	31.0181	33.197	33.2075	29.6862	32.0715	32.6818	34.1685	32.9177	31.2042	31.2042	37.4569	33.9608	34.1129	35.1638	33.9068	32.0144	32.9302	31.8552	31.7028	35.1234	32.8518	32.8518	33.2939	29.7396	27.6073	36.065	30.2	23.8588	37.1277	36.0512	28.1907	35.9463	35.8583	35.8583	30.5448	30.5886	33.9211	29.64	28.1957	31.5362
27.8929	29.2521	25.0182	20.7054	25.4945	28.5137	31.9686	30.9401	32.7763	33.1543	31.9639	30.9913	33.0611	30.8048	34.0373	35.1885	34.2093	35.416	33.0911	37.4616	34.0444	34.2011	32.0127	33.0003	30.3503	31.882	23.9842	28.2662	33.8514	36.2345	35.0646	38.1457	36.0773	28.1003	31.4552	28.8074	31.0484	28.7991	32.2753	29.5956	34.5512	36.0036	37.0449	31.335	32.8973	32.8257	27.3532	28.8477	33.9975	32.756
27.993	29.9481	30.9702	27.6326	29.0583	29.7581	30.7059	30.7059	28.8781	27.5562	27.4701	34.1378	31.7345	32.6233	34.0893	35.3182	36.3607	33.1938	37.2482	37.2482	39.6357	36.3291	34.2567	36.3102	31.9733	37.4486	38.3175	36.2146	37.3773	27.4727	34.1764	34.1764	34.9588	36.1459	36.1882	36.2154	33.9637	35.9381	39.39	38.2403	36.07	35.8377	38.0241	37.1531	31.0827	31.8665	33.4651	35.9258	33.1442	31.4555
28.0087	23.7944	23.4284	27.9515	28.9764	27.6073	26.8339	28.9332	30.0615	33.3077	31.8465	29.9678	29.6367	31.7916	35.2786	36.3937	35.4253	33.3649	35.3444	35.148	35.0085	36.3514	33.9839	37.3818	37.3818	36.0878	36.2679	35.001	38.3882	29.1194	34.159	39.5224	38.2739	37.4875	29.4442	33.1924	37.2878	33.6683	39.1543	35.8761	34.6249	38.0822	33.9199	38.2131	38.0912	36.0626	33.1467	29.3279	29.3279	33.7553
29.875	28.0087	27.9219	28.0843	26.8065	28.3647	27.785	26.2471	27.6808	28.9916	30.9548	34.2596	31.1142	29.7565	36.439	36.4122	33.266	35.4136	32.1354	36.409	38.5551	36.2704	31.9184	34.8201	36.2613	36.3474	38.1749	37.1987	38.3584	39.5097	27.573	33.8192	32.4284	36.8177	33.9881	37.2714	29.3517	31.9167	35.1794	34.0514	32.7834	33.6794	35.0349	34.9887	34.8603	37.1169	29.5998	31.3931	38.1361	36.6974
27.9498	27.8551	26.5076	27.9043	26.7432	29.0392	29.0159	27.5618	32.089	31.6206	32.0678	28.9352	31.8823	30.9316	33.1179	33.1802	33.053	34.2586	34.1802	33.1521	36.3547	33.526	30.8572	35.3861	35.3861	33.9822	36.4067	31.2219	35.3345	36.1635	33.8134	33.9127	36.2122	36.2316	36.3081	39.3262	39.3262	32.5125	38.1848	30.9513	30.7855	33.4298	34.6974	33.7377	31.2613	30.8572	28.083	35.8611	35.8611	32.242
33.1609	29.0766	29.0288	25.934	25.9225	25.9225	26.3118	24.9927	25.8182	33.3314	30.1477	36.5209	29.9138	28.681	30.9936	31.8833	32.0906	32.0906	34.1081	37.4431	36.2545	35.3772	33.1626	32.0624	33.0561	34.1325	26.7542	33.8608	33.7844	33.7844	35.1911	34.1032	35.0448	33.9541	37.084	35.0213	33.527	37.3758	37.4647	33.6375	34.0016	33.9295	37.2195	37.22	32.7012	35.0147	31.8116	34.1353	26.6489	29.4259
27.8242	28.9337	25.9061	24.3634	26.8806	28.6117	27.7821	26.8676	28.0386	26.7507	33.8414	34.339	30.6667	29.7679	32.1683	28.7688	27.6525	28.7734	29.7505	30.8849	35.2934	31.8355	31.9824	31.6148	31.6148	32.577	32.7697	36.2199	37.2298	32.5123	34.7024	37.3025	37.3156	36.1704	38.3132	36.0515	36.0515	34.8913	36.0229	36.1362	36.0712	35.4591	37.2635	37.3292	37.093	29.5653	33.1467	33.643	37.1143	34.8132
28.0488	33.3124	29.0654	24.4176	27.8203	26.8169	34.0239	26.7155	23.4847	31.054	32.0311	25.6327	25.1538	31.1125	25.5	25.5034	26.5913	30.9026	31.9723	30.9504	29.6769	30.969	34.041	26.3459	30.9222	32.0346	32.0013	35.1254	29.0304	29.4734	30.4559	35.258	33.9762	34.8846	32.4899	37.2454	34.2524	30.5079	31.695	37.2859	35.1311	34.0667	38.3235	35.6263	38.2798	36.1907	36.2307	35.0601	32.7578	38.4338
26.9969	23.6452	30.0879	27.7601	25.6484	25.0502	23.4298	26.8803	22.6224	26.7965	23.389	27.6702	27.6739	23.7761	25.5079	32.0326	31.0129	29.3026	34.2234	32.9914	34.0591	34.095	29.2286	28.8573	31.041	33.0192	33.0358	31.0261	30.9558	30.9689	33.0155	31.291	32.4943	36.1199	34.1586	38.27	35.1054	36.2741	36.2032	35.0857	31.9193	32.8158	36.2619	38.2204	30.2318	26.7713	34.9666	35.0807	36.2244	29.7135
25.6692	28.9648	28.9648	32.8607	31.9785	26.1999	28.7634	24.2244	26.8839	31.8398	29.1645	21.485	26.1939	26.9684	30.7268	30.905	27.7811	29.8533	29.5315	34.9283	30.8899	32.9573	29.6107	28.7367	33.1153	33.0808	33.0518	34.1843	33.9616	33.9616	31.665	28.9813	32.5148	30.4868	33.8747	35.9882	33.8825	26.8911	31.7033	36.0284	40.3763	40.3763	36.0544	32.3484	33.9478	33.924	27.4835	36.0473	28.8903	30.5465
27.3519	28.7891	30.1128	20.7836	23.3883	31.0018	26.3886	24.6535	26.5292	26.4646	26.4646	24.1896	24.1608	27.0707	31.8219	25.3217	31.8504	28.4494	28.7758	28.359	26.3118	27.6768	27.6768	29.5907	26.9632	26.9678	27.4588	29.8471	30.6134	28.9747	33.763	38.3856	34.0357	38.2019	38.2019	36.2131	32.4622	33.3261	30.522	32.9079	30.6455	28.271	32.8533	32.8067	37.1894	36.3004	38.4716	36.1585	32.6903	30.9921
27.8744	29.4746	29.4746	26.546	26.817	29.8972	25.6716	29.8242	26.5401	25.3216	27.1465	33.7109	32.055	24.3087	26.6867	24.3755	23.3847	25.3342	30.7715	30.4626	28.7015	27.5062	29.9169	29.8021	27.653	30.7027	31.6489	35.144	34.0867	35.2503	34.2254	36.3494	36.3809	34.2626	32.9235	32.5986	32.4603	31.0478	36.115	37.2693	34.8291	29.7299	32.8893	31.5383	34.042	37.2111	37.0965	34.4759	38.1481	37.1614
28.5925	26.751	26.8132	22.9792	25.7575	24.2724	28.8526	28.6726	28.7113	27.8356	27.8356	28.8257	28.7855	28.4881	32.9825	27.5534	31.9043	29.7076	26.1119	26.9896	28.2839	36.0886	36.0886	31.9208	35.0262	31.2542	26.9086	28.3122	25.611	29.5123	27.9945	28.948	32.4533	31.6454	29.5156	30.6815	33.8737	35.2536	30.5389	33.9435	31.2727	37.2918	37.3424	37.2249	35.982	36.2053	37.1797	33.5962	36.2049	35.0274
30.0664	23.8655	23.8655	22.18	27.8266	22.9893	26.3826	28.7722	27.7016	23.6938	29.3804	31.0359	32.9371	22.1654	27.663	27.663	24.9689	27.8167	26.2378	26.2462	22.9188	24.6392	32.7394	27.9405	33.7398	24.1748	24.2979	24.2979	24.941	24.8597	29.9261	29.5529	34.8038	26.8494	28.1277	30.8214	31.9115	32.1427	35.1835	34.0396	36.3113	35.2277	33.8362	35.7132	33.4711	30.3411	29.0344	33.9074	34.9676	36.1137
24.8588	29.5303	26.5299	20.9137	23.401	29.4333	31.9423	26.6903	23.4019	26.7042	27.6692	32.1393	34.271	34.305	28.8737	25.6488	32.4797	23.6279	29.7455	29.9318	25.7263	23.5669	28.2057	30.3937	31.7337	24.2087	29.5335	27.8302	26.9954	28.2269	28.3267	28.2564	33.8577	27.4109	27.4109	27.4228	29.2026	28.6246	28.2529	34.0374	36.2523	32.7392	36.232	38.1912	27.3735	29.7257	29.7257	32.984	34.0912	27.4468
27.7684	24.1879	24.2472	23.6867	26.6634	23.6465	20.1279	26.7163	34.2125	30.2069	31.501	28.5758	27.1997	24.1861	27.8156	27.8156	27.8191	28.6772	27.4509	29.8149	33.1714	30.1516	27.6001	27.5757	27.9396	23.6624	27.0778	27.0778	28.2143	28.4463	30.5792	27.6974	29.4187	33.3835	31.2479	36.0092	28.95	33.7415	32.602	30.3689	37.3232	37.4231	34.1323	30.3842	37.4731	37.4354	33.9274	36.1353	35.412	36.0439
28.0041	34.2062	26.2088	25.0331	26.3593	26.3281	19.4267	22.8148	28.7688	29.895	26.6067	28.4541	28.4094	28.4105	32.8759	32.4392	27.7737	32.0945	34.4056	30.9031	35.17	31.8999	33.0679	29.6532	32.0005	25.5853	26.0721	22.7191	26.1418	30.7896	31.9375	34.1971	34.1543	32.5341	28.9344	25.4307	28.2937	28.576	20.3253	31.1247	26.8422	28.9699	32.9553	32.9012	34.0116	32.9726	31.8066	36.2774	36.1583	29.6205
18.8894	32.1714	35.3163	25.4173	29.8984	25.6513	25.6293	24.5789	22.5477	25.0292	27.5621	28.4298	27.5309	28.7311	24.2944	24.2944	32.0997	34.0429	28.8902	32.0027	32.0493	36.46	28.497	38.5876	31.7167	29.9702	26.1233	26.1233	29.722	29.6831	32.731	29.4357	32.9311	30.6816	29.3516	31.796	32.9536	30.756	32.8435	30.7456	28.1227	30.2758	37.3372	38.2875	36.344	34.1214	34.0328	37.5045	37.4248	34.9911
23.7454	27.7756	25.625	32.2053	26.688	23.7313	19.4755	23.436	22.5542	27.883	23.4279	23.1047	25.7552	25.5814	26.6965	29.6914	34.1366	32.0658	27.4964	24.9992	23.5704	28.3582	29.7619	30.949	26.2005	25.2563	28.6535	32.9688	31.9357	29.8165	30.5058	32.7661	32.7237	30.6264	28.5739	28.627	29.5615	33.0437	30.8694	28.5456	30.7414	31.7146	35.1865	36.0043	36.2074	37.206	38.5118	33.8772	35.2209	31.2301
28.824	25.6674	23.3258	22.3218	25.5454	23.7049	34.273	24.967	20.8798	22.1954	24.5912	25.3981	25.3981	27.8182	32.0641	20.8674	33.0893	25.5736	25.8011	25.6332	27.6623	32.1654	28.8369	26.5033	30.5837	32.0221	30.8736	31.9257	33.045	36.2068	29.9985	31.9346	35.2042	32.685	30.7276	28.3453	29.8626	34.1165	33.0927	35.0272	35.0272	31.7031	34.2931	30.4378	33.2228	34.1462	33.8532	34.0218	35.3078	32.7434
22.685	28.8017	24.266	26.9641	32.088	23.6469	23.5365	30.2156	30.2156	25.5794	23.5086	25.4212	27.6691	28.8642	26.8848	28.8689	28.6563	24.1225	31.0133	31.0424	31.0424	26.876	29.8566	34.1146	27.9133	29.7666	29.1966	31.7684	27.8286	30.8527	25.5238	27.4132	27.4132	31.9783	28.7365	36.2476	33.0247	38.5157	36.2492	36.4359	35.044	36.2698	31.8312	30.7781	31.8567	30.8404	34.1081	34.7842	33.1394	32.9706
19.5538	25.8169	27.3031	22.9782	31.9678	24.2699	24.2355	21.3363	24.5198	24.5559	30.6426	26.8711	22.1972	21.5708	25.9812	34.2313	26.4241	29.6098	26.7091	26.7795	30.0079	30.0128	30.0138	31.9597	31.9559	30.8929	29.6112	26.2234	31.7799	27.4585	36.3184	31.998	27.6332	23.5366	30.557	30.572	29.9651	32.1186	30.6278	36.3855	36.3855	33.4958	37.3778	33.0024	31.7595	32.9832	32.1853	35.1926	34.2538	36.3424
24.963	21.4626	22.2653	32.1607	23.3592	21.3688	22.5065	27.5869	27.5869	24.1368	23.2994	23.5382	24.9618	30.9767	27.8406	29.8049	30.8143	24.9447	28.3744	36.0171	36.0171	30.8646	31.5071	30.7712	28.7181	25.551	26.3326	23.5334	25.4051	26.2014	34.9464	26.3652	26.3652	30.4524	35.2004	31.9747	32.0646	34.316	32.0834	33.212	32.9965	35.1928	36.2568	32.0409	35.2699	32.1465	30.9804	35.3559	37.623	35.3354
24.5576	26.7424	22.7611	22.793	27.6104	34.1455	21.4144	20.6134	26.6121	25.8213	23.302	25.9684	23.1649	20.6497	24.8646	26.2361	33.0937	28.5863	26.9388	27.4437	26.1659	26.291	26.4492	27.1588	29.8774	27.5249	31.0676	35.9422	31.9549	29.5586	30.5145	32.9976	29.9821	27.0178	27.5335	25.6923	32.0984	34.1928	34.0803	34.0746	35.2613	33.9602	34.2663	31.7745	35.3076	35.2271	34.2407	34.1008	33.0701	36.4641
23.4891	26.6816	27.175	33.3181	29.9448	20.1662	27.0013	28.7056	29.9448	25.5574	27.6374	22.7706	22.8284	23.3734	27.5284	28.7756	26.5852	27.4709	28.5957	28.2879	26.3534	28.384	27.7436	31.889	26.3348	32.0456	29.6988	29.8689	32.8174	30.8481	35.2351	34.187	33.0319	33.0319	29.9546	34.247	33.1323	39.7504	31.0648	30.8654	31.0877	33.1957	34.2509	38.6079	36.5004	36.5004	37.5206	34.4243	31.8922	35.1555
27.2374	24.3387	26.6064	30.9139	34.2298	29.6907	25.6735	25.3988	29.7937	26.4986	27.6737	27.6417	23.3636	23.3636	29.948	27.0299	29.5367	33.942	31.83	29.7175	29.4494	32.6659	35.0625	30.9381	30.5588	29.6732	36.158	26.312	30.9621	35.3978	28.8347	32.1089	26.2574	28.7536	29.6977	30.1178	34.0102	34.0102	35.3069	34.0287	34.264	34.2017	35.3133	34.3137	35.248	36.4258	37.504	35.3917	31.7545	34.2349
26.8724	28.9623	28.9663	34.1928	25.6437	26.863	30.0321	28.9715	21.4467	23.5338	24.2699	23.4062	25.7065	24.4714	26.2329	25.7341	22.7518	27.5628	27.7866	26.6491	27.3549	27.3549	27.8177	30.8795	26.3598	29.9713	34.1838	29.9383	27.9119	27.7095	29.8684	29.8787	33.1858	33.1858	33.1329	28.8448	29.9869	29.9328	30.9582	29.8657	34.1948	31.9239	34.0571	35.1063	36.4529	36.4529	37.5844	35.4217	35.345	35.2479
28.9787	26.8845	26.8845	35.5048	28.0098	33.2754	32.28	33.3372	26.5643	28.6541	25.594	27.4417	27.4938	24.9072	25.6707	29.6037	30.0347	31.7899	26.2286	26.497	30	28.4318	29.5271	29.8874	24.9705	25.0401	30.0485	28.9184	35.3355	32.1422	27.0994	27.0443	30.8868	31.9359	30.584	29.0948	33.1613	30.4751	32.0655	33.0902	34.231	35.3398	34.4116	31.4136	35.231	39.5351	38.5324	38.6595	38.623	36.3079
27.3579	25.7426	26.2511	29.8353	28.9265	25.9356	26.9785	20.8902	22.639	28.6001	26.5201	25.7197	30.9304	27.8642	32.0928	28.337	24.0285	30.3674	32.9681	30.7177	29.9659	28.3844	34.1669	33.0613	30.549	31.8197	32.6996	29.9841	28.8177	30.9351	31.0419	30.1238	29.9807	34.1149	30.944	33.1215	31.123	33.1674	34.2706	33.0236	36.29	32.1849	36.6509	31.8775	34.3651	36.4092	36.3556	35.3265	31.6786	30.3752
26.3709	32.0756	32.0756	27.6285	27.6048	27.6314	26.9026	25.7035	26.8843	23.4336	24.6477	22.1087	24.2512	26.8106	29.9394	28.7294	27.5098	27.7865	31.91	29.8885	28.8044	26.759	27.5851	33.1582	30.8447	30.918	28.9698	27.8582	27.9033	32.191	30.0589	31.2259	30.0091	30.9854	33.1631	31.9386	36.5019	31.1213	31.1213	33.2499	32.3153	36.7432	34.375	34.4932	34.371	33.1254	33.0772	33.0755	31.8603	34.1515
28.8662	25.8359	27.6723	28.8179	29.2556	34.0964	35.3627	29.0226	26.8614	30.1273	29.1557	28.9384	27.564	26.9105	24.3529	24.6564	22.1391	33.8045	23.6301	26.2688	25.4585	25.7743	26.6417	28.835	29.91	28.8154	25.5693	27.7488	26.5027	25.3426	28.742	27.8404	32.2312	30.0845	35.6076	34.2264	34.223	34.3459	31.204	31.181	38.6591	34.1379	34.4345	35.4999	33.2962	36.5341	37.7402	35.4547	35.2885	33.2493
33.2254	27.7937	34.4402	30.0522	30.956	30.0114	27.9052	31.1689	31.0861	34.1832	28.853	30.0136	34.243	30.9444	26.8071	26.6342	28.7965	26.5565	28.8053	26.3866	24.3479	27.6028	24.1103	34.1113	25.4661	34.3963	34.3963	32.249	29.0499	29.051	28.6729	33.0216	29.8977	33.3603	31.5216	34.4055	31.9274	33.2925	33.2925	32.0899	32.247	34.407	36.5851	35.4765	34.447	35.321	34.1681	34.2721	30.9899	35.3723
28.9488	33.0758	33.1458	34.297	33.3013	33.1702	36.482	30.0212	27.7573	31.5844	28.5047	24.767	26.8532	28.8512	25.6695	27.8757	24.2766	25.7031	25.7224	27.0491	32.2806	28.8729	23.3111	26.9036	27.8764	30.2368	27.5873	29.7935	27.5632	29.6537	28.4776	29.2866	30.744	32.0579	33.7841	33.3961	35.4239	33.083	27.6649	27.9427	29.8707	32.3167	31.5037	35.4598	32.2463	34.4055	34.195	32.1402	34.2305	32.127
33.8062	27.1377	31.0094	28.824	25.728	29.3585	29.776	30.047	32.1793	28.9465	27.6913	29.7309	24.2704	24.1844	31.1304	24.6888	23.6398	22.1899	26.8399	26.9157	26.9414	26.783	27.9535	26.8548	28.8011	30.8492	30.7666	30.911	29.9188	28.813	30.688	31.0034	27.8767	30.1059	32.025	31.0771	31.1152	31.0323	29.7924	32.3527	31.1971	28.7836	32.0637	32.1279	37.51	35.3586	36.4669	37.6746	36.5658	35.4783
32.0263	30.9957	29.5976	30.9331	27.5579	27.9743	27.8206	26.7193	27.9089	26.7999	27.3432	33.1861	26.5096	27.045	24.4058	30.0437	30.0459	30.1252	27.8945	36.5367	26.7913	26.762	25.8708	28.9355	29.4321	31.0508	25.8572	29.3253	24.8319	25.8255	28.9944	25.5765	26.488	26.4538	28.7222	25.9434	26.8733	28.0025	28.0195	25.6982	23.5867	33.0981	31.1101	31.1101	30.0141	33.2652	34.2239	33.141	30.8352	32.0159
33.9	33.1845	28.3997	31.8514	30.9244	27.5573	30.0748	30.7238	34.1437	29.9197	31.543	29.884	29.6962	33.0619	31.1325	31.1157	29.8623	34.2264	30.854	34.3585	28.5138	28.8335	25.7421	26.912	27.7985	24.522	26.7162	28.8105	27.833	27.5634	28.9925	29.9608	30.0702	29.9842	34.4644	30.0828	30.0828	31.1963	27.1894	28.4593	32.2186	30.071	32.1331	31.1993	29.1029	29.1269	32.2577	34.3386	34.3386	35.3016
30.0413	28.8898	34.1431	30.9275	31.8321	32.0708	32.0848	33.1915	28.3923	33.127	22.075	30.6704	27.9022	27.9106	28.6521	26.8768	31.195	26.8963	27.0045	26.8545	24.6445	27.7027	25.0535	27.7061	30.0546	26.4241	23.7888	29.0558	31.1245	29.0456	32.2023	30.0905	30.9769	28.9984	26.8478	30.0352	28.5093	28.4849	23.585	31.0843	30.0959	31.198	24.9982	24.9982	29.638	24.9039	31.9925	34.2981	27.6409	33.0411
31.1796	33.2822	30.0636	34.2261	33.2204	31.0642	30.9395	26.3353	30.9691	29.9538	31.5825	31.0126	32.16	31.2656	33.2679	26.8531	23.1648	29.0391	27.981	25.628	22.253	26.7688	25.8153	25.7205	22.6469	20.5626	23.9188	24.4339	27.6025	28.8459	32.1709	35.4268	26.8832	26.719	27.3	28.8705	28.8705	31.046	28.6434	31.6523	26.3628	25.5852	28.9596	28.0085	30.2057	28.8778	29.2811	30.0144	29.15	34.1153
31.0742	27.882	32.1586	28.9984	29.9887	24.9783	26.3855	25.484	26.6777	25.9119	30.1728	29.1103	27.2312	28.4961	28.8638	32.2396	33.3963	25.1014	28.0567	26.7675	25.7034	30.0873	26	25.8925	26.4858	25.2049	20.9778	28.9888	23.033	27.6215	27.6972	25.55	24.9876	25.95	29.0409	28.0508	34.1988	32.2161	26.6941	31.6707	31.6707	33.2904	34.1699	35.4857	33.4051	29.7125	30.915	30.9255	34.2538	29.8704
32.231	28.4365	33.1924	31.1127	31.211	28.2072	25.9212	28.9894	26.8559	22.199	31.1237	28.9257	27.8593	24.7251	24.8077	33.4321	32.3906	33.3453	26.4628	25.2542	24.4916	21.6792	27.8961	26.4502	26.8857	24.4204	28.8966	21.4461	25.8591	25.7637	23.4436	23.3781	34.2405	25.7682	24.6958	31.083	27.9258	27.6789	30.1323	28.9156	30.1098	25.7841	34.1658	34.3111	33.1973	31.2237	33.1854	26.6495	29.0397	23.6637
32.1371	28.7954	26.4416	25.5767	34.5168	34.5168	35.3443	27.1005	29.4601	32.9017	31.9535	32.0651	28.678	31.9262	26.8354	28.0209	29.0934	29.0934	27.8137	27.7837	28.9996	26.9433	27.9157	24.8273	23.536	24.7566	25.5567	23.7045	27.3394	27.3394	30.1171	27.7828	26.9464	20.8428	26.6956	27.9291	27.6979	26.6979	25.6622	30.0184	29.8887	34.4224	33.2572	28.8343	29.0693	29.772	27.7985	32.929	27.0046	27.5564
30.9553	32.1078	33.2399	26.4001	27.1508	29.8291	32.1474	34.213	32.8926	38.7388	30.6918	28.9308	31.0155	29.0051	29.0581	29.7893	32.2535	26.8019	33.4213	26.1041	28.2323	31.266	27.1932	21.7757	20.9656	27.8653	28.9205	25.6294	24.5091	29.1655	28.1289	34.3527	26.8938	24.4455	32.3672	29.9054	27.2088	27.7628	27.82	26.7505	26.7505	27.8961	26.6921	30.0609	30.8785	26.2953	31.9664	21.5387	22.2253	30.9424
30.0246	31.0056	25.0333	34.1377	26.7383	26.7383	27.5538	26.7761	30.0131	28.5254	32.98	28.5214	25.5565	30.9692	26.474	31.0064	31.1764	31.1764	26.9088	25.1974	23.1083	22.6658	25.7792	28.0337	29.9719	27.7805	29.9447	31.2868	26.8581	26.8581	30.001	23.5923	22.2749	29.8811	30.8203	31.1644	32.1667	27.7634	26.8785	29.0633	31.6689	31.6689	30.0361	29.9869	26.8416	24.7168	30.7121	26.368	24.1894	30.0376
33.1144	35.3381	30.5125	29.6327	28.7257	32.2324	30.1506	34.356	27.8631	32.0081	28.8449	34.3659	30.9847	32.9977	30.971	29.9321	28.776	27.8017	25.8208	27.8408	28.0843	28.0843	25.7542	26.899	26.8153	26.7262	23.0244	24.6751	24.3843	28.1451	25.9192	25.6485	25.762	29.0884	26.9201	27.6907	26.7497	32.2114	27.8855	25.4867	30.9502	29.719	36.3061	27.3518	28.6612	29.8633	30.9849	31.0005	28.745	23.5008
30.9043	30.0967	30.0967	34.228	29.8219	29.9021	34.1273	31.0227	30.1598	29.8289	26.5866	24.7638	25.0874	28.9195	27.336	24.2069	26.8087	27.6702	29.7058	27.5588	27.3042	24.2687	23.6678	26.8707	30.0251	24.6725	24.6725	26.7972	32.1786	27.7926	24.3904	24.5027	24.8899	26.9519	33.4271	19.0212	23.5457	30.8673	29.8598	28.8855	30.8801	30.0271	26.8177	25.8156	23.6588	27.8423	30.955	25.7026	29.9833	28.8759
31.0215	33.0534	34.2074	33.1096	34.0732	31.8378	30.8964	33.0852	32.1617	29.9252	29.9252	31.6753	27.6161	27.7189	27.9396	28.9039	28.8468	26.5998	27.7416	25.7554	28.8058	28.3886	28.3886	25.6941	26.4315	27.9824	26.7807	25.7267	24.6663	25.8396	25.4864	22.981	24.6489	25.855	25.855	26.9579	32.0086	25.8661	25.1163	24.266	28.7843	27.7393	29.7915	26.1081	26.4806	29.6558	29.6558	29.7773	34.3422	30.6163
31.0479	33.0977	33.0977	35.9682	33.3877	30.8281	29.5534	32.0253	31.9405	32.9517	28.6955	29.8044	27.7043	24.2669	30.8274	30.9146	35.2867	34.242	36.5026	27.7353	31.8324	33.6305	28.73	28.798	27.862	29.9686	31.1149	30.7216	30.9998	32.9543	27.5661	24.8986	27.0157	26.8427	28.9116	34.2509	26.6709	25.6742	28.9104	24.5587	27.4577	26.1855	28.675	27.833	24.2907	34.3871	31.6323	34.2396	28.8483	26.4609
29.5617	29.7724	31.8586	32.8501	30.4969	33.1984	34.0963	30.9583	30.731	24.1622	24.1622	26.2687	26.2063	31.9413	29.8417	28.6842	33.0427	25.6994	29.9591	28.239	28.8302	30.9274	30.9274	29.9053	31.0398	24.5874	25.6992	25.7035	24.7476	29.0726	27.343	37.1056	28.2151	36.2231	36.2231	32.096	32.1925	35.1201	28.5666	22.9252	28.9438	33.2703	30.5714	33.1134	33.0419	33.1032	33.1032	29.6604	28.8164	27.8112
33.1347	33.3013	30.54	33.0782	33.1556	32.0292	30.4912	31.3501	30.4122	30.8189	30.9281	33.2608	32.1341	35.3946	35.3216	34.1565	33.0961	29.5291	28.8468	31.1314	31.0794	32.074	30.8953	33.0866	25.4912	28.7706	27.5642	27.4612	27.6253	26.5897	32.0222	31.1907	31.2185	28.0904	24.9148	26.9496	26.7165	26.6941	27.4989	27.9153	26.6696	28.5388	31.5494	26.6583	23.2904	26.5937	27.9248	27.6563	26.3128	28.4408
32.1001	39.5889	37.3601	29.7729	31.616	27.3967	28.3145	31.9688	29.4534	33.1176	33.0588	34.1996	29.7281	29.8412	30.9158	30.7389	29.5611	29.1535	30.8819	36.2989	31.9763	33.0727	33.1423	27.9613	28.0665	28.8191	31.0044	26.3519	29.8662	25.9956	26.4768	25.104	29.9382	25.7377	25.815	25.7864	26.7665	29.6109	28.3186	25.4021	25.6902	27.6574	29.8977	31.9802	34.0349	34.2229	26.6831	26.6831	28.7486	25.8062
33.0696	33.0011	35.2851	33.125	34.1152	36.3756	36.3332	31.8575	34.1425	33.0695	31.9499	27.4418	28.3428	29.9117	27.416	27.416	34.0977	34.0064	31.6414	31.9985	29.5966	28.7212	32.5857	29.7286	28.7246	28.4291	24.7394	24.7394	25.4768	26.7387	22.1798	26.7925	26.7298	28.9885	27.6904	26.9507	26.7564	24.6892	26.3591	26.3591	27.4603	26.3253	30.9325	27.9897	34.2624	27.8066	33.1661	29.9205	31.0439	35.9897
33.0454	35.2238	30.495	27.0543	32.0988	31.0865	32.2278	28.7006	31.0942	32.2153	31.043	34.3135	34.1193	30.9808	27.1139	31.388	30.7791	23.8171	27.516	24.0217	25.5041	32.0778	34.5793	24.2324	30.8041	28.4978	30.8693	24.2737	27.6559	30.0816	30.0383	30.1018	27.6062	24.7092	26.6875	29.8895	27.9682	31.0663	32.1172	35.1369	32.8299	28.6031	30.0998	30.0569	28.8268	26.7015	29.8333	28.7266	28.7723	26.2743
29.5886	34.2652	31.7482	33.1231	35.2361	34.065	35.2762	33.6234	31.9924	30.5091	31.8568	31.0022	31.0087	32.9016	33.0559	33.0559	31.7401	32.1441	30.5388	29.4874	32.9068	32.0183	31.3587	30.9973	29.799	29.1069	28.3866	28.3866	29.9137	35.1682	29.6564	28.8001	30.9257	29.8894	26.977	29.0823	26.6798	27.6723	28.7748	28.6551	29.7182	27.0655	24.2282	26.6132	29.708	30.5172	27.3956	31.762	26.1618	24.2659
32.0103	28.3748	22.5757	28.7457	32.0455	35.2266	26.2004	29.6373	34.4966	34.0615	38.5969	38.6266	36.3822	35.3486	35.175	30.7797	30.7967	33.0507	28.7552	24.6475	24.1341	28.2662	28.6665	27.4135	29.505	31.9315	35.3903	28.8404	27.1286	25.6211	30.6165	26.2651	29.8842	30.5772	26.473	27.5165	28.7158	27.4981	29.8257	31.592	35.1637	24.2327	31.9671	25.0578	25.0081	26.2725	27.2077	33.1219	31.9851	28.8797
34.2539	29.9393	29.6339	34.1373	34.1914	34.0098	35.0197	35.9694	26.896	26.9216	25.4643	29.8613	29.0816	32.7556	28.3743	28.4083	27.0823	30.7214	28.2255	33.9654	35.2208	29.1586	29.9163	29.5998	30.8052	28.7021	29.8901	31.0542	35.3975	34.2848	29.5683	27.9108	26.6646	26.6782	23.4787	31.0116	32.0164	31.8252	25.4334	28.5391	33.0884	34.133	30.9092	22.5977	24.6449	23.5479	29.9715	25.0339	28.9105	24.7244
31.0299	27.5891	30.3686	30.7128	30.8127	31.7655	33.0784	33.5382	37.3774	31.9096	31.6945	31.9758	29.0544	30.4587	32.1352	30.4801	33.1294	30.7902	30.3531	28.8374	33.1153	31.9903	29.8855	30.9851	30.7409	29.2072	31.0682	22.6698	23.5232	28.5817	30.8095	26.6633	27.1273	28.3965	26.3733	29.8839	26.2643	32.0362	27.8172	28.7276	28.8514	25.49	24.1523	21.3765	30.0302	22.7007	30.7222	27.8018	25.5591	25.3695
31.8616	28.2748	32.0521	29.6607	30.9057	33.2108	30.8915	29.6966	31.0925	29.7909	28.4323	29.7264	36.3284	34.2651	31.432	32.0838	34.2098	33.1026	34.1907	31.1961	33.2037	34.2892	30.9751	30.472	33.7288	28.5987	33.1404	30.9502	30.0665	30.0492	26.7552	30.9953	32.0022	27.8327	26.7841	27.7611	24.2232	27.161	29.8322	20.7266	20.7266	26.3385	27.838	26.7306	33.1738	25.4734	22.4711	26.6052	26.6958	26.8742
36.4022	32.1725	33.1199	27.8208	32.7887	30.5331	25.5684	32.1076	32.1076	26.9721	22.5619	30.8771	29.8527	28.5474	28.551	30.7897	30.7922	32.0929	34.2317	29.5073	28.5954	30.7807	30.8567	33.7622	32.3024	28.7402	33.2953	28.8473	29.3181	28.3644	29.6413	30.9665	37.5292	26.4241	23.6486	22.1404	24.4938	25.4358	29.0523	24.7401	32.022	32.1193	25.0571	27.6398	26.6077	25.7228	23.3786	26.3343	25.4466	24.1681
31.8114	30.923	32.6746	35.0253	35.3316	34.2991	32.14	35.3914	36.2465	29.6081	31.7333	37.3221	34.0973	35.2114	30.8932	31.7576	35.3449	36.4203	26.951	32.7854	33.7959	32.0172	35.2698	32.1565	32.0136	33.1483	36.3974	33.0672	35.3686	35.3617	32.0841	27.5597	29.832	30.5472	28.7729	27.7675	30.6399	26.3306	28.3316	21.4263	17.84	22.0695	25.4141	32.8554	28.8161	30.8337	30.8095	25.6105	27.7672	24.5112
36.5606	40.5495	41.4947	37.3917	37.1905	30.9587	31.283	25.2447	29.0803	37.1327	30.8285	32.0872	33.24	35.2674	36.3305	34.1429	30.4408	31.7649	34.1124	35.1196	31.2009	29.7878	31.8784	31.5929	29.376	30.6269	32.8605	24.7481	28.7451	27.8353	32.0082	32.7504	33.0084	29.5752	33.0981	26.2685	24.6669	27.3706	29.7582	30.9519	25.3193	24.934	28.9268	33.1009	27.6791	22.7947	27.5411	23.2597	26.5427	26.1478
34.4978	34.3325	36.2872	37.6688	33.9113	35.1228	36.4466	34.2721	33.9573	37.5662	35.4583	38.3191	36.4137	37.1883	38.5607	38.6457	36.4064	34.3284	32.7091	26.2502	31.6873	28.4604	31.9057	32.7413	23.1845	29.5754	34.1022	34.2042	29.9454	26.4579	24.9874	32.0428	29.358	28.9346	33.2083	27.8829	28.634	29.902	27.8409	30.9615	29.5332	28.2266	32.7399	27.024	29.9148	26.5594	32.8129	29.9264	26.7597	24.5095
29.8138	36.2531	31.7326	31.1813	30.937	38.2774	36.2766	37.466	35.3713	36.4908	34.2732	34.1678	35.3411	26.2661	26.2054	30.4586	33.0181	31.9738	34.2504	32.6546	31.7638	26.2906	30.8696	34.8528	29.5382	29.5766	29.8687	30.8845	32.0639	34.1788	37.4637	31.8195	30.8372	32.9103	29.6043	34.204	32.0357	34.2781	36.3375	34.4088	32.3037	26.3119	31.9215	26.4983	27.0078	22.6904	24.8201	29.6588	30.5124	35.8603
35.4583	38.0347	38.0347	38.4418	38.4209	38.3964	39.3192	38.5555	38.7204	38.4503	37.4244	36.3226	35.2928	35.2657	35.2964	35.3435	35.1926	33.0233	32.9108	34.148	32.985	32.9685	34.1055	36.3574	33.9342	32.0497	32.0772	28.7292	34.1598	25.6934	32.065	32.0058	30.0365	33.6942	35.2466	27.536	30.0803	27.9601	28.8922	29.9204	34.2635	30.9871	22.7645	23.6627	25.4833	22.8495	22.8296	27.4944	27.575	29.8825
37.4752	37.5456	42.9173	40.2239	33.8574	27.9928	37.5586	38.5389	39.5103	41.8778	37.2471	33.4626	32.6569	33.9667	34.7984	34.8659	33.9989	32.6799	33.0136	31.7585	35.198	29.8177	28.6858	26.6035	30.0752	29.9077	31.9334	25.6458	33.0963	32.2765	35.4931	30.8958	29.9368	29.2233	29.8314	27.0767	33.0989	32.0318	35.4871	31.1365	28.3914	30.8093	33.024	28.472	29.7893	24.8178	33.9713	29.4369	30.0178	29.2534
39.5236	42.6359	40.6196	40.6618	39.6584	38.3805	37.5362	37.4559	26.8305	36.3313	37.4994	35.3979	34.2964	36.148	32.1268	31.2056	32.5663	34.1688	32.81	34.4071	35.1767	31.0915	32.1947	32.1995	29.6658	30.4806	29.7353	32.0891	33.0831	30.8563	30.1136	31.2642	31.0747	35.3557	30.7122	31.9849	30.0403	29.6598	30.6238	28.4789	33.0946	34.1968	28.6157	31.7163	32.9348	30.9079	27.5442	29.8912	25.5688	27.0216
37.4806	40.646	38.5756	38.4195	38.4755	36.2714	36.2714	35.4383	37.4033	34.3975	34.2359	31.7911	34.3203	28.4797	31.8084	31.3867	34.3646	34.0883	30.5957	31.0396	29.9898	31.9565	35.2335	29.6583	28.4358	30.0565	28.8899	29.6895	28.9581	30.9678	29.9997	34.2106	29.9977	31.0936	32.28	30.9724	31.139	29.999	33.3335	27.1351	26.6028	28.4743	34.2421	34.2421	33.0523	29.8385	31.9539	26.8163	31.9564	28.4276
36.5833	39.534	40.5398	41.458	38.6382	37.6654	34.9548	39.3589	36.6176	36.4899	38.4839	37.6024	28.4211	30.868	35.258	36.3592	32.9713	33.1166	34.1888	30.9594	30.9994	32.1721	33.0763	33.1634	30.9489	29.9224	30.8559	29.6354	30.5618	35.1858	32.1464	29.7019	27.5765	32.0398	33.2991	32.146	29.1763	27.8759	27.4673	27.7233	33.0905	27.3711	24.0394	28.7846	28.3489	28.7537	22.0779	24.8963	25.5739	28.323
37.6846	29.744	37.2801	32.7019	36.5057	39.6727	37.4907	37.4907	33.0568	32.138	34.1905	37.6006	36.3243	36.4019	37.3129	34.1169	31.7586	33.5377	32.0285	32.0285	31.0228	32.0386	28.9253	34.3459	29.8125	31.0116	27.4619	29.8513	30.0876	30.1115	30.7914	30.7914	26.4458	28.9544	25.953	25.8164	28.9953	26.9119	24.9155	27.7626	27.1076	24.1892	26.6169	26.6169	28.6488	26.5162	25.3819	26.6303	28.8008	23.6306
41.7499	36.4185	35.4081	38.6565	37.6271	37.5414	41.8786	41.4479	39.5222	31.3804	35.1433	37.2373	36.4376	35.1422	31.9922	32.1256	34.0733	34.1091	34.0437	34.2165	31.2889	29.568	32.9902	34.1931	34.2812	34.1346	29.664	28.8523	32.1035	32.063	32.039	32.0323	28.3126	29.8731	29.8336	28.9152	30.9315	36.2597	30.8184	27.349	30.8883	28.5894	21.1148	33.0594	29.494	29.4861	26.4784	28.6851	28.7411	33.025
38.7182	38.8076	37.678	38.1927	41.555	40.5841	36.5062	36.5062	38.4529	37.334	34.0302	36.3185	34.1952	36.4407	34.2323	35.2367	33.0535	33.0639	29.889	29.889	34.2202	33.1865	34.2351	29.9826	32.1017	29.831	30.5198	33.1147	29.052	30.5279	29.6821	29.6821	32.2147	33.0611	30.0551	29.9645	32.0185	32.105	34.4599	30.4753	29.6079	30.9037	29.6569	24.9597	27.5777	28.3333	29.9272	28.8364	22.7878	30.5884
35.2977	33.0751	37.5339	36.4056	35.282	40.7454	36.7057	32.5885	33.8664	36.0471	34.1718	33.9263	33.9263	31.7989	31.8124	29.5711	36.4804	33.6321	36.3067	33.1338	34.1836	29.7823	32.1764	32.1955	32.1955	32.7508	33.2981	36.7059	32.2476	28.4081	29.9073	31.1499	32.2039	28.9584	32.2121	33.1946	33.1946	26.8019	26.1922	30.5047	31.7584	33.101	26.2582	36.1993	27.7299	25.3223	29.7411	31.824	31.824	26.4494
36.4753	38.5861	36.3124	38.5531	36.38	34.2902	33.2722	33.9421	32.9984	35.2163	34.1252	37.373	32.5042	35.0759	36.3632	30.9153	32.1446	33.1295	33.0626	28.301	29.9895	31.0078	32.1341	36.4381	33.2977	28.9893	28.4454	31.9013	33.1476	31.0747	32.1812	29.9247	31.2085	32.1611	31.0498	35.4114	36.3354	33.052	33.5288	30.0254	34.0216	31.727	27.0007	27.5418	27.4619	29.9662	27.8597	27.1142	33.1033	32.9546
35.5966	37.5506	35.2735	34.9212	36.4307	37.1439	34.1884	36.2275	35.3604	35.4551	35.2887	32.689	32.689	32.1276	31.0022	31.0042	40.7921	36.4394	36.5459	35.3008	38.6	32.1355	34.3794	30.0201	30.0201	34.1956	38.6456	34.2521	38.6603	36.4596	34.4742	33.3481	30.6488	32.2572	31.1295	31.0045	31.0045	32.1417	29.2002	31.973	30.8671	30.7003	28.6742	31.9791	33.9997	27.6141	23.4343	28.7692	28.7692	26.6783
35.2676	34.1438	33.8852	32.1468	34.3893	37.2484	29.7308	34.2508	36.3017	32.971	33.0443	28.5115	36.3308	36.2079	38.5099	35.142	33.8215	31.3595	35.3686	32.0137	35.304	36.445	36.4768	30.0478	32.167	30.1799	31.2045	33.1803	35.295	28.7927	32.131	33.2195	34.2402	27.0127	29.2463	26.996	30.9176	27.5338	29.929	29.9391	31.0435	30.0439	31.9746	27.5932	29.614	31.0149	27.8002	29.9054	27.1637	29.7715
34.0823	34.3059	32.2098	37.4265	35.4584	36.5915	33.0663	33.2645	32.1897	32.1309	32.9831	31.6366	31.6366	32.8664	32.8583	34.1181	32.055	32.1153	29.6633	29.749	35.3577	30.7339	33.1824	34.2208	31.9956	30.9456	33.0043	31.0008	28.9634	30.1457	27.6167	34.2499	34.5153	34.3738	30.8899	29.9091	31.0626	30.8042	29.827	30.7975	28.2046	29.803	30.8315	25.5442	28.6185	24.1716	28.7188	27.5246	27.1296	27.8562
35.1769	34.1467	35.4731	34.3975	31.2241	31.2241	28.9302	32.1889	34.3498	31.2495	35.2955	35.2676	34.1627	34.2538	35.3362	29.6795	32.1048	32.1048	35.0404	32.8969	27.0622	35.1439	33.1735	38.6812	34.2278	33.1181	31.0424	34.3014	30.0105	30.0105	33.0718	32.2696	33.0724	31.1437	33.1636	34.0578	36.5749	31.9406	29.6996	29.9332	32.0262	32.0262	28.8321	29.2611	26.532	29.9887	27.0893	34.1532	31.9029	29.7441
37.4314	32.6763	29.5871	30.8967	31.7954	35.1622	35.2773	34.101	36.4005	33.9239	32.9704	35.2443	34.0853	34.1112	36.3489	35.0252	32.9638	34.144	32.9651	30.948	30.7239	28.5638	33.1958	32.0215	27.6044	33.0304	32.8732	30.9359	29.864	31.4399	28.2791	32.0339	30.8745	33.1242	31.8062	34.1093	35.2319	34.0845	31.7817	30.6327	29.5885	31.0864	27.0355	26.271	30.473	28.7972	31.0696	27.8701	33.065	34.147
28.7659	35.262	35.262	35.1839	33.0654	31.7137	35.1636	31.8235	36.405	35.4043	36.3813	36.4714	26.8803	30.3875	32.0391	35.125	34.1087	34.1087	32.8932	36.4363	32.9754	34.0227	30.5993	34.0647	32.133	35.1541	30.9243	34.2502	32.9564	32.9564	30.9481	31.1663	34.2677	33.1685	33.137	28.2805	26.9558	30.5108	32.0226	31.9329	34.1949	34.1949	32.0304	34.1408	28.2083	27.0286	28.5999	29.8512	25.5137	27.7178
32.0775	32.1196	31.261	34.3294	33.0988	34.2841	34.0524	33.0379	33.1768	35.3135	35.3135	33.1128	34.3133	32.1685	32.8154	36.4013	34.2857	33.1527	33.2903	36.4865	35.3865	34.2463	34.2867	32.6647	36.2801	37.6082	35.4206	34.4102	36.4289	34.1705	35.3935	33.2225	30.6247	37.4918	36.1207	34.1474	31.82	29.6273	28.4663	34.1854	33.9427	35.8175	30.9693	30.7362	30.7919	27.5073	24.8181	30.7383	31.9121	35.1327
33.1656	28.498	28.498	30.8936	35.3148	35.3148	35.3068	36.286	34.1391	34.0969	33.0409	30.6825	36.005	34.3639	33.3019	30.0584	34.3117	34.3117	34.1211	34.2068	35.4423	33.2238	32.07	32.2584	33.0619	31.9931	34.2915	35.4146	30.9536	31.0843	27.8908	30.0868	35.4783	33.2892	35.2494	34.9155	29.9336	27.4583	27.6921	26.2181	26.2801	28.9446	28.9236	28.8553	32.07	27.9943	30.653	29.6683	31.9626	27.529
33.2892	33.0526	32.1547	35.272	37.5686	34.3487	34.287	33.2902	37.728	37.427	37.427	35.4378	33.1555	29.9544	33.1706	33.0544	32.0279	33.0852	31.2758	31.2758	31.1337	32.1863	31.9808	32.0755	35.3532	33.2205	32.0916	28.9724	26.8028	29.9355	29.143	29.143	31.8049	36.4466	36.4466	34.3415	33.2801	33.8357	27.0894	28.8369	28.3374	28.7198	29.896	27.5016	28.3148	29.911	26.842	28.9503	26.3061	29.9723
35.4119	36.4298	36.4298	33.8666	32.8787	35.2884	33.0444	34.8127	30.4986	38.4735	32.7094	36.1874	33.0181	32.0065	33.2275	34.2478	31.8836	31.8624	35.4947	36.607	28.0276	27.2161	28.5124	28.5102	34.1402	32.2963	34.3704	33.1767	33.9684	30.8329	35.2365	34.2247	32.0694	33.1793	32.9573	33.2592	30.9181	33.0258	30.9274	28.7791	27.1719	31.0372	29.9903	32.0532	28.8367	26.8913	27.7494	28.8932	27.5834	26.3806
33.2219	28.7716	31.3993	33.1403	32.9849	35.3242	36.2922	33.0241	37.424	34.1158	25.0141	26.4298	27.8802	35.0957	27	29.6567	31.4426	25.5107	30.7182	29.6926	30.8685	26.3519	26.3519	30.0618	28.0191	30.0618	33.2189	33.1358	30.122	32.079	30.5707	31.9986	32.9981	33.0819	33.0819	34.9506	31.9197	31.9665	31.6633	35.116	27.6874	29.6715	27.1446	26.2865	28.7259	27.4936	27.4936	34.0245	29.7997	32.0324
28.3652	33.1148	33.1377	33.1377	30.9115	29.9524	31.9032	31.1208	28.8262	30.9932	31.8998	29.5382	34.1935	34.2098	30.9894	30.9894	28.4844	28.3964	31.5135	32.8887	34.1702	28.7172	27.1213	27.1044	29.8758	29.2642	29.2775	26.3632	33.1923	34.2246	33.0829	33.099	31.9491	31.2601	31.9899	30.8668	30.7355	36.2894	26.6142	26.6142	28.4416	33.1648	30.7124	30.6983	31.9428	33.1259	28.743	26.2728	29.7493	33.1308
31.9866	32.8983	33.0912	31.274	30.688	30.4913	29.9648	31.8849	33.0253	37.3111	32.9623	32.9891	30.9267	31.9593	30.7621	30.7811	32.9623	30.9828	30.8692	31.1221	32.2816	32.8669	33.2699	35.2155	32.0344	29.7793	30.1222	27.9791	32.2786	32.1437	29.9958	30.9824	28.6829	29.72	32.7511	34.1539	35.1042	30.9196	31.765	27.02	30.4963	30.3934	31.8161	28.3996	26.7133	29.8	29.4475	28.6668	30.8182	30.8988
29.7181	31.3762	29.5285	27.7364	29.6069	26.9406	28.4692	26.9524	33.573	34.3135	28.5089	30.7688	30.7909	31.4116	34.5445	34.5445	34.1064	24.9105	28.8095	27.5177	29.2717	33.0142	34.1233	31.1072	28.4611	28.3809	31.078	28.8887	28.9868	32.2963	30.0478	34.3151	33.2416	32.1782	34.1902	36.2747	35.1085	30.7994	27.4444	24.2009	28.7795	34.051	32.0292	33.9842	32.9347	30.9243	31.8708	30.7318	30.4522	28.4708
34.1474	36.2895	32.0069	34.1309	34.1746	38.5008	34.0946	31.953	35.2597	31.7889	31.0185	28.3639	33.9328	32.5781	26.8953	30.3164	31.5304	26.1179	29.6364	27.4077	32.334	33.053	36.0439	32.1128	33.0765	28.7025	32.0024	31.3589	34.0689	25.6444	27.856	31.985	34.2118	34.1622	32.1019	30.4623	31.9419	31.8611	29.5601	30.9233	28.4559	39.4906	34.7868	32.8204	32.5544	34.2598	29.8461	29.8461	32.977	35.2269
26.3926	25.6731	28.8403	26.9524	29.125	28.6426	28.5119	25.5119	27.3222	28.6195	35.149	28.7603	30.9013	29.2416	30.7966	30.7966	30.5553	32.9567	28.3044	30.9874	31.5165	32.1148	27.7557	33.1115	33.1696	27.8172	28.6945	28.6945	26.1462	30.9494	35.3511	29.1385	29.9917	35.1551	31.2686	30.3465	32.0103	32.9252	30.0513	35.1256	33.5243	31.7096	34.0742	33.9464	32.7688	30.2662	33.3222	32.349	30.488	32.6936
31.6342	30.8682	32.8811	31.3632	29.058	30.6483	28.0094	30.5725	30.5725	27.4085	29.7604	27.4337	30.5096	23.4554	23.3746	29.4846	30.6848	35.8429	28.4029	29.7076	29.7553	24.3127	28.6537	24.1418	26.632	26.2149	30.9333	29.8561	31.8165	30.9616	34.187	33.1377	30.4847	28.3204	30.4245	29.1962	29.2192	30.8721	31.8909	31.6437	33.9403	35.0997	32.6683	31.5597	29.7247	34.9086	37.2115	37.2222	33.4153	30.31
30.1707	26.0313	29.4475	22.5262	24.6426	24.7233	24.1033	30.3471	30.7622	26.9664	26.0565	27.3542	26.0357	24.7489	28.4658	32.9803	27.5329	25.3847	26.409	26.555	28.8138	28.3551	30.7923	29.6599	29.7244	31.5354	30.9969	29.9335	30.0504	29.9534	34.2246	33.184	32.1021	31.0845	32.0534	32.0069	35.1502	34.2346	32.8639	32.7669	32.9993	31.9125	30.7224	31.8746	34.1539	28.668	30.6257	27.4965	28.6583	27.0218
25.506	28.6353	28.5831	31.1969	29.3547	31.7956	28.2044	27.6486	27.6486	24.0696	24.1742	29.9549	26.4021	29.5615	30.7534	25.9898	27.4715	22.7904	28.6686	29.8034	29.708	27.9254	24.2106	28.7432	32.2343	33.1001	34.1742	35.0121	29.9737	31.8348	29.6821	33.8469	32.6187	32.9258	29.8061	28.3216	35.2544	32.9145	35.1866	31.7213	30.8825	28.5207	33.0063	29.1468	32.1391	32.5956	34.142	35.1094	32.9872	35.2095
31.874	31.544	26.9218	23.321	23.9785	25.4752	24.1373	31.5698	28.5527	24.1989	22.6685	26.876	27.655	29.592	26.1469	32.6457	30.4204	29.0336	24.8626	28.6833	33.0257	34.0987	29.7655	34.145	30.5257	26.3172	32.8924	31.0818	31.0818	33.1792	34.2496	32.2044	35.2311	33.0859	34.3203	31.4527	32.0876	31.814	33.9078	30.8164	32.5579	30.4418	27.4534	31.8775	28.5578	29.7393	31.981	31.9234	33.041	36.3873
24.0716	26.0722	29.7633	26.2169	33.9229	28.2341	27.3846	26.0296	30.7017	30.6634	28.2322	33.71	31.8142	34.3377	34.2674	24.2416	24.8105	26.2264	32.7422	24.9878	29.292	25.4607	27.0999	28.7099	28.5548	22.8488	27.5398	30.8875	34.1929	34.1929	33.8795	26.9172	26.9177	28.4884	30.8197	30.6515	31.9044	29.0829	31.7414	35.0642	32.8823	31.6947	33.0466	32.0406	33.3134	33.3134	32.5203	35.0037	34.7836	33.4565
26.8071	24.1539	26.9309	30.4951	26.4831	27.3241	29.4198	39.0271	28.2883	27.2104	27.2276	30.3914	27.5051	27.5051	29.569	27.0348	23.2443	27.8176	27.7753	27.5295	26.2535	27.6994	26.9843	28.8701	32.789	29.674	28.3792	31.0635	31.0852	33.0228	32.7393	32.9403	35.1682	30.3399	31.2368	31.7138	31.7729	30.6259	34.8094	31.2494	29.4499	29.6658	28.2769	27.6664	36.2153	28.3103	28.3103	29.8454	25.6877	29.1177
24.7829	29.6173	31.2404	31.8035	26.7996	28.5287	28.4414	30.6939	26.352	26.352	28.6381	24.7116	26.1114	30.8847	29.707	27.4603	30.8986	34.3085	28.7422	26.642	26.6386	25.4864	26.2849	30.5446	28.6897	28.8301	29.8531	30.0207	32.9487	28.2036	29.7663	31.9248	35.3256	35.3256	28.2189	30.7645	28.2025	34.778	35.969	31.2508	32.9166	34.0406	31.9223	28.2771	37.9321	30.8016	30.6962	28.3163	28.2512	29.3138
28.5928	35.0005	29.661	29.7207	33.0835	27.5081	28.6015	29.6774	28.2478	31.3701	27.3143	27.3232	36.1268	36.1268	27.4003	31.4621	27.7216	29.0144	28.9797	28.8546	26.2677	21.5199	25.461	26.0076	24.5042	28.8154	26.7796	24.4814	36.2574	34.0832	33.0731	32.5517	39.6741	30.883	31.7966	34.2767	28.6443	28.6443	27.2723	27.6572	25.5513	26.3857	22.671	27.7485	30.7893	30.7588	30.5296	28.1814	27.3328	31.8166
32.8086	32.6156	25.9516	26.7458	28.9106	31.5596	29.7183	29.1687	21.9003	29.3891	28.6059	23.4093	25.6297	28.5153	26.0754	29.7312	27.4075	26.5447	30.904	34.2981	32.9531	28.7609	30.8717	38.6139	26.6884	25.4618	26.322	24.422	26.1684	25.4368	29.8716	24.2037	29.4306	26.4003	34.2356	30.8734	29.8862	30.8232	31.8203	31.7166	28.5845	30.5012	27.6975	33.5832	31.3149	24.1144	29.498	26.2007	24.847	31.9119
28.5846	28.5315	31.5726	31.5138	31.4982	34.7142	29.7422	29.7603	31.7019	28.12	27.625	33.861	28.4641	27.7942	27.7942	31.7018	26.9649	32.9821	26.7137	30.9724	24.6142	31.9994	27.6285	33.0081	31.4967	26.6296	26.6296	26.2786	29.895	33.2463	25.5645	26.7114	34.2426	29.3278	32.1463	28.5301	29.3187	30.3613	30.3613	30.6095	28.26	28.5072	35.2939	29.277	28.8374	27.7721	22.7096	32.0992	30.8651	31.8527
37.2897	29.477	34.0006	37.2451	33.7037	30.3009	28.974	31.1176	34.6411	32.3928	28.9188	29.3081	24.7369	31.6893	21.168	23.9425	32.5588	31.3329	31.3329	26.1027	27.6613	27.4183	30.8532	30.6222	31.7871	27.3945	28.5833	29.9791	28.405	28.4037	28.4297	28.4583	29.2267	33.1526	30.8722	31.9396	33.1008	28.5114	27.08	27.6929	26.1572	36.4807	33.1332	25.6841	34.2119	35.274	31.7481	29.0333	26.2406	30.608
30.6555	29.3849	29.3849	37.2114	24.1543	27.4633	24.8653	28.7286	30.799	31.7436	26.0748	26.314	26.9473	32.5868	32.5868	30.511	27.7359	32.8399	33.9664	33.0029	28.6942	35.3457	25.5215	26.6526	30.6362	28.8368	28.8368	26.6443	31.0212	29.8143	26.4456	28.5298	27.2084	27.1618	33.6168	33.5534	34.0481	27.4747	27.4747	34.1792	30.6402	30.8627	28.6842	25.3438	25.3633	23.3979	24.8914	28.3945	30.884	29.0557
28.5922	31.8713	33	31.7794	30.3393	27.4143	26.1409	26.9823	28.7331	29.7331	26.9367	30.6172	27.2521	30.4818	26.2523	30.4065	28.5161	26.9517	30.7305	24.4275	22.7731	20.0062	24.5292	26.6295	25.3989	26.5701	24.9517	30.9516	27.4106	27.0806	24.8027	24.8027	27.4753	30.7573	29.6196	31.0085	33.1868	36.2371	34.0807	35.1587	32.0638	28.9846	33.8495	33.8495	33.3825	32.8707	29.0509	29.4731	31.9036	28.623
[truncated: 206 more columns]

## Sheet: Map_NP5
28.1805	32.2637	23.0052	32.3235	36.0045	33.7067	29.3568	34.331	28.1229	28.1229	38.9399	38.2293	40.5605	44.8853	40.6413	44.3012	39.1369	36.6323	37.2824	42.0485	36.6081	34.0427	40.6077	33.7079	33.779	30.8234	31.539	32.4127	31.4986	29.377	23.2911	32.4965	35.5013	40.0321	38.7721	34.7039	45.2963	39.1504	38.2606	38.3435	34.9722	31.9725	50.4285	54.5891	51.8899	43.7546	44.2754	52.9271	55.5846	53.7377
33.0107	40.9223	40.8644	39.0055	32.3252	32.3252	29.9443	33.3288	34.9708	37.4653	38.1245	38.1614	38.8811	33.6751	31.2945	30.1713	29.9981	28.5656	30.8985	34.3019	29.6952	30.3257	27.6029	34.5303	36.9277	NaN	28.6269	30.9101	36.6408	36.6442	33.4254	27.1248	23.2771	36.3461	36.2422	31.8148	32.3209	39.2175	34.4322	37.4069	30.845	36.5221	37.8583	38.596	42.2148	38.8025	41.1469	45.9439	41.1894	41.1894
30.5713	29.324	36.5957	35.6709	39.1652	41.4949	39.0727	32.2097	38.311	38.311	31.2299	31.3019	34.4143	34.0527	31.5793	35.6749	36.7557	32.1364	32.7228	36.772	32.7648	32.7648	34.6421	32.9813	28.3245	27.7875	25.6027	29.624	27.3125	31.1042	31.9767	41.0108	32.608	36.3895	32.694	33.0809	35.3594	37.7406	39.0435	35.0958	34.5966	38.2792	38.2673	42.1922	41.292	40.9212	40.5734	39.0637	55.5478	54.5114
26.0147	28.866	28.866	26.1512	21.2292	27.6235	32.2013	33.9337	31.0404	33.9383	28.4784	29.2644	26.0661	21.1867	32.1726	26.1709	33.5854	33.5854	35.1229	41.9579	36.1154	29.3578	35.9485	30.7531	24.3302	26.5745	30.6187	33.923	27.1446	27.8328	30.3254	33.9436	34.5386	24.0549	26.2725	27.7267	29.4006	40.8491	40.8491	40.6051	40.611	33.6264	33.5652	42.0671	35.5455	33.2897	30.9832	46.5919	43.7353	49.6916
31.0421	29.7541	24.3972	22.744	27.0088	27.8826	32.3139	31.0492	39.1321	34.7358	34.5724	33.8254	30.5772	28.2216	32.1625	32.0649	32.8313	38.3949	37.4906	29.2655	28.743	32.8282	31.3355	29.7708	35.3855	34.5583	31.5836	31.3879	24.476	34.8081	35.6543	36.2791	33.1728	34.7001	35.4503	34.7461	32.4328	34.6828	29.211	38.3341	29.3465	27.4596	34.3341	29.1613	36.4616	25.4836	25.4836	27.8461	47.195	38.9276
37.5165	31.0303	31.0303	33.2633	30.6743	32.483	29.5326	31.4492	33.6843	40.0335	31.3689	33.9162	35.4751	39.1707	37.6166	34.5975	27.0573	30.4151	29.781	24.8022	30.9115	29.2556	27.2133	31.2086	36.7822	35.3581	33.7289	33.0304	30.2639	30.2639	35.9891	39.5327	39.4007	34.848	34.4738	46.3329	35.5103	29.0081	33.8863	34.2757	30.2709	35.6777	28.4538	29.0742	41.1379	41.2818	33.2672	34.4001	34.2308	34.954
22.8117	29.6156	28.8941	24.0257	30.8626	30.2999	26.2937	30.3713	29.5413	31.741	34.54	34.0853	35.5595	35.7691	34.1649	34.952	31.8592	29.9809	34.491	27.087	28.8608	33.1424	30.8344	30.5374	32.1467	34.5645	28.3633	27.7631	30.0209	38.2548	34.5406	37.4377	31.5239	38.3237	38.3237	38.0452	43.854	34.4703	30.9458	36.6525	30.3136	24.3714	NaN	33.5641	34.979	40.6457	43.7872	46.0912	45.2664	41.3971
25.0965	31.5786	31.5786	33.263	30.9569	27.743	22.6191	35.3211	33.8896	33.9589	38.7381	30.1262	36.6562	31.7566	36.9166	31.1406	32.483	31.6204	32.9065	33.516	33.7588	32.2855	33.7032	35.2539	40.7696	36.9799	34.6037	31.7635	33.978	31.0455	34.1087	32.5983	33.9512	32.9405	35.5867	32.4943	30.0008	28.1825	40.4449	35.8624	32.516	29.0888	29.0888	38.7225	25.5921	23.2264	40.3685	40.3685	38.3184	38.3035
25.1723	35.4664	34.6735	31.4307	24.1954	NaN	NaN	25.161	29.665	30.5172	27.2309	21.7132	28.1157	30.933	36.008	36.99	32.0682	32.5818	34.1119	34.7103	34.5259	35.3592	35.3592	32.3268	34.6008	25.5465	32.4246	30.2493	28.7229	28.0731	32.5828	30.1879	35.1704	34.5854	41.1714	36.144	37.0215	33.6787	40.3365	30.1535	32.0778	25.5414	36.5319	35.8334	31.1599	31.0611	31.0611	38.2787	35.2249	18.7999
25.6695	36.7526	27.7567	29.8327	22.8024	26.4442	30.0634	27.3724	32.406	25.6514	38.6736	36.2202	37.9233	40.6843	44.5029	44.5029	36.381	33.3788	30.1291	31.7025	33.9313	32.2216	35.408	35.4894	29.9713	31.5358	30.921	30.921	22.6152	24.8543	33.0576	30.5301	27.085	30.5901	31.5624	28.2251	36.869	31.0714	35.7442	35.7442	33.5349	28.7346	30.2135	22.801	35.8207	44.7367	36.6163	34.3364	31.4646	36.776
26.0239	44.0189	33.0264	18.7831	31.3345	27.714	31.048	31.0512	23.5606	32.6952	32.6539	31.8948	34.2505	39.5654	44.3216	40.1343	37.0684	37.2046	36.3595	30.7691	36.2098	38.6662	38.6692	32.3337	33.2146	30.7795	32.5303	34.8394	32.5147	30.9871	30.0172	33.1082	30.8018	25.4112	25.4019	25.9694	27.5101	23.5871	26.4929	28.7352	26.9219	29.196	26.9646	31.2377	38.1229	32.6531	39.5166	37.3373	37.9479	42.7378
29.2046	30.2387	25.8446	24.6449	29.0983	22.1773	29.296	25.6321	29.392	31.7135	31.8808	34.1531	31.882	31.9583	32.7866	32.7866	37.0299	40.8246	38.6599	34.1514	34.8247	24.9441	29.3739	36.7508	33.8895	29.3441	33.8308	33.8308	34.0566	31.7071	28.5608	23.8876	23.4339	22.139	19.7922	29.3075	28.3036	33.5612	28.8046	28.8046	27.6447	27.0912	28.7626	32.8943	29.7714	33.6767	30.3748	40.4764	38.3473	28.0452
32.3464	30.2587	34.1689	35.7946	29.6843	36.6004	29.1849	29.1849	27.1793	22.1836	25.221	40.6215	30.5602	35.4094	35.0081	38.818	28.6592	33.4316	35.6494	36.3504	29.4721	34.4859	34.9327	34.3947	29.0651	31.6185	25.6274	35.3083	28.7503	28.6661	30.8385	29.3422	39.3701	35.6116	29.3217	24.2238	NaN	26.6441	27.7137	28.159	28.209	31.0927	28.7125	28.7051	32.8058	32.7453	35.8563	43.2898	35.8598	35.8069
29.0056	30.9628	29.4918	36.6136	38.3934	39.2166	26.1304	31.7172	33.9703	33.1446	30.246	31.6649	27.4218	27.3948	31.0969	32.7094	37.4328	23.9365	22.1237	31.6136	31.6361	36.3781	29.9661	32.3807	35.2074	23.8393	29.2744	29.2744	31.5636	25.6075	29.4073	33.0151	30.945	27.0335	35.2663	28.9347	28.9347	28.1636	23.373	31.1779	31.115	31.03	28.788	29.3581	38.9202	39.0488	36.3365	38.6521	38.6521	43.5243
35.3877	29.149	30.257	30.8669	35.8698	38.8356	23.5548	22.02	31.5598	30.1607	25.4516	30.8516	30.9104	27.1866	20.8661	33.2488	34.3826	30.7171	24.42	27.1935	27.1935	30.9296	31.8334	33.9653	30.2021	27.9147	29.5044	30.9213	26.4584	30.9804	29.3676	31.6958	34.5089	34.5193	32.1483	35.1465	35.0489	32.8765	36.651	37.4428	38.6928	30.2894	25.7749	39.2938	39.2938	36.5957	32.5901	31.5613	34.9145	35.5822
43.9378	39.0974	36.0714	32.6763	34.3478	24.1954	24.1112	32.1498	23.1561	26.0482	32.3279	26.2691	25.5339	31.4719	29.4995	24.8858	27.8584	27.1851	26.058	30.6199	24.645	25.0031	27.2399	25.6524	24.3694	34.0969	39.9492	NaN	28.744	32.5193	36.2732	26.6644	23.8163	24.3579	23.6971	29.825	29.825	32.74	32.0202	28.0714	34.3369	29.7383	30.7541	37.5944	32.9973	31.391	36.8982	39.2317	27.027	30.3698
40.6257	39.259	34.097	39.9828	39.6555	34.3775	32.171	26.8069	26.8069	27.039	19.9364	25.4801	21.5416	21.4581	24.8528	30.1649	32.3884	37.5406	35.8775	35.7946	35.7946	30.9183	27.0375	26.8283	26.8283	31.0605	33.0873	28.7915	30.1534	31.6605	30.0746	31.6223	31.6223	32.9779	31.1445	26.5067	27.0606	32.9646	24.4834	34.095	32.0549	28.122	32.7435	36.7904	36.7904	39.287	36.9452	30.4294	31.4487	26.607
29.3582	35.0253	34.9919	25.2717	35.3444	33.8727	29.1682	22.0543	27.0795	23.751	26.9071	26.3916	27.899	27.899	22.4691	34.2026	NaN	29.1373	26.1339	27.8055	32.8866	31.9963	NaN	24.6717	32.2053	32.4659	27.2601	23.4405	25.1309	24.351	24.404	28.867	28.3203	32.2181	35.0544	27.6623	26.5283	23.5202	29.4024	22.96	29.3664	33.4775	31.3906	36.9682	36.0995	35.527	30.079	39.0052	35.2906	36.7538
31.6892	37.1466	38.152	40.429	23.2491	26.7872	33.4607	28.991	28.991	32.465	30.1578	25.484	28.6237	28.7167	27.1935	21.1999	25.0438	24.9933	23.1784	26.1987	26.1987	27.6024	30.7736	24.8479	27.8759	24.3223	24.3373	27.1109	30.9422	23.9702	32.69	29.4299	31.6074	33.9711	24.9963	26.1323	29.1376	27.6677	34.402	25.9685	29.0243	27.0407	34.3693	29.1667	29.1873	31.7608	30.895	23.2978	33.14	40.2611
37.592	33.8217	37.1436	37.2045	38.0925	39.0487	27.7013	30.9503	41.7738	41.7738	21.7206	29.349	25.51	30.2194	28.7393	28.7134	22.6964	26.0575	28.5524	30.0974	37.8222	18.6563	20.9772	28.5419	29.4936	29.4936	26.5828	25.6511	26.4736	24.9329	21.7651	28.4048	27.7776	25.9306	29.1197	30.6405	23.6518	23.6518	27.6395	26.4562	27.3875	25.8027	29.8266	35.1271	34.6688	34.0125	35.4617	40.3163	39.7754	39.7754
42.2504	36.9648	36.9648	40.6192	34.256	41.3067	36.8093	31.5697	28.3979	27.0431	24.8077	29.2903	31.6666	31.1506	31.1305	29.4543	23.6421	25.7555	27.1939	30.3037	28.0504	35.7236	25.0626	22.1956	21.2808	24.3292	27.3376	24.3205	17.8945	27.1536	25.7929	22.134	23.1708	27.6469	27.6792	26.929	23.7001	19.9086	25.4634	22.6933	28.3599	33.8033	31.6462	30.1947	36.1297	33.8431	32.4313	30.8084	36.8141	44.3086
45.329	49.7904	35.172	36.9523	30.5823	30.0889	36.5772	39.5973	33.1356	27.0392	27.0942	31.1085	30.1774	30.1774	29.6911	28.8642	17.5096	22.9718	27.4315	23.4684	28.6803	23.3661	27.3987	NaN	NaN	NaN	27.2932	29.3582	28.5086	27.9457	21.1676	32.3774	29.2761	28.3826	28.3252	27.8333	38.7603	38.7603	32.2771	30.6655	26.6732	32.1305	29.3047	33.7552	29.3115	30.1524	24.9041	27.9609	33.2095	33.2095
31.9033	51.2747	48.8933	47.3099	29.8892	34.913	34.913	37.4675	36.8583	26.5299	29.1992	25.5102	24.9689	31.7568	33.239	31.733	21.6029	30.8747	29.4361	28.6898	21.6705	32.9501	24.967	25.0149	21.9085	23.6797	23.5927	36.0103	30.9413	28.0658	19.4242	30.0255	34.4986	25.498	20.3795	32.8258	29.2433	36.124	37.5229	35.3613	33.5658	30.894	29.3009	28.5792	35.95	35.2586	33.0966	29.3694	27.2062	35.7112
38.9349	27.2108	27.2108	51.285	35.8763	37.5799	35.6663	23.1706	27.092	36.1458	34.7215	30.2018	26.6007	32.3435	26.3257	30.9784	25.9104	29.5212	28.0077	25.7058	24.8352	28.7699	25.1125	25.1965	34.4349	27.9826	33.8765	27.6719	37.1231	NaN	29.262	29.9705	28.1927	28.3168	24.8473	29.0077	34.5007	30.0449	30.6794	29.8676	31.3526	28.1837	37.534	36.5526	30.8366	26.9599	32.4002	30.306	42.9608	39.0672
40.1572	55.9566	31.5534	36.8475	42.1743	25.9319	25.9319	35.8268	22.2314	36.0469	41.2267	35.2291	33.1523	30.2395	31.7514	28.4625	29.4298	28.452	26.9204	30.8336	27.8053	30.0111	23.8673	28.6322	35.5282	30.8875	30.7794	34.6505	38.531	28.61	30.9648	32.2028	32.2985	31.5354	36.0979	36.0757	37.4128	34.4048	35.7011	38.3497	34.3505	35.2071	32.8286	37.5014	35.1572	27.6745	32.396	36.1428	40.8633	38.4653
42.1245	46.3734	46.3734	41.6159	40.3062	44.9157	41.3439	34.2755	39.8732	38.7802	33.1883	41.6373	30.9527	22.9768	32.2469	27.0303	27.7918	34.7423	28.7188	26.573	31.6971	33.9867	32.6315	31.6791	30.1604	30.1635	30.9719	33.2122	33.8847	30.3089	30.7194	34.8134	31.515	40.0828	34.6482	32.9019	39.1649	32.1641	34.3608	31.6355	35.6723	32.0543	39.2808	31.4364	32.8311	35.0726	36.2711	31.0164	25.8977	36.038
39.5797	38.2819	38.2254	38.2254	38.2266	41.3872	39.7591	41.2661	36.0808	37.4751	28.7713	32.8296	27.0734	34.6936	35.5284	30.3127	31.7901	30.8951	29.3316	23.2437	27.9309	27.7133	25.505	31.5665	36.6996	33.354	30.4022	30.4022	32.5567	31.687	30.7908	28.9572	32.3539	32.3639	34.0368	28.2863	33.0253	33.6275	32.6313	34.1925	29.2569	33.5185	39.8948	29.7981	30.6652	24.8694	30.7564	27.5916	25.4542	35.3587
43.7822	40.6632	44.1489	47.3545	35.9103	44.9374	38.1112	44.1869	36.916	37.0696	34.5339	34.5339	33.8654	29.973	30.0834	38.0097	30.9573	27.9022	37.8734	42.6264	28.8321	41.1161	27.2009	27.2009	31.7665	30.8891	32.4395	31.9171	33.2283	31.8428	36.5754	31.088	31.0077	37.6083	37.7439	38.4509	39.1238	42.7791	37.4381	37.3746	38.9176	31.2538	35.147	34.4158	36.7129	37.5847	35.8984	35.8984	34.4332	39.1174
52.2614	41.0294	46.0021	37.1864	40.4453	35.2884	39.1708	36.7171	29.9206	31.1078	29.4118	35.2875	33.8409	30.8668	33.9555	29.3417	32.5495	31.8382	33.9733	29.5401	28.8695	25.594	30.2663	23.4919	28.8439	27.8649	32.6057	36.3333	31.9659	29.3989	39.0563	39.0563	27.756	28.3977	32.5088	40.8233	39.3122	38.0588	35.8224	34.8296	34.3254	28.1651	29.1637	33.0198	29.2164	30.4715	24.2862	25.314	32.8222	34.2194
37.885	38.7953	42.0265	45.9479	47.5082	40.4039	38.7955	38.1396	23.5177	36.5801	32.7734	32.7734	36.218	31.528	34.7244	31.5145	30.835	36.0014	40.4416	26.1785	37.8334	31.9808	30.6511	25.277	38.4595	40.6737	36.7348	36.556	35.6256	30.8498	32.4571	39.912	44.1518	40.8922	40.0271	40.0288	40.8969	34.5672	38.0687	40.566	40.4614	45.0991	38.1171	38.2051	35.5747	35.0662	31.9642	37.3344	38.8056	36.7827
49.6267	40.1668	37.7976	33.6016	31.9642	41.3131	39.9367	39.9367	42.7542	35.9609	28.7154	32.8665	42.1673	30.6843	31.9358	32.6011	36.8228	39.9794	37.7804	37.7804	36.1498	35.4145	34.6806	33.0664	37.6542	41.4376	33.1532	44.1579	38.6889	47.4538	41.0665	41.0665	47.1703	45.7561	40.0811	39.2058	35.6453	40.6748	47.5712	37.2266	38.2088	35.1189	41.4496	33.2376	30.8154	32.146	36.5876	30.2822	40.4854	35.198
30.0956	47.5115	41.2063	36.0173	37.1529	38.1199	45.1073	43.701	39.1511	43.627	45.1553	42.3333	46.1281	38.4664	39.9095	45.0271	29.8208	39.9672	27.6546	42.6266	40.9692	43.7425	43.2477	35.1021	35.1021	30.9857	36.7874	38.444	42.4026	33.9718	42.9095	40.7073	39.0577	40.4075	42.2476	47.637	47.637	43.7403	41.1342	39.6619	42.9808	38.2298	29.6773	27.8994	34.2906	39.823	36.7514	26.9856	26.9856	34.9557
40.8337	34.7669	41.9274	43.3865	40.0086	43.5398	42.1759	42.1759	42.9492	43.2056	43.8106	43.8111	42.2163	39.2702	37.7874	48.4461	48.4461	50.042	43.243	43.1409	48.3585	52.4709	44.5364	23.1508	46.877	37.4592	44.5475	48.8028	48.8028	52.4398	32.135	54.639	54.8261	57.2401	45.0418	61.7516	32.7441	32.7441	56.954	27.6223	46.6294	46.6839	38.972	34.1712	46.1007	37.4628	36.6499	30.7954	34.9257	31.6132
42.1958	42.7794	36.5056	37.0441	40.5139	44.5714	42.2587	50.2375	43.8454	52.3951	34.4062	40.8493	40.8493	46.1423	49.9606	49.7694	50.8338	49.4565	46.1485	47.4054	39.8175	49.811	46.2662	54.991	54.991	57.5014	53.5923	58.5063	43.8176	59.6357	62.9763	62.2105	58.606	56.8572	54.7451	56.949	53.156	55.1604	55.5174	40.0795	35.1776	36.5398	34.1297	44.3704	33.1192	27.1589	34.9507	27.2441	36.4673	21.3158
48.5028	38.2207	40.3246	45.3334	45.3334	46.7543	49.6423	58.3003	38.2571	39.1065	43.8611	39.3302	46.163	46.163	43.102	55.9108	54.7496	47.0876	55.9709	63.035	61.7211	50.6604	44.685	47.8362	51.5151	65.3903	49.4205	63.307	63.3317	41.8498	66.6859	53.7794	57.7606	42.8843	41.1678	57.5419	55.3181	55.3181	45.5895	48.9058	45.6374	49.7091	49.9478	40.1646	37.0546	39.4038	34.7938	34.3244	32.4978	33.2192
52.458	45.2651	34.9917	48.1127	42.3019	46.2751	22.2448	37.8027	41.0891	42.7062	43.0737	40.8804	40.8804	49.9577	53.8325	47.546	46.5556	34.578	52.3688	47.7756	49.2288	45.4323	55.4868	50.1395	50.1395	59.6579	34.7084	64.5846	64.6176	65.7162	64.3647	64.4683	64.5347	65.6498	64.4252	60.0712	60.0712	62.9902	58.0001	59.7599	51.9823	40.0564	59.4062	48.345	54.3512	54.3512	41.272	42.0839	36.3044	21.2136
43.7476	38.5252	29.9457	46.3387	45.5707	44.4382	41.42	41.4865	42.3433	46.3059	49.8407	48.3676	49.2022	53.3957	50.4218	53.1211	53.2627	53.2627	54.5899	43.0339	41.3904	59.4509	61.8027	60.7627	28.5232	32.3609	62.1265	38.3298	63.2599	54.8787	64.5684	57.7644	33.5314	65.6198	69.3374	40.9097	47.916	24.4018	22.8302	29.0788	43.243	43.243	40.5229	50.3418	39.4858	37.6798	28.1648	36.5564	35.8587	37.3797
30.813	45.3626	43.2656	45.3918	44.39	38.4907	44.4655	42.2151	40.6978	45.3877	47.8407	47.2007	50.9319	46.9386	51.1636	54.9455	47.1653	43.1597	47.183	47.8077	44.521	47.1358	46.1045	55.2767	63.0575	60.6818	58.032	52.3523	30.7424	66.959	62.0939	66.9688	69.2571	26.4951	66.8366	30.3787	66.6385	70.3179	27.1556	59.4887	56.8821	50.4663	43.1796	35.0495	39.2536	39.2536	27.7248	31.4186	33.7764	31.4685
44.6981	43.3743	43.3743	45.1613	46.5647	46.5915	44.8419	43.4499	49.0191	48.289	55.101	51.9211	56.2837	57.0958	57.5759	57.4201	43.9374	53.2408	58.4561	60.5658	53.0891	53.1792	41.6249	59.6753	61.2996	63.0648	63.0648	59.1392	57.8136	54.5928	60.1125	64.2504	31.4637	67.9838	66.5358	57.1876	60.9721	55.3079	43.4123	52.2151	49.016	49.016	56.9831	54.654	42.2718	62.6973	50.5153	32.2144	38.3486	38.8878
32.7789	45.2032	41.8274	38.7894	38.1091	38.7547	38.0746	43.4036	50.0192	55.0202	55.0202	49.664	52.4118	54.7123	57.3872	51.9978	59.7463	58.4812	58.2395	50.9739	55.7657	58.3437	55.9239	58.2455	56.2557	63.2526	67.8003	55.1743	64.3155	48.7186	51.3344	68.9455	62.2634	52.112	33.1731	32.0148	37.0162	49.3783	53.0112	35.342	59.8696	66.6384	66.6384	50.6664	61.655	52.7979	59.3321	33.3742	39.289	34.62
31.1357	30.8506	30.8506	46.1451	42.7038	43.2494	42.4768	43.5095	50.195	47.2577	47.1215	52.1905	52.2767	49.6269	48.91	42.8004	55.0298	55.0298	61.8339	62.9918	63.033	65.5652	64.1605	41.4495	64.4264	58.9335	58.9335	57.1103	61.0538	29.3375	26.7869	30.8684	32.7203	NaN	NaN	63.7442	31.962	33.9042	33.9042	58.2908	51.0647	45.2751	56.8388	44.5252	59.1525	48.8708	56.7685	55.4576	39.3428	38.4842
32.0055	34.8443	43.0215	42.4827	38.3709	40.6196	41.4701	43.7674	50.8822	50.3824	50.4019	56.1765	55.9821	58.4159	53.5079	51.0644	31.7148	63.293	63.1336	61.8812	60.662	65.3564	65.3564	64.395	65.6581	66.9397	58.6314	64.1657	22.7113	53.5423	77.2676	31.284	33.2078	24.6251	NaN	27.0398	29.1516	39.3492	44.9061	51.8472	53.6338	45.6877	49.8398	44.0205	42.3835	47.0582	47.0582	36.4332	32.6304	42.7028
31.8051	45.538	45.538	40.9735	40.1759	45.7416	45.5503	53.8278	55.2781	53.5503	51.2369	52.1015	54.6911	58.4495	62.2171	61.9246	59.983	65.1935	66.6682	61.7809	59.9163	63.9055	65.3196	70.6845	71.8266	68.1042	68.1042	74.1129	73.9062	63.4471	32.1171	65.3988	69.178	30.9167	37.5484	33.575	29.2374	30.8224	41.8904	46.083	50.4437	50.5749	38.13	44.7774	36.0164	38.3428	36.4948	39.4122	39.1122	42.8185
41.1301	47.8812	47.5739	43.3813	48.132	46.4257	52.5835	52.2923	59.8366	60.9132	59.7074	62.1284	61.7634	48.5821	54.3694	59.4512	63.1672	65.8115	61.8188	59.835	66.8595	71.5777	71.5777	69.3342	66.6227	70.3391	68.0746	68.0873	60.5954	NaN	24.8437	64.3174	56.0261	24.926	42.7967	44.4703	33.2935	46.3679	54.3219	47.2608	49.8308	38.222	46.702	46.702	37.6751	37.7653	31.4915	41.9925	42.0676	33.3509
40.0805	45.396	47.6454	42.2482	44.0385	50.9601	46.2395	53.4005	49.4979	59.6344	57.4911	55.8486	56.1282	65.4631	56.77	56.77	64.7015	62.0619	60.8017	60.7756	59.2397	66.9629	65.6651	65.0965	69.418	65.5867	61.2694	61.2694	66.7738	66.708	30.0636	61.717	66.6754	53.7288	34.7023	35.404	45.0639	40.2744	49.7483	58.0122	52.8525	32.0843	51.4398	46.6926	51.2625	27.1015	49.9082	44.4472	42.894	40.7614
46.4496	51.2992	48.9201	50.8823	57.4655	60.9098	59.8745	59.8745	64.5918	58.014	59.5524	62.9468	66.9285	66.8087	63.4999	54.1108	60.7795	64.4706	68.0251	69.2059	65.3583	61.1223	64.3634	37.4565	44.7951	64.3589	63.2206	61.8065	59.0646	44.7401	33.025	33.025	46.2929	47.9683	42.1418	41.408	47.2772	40.2839	45.4972	49.4915	42.499	55.001	53.6944	56.791	52.73	41.7087	50.1579	50.1579	50.1858	34.5685
37.8522	48.1392	51.5065	52.562	45.1565	60.8904	60.8005	NaN	63.6364	63.6588	67.1273	66.0274	67.0545	69.3043	60.4054	65.8635	69.3728	69.3989	65.6778	69.3099	64.5466	69.2902	69.1208	53.8227	57.278	67.6792	66.6105	66.6105	63.9924	62.6651	61.7707	63.1304	40.0162	36.438	30.766	33.2627	29.3695	43.923	33.8337	33.4783	35.4855	49.6397	34.6395	39.9572	58.1252	43.5314	46.5794	41.1735	37.1188	38.6925
45.5568	44.7229	42.3102	41.8922	48.6939	48.8276	46.5928	61.9113	61.9113	63.4717	61.9506	67.0396	64.726	70.2621	70.4462	73.3012	71.0979	58.1796	61.1117	63.0236	63.0236	57.7145	53.7338	54.6381	60.0364	65.3361	51.9944	66.6821	60.3365	75.2351	71.5513	25.089	33.3334	31.4556	31.7311	30.8742	27.094	30.9235	37.2545	37.9201	30.5887	43.9675	38.2931	29.6976	48.7763	51.5301	51.4466	51.4466	45.0754	42.7617
41.6135	42.4253	42.5346	36.9085	40.9847	48.4543	53.7323	58.5336	54.2468	35.7482	56.8702	63.5115	64.5575	66.8881	64.6419	65.7584	56.5081	61.2259	62.6268	63.4996	63.1632	61.7454	61.79	53.7814	63.4195	56.5022	64.1325	64.1325	55.4013	73.94	29.8754	37.6408	73.6794	31.694	38.2757	40.5528	34.1194	43.302	39.0766	48.8118	51.2171	50.4074	52.1017	33.2938	40.0549	45.2928	39.4353	43.4866	44.1245	44.8169
44.5246	42.3537	45.2563	NaN	51.4364	26.6836	54.6619	66.61	66.61	62.1691	67.8474	65.7711	58.7796	69.3787	68.2251	65.7607	63.4662	60.2561	57.1513	53.639	53.639	51.5091	62.6111	54.5922	63.7757	57.8552	57.1661	59.2307	54.5469	62.4293	25.5174	27.2615	27.2615	33.4015	39.0511	50.267	49.7658	47.9437	43.3645	42.7637	51.9068	51.3038	51.3111	37.4995	37.4995	48.2596	42.7384	45.8228	45.7736	24.3165
32.2884	41.5459	46.1732	53.4854	49.6829	57.2065	57.1497	46.2071	51.7386	60.7821	66.3771	65.7616	59.8299	43.6028	64.4368	38.1506	45.26	33.5166	67.8212	52.8049	55.4233	52.2222	43.4362	49.5344	51.1991	62.6025	57.0436	60.8918	65.1428	65.4682	58.5993	33.682	33.6133	63.7867	27.2053	36.0981	34.051	31.0464	41.5731	35.9645	36.7964	61.6353	47.2909	55.3048	36.4964	41.937	48.2481	57.9789	42.7692	32.3346
39.2202	35.1287	36.7983	37.9673	51.5123	51.5123	40.2145	56.8411	52.6189	55.5261	NaN	67.8617	63.0249	66.9	49.9428	70.3352	33.7881	51.3917	47.0378	42.7116	59.3308	58.3639	59.9093	59.7855	56.967	59.4768	61.7169	64.1645	41.9791	41.9791	73.6797	35.0604	70.192	29.93	37.5751	37.6267	33.3888	36.6049	35.3414	54.2454	39.8353	32.7472	36.5071	43.5001	43.5001	43.666	32.9655	34.2924	34.3287	43.4787
28.1432	33.3829	30.4471	33.2995	29.7234	54.6004	50.5915	43.094	52.0031	51.7565	49.4812	62.0895	51.4908	51.4908	60.3573	62.7729	50.522	49.7285	39.7708	45.5483	43.8901	37.8191	45.7297	57.673	54.6529	53.8677	57.8282	56.9113	31.4248	34.2331	26.883	32.6851	37.4525	33.359	29.1123	34.4932	32.4809	50.2379	38.7058	36.9978	39.3621	40.0548	49.1255	43.1632	47.364	52.6821	41.1709	39.7678	37.3445	36.5377
39.2227	43.7253	43.8914	41.462	53.5978	53.6689	54.7596	48.5936	41.3623	51.6686	59.6645	60.7827	36.9419	62.9143	71.6034	66.6857	46.2239	43.3364	41.3503	40.7253	35.226	59.6738	58.6991	43.7147	43.7455	58.3849	42.3171	50.6462	54.5189	48.1432	56.2913	42.0509	40.9738	41.0448	38.4937	32.2045	35.6006	41.4289	33.4374	26.1466	37.7149	40.3248	41.0792	44.3624	38.8491	38.8491	37.9039	43.0197	39.5796	38.5476
21.5462	42.0217	36.7006	25.546	23.8886	31.8916	37.8552	50.9266	56.0928	48.59	46.9209	55.4796	60.9295	60.9295	38.4115	56.2126	48.0418	48.1378	47.6234	51.1847	43.4127	49.7297	49.7297	59.3615	50.1401	59.3559	48.9588	41.0389	59.8876	52.0885	51.3803	53.0524	40.864	33.9475	33.5941	52.4656	39.3978	39.3978	38.9537	39.4289	39.624	44.8303	47.4347	40.8661	42.0273	38.7961	38.7961	42.0914	43.5872	37.2717
30.3177	36.6266	31.8669	34.3693	34.7825	27.1917	33.7615	37.3194	43.6734	45.9965	58.3488	46.0737	60.8589	48.3082	63.0496	46.3828	66.4761	37.9279	42.2139	39.6019	58.4119	58.4119	56.3344	56.0291	51.9408	48.8146	70.1363	41.5807	48.7113	51.2228	51.939	58.2426	43.9299	43.9299	29.1149	39.1628	36.952	32.2449	38.2186	35.2404	39.9476	32.4027	32.4027	37.2963	32.6703	29.5358	39.8161	46.6037	40.4353	42.8778
35.8087	32.729	20.898	NaN	24.4361	22.6834	20.844	43.3585	25.9523	33.1635	31.974	52.2146	49.6278	49.6278	48.0164	48.986	61.8826	40.5862	45.6676	46.3779	48.1485	55.149	53.5186	43.3246	35.4805	35.4805	52.6522	41.8463	55.133	42.4584	38.3162	41.7648	47.6911	39.0889	52.7106	45.5469	42.1763	34.6002	39.959	35.6651	43.172	53.269	44.295	43.1654	42.5927	42.4771	44.4329	32.0378	40.4165	33.6537
27.0883	22.8921	25.6463	21.7987	20.4371	26.203	25.689	33.1613	36.4632	36.4632	41.2051	37.182	36.4459	30.5588	39.325	31.7869	28.6745	44.334	34.1834	48.9647	52.6864	55.0751	37.622	40.5021	46.64	47.0317	47.7817	51.8611	58.2322	61.6624	43.5217	50.4226	43.9115	43.9115	48.6257	42.5879	42.7734	41.1086	38.0215	35.0999	28.1408	35.9929	35.9929	32.5025	47.9168	45.8273	42.0146	35.3978	34.7462	45.688
31.0605	NaN	28.1607	20.6436	33.4784	31.0752	NaN	20.9581	34.0767	34.1642	26.874	33.2663	39.0246	39.6799	39.7045	42.842	32.9408	43.5899	41.1112	42.6812	36.6521	51.322	43.6898	43.7018	57.4096	57.7924	51.7617	48.293	48.3041	52.6132	51.7554	56.6954	46.8995	33.9037	33.9037	47.1099	36.885	40.9192	24.1739	38.4683	38.8143	40.3643	38.7527	42.7217	37.1453	35.4134	39.7525	39.5119	39.5844	44.3546
30.6005	38.9671	28.6044	28.6905	29.7039	29.2766	29.2766	20.589	28.0601	28.7053	28.912	22.0253	37.5908	33.6819	23.511	31.1543	34.2639	30.113	30.113	42.0726	43.5611	37.02	43.4333	46.6563	46.6765	45.673	45.7615	40.1027	43.1608	42.4834	42.4834	58.1572	51.9769	58.1454	52.725	48.9957	56.7503	54.0102	45.1262	40.0805	36.0357	32.5302	32.5302	34.8245	34.8333	37.1536	39.5613	48.0248	44.2405	39.609
29.7133	28.1379	34.3322	26.9073	26.8359	26.3321	28.8569	26.9647	28.5287	34.2257	28.7145	29.7535	32.1164	32.8653	32.8653	NaN	28.1499	42.1332	38.3008	32.6584	39.05	45.1184	42.5803	35.2368	54.316	40.7373	40.7373	58.9084	46.0293	52.8494	49.972	49.9749	47.5888	54.9688	58.803	50.5771	53.3699	38.8447	38.8447	34.7505	42.0912	39.1475	44.3274	41.12	46.5824	38.9137	37.6978	37.6978	39.6691	40.3121
32.0708	26.3409	40.4605	40.4515	38.0301	24.1395	32.78	31.7105	32.0036	26.4959	32.9117	28.9113	29.9776	30.859	33.0885	34.521	44.3712	45.3768	43.0276	46.0578	45.4052	37.4289	42.0185	44.2361	38.448	37.3118	38.8914	43.3306	45.5818	48.0479	44.9743	41.6473	41.2524	39.3864	37.7266	40.3162	37.1406	36.6219	30.138	34.2835	34.7462	33.7015	35.5183	34.8756	32.5536	41.2952	34.158	38.1914	40.3438	38.8796
35.845	41.2986	37.3936	32.5779	34.2296	33.5182	27.4363	27.4723	23.0149	23.6281	30.5686	24.2081	22.164	29.2453	29.2453	33.8126	42.506	27.5614	39.0501	36.8392	42.963	41.2566	52.1923	40.2166	45.1157	41.9378	41.9378	45.5679	49.7788	43.945	43.5833	43.0175	41.929	41.7409	48.0495	38.4648	37.5533	28.0674	39.2887	45.8231	35.3321	38.5598	37.9001	32.446	31.4399	34.1093	42.8661	31.4296	32.6153	37.5272
34.8528	39.0766	29.5947	29.5947	26.3082	27.9608	32.6238	26.2964	25.7915	27.3961	27.4267	28.5958	23.9682	25.5193	28.4496	28.6173	37.1358	40.4526	40.6137	38.9746	37.2607	37.8426	41.1168	43.5465	43.4825	44.345	35.3254	41.8046	39.4351	35.8416	40.1328	40.1328	42.5964	36.9095	34.6856	42.3307	39.3227	39.2523	43.3403	41.6863	37.072	35.4339	38.8824	38.8824	34.8292	25.9926	23.6743	28.9091	32.1238	31.8154
27.7636	40.4028	41.9541	41.1227	41.2518	39.6075	32.2077	32.674	24.1426	28.1681	32.3275	32.3275	23.1059	25.8733	31.3726	38.3652	34.4307	42.3223	42.1516	53.5008	53.5008	42.5448	33.8303	34.1528	32.2591	33.9474	38.7272	39.7131	33.3436	40.1855	38.6071	32.8869	28.4634	38.8182	37.0867	32.3348	38.619	36.1935	36.5244	37.1859	39.0247	41.2436	44.294	45.148	39.7562	44.1681	24.2178	NaN	34.8712	30.1429
31.3624	36.0196	48.0011	31.3988	30.8717	32.6707	34.2035	37.2751	31.3762	29.8806	29.9057	37.0682	25.3995	30.0068	34.5872	33.8786	28.451	33.0977	28.8295	28.8295	35.8539	28.635	NaN	41.8866	40.2976	30.0513	34.1403	31.7979	31.7979	31.4107	29.0228	33.8378	34.209	31.5702	36.3054	27.3032	26.0379	34.4385	34.146	43.9289	43.9289	35.7199	30.7842	27.346	33.8064	28.4787	34.831	32.5303	36.4854	38.1607
26.6502	49.4242	44.3512	27.1281	35.7257	35.8338	NaN	29.7494	25.9272	31.6943	28.6006	28.6794	26.5611	22.9165	28.7046	30.239	34.5907	33.9341	36.2075	31.1971	33.9349	37.1609	39.8017	30.8771	37.3957	38.0212	33.9091	33.6692	37.9059	31.8128	40.1221	37.0311	30.1313	35.4388	33.8326	34.994	38.2677	35.7004	29.7583	35.0635	32.6741	30.4434	35.9091	34.3566	42.0426	40.2162	41.9968	41.0837	40.454	44.7047
47.2999	56.9682	38.7173	39.5816	33.4804	31.9396	24.2856	32.2182	26.9671	24.7832	24.7739	26.2913	29.3751	29.5243	24.0018	28.1775	27.3018	32.6124	30.7673	35.4551	38.9229	34.4771	38.8675	30.2294	31.7851	27.4204	30.1254	31.6913	23.1903	31.4597	32.4908	34.2046	33.2446	31.0552	43.419	31.5478	34.7977	35.0604	37.346	33.266	33.266	36.6739	35.9722	40.5516	33.3161	38.3559	40.0731	29.3959	41.8879	34.3528
27.1993	48.9012	44.1361	41.6181	24.5448	30.3519	29.6159	36.0564	25.111	26.8238	23.3043	25.5429	27.8729	32.4778	29.4195	27.1441	32.5084	32.4809	33.9236	32.2913	35.1863	36.5084	34.9278	34.9923	33.482	33.4785	29.5062	29.5218	32.8721	34.4097	36.5902	28.1241	33.5226	37.486	39.1149	35.1263	35.1263	31.0731	37.6739	36.1131	36.1153	37.5817	38.2411	33.7586	35.2208	32.3083	35.3203	35.2603	33.7182	34.4793
25.2901	26.4198	27.9686	27.1124	33.4333	33.4333	28.8635	23.9989	26.9447	26.1544	27.2734	24.9159	24.9721	17.7702	21.0045	27.3025	36.0012	36.0012	34.5253	36.7914	38.4291	34.2218	36.4136	33.0842	30.185	33.9242	32.5967	30.3119	32.0029	31.3345	35.1192	33.8368	38.2785	28.7475	27.5386	44.6741	43.394	36.2912	35.2675	34.1756	37.5566	37.5566	44.4725	35.2849	35.1712	34.6241	37.4818	32.7714	30.4398	26.369
27.2223	33.8389	36.4773	34.7654	26.6754	28.0264	31.6142	29.7662	34.3985	37.6115	24.5727	24.6232	24.2319	26.3089	28.6429	23.9824	31.7304	32.4645	29.4309	31.5839	31.5042	30.5888	33.7054	33.6184	33.6184	34.1762	28.3062	29.1459	23.5599	33.6728	30.7471	29.0806	32.3257	21.1401	27.7776	28.3121	28.3121	29.443	34.4015	29.7237	24.7673	27.0167	24.2469	30.491	31.4772	32.1054	33.0523	30.6719	30.6719	35.2279
25.325	29.5841	21.8742	35.4939	33.3308	36.6214	22.4608	25.8789	20.8414	28.5857	26.2648	22.5356	21.6842	21.1349	31.9897	27.1743	29.2726	29.2726	33.0192	32.3087	34.5279	32.9843	30.521	29.7574	29.8021	27.6261	34.399	33.087	30.821	28.3205	33.479	31.4411	31.3659	31.7261	37.4334	32.1451	36.0782	36.0782	37.5819	38.3257	33.8285	29.271	32.3312	35.1528	33.7001	32.8047	29.7529	31.3725	27.3803	32.9515
31.5091	32.9489	30.7446	37.8664	32.3426	38.1156	38.2881	37.0206	31.4024	33.7178	23.7852	20.2799	23.7102	32.4499	26.0636	27.687	27.7224	29.9956	32.3499	35.5084	31.4613	32.9535	33.7383	31.5397	31.4189	26.1206	27.6759	33.0259	29.9154	30.8312	29.8517	29.913	27.5408	28.0676	27.5073	27.5111	33.497	33.497	29.921	32.8953	36.076	37.691	36.1694	29.4877	36.5759	36.5759	32.0394	28.2276	32.9734	29.929
25.1899	37.2977	37.2977	32.0813	40.2227	38.7997	32.7591	26.3875	31.4732	29.1522	23.623	28.5281	25.584	27.8926	25.1441	26.7379	24.7455	27.6578	20.4338	21.2975	28.5104	29.9987	34.4496	32.1608	35.4158	36.3054	33.981	31.3724	30.9587	32.4849	36.3677	32.4245	32.3745	28.9746	29.298	27.3746	27.0079	27.0592	31.6437	24.9072	31.9645	27.5756	31.5577	30.581	NaN	23.64	26.9642	29.1257	24.2921	28.3871
26.916	29.0842	24.2651	25.2285	32.0341	NaN	31.5508	29.646	36.9278	27.6945	27.6945	26.3306	24.7785	22.5487	27.1753	36.8924	26.7879	26.9617	29.1673	29.1961	27.8228	42.5113	42.5113	26.0846	37.0535	29.3275	37.0462	35.2212	35.1543	33.7937	26.8873	34.4001	26.8589	36.6506	36.6506	31.5613	37.3364	27.7702	27.2446	33.0364	26.0425	33.0474	NaN	33.1763	34.4195	32.2224	32.2224	29.3201	28.6222	32.2492
30.4712	30.7998	30.7998	31.4076	30.5146	24.9781	22.7812	31.2599	27.5738	28.3141	19.8534	29.2878	27.7395	NaN	21.6241	24.1724	27.1987	30.381	27.9806	29.2645	29.9162	29.9047	31.4762	36.0139	30.7395	36.7978	31.6513	31.599	39.3416	32.3975	26.8111	29.4851	27.7581	27.8575	27.8223	32.4042	34.6228	33.9703	27.027	27.0525	34.6576	33.9278	26.9829	27.5752	30.7475	27.5061	24.9529	30.7028	22.2068	30.1067
36.1232	31.9008	25.935	32.2803	30.1238	29.6936	28.8474	29.6654	29.1102	29.9337	29.9337	25.2024	25.3109	25.319	24.9066	27.2003	32.8918	23.3399	31.4221	31.4221	26.722	32.2437	32.2437	29.9724	33.1401	30.7534	32.2708	27.8559	27.7511	29.424	24.9799	27.254	30.2366	33.9578	33.9578	24.6052	27.1268	29.5715	29.5335	39.5513	34.6877	34.7905	34.376	29.3592	27.8197	31.0949	23.4734	32.5303	31.5281	29.9892
32.9006	35.4863	35.4863	37.0979	27.7641	35.4882	29.264	33.5396	31.3107	29.0469	26.7601	30.0011	25.4497	32.3158	36.694	23.3306	23.2509	NaN	22.2855	26.4999	28.6767	29.3645	26.2684	26.0903	29.2061	32.2545	33.7513	28.5034	27.7573	NaN	39.9528	31.6244	27.8744	26.91	30.2093	30.9212	30.8823	30.8595	31.4417	31.4417	30.9644	36.0687	36.0803	34.522	30.9657	29.4202	29.3145	29.3171	30.8031	26.0062
31.797	30.447	28.2024	32.2669	36.9267	31.4061	25.0397	31.1135	32.0659	29.1359	32.1091	22.6649	27.6553	22.0261	19.6961	22.0832	27.0435	28.2622	26.6278	23.7253	22.0347	29.1394	30.6083	32.9594	32.2959	38.2556	33.2262	34.5956	31.5267	31.3981	31.4523	32.3779	30.8866	27.7884	26.1512	27.0031	28.5632	30.1312	32.4596	29.3921	31.5936	30.2055	25.6392	25.6392	29.3974	27.7169	27.7985	26.0477	26.1248	NaN
31.5261	34.0379	36.9348	32.9269	32.3676	27.7833	28.4149	35.0918	28.3936	34.5218	28.8559	NaN	29.1794	33.8254	26.7709	26.7709	30.7111	26.033	30.8249	30.7135	23.6815	23.7139	27.6731	31.4037	26.8319	27.615	31.675	31.675	27.1697	31.0554	23.8661	30.1883	33.5457	34.5116	20.5326	28.7385	38.5737	33.8312	27.2166	27.2166	26.1242	29.9842	39.3943	39.8621	34.3203	32.3054	40.0447	36.9429	34.5594	26.6627
29.4626	32.5769	23.7277	32.9407	32.5055	27.832	36.4974	28.6122	25.8419	24.8091	24.094	23.5782	28.8826	24.7238	27.6669	34.6185	29.2509	31.5688	28.6761	29.2113	32.1636	39.585	24.7912	32.1373	29.8993	31.392	30.7749	31.5834	26.778	30.1369	40.1788	35.2607	32.2952	40.2766	31.6436	27.1354	29.7514	35.2812	22.611	32.3229	32.2939	29.909	29.0554	26.7254	26.8048	39.3454	40.9394	28.4612	27.7517	29.0832
NaN	42.0226	31.1698	43.4017	43.3691	38.1557	43.4779	38.2266	32.709	31.262	20.2531	33.5607	31.355	25.3668	33.8587	33.8587	30.6801	32.2537	22.1397	23.7863	23.766	25.3362	22.0818	26.5691	32.991	25.3521	25.3152	25.3152	33.8401	32.3987	35.1507	30.1889	29.4331	39.942	33.1609	32.6128	33.1949	26.1283	31.4492	31.4492	33.1596	32.4101	32.3988	30.8461	33.6653	NaN	33.6844	24.3562	30.0083	36.0411
42.8014	39.3168	37.4372	32.9496	25.5281	40.4469	31.0084	32.737	29.8302	31.2065	29.1115	38.5477	36.8931	32.8905	34.4386	36.0055	33.6368	32.2014	29.029	25.3975	28.9808	30.6029	25.3487	25.3487	33.5923	30.4542	34.5255	29.9018	32.9814	32.163	39.7534	33.8652	32.2879	22.6276	29.0642	30.9481	27.8003	31.5967	25.4924	41.0164	33.9346	29.2763	36.1055	31.5282	31.6495	19.7807	33.7508	33.7508	31.9527	24.356
34.6879	26.0643	36.2892	32.3676	36.4406	40.365	31.3146	38.6722	29.5718	33.5116	31.9422	27.2245	24.2345	29.6266	28.1645	36.1844	NaN	NaN	33.7338	33.7579	24.8915	29.1955	32.25	32.2502	39.8548	32.2316	34.4797	29.0496	35.1003	32.2323	29.8273	34.5108	26.0678	29.3651	36.3738	31.742	40.7861	33.115	32.4664	39.4629	39.4629	29.317	34.7753	28.5897	36.083	37.3857	33.6699	29.0479	33.1082	27.6351
32.2123	43.9858	46.5919	42.8397	39.7021	39.7021	31.8544	35.8982	25.0624	35.6831	30.568	28.0867	28.0934	33.5758	31.3526	29.8381	37.6106	26.606	25.9655	26.0684	22.0788	27.6125	27.6884	27.6884	33.5982	33.6122	26.6262	26.6556	32.2487	29.2072	26.755	32.4184	32.4184	40.079	36.8029	33.9567	34.8162	33.6962	33.9222	38.4792	37.7898	36.2172	36.1786	33.8304	43.9548	36.8916	31.7674	39.032	39.0943	34.5559
24.572	43.3423	39.3444	23.4327	28.2152	40.9393	41.4292	33.6799	39.9147	36.7684	36.8787	32.9728	32.9728	28.2323	24.6915	28.3082	32.9876	35.9718	28.2119	31.9202	31.4673	31.4143	22.6385	28.4563	30.032	28.4052	NaN	24.7028	23.742	35.4494	30.0383	33.7561	36.1501	33.8974	37.8665	30.8722	33.8776	34.6716	30.8007	31.567	31.567	35.3662	32.9266	33.0708	32.3396	31.2001	35.9822	36.8531	42.4602	36.7116
29.4964	34.8056	42.7271	32.4907	35.0679	35.0679	41.5778	34.4969	31.3982	35.221	35.3476	31.0287	33.6415	31.3416	30.4066	33.7676	26.3832	28.1533	29.7631	26.5529	26.5529	27.59	29.2772	26.9371	25.4107	31.3736	35.0355	26.6559	30.664	28.8716	32.2069	36.2695	36.2695	29.9444	32.226	29.9409	34.5651	36.8839	37.6571	33.9039	33.0412	32.3947	37.8008	36.1266	36.1266	33.0191	34.6273	36.2394	32.7965	36.2445
41.2735	41.3416	27.8229	42.161	41.5855	40.5449	33.3249	35.0887	39.0262	43.7541	36.731	39.6808	36.439	33.7892	30.0567	28.8	28.1444	32.776	33.2645	32.1314	32.032	32.0674	29.9639	27.6705	27.0121	24.3472	NaN	24.7548	28.5017	32.956	40.7535	32.3899	25.5119	30.0425	36.8415	35.0997	34.5418	33.8327	32.3058	36.8705	36.8705	38.441	35.3619	34.5764	36.105	28.9903	39.2678	25.3881	31.8441	39.7467
35.3058	34.3137	30.9536	29.6486	37.4276	32.3049	29.4085	34.4008	33.7976	37.6405	38.3644	39.6478	39.1911	38.3766	41.4652	32.7604	25.0565	24.6569	31.2271	21.8732	23.5039	35.3578	29.8782	25.903	33.4578	33.6632	37.3843	30.7682	31.6371	29.3374	32.2923	31.6781	35.4971	31.5644	33.8371	33.1829	33.1158	24.9458	39.3131	37.7197	30.6929	33.1728	35.5063	42.985	33.1599	33.1599	35.2844	33.1435	36.9282	39.8207
32.8883	47.6223	50.0694	47.6512	34.3664	42.774	42.0042	38.2941	40.6915	36.7508	NaN	46.1024	37.6053	29.8288	43.8833	40.8399	21.108	23.3869	27.428	36.1635	28.2544	30.7073	NaN	25.9396	26.64	32.2349	21.4337	30.8964	29.3313	28.8872	37.6004	29.1272	28.4696	22.6067	32.9332	31.6259	29.2646	35.3322	32.9374	40.2055	39.262	37.7185	42.5667	42.9336	40.7983	40.6907	40.8335	37.4949	34.5737	34.1123
46.6374	49.0207	44.3915	40.6864	42.8118	41.3144	32.1382	38.239	38.318	38.318	35.948	33.5967	31.4885	26.1176	39.7723	27.4996	31.9873	24.6064	29.3337	27.4883	28.8016	25.7707	32.7654	32.6746	20.6954	22.5642	29.7289	33.7883	32.9385	28.3752	23.6749	29.9147	27.0891	37.5271	35.4951	33.6519	30.7617	36.0693	33.9092	29.4307	34.5323	40.0643	40.0643	47.0217	46.0846	35.7871	35.2812	36.1731	26.6279	37.3837
40.5092	39.8888	43.6771	45.2265	45.1691	45.2286	42.2794	39.7078	39.9471	48.2244	48.7204	41.462	41.9997	41.3815	42.0814	33.1939	37.409	33.6368	39.8698	36.6108	33.6178	27.4403	33.6568	NaN	25.9044	33.6469	32.9129	29.989	30.0526	35.1703	35.1833	33.5926	41.571	26.8951	36.5161	32.2828	36.0437	31.5143	36.9144	38.479	37.5953	40.0069	38.357	32.6797	39.725	31.9735	36.765	34.3904	31.7152	35.1495
30.2712	41.9538	29.4942	33.6941	43.4873	47.3357	43.4966	42.2828	45.0806	51.1527	41.5745	27.9591	41.4157	35.0746	39.8641	29.976	38.988	37.6436	39.133	35.8975	38.2405	31.6207	24.1868	25.8704	29.9555	27.7149	27.5731	26.5623	31.5942	34.5673	27.6981	34.5941	33.0097	33.0097	32.9201	37.5245	38.3729	38.3915	41.4503	38.3861	43.141	39.1016	39.1016	37.5761	32.1718	37.5473	29.3716	28.8006	36.7781	37.0286
42.1248	33.5043	33.5043	37.6777	42.2042	36.9134	47.0662	47.0985	47.1808	41.464	35.9176	41.3188	36.5571	35.9081	42.4321	22.8251	34.2312	30.2742	32.0175	32.8021	23.4737	34.4664	29.8243	36.8839	27.1858	35.3847	35.4027	32.3662	28.9984	33.0675	32.992	32.2659	33.0861	32.354	28.4368	31.5958	26.1331	25.3741	27.5744	38.2836	46.4798	41.2114	34.499	31.1835	36.7666	36.8269	36.0742	31.4932	44.074	38.5055
36.8057	38.2493	36.7773	38.2923	36.8367	38.3623	36.9605	39.2973	39.1679	41.305	43.8507	47.2554	44.4275	29.2822	40.556	37.5408	40.4308	36.8244	39.6626	26.5007	33.8303	34.5383	28.318	30.0323	33.744	30.2013	26.0059	21.701	21.1302	25.6066	33.0042	NaN	27.6575	33.9095	35.5177	32.4152	28.4356	38.7189	41.7728	43.1365	42.2727	39.2754	37.5864	32.8809	40.6482	35.9377	34.7004	41.7593	36.2797	39.1898
31.0826	44.5627	44.5627	39.1434	35.2155	38.2346	41.3577	39.8447	42.2265	44.4585	45.2533	36.8616	43.8942	34.6166	38.9592	34.3087	35.1583	33.6452	38.8975	39.8823	42.3387	36.7522	37.6299	34.5004	26.7195	28.4109	26.0488	30.9252	30.6572	29.9702	32.4597	30.0155	33.7598	32.3027	29.9842	27.7186	37.7653	33.8191	33.8191	36.0244	36.162	40.8821	42.2683	43.5076	41.3022	39.0423	42.1764	34.4475	37.698	44.6835
45.2459	42.0521	42.1196	42.1196	47.5401	45.9768	45.3341	44.5977	46.075	43.7338	44.5724	41.3874	39.7924	41.4176	43.5566	43.5566	34.3677	36.6071	41.2887	46.6357	35.6235	37.4303	41.4118	33.6815	33.6147	28.1188	37.3328	29.7113	30.5981	29.2381	30.6597	30.6597	29.9252	23.739	27.3006	33.7958	34.5632	37.3447	30.6009	33.788	35.1102	42.2491	40.7188	48.5226	47.5766	48.9848	49.0539	38.0277	49.0697	46.0956
40.578	41.299	39.7787	45.8378	41.3978	52.141	52.0708	36.7962	45.8925	39.4936	45.1921	45.1921	51.5866	45.294	56.9982	31.9506	46.5583	45.2785	44.2962	33.9035	33.9035	36.5751	38.9858	36.319	29.7099	32.0083	31.3553	32.9395	34.3977	26.4986	26.8101	35.8272	26.9961	35.1124	25.9083	25.9083	34.5101	34.4785	32.2069	30.4011	39.846	44.4423	47.5654	41.4234	41.4234	36.1917	45.1221	43.8236	46.723	49.195
46.9534	42.0192	36.0201	43.0401	44.6814	48.2614	44.5407	44.5407	47.6371	44.463	55.8329	44.4066	50.5188	37.8011	34.6611	54.515	31.7017	48.9214	33.6589	54.5815	42.9047	44.541	44.4529	42.8712	44.3185	42.7448	38.8525	32.7086	31.9916	26.9481	32.8383	32.8383	32.7534	28.1189	31.3241	28.2943	32.3022	35.3901	31.4648	33.0493	24.2267	32.9857	36.7687	36.7577	42.2167	38.4417	44.4564	45.876	45.8305	40.3915
45.3784	39.3465	44.0032	42.1755	41.5337	47.277	45.8858	46.9014	38.1895	44.5644	47.753	39.6218	39.6811	46.2807	51.0897	39.6341	56.9681	39.6095	42.0009	42.2662	39.1057	55.8381	37.9518	39.9182	42.9568	39.6227	40.5918	35.871	33.2768	36.6158	27.3815	31.9204	31.9204	32.3357	32.6662	31.0008	35.0152	36.4788	31.1384	31.3017	35.1856	34.3332	40.0015	38.8693	34.1151	44.1377	45.1187	46.1324	46.1324	41.4389
47.8229	45.0418	46.3849	40.8862	43.8813	39.2745	39.8299	39.8299	46.2408	50.9631	56.0969	39.0325	46.1137	42.7169	40.2146	53.0656	53.2464	49.5105	40.3473	32.1334	57.1184	47.7399	40.5824	46.8206	42.3292	22.4303	51.0417	34.9163	38.1163	35.0041	35.6601	35.6601	32.5319	34.9835	31.9328	32.722	33.3874	29.6197	33.4738	NaN	35.7575	30.3223	35.8947	33.5476	33.5422	32.0167	39.0298	41.407	29.7069	49.7001
50.8007	43.1828	39.1328	42.3601	45.2752	46.2702	38.5145	42.1796	44.5731	44.4286	48.449	58.1883	58.1883	59.4108	51.37	60.4823	43.7821	38.4688	41.9087	52.733	41.0916	54.6957	48.4989	54.7504	58.4055	48.2967	40.0693	60.4945	38.1169	40.8506	37.08	36.7429	36.7429	29.643	28.2392	37.158	34.1716	30.3658	36.4803	30.7272	35.0335	25.5516	39.4642	39.4985	35.1031	36.6074	45.1688	42.9603	42.9603	44.7633
51.6082	46.6822	47.3659	45.908	38.0268	50.698	45.1316	47.7293	43.3273	47.5485	57.2123	55.9212	52.1455	56.4541	53.7121	52.784	53.1018	53.2152	54.2134	59.4194	52.3945	NaN	60.6126	57.6674	59.5596	53.163	65.5253	48.3371	36.488	38.3354	41.6727	39.0543	40.9017	28.3934	30.8181	35.6331	41.6556	36.4549	37.9215	35.4971	37.0446	34.9469	35.6872	33.3503	36.6088	37.3485	39.0058	42.7461	37.2968	42.9881
54.4664	39.2754	43.6685	40.0004	46.1187	48.5989	46.7659	50.9245	53.7469	53.7469	64.1634	60.6123	55.8214	37.5587	62.9404	45.9011	57.0173	59.5545	58.4123	57.1203	49.0997	49.0997	46.5749	44.1011	57.1253	31.2016	60.4566	43.4222	44.3186	NaN	NaN	NaN	30.0635	33.4478	35.834	44.3629	36.6971	28.8314	36.2299	40.1901	41.6822	37.0836	31.2634	28.9773	42.7141	42.7141	34.3091	37.835	40.2592	45.9079
46.107	40.8025	42.2341	35.248	43.7893	43.7893	43.547	52.7896	54.1905	55.1582	53.7145	52.8503	56.6504	56.476	59.8794	61.7243	63.0503	61.8258	63.0881	61.5369	50.5428	61.7863	60.9767	38.8275	62.9241	62.788	66.9765	65.621	67.9847	24.7122	57.5287	32.0308	42.5249	44.3552	34.8983	36.809	35.8299	35.8299	32.8193	33.4711	27.7533	34.1856	34.303	33.0125	33.0125	36.1307	39.4626	35.5496	38.9367	43.5234
42.059	39.1744	38.3542	44.4013	35.66	37.3943	38.2733	50.8476	40.2147	40.0017	56.9809	46.0786	62.9418	59.404	60.4271	61.8565	58.4608	61.5333	39.7509	34.4273	60.6072	60.6072	61.9493	61.6377	33.6849	67.8517	63.0989	72.1415	67.797	73.6191	46.7258	33.2281	37.1446	26.9719	43.9292	50.4524	46.3926	46.3926	35.0758	39.3402	36.9345	36.175	29.4903	23.4941	30.7494	29.0793	28.4072	37.3064	35.8655	35.8655
36.2688	31.1224	35.0209	40.5598	43.7045	43.7045	31.5644	48.5807	40.9115	55.4785	52.8387	52.694	42.2979	54.2553	41.4642	45.5161	40.9121	61.6868	37.0165	41.0798	55.3582	56.8744	58.4457	59.2577	39.5155	35.7138	70.2278	26.8824	26.91	26.9367	22.5011	NaN	21.8123	24.1781	37.7625	34.06	35.6676	32.0581	33.9971	33.4579	31.1902	32.3103	35.372	39.113	34.1697	36.0049	29.5812	33.9155	36.1237	40.9935
29.5879	33.6775	38.8167	36.5692	39.8332	39.7183	39.5958	38.4281	33.5167	36.0946	53.2432	52.9696	58.2745	60.8093	40.5903	51.3253	40.6587	42.4983	28.8536	56.0861	48.7867	54.4353	58.4997	57.0988	52.3081	71.5335	54.5886	63.7748	69.0176	30.0101	70.3075	40.0652	35.2995	35.2995	26.6983	NaN	41.2486	26.6346	35.5092	32.2116	34.7483	35.9683	30.6466	37.1261	36.3494	34.3432	34.3432	36.5704	31.5142	38.8627
29.0619	NaN	NaN	43.3782	29.0646	41.3387	48.094	38.8074	39.6969	41.2357	42.2333	55.9699	57.1717	47.3922	55.5691	31.0667	38.5474	38.5474	31.4408	40.1237	61.9006	60.9727	65.3671	66.7624	65.3469	68.074	70.5038	70.5983	60.4205	60.4205	53.9052	NaN	28.9806	NaN	NaN	NaN	NaN	52.3522	48.7064	32.2013	29.4993	40.8911	32.4426	29.1175	29.6056	31.4387	30.0999	27.3779	36.531	37.3868
35.2594	32.6793	35.862	37.0713	31.9795	29.8505	35.8277	40.4437	38.9924	37.4171	44.1563	41.2735	44.3584	41.1814	45.9907	47.4221	36.5957	40.2905	55.4906	52.4955	61.9813	65.6219	61.6043	50.7266	70.36	70.36	56.9022	67.2152	75.1255	47.0007	68.6694	69.3174	29.2527	29.9948	64.0366	52.8998	29.0337	51.9685	38.7074	38.0856	40.0035	31.6787	35.8778	32.4486	34.7672	38.7826	36.4463	34.7971	37.9713	37.9713
32.9247	35.2768	37.4521	31.9572	33.4524	31.8439	29.2924	31.8588	34.4773	29.7007	38.4393	35.4647	37.2477	36.539	36.539	57.8757	40.719	54.6801	57.246	58.2448	58.1657	57.3332	61.8591	65.4818	67.9476	71.5944	71.5944	69.1175	39.4263	68.6893	77.0955	77.2346	73.9097	66.6338	32.9538	29.0575	NaN	39.0951	39.0951	51.9679	50.2774	26.5549	32.2386	32.9724	35.1205	35.0273	31.5594	32.5525	26.9266	31.9374
25.1448	25.9269	37.2242	27.4857	31.9308	25.2063	27.5819	31.908	30.9056	32.5651	35.8443	39.6734	40.4356	40.5719	53.3983	55.7746	42.121	49.3426	NaN	NaN	56.3134	62.7462	62.8073	62.0424	69.1793	75.3835	75.3961	69.0397	74.1412	77.81	75.402	75.4292	70.5765	48.0396	65.1612	71.0716	68.9455	34.344	59.306	52.7142	48.9398	50.1404	39.3579	40.2754	23.5429	32.2185	32.2185	33.5442	33.3204	36.5621
39.8717	28.7604	24.1473	27.0285	28.6949	30.9798	NaN	22.8814	25.1958	31.544	28.4829	33.457	33.042	40.9261	46.8177	38.4059	50.4933	59.3279	59.2451	61.7807	46.7438	55.6921	43.0891	NaN	68.2613	72.988	76.7791	76.7791	78.5329	72.8468	72.5523	64.4293	76.214	64.1787	63.0442	27.5052	62.3609	57.6096	52.9367	51.2475	31.269	24.2025	41.0508	27.0358	41.9169	37.3385	40.3947	38.4527	39.6597	37.3481
33.0672	35.7464	27.9538	30.9717	28.3806	31.15	24.6187	34.1404	26.9235	36.4781	36.4781	38.8128	36.5806	43.5508	38.8996	43.6219	47.8057	39.0164	56.1474	47.0691	49.1035	63.0326	61.3093	67.763	59.8814	61.4461	65.4506	68.5222	68.3696	74.3838	65.1782	66.1328	76.5029	72.736	70.4289	69.0202	74.4798	49.7694	60.2875	34.4516	42.317	43.7664	38.1744	35.8202	33.0673	31.8139	31.9727	33.1724	39.5968	33.8413
41.3497	34.8167	37.9318	34.9067	42.0167	37.2373	26.8438	32.4315	25.6607	32.3902	31.2643	42.9971	34.004	38.0749	32.026	30.7302	35.585	49.1043	49.2724	48.3583	59.0491	49.1059	56.4945	63.239	68.0106	39.0903	69.3901	69.3901	69.161	70.3047	75.2574	71.5627	66.8895	70.2856	53.6024	66.7616	66.7616	66.6134	61.3269	57.71	51.4454	48.954	54.0548	44.3251	NaN	43.7986	28.2404	30.225	30.225	37.3284
40.4703	37.9421	41.1452	36.4665	35.8165	40.3169	30.7681	34.0039	34.0296	27.6666	27.697	33.7017	32.3426	29.5429	25.9558	39.6881	47.031	56.9326	57.0223	59.3635	57.7692	41.8518	27.4167	66.807	65.6649	71.65	71.6048	67.5445	74.2671	71.6848	74.0772	74.1089	72.9771	74.0965	69.0905	65.3819	46.3989	53.8653	61.2624	40.5613	45.8404	51.3247	54.4409	45.8205	42.692	37.5996	45.1002	43.5284	42.6562	35.7027
33.3343	40.5829	40.6024	34.3763	30.8233	27.9415	35.4681	39.5245	38.0945	35.7257	31.3346	30.8089	32.4141	33.2892	36.301	36.301	41.2256	42.6766	37.1691	42.8904	45.2755	45.9394	62.8967	48.3383	48.3383	NaN	64.375	64.9822	70.4509	63.5691	70.2514	70.2514	74.0753	71.619	63.3986	61.7748	60.6711	63.6847	59.9225	56.1982	65.6551	31.2066	60.4611	44.912	39.2764	35.1485	32.2929	40.3755	40.3755	35.7284
38.449	38.0527	36.0181	38.4382	39.4613	24.1768	33.2285	28.3967	28.3967	33.9618	33.3174	37.0005	32.9599	28.3382	43.32	36.4082	37.9786	39.4177	50.9452	55.9186	58.1026	49.7508	63.1178	64.2626	39.7857	69.0202	65.4584	67.7831	59.7608	65.1826	25.7804	71.7174	70.0477	73.6298	63.1863	63.1863	61.6733	66.4576	56.149	65.2968	54.5599	54.3888	52.077	50.2383	44.1947	50.3407	37.0789	37.0789	40.2967	35.6616
36.1055	37.3516	41.2866	38.2018	47.015	33.2535	32.4036	32.5409	34.1592	35.4953	31.7906	34.4616	34.4616	32.4703	29.181	31.5567	29.2073	35.8155	31.5186	34.3195	59.2232	55.0647	58.2442	65.3397	65.3397	67.7631	66.5867	68.0846	66.4391	66.4588	33.309	55.6457	69.2346	70.3142	70.0959	65.158	65.158	55.3914	64.1761	56.0519	51.3412	48.1477	59.3034	41.7796	48.2777	40.714	40.1487	37.8271	46.0321	41.9925
46.8434	47.9601	42.2959	46.109	45.1178	40.4699	45.6256	44.2751	41.4007	37.5666	33.3957	35.059	32.6547	35.6313	41.8174	38.4109	34.0606	34.8703	33.6916	37.0948	33.737	39.5906	45.9956	59.5578	54.2261	55.6016	57.9717	54.6163	53.7486	65.5066	60.1016	57.1852	65.2273	65.1359	67.8235	56.084	56.084	54.5908	58.3061	60.1811	62.689	58.9846	55.9587	57.3624	51.4469	35.6408	42.7778	38.8776	38.8776	37.2093
29.6941	45.9355	42.8599	47.4683	46.0266	38.8269	46.4849	42.8656	41.4422	40.3666	39.7285	32.6884	39.6624	39.6624	36.0948	33.8582	31.2785	29.9697	37.0066	38.4324	24.0136	37.8424	35.3878	40.124	47.532	55.6716	43.1752	62.9339	62.9339	62.9115	58.0375	50.1748	58.8495	61.5579	60.4125	52.3016	43.6009	61.5933	60.2356	58.9446	57.0527	59.3842	42.3245	55.2716	48.4383	56.7485	49.2573	54.3313	48.2073	48.2073
46.7341	48.2375	52.596	47.4962	51.0155	42.9966	48.2368	46.5586	33.9993	40.5843	41.6465	36.0564	34.4404	32.7192	34.3507	27.9963	31.7141	32.6036	37.2678	33.1284	NaN	28.549	29.1056	23.1563	29.7194	41.1095	38.8395	39.5982	33.5309	50.3302	49.1136	41.4965	53.0022	57.0875	47.381	45.8054	45.8054	55.2388	60.5894	57.4874	57.8638	51.5285	51.5451	41.485	52.7871	53.0116	43.4335	51.3147	42.7912	49.2144
53.9146	54.3873	57.0831	55.6904	52.2023	50.9153	40.7556	39.1842	37.7606	35.4355	40.863	38.5175	31.4361	31.4361	31.5891	29.9571	23.8634	32.9573	33.6512	22.3502	26.4493	31.7218	36.6619	30.3787	30.3418	27.4359	31.5506	45.3901	45.3901	42.9665	37.8724	35.9178	31.9098	51.3985	51.3985	53.7735	55.2648	47.949	50.6484	43.787	43.6859	53.7054	54.429	NaN	30.9358	46.0518	50.9101	47.7492	NaN	52.2508
63.3627	54.4786	34.8765	46.9109	41.4916	51.4391	38.597	35.7986	40.1277	40.1277	40.0316	37.0377	36.989	38.5138	33.0753	37.7442	29.5766	30.0965	33.8441	30.4203	29.6774	39.037	33.6843	35.8776	24.7999	30.7228	24.094	36.8522	29.8302	29.8302	36.8713	34.492	33.5248	31.2581	36.3368	37.6393	37.4893	37.5446	48.4424	43.9353	48.4531	54.8265	57.2056	56.0427	51.8818	51.8818	54.6344	53.7762	50.8692	46.3447
41.8491	51.9468	53.8016	45.7086	51.3733	51.3065	52.6352	41.8437	38.8685	39.7451	41.1629	28.0192	37.8577	37.8577	38.3294	33.4687	32.6348	23.417	29.7348	22.3303	21.147	23.3465	23.3465	23.8665	18.1736	22.0226	32.3573	31.3452	28.1444	30.6604	27.6189	26.0527	37.2083	20.4232	29.6343	31.3915	40.8913	44.1969	40.3309	49.1483	46.7918	49.0746	44.7822	50.0158	47.3101	49.0612	52.6829	52.8356	55.1899	55.1899
53.5958	49.4459	48.1387	47.994	49.6023	49.9862	30.8091	50.7953	40.7934	40.7934	40.2909	38.8615	32.769	27.3158	33.4477	32.7118	34.1976	30.2353	33.8659	26.1144	24.946	21.6066	20.3889	26.0732	26.1855	31.6557	36.9343	38.8876	32.2925	30.2018	23.746	32.6095	34.2165	34.2165	29.5885	35.7394	37.19	40.1872	36.3668	41.8145	47.2556	44.1893	52.6235	34.6021	45.8359	44.3254	53.8246	44.1789	32.8977	36.8401
55.323	42.629	42.629	53.4351	40.332	43.9312	43.7417	40.4176	49.2017	47.7866	46.2995	42.1601	43.941	37.5449	38.1362	42.3546	35.7836	35.6465	33.5898	42.0311	33.2467	31.5521	31.5521	21.9807	25.9539	29.2488	28.9482	32.1341	32.7733	29.6837	32.9042	32.1001	34.32	36.6992	33.3615	38.4962	41.2423	42.0765	51.4416	43.5466	51.2205	51.2205	48.404	43.7312	50.8095	51.3449	61.5722	58.1155	53.89	54.5909
53.7222	55.1406	53.5393	54.4791	54.3212	52.8061	52.8061	48.1418	49.66	43.9916	38.1978	51.4333	40.0702	46.5138	39.4484	39.4642	38.6375	NaN	39.3369	31.8427	38.8009	37.1274	36.263	38.663	40.8369	36.8606	30.8086	40.2387	36.2771	39.8753	39.0688	42.2966	39.3223	39.1666	36.3397	43.2123	44.7744	39.7955	58.4409	54.4878	56.2363	54.651	53.7572	59.9356	50.3918	58.8156	62.2604	53.5074	54.7919	54.3526
55.6216	55.4756	55.4756	56.473	58.0473	48.5118	41.0082	38.4647	33.9232	37.0791	36.8541	35.5129	40.2368	31.631	31.631	33.3287	36.4012	35.5826	36.4784	34.2292	33.3335	38.6861	34.7426	34.7426	35.3893	38.6694	34.7935	34.1103	37.0316	37.9244	40.143	39.6505	31.8108	33.421	34.1306	34.815	41.9803	37.8396	37.8396	52.3915	44.3711	49.4755	56.3713	50.9313	51.6608	53.3305	51.284	50.4711	53.252	56.9476
41.5073	38.738	44.6558	43.6256	46.326	47.0942	47.0942	45.411	47.0823	47.8278	47.3737	36.9967	41.0396	36.2968	40.9131	39.4694	37.997	35.6508	35.6508	42.6769	41.7569	40.2792	37.1182	35.5118	36.3351	36.284	40.2157	40.2157	29.0575	34.3339	34.9362	32.5702	31.4094	32.5985	41.5822	40.17	43.1565	41.1029	37.1969	38.6837	48.7039	41.8309	49.6002	49.6002	54.309	59.9512	59.9627	62.3273	51.2065	46.4897
50.8347	45.5628	45.5628	50.1626	38.6149	47.9674	49.5021	46.4798	44.8114	27.8172	36.315	31.5531	34.0662	32.422	38.7008	38.7213	40.0752	33.4675	32.5611	33.4747	37.989	40.4363	32.7418	32.7418	40.3207	42.727	31.781	38.9029	34.5457	34.7796	35.5362	34.0978	31.3353	37.7813	41.0021	41.0021	42.5345	49.954	49.8545	38.9443	47.1789	49.5474	35.3236	46.39	52.4165	49.676	60.0229	60.0229	50.5156	39.4202
50.7969	40.3636	51.0264	47.5202	47.8202	37.5489	49.4686	49.4686	47.1991	39.284	44.6651	37.0606	36.7209	40.5851	33.6154	30.6944	41.0983	37.2239	35.7568	35.7568	37.6853	34.0061	31.4552	36.4593	33.104	34.1311	41.9754	37.943	35.4894	41.0034	37.0302	37.0302	37.1557	38.7835	37.1567	35.7717	41.9751	44.2895	43.404	45.8051	49.2443	52.2252	41.6739	49.5781	50.9479	51.1201	52.1172	49.8084	45.1159	54.8174
39.592	41.9606	42.7541	46.101	40.3494	35.5408	40.5054	42.9772	45.2769	39.744	38.5142	38.5632	34.5449	35.3274	36.7787	40.3008	33.1035	33.9219	36.9487	29.887	28.7957	24.653	43.5528	43.5528	37.8248	37.9457	34.8114	36.1666	36.5715	37.9988	36.0263	38.582	36.0693	31.9536	29.5821	31.1347	27.3069	32.5995	32.4452	40.1921	44.8754	53.9775	55.1439	50.5302	51.3036	51.3907	56.4435	48.129	48.2189	50.6988
35.0561	33.1088	27.0813	33.144	31.64	28.35	39.284	39.284	35.8785	34.8064	41.491	35.2365	40.7644	31.4091	29.5833	20.9176	31.8047	30.2367	30.9759	30.9759	26.7308	29.7232	31.8967	25.7671	29.6353	25.8149	32.0611	29.0927	29.119	28.9934	25.2393	25.2393	37.2728	30.9669	34.9132	37.1374	36.1726	35.5428	42.4352	31.556	32.9186	36.4668	44.7714	43.1843	36.4936	40.267	29.8603	49.9405	37.8805	39.5361
27.6695	32.2443	37.0775	36.2657	36.2446	30.4874	36.1419	32.8587	32.9564	37.7438	31.2002	29.1957	33.1389	28.4401	25.4819	20.3517	27.0161	25.0276	NaN	26.9668	25.8009	28.6905	31.9794	30.4776	31.9036	33.4795	36.3477	31.1069	28.4454	33.3184	28.4999	30.0892	32.3958	30.8315	26.7798	30.6612	33.0885	34.8057	39.368	29.9477	35.4659	35.5541	45.6897	39.4101	43.2968	48.6067	50.3723	43.2975	41.8452	48.522
22.4572	31.0048	32.7092	36.7622	36.7622	34.3733	40.5071	33.5859	35.1948	35.3721	25.3355	29.3223	25.0056	32.3591	26.0611	27.0321	27.0321	30.1697	24.5048	28.6518	29.538	30.3374	26.8227	29.4277	27.808	34.8609	30.9375	28.3808	30.812	31.4943	28.4538	32.3603	21.4819	29.881	30.6253	32.338	32.1786	34.5964	30.0348	35.5079	35.5079	38.5985	37.7995	35.8928	34.5081	38.3783	36.8488	37.3117	31.4357	51.1901
37.4167	35.6649	38.1347	38.9392	31.9513	29.2335	35.9046	33.5706	21.046	32.8982	30.617	32.1762	31.4543	30.6024	33.5709	31.4356	31.4788	29.2217	29.9441	36.0532	37.5907	32.3953	32.3017	32.3848	28.3507	27.7118	27.5919	30.6541	22.1518	27.6702	29.2365	30.0998	29.2441	33.085	27.6425	24.4214	NaN	30.5407	37.5288	45.3733	35.0849	36.8576	40.0854	45.2977	45.9171	37.6701	35.983	36.4153	36.4153	38.5776
31.2944	29.2458	33.8001	34.9948	34.9301	28.446	34.8458	34.8416	39.5198	34.1919	33.4864	29.3708	36.6632	31.3154	30.5143	31.9618	34.3617	31.4093	34.4889	28.8202	31.2367	29.8443	35.9938	31.5351	33.0901	34.6039	38.3535	31.2197	29.8187	36.7317	31.2664	28.3043	24.1871	31.7638	30.3528	24.8171	35.0703	29.2925	33.6447	33.6183	39.6399	33.4339	35.1021	32.1217	23.4393	35.9784	47.1451	38.961	46.9353	46.1039
34.0732	34.8375	31.8615	35.5801	21.3995	30.2374	29.268	36.1842	44.1416	33.9983	31.1208	33.506	33.506	36.5845	34.3334	33.5673	32.7928	32.8079	36.6855	34.3543	23.6107	26.5752	30.5368	40.0251	40.0251	36.5921	39.8378	33.6442	36.8246	27.4441	32.9425	34.3975	27.472	29.0143	28.6576	35.7735	35.7735	30.3455	34.3266	36.5796	35.857	39.1032	29.204	42.158	38.0888	38.1705	46.1661	46.873	46.873	46.1492
27.952	38.1137	34.8374	38.1659	34.5755	34.5755	36.5959	35.0181	34.1797	35.707	29.6218	26.3046	34.977	33.2291	38.7878	39.8698	36.6531	41.2971	35.8571	30.6321	32.0218	34.3075	32.9987	36.8312	33.6849	37.536	34.5317	34.3187	24.803	29.569	32.9135	33.6285	30.4092	33.7558	34.1897	32.7328	35.1074	33.5482	32.6722	34.2901	41.4154	42.3083	32.1776	38.1754	38.1754	38.1507	33.245	40.5469	36.6648	39.6947
38.1923	37.3446	31.9151	27.2834	34.1873	34.2247	34.1372	30.845	31.8237	32.6615	28.0243	35.8155	30.2845	36.5637	29.546	32.7041	32.7175	31.9236	28.7064	32.7074	34.1609	30.3291	27.2024	30.7077	31.4578	34.5466	38.2394	35.7508	33.6271	35.0801	33.6404	27.507	35.0752	27.4609	30.6859	32.841	29.8804	29.1897	22.9063	31.2106	28.706	33.6534	28.1186	33.7372	43.8422	33.4444	35.8694	38.1541	37.4712	37.4712
38.9864	30.2475	30.2475	33.2426	NaN	25.5667	34.7467	33.8915	37.2337	28.6349	30.4275	31.8523	22.2515	27.0728	32.4093	34.3369	34.2986	38.0101	34.2923	32.8298	38.1888	35.8922	32.9528	31.278	35.1663	40.1731	35.2779	31.3908	36.864	32.925	27.0177	30.4443	32.7806	32.6467	31.9765	27.0872	29.3712	24.716	33.623	33.7239	35.3082	35.3082	43.5429	44.9291	36.73	34.3228	36.7747	41.3541	36.6707	42.8008
33.2848	44.5828	36.4116	34.4629	33.177	30.2245	30.2245	22.829	29.2292	34.9166	35.7361	32.8004	31.7326	34.3956	39.01	25.1682	30.9684	26.3238	32.6734	27.0069	32.8552	34.4584	28.0689	29.1248	29.7321	32.9384	25.7437	25.7589	33.309	31.6515	34.132	34.3602	32.1143	39.008	39.008	26.9221	33.5272	32.813	34.2916	31.0468	38.3882	32.7511	34.3997	35.9835	35.7827	34.5793	32.084	30.5484	33.303	33.303
33.5119	27.9686	27.9686	30.2989	34.7601	36.2174	31.8037	30.1391	34.2361	33.48	34.2482	34.5234	32.722	35.0513	35.0949	32.3964	30.2719	30.2719	38.228	33.3524	29.1641	25.2046	33.3946	28.7138	34.966	39.395	35.8635	39.1041	34.3832	29.5241	27.6106	33.4013	33.4573	34.7735	35.0486	27.1154	30.9675	31.7961	33.4546	22.5355	39.8226	37.3865	31.4518	33.6274	29.3662	41.3723	38.1877	39.7278	42.2346	40.6595
34.3384	32.6277	28.0694	37.3632	29.6063	23.5545	26.4037	39.7847	28.7516	28.7392	25.1733	25.395	23.7026	26.1096	25.3471	27.6477	35.219	35.8705	32.3596	31.8603	29.8662	39.8412	39.8412	38.9512	27.063	32.0552	33.5992	33.552	28.9778	39.5555	25.8325	24.8144	25.2717	30.5806	30.5806	33.5528	28.0141	36.7414	32.0387	33.6118	35.1763	26.3064	30.4136	25.6924	42.123	36.0099	42.2154	31.96	28.7009	28.7009
32.0375	31.8968	31.8968	35.0201	31.9241	33.5829	40.6275	40.6338	27.983	28.099	30.6235	29.1215	33.7426	32.7554	32.7554	NaN	28.8756	36.6185	25.7779	32.8337	21.8661	27.4992	31.3653	42.4446	38.1724	39.0472	36.7315	35.1888	33.5826	26.9754	32.6936	31.307	38.0913	38.0614	34.2496	30.5676	32.864	29.3265	28.6678	33.4809	26.9568	39.056	33.3124	37.4948	35.8462	31.173	32.9261	24.6601	27.0816	34.4877
27.4782	31.9396	24.554	31.7409	32.0673	30.2874	35.5852	42.2522	34.2602	35.8924	35.8924	28.7016	28.6509	39.2137	22.4819	27.1029	26.5113	26.4241	31.9529	36.635	34.3666	40.5687	32.9065	31.2375	33.7015	30.4109	32.7461	38.1046	37.4515	40.3934	38.3285	36.773	33.7789	32.8205	28.6759	38.3121	45.154	35.0916	35.8555	35.8457	32.3365	30.4285	28.1132	29.7851	28.6583	35.6955	34.3085	35.0323	35.0635	35.5535
34.8956	26.3878	32.0239	40.7916	31.0912	30.3244	30.996	34.3111	31.2398	22.7916	24.0726	27.4603	39.0432	36.7989	40.7364	33.9316	29.892	32.876	29.5163	33.6545	33.6085	34.2394	31.8125	24.9871	NaN	33.5677	35.0698	32.0271	38.8751	35.0598	31.9248	28.0943	31.715	26.3197	36.6358	34.3351	30.4623	29.7265	30.5118	30.5533	27.5644	32.0862	32.1417	32.8154	36.0656	36.857	40.0427	31.7735	36.7081	36.6654
30.4199	28.7924	35.9632	32.6786	28.6367	35.7468	36.448	26.6212	32.4965	36.3326	35.6398	34.5354	36.5163	42.296	NaN	30.3699	26.365	30.4651	30.3216	30.9113	26.8857	32.5789	32.6959	32.6959	28.77	39.9097	28.6571	42.9112	49.5422	42.2004	27.5037	27.5037	35.9508	37.349	33.7475	31.3488	32.7946	29.7992	32.8376	36.4266	33.74	36.5994	28.9933	28.9933	35.2359	33.6346	34.4128	39.2476	38.4721	36.1241
37.4535	42.2941	40.0268	40.6098	39.8142	31.496	40.378	31.834	31.8503	30.9162	26.8704	34.9759	30.9442	38.2506	39.5034	39.5034	34.3301	35.9702	20.589	22.9139	27.4217	31.994	35.8207	22.8022	37.4434	37.2584	36.6053	36.6053	32.6426	36.648	32.954	36.7279	36.0657	32.0357	35.1981	28.7398	28.7398	40.0326	25.8534	31.9966	32.8545	24.3801	27.5489	30.4322	27.2842	36.8763	32.1322	41.4485	27.0462	38.2576
35.0516	35.9112	30.2707	37.5136	33.922	38.118	35.0562	33.2459	33.2459	30.4035	25.2666	36.7027	26.9697	30.526	32.7823	39.4614	34.0021	27.9454	31.7662	35.7084	33.4952	37.436	29.7693	29.7693	28.9806	26.953	32.729	41.066	35.0042	32.6932	32.0016	38.6846	38.2631	36.6698	39.6666	39.7395	37.3825	38.1296	35.1543	40.852	29.0156	32.0171	33.5446	29.7567	29.7567	31.9691	31.9698	38.3991	34.3958	38.8686
40.7052	48.3335	40.4074	40.4813	46.3689	35.5645	29.6663	33.2019	25.1171	30.8849	36.5173	31.4552	36.5528	26.7733	33.2898	31.2882	31.3697	25.0796	34.2757	25.2366	37.5858	39.0433	28.7374	28.7171	31.9268	49.5212	35.7273	35.7273	35.6411	34.1377	31.949	30.3121	NaN	22.758	33.4961	30.277	30.277	36.6606	37.4655	42.3673	43.7275	33.5617	33.3398	26.4289	24.2217	29.7265	29.7851	31.3654	32.0324	30.4916
44.3866	42.9528	41.3645	40.5528	42.7685	43.6055	41.3462	36.4716	32.5524	41.5897	30.8529	30.8529	29.0294	24.19	22.8879	28.6857	32.5757	30.2828	25.166	34.9341	34.9341	34.2254	31.9159	25.7349	32.6449	33.3155	27.3619	37.2282	36.4022	34.1866	40.5538	33.5285	35.7763	31.8507	38.873	33.5812	36.6143	33.5525	37.5294	22.907	35.1031	35.9782	38.7819	36.9037	34.546	28.4726	30.7617	29.1582	28.1544	40.1492
40.5824	39.779	43.6686	45.0254	45.1675	38.9291	38.1488	36.4736	35.0753	40.4181	36.5384	36.403	33.2949	31.6614	28.7614	39.8723	35.1713	39.1642	NaN	29.8834	37.304	35.0566	31.94	39.8567	43.3377	30.3147	26.2548	24.5274	31.9723	30.2214	25.6839	31.9441	34.934	36.5823	27.9682	35.8878	32.0243	29.7241	34.2417	29.1991	29.1991	34.433	32.8456	33.6326	35.2269	25.4171	23.7288	32.8378	31.3264	37.6456
42.0427	40.6433	40.553	43.6342	48.0148	42.7469	44.7164	26.0054	37.3461	33.1774	31.6132	36.4925	30.9972	29.8187	31.6923	33.4896	32.0678	31.0528	38.8966	31.868	NaN	31.6429	37.3576	31.8559	31.5541	41.0977	28.1741	30.3497	30.2084	32.5867	39.0162	34.1625	29.3069	33.9012	41.2102	34.8606	33.2139	37.9811	32.824	32.9277	32.2036	30.5782	39.0743	36.1756	27.5917	29.998	28.412	33.6141	33.5448	37.5877
36.7741	37.715	36.0507	36.1385	33.6865	37.2795	43.3203	36.674	36.6434	36.6432	38.263	35.8744	35.8481	26.1289	35.8471	40.7563	40.7563	32.6872	30.2818	36.4827	44.728	39.9001	40.7241	38.8051	30.3764	NaN	NaN	29.7802	28.6174	29.1289	40.443	39.7083	39.2698	31.9226	30.2828	34.8948	36.248	38.8893	40.4729	38.2725	37.4705	27.6026	33.7439	33.8302	28.2752	27.4654	25.9013	30.6066	36.0548	34.4071
36.7392	39.5853	26.9236	38.9888	35.0366	35.0366	40.4511	32.1403	29.7412	38.9568	35.8688	36.8411	39.1507	42.2071	35.7575	35.2502	36.0129	36.0129	31.4667	32.8936	36.7653	32.8785	26.3569	29.8629	33.669	32.8437	29.7005	30.4329	31.2807	37.3869	34.2459	40.4167	38.6987	29.7765	38.8918	35.1232	33.3626	29.6627	38.6979	34.477	34.461	34.6037	39.251	36.1872	33.7447	26.06	36.9494	37.0579	36.9637	36.1281
43.8362	41.2736	43.449	40.2978	46.0564	45.2071	42.8028	44.2332	40.054	33.0455	30.7759	36.3632	38.1396	38.1396	38.1773	38.9577	36.5447	34.1876	37.3397	33.4083	32.7593	29.2733	33.9642	24.0233	31.2827	32.0133	34.9513	30.8204	32.701	31.5648	34.1724	32.0223	33.2479	34.891	35.6035	36.5309	41.7829	41.7829	34.9956	33.6072	39.0502	32.695	32.9237	29.864	33.7099	30.5854	32.2889	34.6302	36.2425	34.6047
46.7149	36.6519	30.7885	37.1883	38.8656	40.464	32.8245	37.9698	38.0067	36.1926	32.5184	37.046	36.8964	37.3656	33.3763	33.3568	38.3846	40.5564	40.5792	38.9919	29.6131	29.6131	32.0454	NaN	41.0913	35.8759	33.186	29.2727	35.5716	32.7958	34.4496	29.0041	41.8869	37.9339	33.8393	34.1686	26.8085	33.8982	38.1426	42.5178	37.6038	38.4052	38.3893	36.0432	23.7208	23.7208	33.0308	40.8791	36.259	40.6147
45.0635	39.164	40.5629	45.2114	39.6532	42.8972	42.0973	41.2625	32.0381	38.9433	40.2399	37.2311	40.3254	40.3254	43.3924	31.5726	33.5694	42.4757	36.7278	43.521	37.0438	37.3663	36.8628	35.84	35.7149	35.7149	28.488	23.194	33.9235	42.4397	33.1729	38.8723	38.5953	35.511	37.2702	39.5729	28.7779	35.4455	42.5699	28.7447	29.6976	31.1318	39.0079	34.527	35.2494	29.1476	28.4004	28.9376	32.236	28.3795
55.9375	37.2813	37.9435	46.6448	37.4651	42.1192	44.4673	39.6227	40.535	42.918	46.6745	37.8795	36.4559	38.8551	38.1932	36.5239	39.8404	30.2781	31.7777	36.6831	38.9439	37.3388	26.063	22.8676	30.3773	31.6333	25.1269	27.4831	33.0384	24.0364	26.0081	32.3614	29.0083	29.0083	33.2011	27.435	38.8902	35.1335	32.5573	35.0282	35.0497	28.0487	34.4689	29.8457	31.4692	31.4692	32.2399	30.7644	29.1777	30.549
52.3491	42.8864	42.8864	41.2766	45.2656	43.5674	45.8387	42.1383	33.3197	44.3264	42.881	42.8535	39.0422	41.7907	31.4844	42.0526	32.2704	36.022	41.1189	41.4247	41.2771	42.7099	44.2852	35.1178	42.0819	44.8484	42.5368	35.2707	38.7445	34.5051	40.5537	37.3598	26.8047	36.4646	40.3703	39.3945	49.1359	34.1596	32.568	25.5542	41.431	30.9221	33.5919	37.4681	39.1299	32.1825	32.1825	32.9579	30.1514	26.7329
56.7986	43.4796	38.9279	39.7371	49.7684	37.3117	36.7179	44.7725	35.8438	37.5852	33.3002	34.9702	30.9842	35.9877	30.3996	38.2412	39.6222	43.4713	46.6971	40.7555	32.6463	36.7873	39.0293	41.3729	34.0715	27.5498	37.4931	39.7699	35.9038	38.1637	38.1637	34.8019	39.6098	42.775	27.8172	34.1876	38.888	34.8473	24.9905	31.7502	30.7323	33.4645	32.1081	34.3518	31.3571	35.3676	35.3676	32.9405	36.9755	32.2399
50.4153	45.9913	45.9913	42.2605	46.1779	48.0824	44.5048	45.1673	39.0138	46.0795	47.5183	36.2316	44.3039	38.7694	36.5189	33.6539	39.4954	39.5492	33.2972	34.9165	36.6838	38.0877	38.2318	36.6996	38.2066	40.5958	40.5958	41.8734	34.1171	38.1051	33.1596	32.3992	30.7504	35.4027	27.8518	30.2155	37.1718	37.2497	37.2497	31.9623	33.0783	33.8874	37.9523	23.8404	28.0637	29.8987	32.2657	32.1817	25.8281	43.1043
50.8926	38.2486	36.6085	38.1969	40.4731	45.156	35.9653	35.9653	33.8657	41.3055	41.9479	35.9241	38.1356	29.3052	32.8468	31.7962	41.9909	28.626	34.9643	31.0181	31.1359	33.9062	35.0274	32.7295	40.4722	39.2374	31.6058	33.9518	41.3677	43.5652	31.3975	31.3975	36.3975	39.6185	30.8822	33.1497	36.3794	29.6091	33.6295	28.4702	27.3335	34.3968	35.4595	33.7956	35.0447	29.2519	28.7037	28.89	32.074	38.4792
58.1882	50.4769	50.4769	55.7141	53.0842	46.728	49.2494	48.4298	49.5169	40.2757	50.6906	50.6906	44.4389	41.2939	43.5946	44.6991	45.9121	42.1975	37.4712	39.1056	39.0869	36.6792	37.4687	41.724	33.8245	40.5921	43.7855	42.8023	42.9775	39.7724	35.8408	34.2635	39.0955	39.7275	41.1242	39.5545	35.4348	37.3669	39.5067	33.0693	42.0707	45.0688	44.5636	42.0712	26.9756	35.7768	34.3586	37.3328	36.0313	33.08
51.8349	38.4228	39.1432	32.7327	39.8135	45.7334	42.9844	47.439	45.2759	42.882	37.2364	37.3604	42.1256	36.6642	33.8136	43.7336	46.2611	38.3219	43.4998	37.6363	35.0658	41.52	40.624	41.4086	46.1318	45.2508	42.1322	41.655	41.3074	40.4981	45.8616	37.9534	31.9783	40.4209	38.7598	36.947	41.0012	39.4036	36.0674	41.1662	35.3734	34.308	39.5537	33.0935	35.937	38.9449	33.427	28.2222	26.4738	29.0342
43.362	31.7323	25.7596	40.5374	36.2598	40.4426	43.8224	42.0275	42.1207	41.3147	46.2141	48.9094	36.996	42.8154	NaN	NaN	44.0795	40.8644	42.8613	45.4033	44.4472	48.2835	41.5949	41.5949	42.2328	43.4647	40.6646	46.8241	41.398	38.8774	45.1311	39.8555	41.4116	35.8147	33.1363	36.3368	37.8467	39.5941	40.3133	41.1675	41.3155	34.8894	36.4705	36.4971	36.4644	35.4355	28.6373	27.4876	26.4275	31.3033
50.948	36.8466	32.8351	38.4799	37.7591	37.7623	39.6375	39.6375	38.3898	34.8937	29.5593	32.8193	37.4163	38.3159	41.3289	40.7102	40.7102	35.7835	41.4595	43.7147	42.9689	39.1531	36.7968	26.2493	36.8678	36.7834	44.4734	46.8437	46.0928	46.2483	43.7093	38.9356	41.2472	34.8865	36.5382	36.2033	31.5592	33.9516	36.6241	30.7333	30.7333	34.1077	40.988	28.8979	40.2669	30.719	34.2154	33.7286	36.0514	32.1236
57.757	45.2684	44.4915	46.1161	41.4196	40.7967	45.342	39.2358	44.5559	44.4488	46.1761	45.2621	43.8609	42.2129	42.9202	41.4518	41.4757	40.7098	43.0451	40.6259	40.4302	39.7858	44.3512	39.1066	39.1783	38.3697	42.3085	42.3085	50.9265	44.5978	40.5477	38.9393	42.667	41.9757	31.4266	40.5723	43.0168	41.3899	28.2814	40.2584	41.9487	37.0623	37.8129	35.408	37.9119	37.9835	35.931	38.0474	26.8176	NaN
45.8718	40.5557	35.861	40.5334	40.5334	43.9438	42.6444	39.2099	36.0588	37.5449	48.5738	42.2851	43.6688	45.8875	46.5582	40.9829	40.5164	50.5135	42.7107	45.2076	39.8197	46.9765	47.0013	45.5185	50.7001	43.9614	48.5182	49.9408	46.7761	53.2573	50.1054	50.5591	50.5591	43.7311	46.7656	47.6747	47.4614	44.2445	39.8173	27.6203	46.5836	45.6568	44.7948	37.4324	32.0576	36.6469	41.9274	23.7193	39.6139	31.3393
39.2276	38.2476	40.5933	38.2229	29.3888	30.6036	32.7681	32.8169	33.7587	42.73	30.6028	42.5799	42.5799	34.6236	34.0342	36.9097	35.262	43.4851	40.6565	23.1649	41.1283	32.064	32.6694	38.9817	38.9817	42.7934	48.4951	47.7025	49.1881	45.4569	50.8126	46.9552	49.2344	49.2344	31.0375	47.7532	43.3961	41.3513	42.8941	44.5013	43.7561	38.3045	35.4635	41.2672	36.8376	32.0944	36.1966	39.805	39.805	26.3671
38.3706	40.3127	42.0009	40.3505	33.624	33.624	33.7259	34.4169	37.5987	36.0753	38.355	39.8559	36.0108	37.625	33.7569	39.0344	40.5646	39.9191	37.6395	39.8621	39.8621	46.9789	43.7299	46.1674	50.8596	47.8186	49.4174	42.0824	52.5208	53.86	52.2188	57.4987	57.4987	54.9671	53.8432	49.4586	59.168	43.2557	45.0099	47.5161	53.3333	52.3186	42.7197	45.9688	43.204	37.4987	35.7216	38.0373	43.7101	34.4017
40.3819	37.5803	39.1195	40.4337	33.1897	39.7476	32.7393	37.6188	42.2956	40.0053	39.9878	39.1778	39.1778	38.2931	37.4819	36.0501	36.7065	50.7048	39.7107	39.4632	48.4722	48.4722	47.7254	50.9268	50.8766	51.7952	48.6616	55.6963	53.2425	55.7614	55.8272	61.4425	64.3073	64.3189	46.7064	47.4102	47.4102	61.8112	57.8255	58.2714	50.0512	46.1055	42.9024	53.6346	48.1309	37.2223	42.8265	35.7439	35.7439	26.7847
46.5235	38.0724	36.2618	36.8808	35.0686	37.3835	41.3658	28.7517	28.7517	40.7629	37.5505	42.7736	38.9879	41.956	40.6094	35.0869	42.1298	42.1298	38.1917	42.0394	36.2568	43.8131	43.1153	44.4501	47.5326	48.4158	44.4302	60.363	57.1849	53.8552	47.9006	55.722	49.8286	61.6079	60.2027	53.1445	61.8785	61.7758	57.5647	57.0636	50.7922	50.7922	59.6986	55.808	50.3835	38.1592	31.9395	38.9146	35.9504	33.3651
44.4491	38.4027	41.362	43.0101	42.2401	43.5017	40.662	40.7286	51.6067	51.6067	50.0157	48.5322	47.7137	45.3712	48.5299	48.9503	47.6604	48.0736	48.4771	38.0146	49.1846	46.8738	52.7891	54.6725	59.418	52.5688	55.0134	58.0706	54.1551	56.4015	53.1583	65.3477	68.9562	68.8442	67.9895	53.9092	66.7467	66.7467	69.9882	41.184	69.0308	67.4165	67.5418	55.6338	49.739	49.739	37.3011	32.007	26.7911	24.9156
42.1365	34.678	37.4718	42.9178	31.0023	31.0023	42.2616	40.577	42.9096	47.2776	44.3144	44.3099	33.99	46.5157	46.5157	45.2811	43.5086	35.9962	38.6713	38.7959	33.353	38.3553	42.2431	45.2932	46.0898	48.5252	39.1609	46.984	43.7529	52.4287	50.8961	53.9015	60.3171	59.7028	47.41	66.6465	59.6274	66.6226	61.2493	35.9294	59.1734	64.1618	57.8508	54.7838	51.5581	53.6051	29.6735	38.9556	34.2249	31.0789
28.1257	28.1482	34.3703	35.9403	30.9805	33.9424	39.8323	36.6637	36.6983	42.8231	37.4569	37.3968	41.5199	41.5199	43.5759	41.4906	34.252	42.1943	41.3744	39.6461	35.7927	37.6547	47.5815	42.2167	45.2468	42.2783	44.4802	46.6918	45.0204	56.8665	51.7487	42.8046	52.9547	51.0532	52.3628	53.3392	54.1493	59.4354	60.2483	61.6614	62.2497	61.1135	64.3141	58.206	61.837	55.9355	29.015	38.1426	38.8467	38.8467
35.8478	23.0948	38.9138	37.4386	30.9279	40.4913	39.0763	40.5597	41.4567	40.0062	34.4994	44.2593	42.3649	NaN	35.8355	36.3463	37.4011	34.434	39.7328	36.7881	40.7272	36.0826	41.5152	38.7576	36.3276	43.0062	44.7951	41.5011	49.1343	49.2237	56.9537	41.4259	52.2192	46.8235	54.8204	61.6661	56.6703	61.9231	56.7832	61.2754	57.9014	41.3231	62.07	56.2504	37.5576	52.8444	52.8505	53.1888	32.098	37.4145
35.9113	34.3271	34.457	38.3351	37.2778	38.1283	36.0384	36.1047	36.0573	33.7637	34.4623	36.8646	40.56	40.56	40.0103	40.769	41.5995	36.1024	38.3712	43.0236	38.3491	39.8755	33.5068	43.9212	36.19	36.19	31.7249	39.307	43.8458	45.292	47.8374	44.6848	52.0387	52.6183	51.9165	56.9767	52.6321	57.4104	61.3091	63.1905	60.6664	63.2239	63.1408	59.4904	62.0008	56.0467	50.9368	43.7953	38.2953	39.8968
36.7689	35.0568	41.5547	34.3289	43.0975	41.546	37.5601	41.4313	38.2596	34.3134	33.6408	31.0218	38.9244	36.7367	38.4008	38.7706	31.3573	32.2917	47.5114	46.1915	39.1626	42.1191	43.085	39.1458	42.3205	40.3331	34.9093	46.7375	48.5859	44.3629	46.0315	48.587	46.0501	49.3317	59.1537	60.0832	52.4945	58.9558	63.2003	58.311	64.3108	63.0588	62.0459	63.0243	60.7573	55.7432	43.0071	46.098	43.0329	32.5647
22.9945	34.408	32.9367	39.5394	32.8298	35.1545	31.339	23.7314	32.057	33.7567	31.1194	34.5061	32.8136	30.3552	34.3701	33.6747	36.8134	39.7186	31.3403	34.4069	40.441	35.7217	38.1331	40.653	44.5633	43.6445	50.0008	40.3077	36.1517	44.6349	44.3763	48.3709	43.2402	45.3738	50.5301	60.5354	61.7308	60.2649	66.4103	68.7225	61.6992	59.2368	60.7691	59.5298	60.658	46.1823	46.1823	39.5864	36.1238	45.1896
29.728	27.0626	31.7357	29.9433	34.3415	35.9621	32.0264	35.1237	32.8773	33.5744	30.3753	32.0298	36.6048	28.1007	29.3415	24.6962	22.8745	42.3862	32.729	33.9468	37.4249	35.6727	37.3483	37.33	36.6489	33.2653	40.5568	36.2472	39.0727	37.9958	37.9958	46.9635	45.3059	37.805	52.257	59.4762	57.2218	57.1561	53.9171	53.9171	53.3598	57.2556	60.7525	58.1953	48.3583	46.0613	37.7894	39.84	33.4583	31.0237
18.7337	29.8544	34.287	32.8806	32.7471	30.4234	33.694	33.544	38.368	37.372	31.0321	28.0564	35.9931	36.4708	32.7468	36.6642	34.0179	36.8265	35.9691	38.7907	37.5688	27.0112	33.7638	44.8584	37.4743	35.8232	35.4155	43.0661	43.045	43.8111	37.9533	37.9533	43.0589	47.8367	50.848	53.8379	53.8593	49.1544	60.4352	41.4793	55.5685	50.8431	50.0237	47.6724	50.7185	23.462	38.5481	36.1216	36.1666	29.3831
36.8012	32.8701	32.1146	38.0413	31.3689	28.2204	32.1079	33.6148	32.8407	23.5281	32.8966	31.3223	37.5553	30.4056	32.6647	32.8939	37.0391	28.6495	38.0706	26.9721	23.8028	43.206	42.8608	39.007	40.5222	43.6324	36.1984	41.9713	40.5517	42.1976	41.319	45.1848	44.382	44.3534	43.176	45.32	54.1911	52.2484	28.675	28.675	53.1778	47.5715	45.4797	41.3409	46.9576	40.6977	42.9392	41.3474	39.0338	49.4215
35.1	36.7775	31.4551	27.6062	29.7865	35.0176	32.1094	30.3488	32.6601	27.944	21.8819	30.3259	27.3819	31.2525	32.6889	35.0291	32.6143	35.1204	32.8548	31.2905	29.9393	33.4267	37.2788	32.5987	29.5574	36.0483	39.1421	39.5992	45.1523	39.5575	47.4512	44.5869	45.88	50.5244	49.2185	49.2185	37.9139	46.1127	50.8913	45.1901	46.7543	45.2838	40.941	48.1171	40.2821	40.5457	40.5692	40.5692	39.2441	33.5581
30.3573	35.0727	30.6262	32.1483	33.6369	36.9167	32.2878	38.9887	34.3202	37.4818	30.9988	33.4173	30.4238	19.2123	NaN	31.2744	31.2744	35.5487	30.8257	34.8957	32.0048	33.3752	41.6541	33.7557	36.2588	43.2819	39.8034	36.8132	36.8132	35.0504	32.6598	41.2753	42.7046	43.5513	39.5361	43.4624	46.6575	48.2385	38.7061	48.8969	38.3873	33.0639	48.4254	50.2036	43.7257	42.7988	42.9063	28.8181	33.0153	35.2643
37.3491	32.159	30.3704	32.0276	35.1515	35.7995	28.8097	28.9379	28.9379	29.7175	23.3803	33.5528	31.2677	32.604	25.8003	22.45	28.0843	28.0843	31.5394	23.362	NaN	29.7001	32.6924	38.6368	32.7117	31.4985	41.7933	38.0686	33.2254	33.2254	37.9608	40.2637	39.7696	39.2879	42.595	39.695	43.5075	42.8244	45.935	47.6678	42.9647	46.8032	32.708	36.7842	38.3952	40.5222	28.3424	34.6007	41.4719	40.744
27.3028	24.9162	29.0872	28.1743	27.0917	35.1225	38.2138	29.6394	28.6426	28.9447	32.5866	32.7493	31.2195	31.109	32.8612	28.046	26.9692	28.1731	32.5592	30.1824	36.6239	31.9901	34.999	28.54	25.2161	39.9818	30.3812	30.8457	30.8457	33.9058	30.9456	30.9294	27.344	35.537	44.5756	38.8958	41.9745	43.4885	38.1267	37.2911	37.2911	29.0635	42.6436	37.4604	34.1984	41.8233	34.2676	32.0007	37.5465	37.5465
32.0243	32.1164	29.7211	24.7846	32.7696	32.0838	31.9101	34.4314	39.8626	35.8838	33.2643	35.0002	34.0867	32.2022	33.5751	33.5141	36.6757	33.515	26.4493	30.5082	30.5082	36.5741	32.7405	39.5849	29.2189	32.8689	31.1797	39.5376	29.7627	35.6886	35.549	32.1854	32.1854	35.6728	38.7075	32.1956	37.374	35.6643	37.1627	36.3275	36.2437	42.7623	38.9228	40.3671	32.0014	33.9325	40.5001	37.5148	32.5621	35.0449
28.8239	29.8038	29.8388	31.4188	29.0745	35.8387	33.4414	28.0616	29.3213	32.9021	35.8953	30.4211	36.7077	32.0824	NaN	30.4958	32.809	NaN	31.1867	34.2685	33.3444	43.2787	38.0413	27.9571	38.865	36.4491	35.72	35.6492	35.6492	35.0032	36.5223	35.9129	34.3125	38.2915	41.4378	38.9404	41.2563	42.8105	42.6865	40.4324	40.4324	35.8921	NaN	40.4787	45.2743	37.3796	35.8959	35.0744	33.4583	29.4793
37.6146	28.1094	32.931	27.0438	28.0297	NaN	27.0269	29.6979	25.8098	25.8098	33.6586	28.705	31.2185	29.723	28.7885	31.1729	26.4244	22.8662	27.0009	25.1867	24.6757	28.1534	33.5775	28.7393	34.3002	35.022	33.2007	39.4908	42.5385	43.1658	39.6461	37.9194	34.9211	34.9211	35.7425	32.2057	40.5637	41.9318	NaN	30.3834	36.4978	34.9054	36.8024	NaN	33.4218	38.3625	35.9423	31.0244	33.6678	32.7523
38.1987	31.8343	32.0978	35.1751	35.1041	33.4957	39.1188	35.9394	31.9868	28.928	31.6553	27.5331	32.7504	32.7504	36.7228	38.1191	31.9542	35.6419	25.0221	36.5758	42.2131	40.4419	39.6662	31.7004	30.938	33.8306	37.1705	32.1857	40.4037	36.5183	34.2027	39.6479	35.4518	37.2628	38.536	36.4843	29.1069	34.2549	42.0036	34.2983	37.3608	37.9218	35.0363	36.5421	41.1251	42.1148	40.6288	39.1077	34.4191	33.5823
30.3144	30.6876	32.1218	35.1979	34.4696	35.9333	35.0215	38.2776	37.5514	37.5514	28.6714	30.3126	36.7507	NaN	39.0036	39.6562	23.3929	24.7062	26.3455	33.4722	35.7029	33.4465	38.9272	32.0434	33.5745	28.7277	33.5142	35.6773	37.9742	34.2439	32.8741	31.9875	31.4646	29.7149	30.3667	38.0596	30.9234	29.1717	36.6508	40.3515	32.5766	32.4902	41.3775	35.0447	30.4688	32.948	30.5223	32.8772	31.1761	37.2026
32.0056	37.4454	25.8088	26.9045	30.314	32.8198	37.5721	35.9641	32.7242	35.8326	37.5968	36.0041	34.3608	39.1883	35.0798	33.4475	30.337	30.337	29.2411	33.2024	42.1641	41.7496	35.6896	42.2266	41.3601	33.3501	33.3501	34.838	33.758	33.1078	36.6718	32.7155	38.2602	38.1452	34.8976	34.2022	35.949	35.7925	29.4441	35.1819	31.9871	27.5212	28.7379	34.1348	35.8339	29.6675	28.0448	24.7519	26.9604	31.0255
31.6818	27.1592	29.9453	27.6911	32.4928	36.4862	35.113	35.8537	36.6997	36.6997	38.3268	34.3546	29.7269	24.8713	35.7506	33.3411	38.2887	41.4684	41.4684	37.3245	32.6524	39.5782	41.2728	33.1882	37.5126	35.556	40.6058	42.0796	30.2105	35.5679	38.9623	41.0673	35.8446	35.9054	39.7871	39.893	40.5317	36.6265	37.3563	39.2714	40.3625	34.0025	34.0025	35.147	36.7397	NaN	59.8585	38.0419	36.8476	35.2069
31.678	33.3455	33.3455	29.6037	27.9839	21.5466	26.3946	32.6374	30.3187	27.9821	33.3795	38.2889	42.1749	35.6273	35.6273	34.4029	29.7609	32.2584	44.7582	35.6816	36.5795	35.6512	39.6796	41.9468	39.8785	29.8536	29.8536	36.7326	34.9237	36.6043	34.1643	37.3247	37.4393	36.589	41.1084	42.7612	35.8759	35.7219	35.8817	29.3571	34.4291	34.3798	37.3441	38.1963	41.3516	41.9306	35.1991	34.3453	33.6035	35.2608
33.6475	35.7656	32.8613	33.5782	28.1069	NaN	28.8201	37.9748	34.8419	27.881	35.7875	35.7888	38.8216	37.5145	33.3627	37.4641	39.9632	25.0188	29.0791	34.7862	36.5693	35.6542	41.8428	36.7895	33.3794	38.3308	39.6257	32.5388	36.6634	42.9563	42.9563	39.639	44.3594	42.1897	41.4734	38.3198	38.1269	31.2399	NaN	25.1564	38.8571	38.6901	40.3538	29.4298	32.6985	38.1077	32.6107	31.9428	34.1873	38.1354
37.9516	31.1568	31.1568	39.7656	NaN	31.9984	32.032	38.6774	36.3413	34.242	31.0431	31.0431	37.5393	34.4	28.0182	41.3869	39.6712	38.9107	38.2151	37.3066	37.2996	39.6485	40.2815	45.0801	44.96	41.3123	41.3123	34.4761	36.7095	33.9776	31.1106	35.2502	35.8815	32.5988	32.7516	35.9218	28.6799	36.6948	30.9624	30.9512	25.6924	31.2697	33.3776	26.5017	28.196	28.0343	25.1649	25.1649	36.6785	30.4077
22.2591	NaN	35.1289	34.3691	33.9872	35.075	28.0084	33.7668	31.7919	32.1334	32.681	32.6562	34.6151	36.5595	37.3391	22.8907	35.6517	30.3229	45.0251	35.5119	32.5796	42.067	42.067	40.3381	38.0116	43.5229	41.9425	46.6873	38.2143	43.6337	41.2783	37.8698	42.7087	38.0326	38.0326	34.9396	34.9871	44.1585	37.9726	35.0471	34.5422	41.2501	35.9835	35.9835	31.6536	33.6355	40.6458	42.2551	42.3209	38.2691
32.5015	35.7823	38.9926	35.6828	40.4486	35.027	34.1389	34.2277	33.4863	38.2176	37.3014	37.3014	40.336	35.5787	33.3312	41.1901	41.1413	40.3773	45.1893	39.5265	44.3635	46.641	27.9503	44.9872	44.985	41.966	39.5882	39.5882	42.8912	42.908	35.7491	32.6381	42.8263	37.9612	44.1028	44.1028	34.6391	NaN	29.7296	33.8518	39.2291	31.2322	32.1266	33.639	32.7264	23.7426	35.1523	35.1523	31.919	32.7537
34.3083	39.3795	35.0079	31.6463	36.5926	26.8693	28.5193	30.1979	35.7831	37.9986	37.9986	39.7068	42.757	34.8295	44.4196	44.9789	45.017	47.384	42.8189	42.8189	37.3989	39.0028	38.9879	34.9397	41.1865	33.719	44.2816	37.2218	37.2218	34.3171	37.4598	41.36	44.2627	42.7534	41.9043	37.3548	30.3496	37.5296	38.2664	39.1612	34.3494	37.5626	38.8117	40.3164	42.0101	36.3168	36.3547	29.8479	35.1264	35.7611
34.2657	34.9732	35.8925	34.3248	37.2311	32.8184	34.1496	41.9074	43.314	36.4374	38.7197	36.1316	36.1315	41.0871	35.6993	34.4051	34.3536	34.823	44.9245	44.6506	37.1224	38.8319	39.7011	39.7011	31.5003	38.8673	38.9477	41.2887	38.9735	33.3326	33.9107	36.1466	42.8613	48.1548	43.7052	41.0989	39.7119	36.7751	36.0158	40.3796	37.3821	41.3612	41.2746	45.1692	42.7954	36.6656	38.3338	32.7116	32.7591	43.3312
41.3035	42.7489	44.0091	35.5915	37.2116	41.2852	35.7598	35.7598	36.5754	33.4976	33.7681	30.2068	25.0341	31.4362	30.2157	42.1148	33.8772	42.8368	38.8065	38.8065	36.22	37.2971	41.3525	38.3141	41.2495	34.4949	33.5377	34.2962	35.8345	24.5241	36.5165	37.4734	38.6855	36.3163	35.2983	29.8105	30.9433	27.9996	36.3707	35.1149	40.4741	38.1761	40.3371	44.0612	40.4054	31.5755	44.2268	38.2877	37.4821	35.0601
37.9868	36.6197	35.0976	31.0041	36.5975	36.6579	38.0506	29.1159	40.958	40.3348	40.4412	44.0483	44.0483	41.1629	45.1285	41.2171	44.1298	45.0318	40.1999	43.5509	38.4601	44.1414	42.6811	45.0087	36.4607	38.0498	40.3282	33.0704	41.7132	41.3254	35.8737	38.9998	39.6143	40.4417	40.464	39.4504	39.4504	29.3522	33.543	40.4029	36.5471	43.7168	34.4788	36.5418	42.7444	43.7014	37.396	32.1044	40.6457	36.6424
35.5226	39.7411	35.9382	33.3054	33.9461	37.4253	36.5651	34.261	37.3485	39.7158	40.9484	38.9533	35.6166	41.3272	43.5187	43.735	29.6963	42.7996	30.0004	43.6656	41.1973	42.0557	36.0955	37.2154	33.7103	31.3826	41.0792	35.7347	35.7168	26.6905	38.9925	42.794	NaN	29.8183	35.9149	36.6746	36.485	39.5808	42.6823	38.8493	38.8493	34.501	31.9698	41.3766	44.1638	41.2677	41.9996	42.0791	41.1831	35.8955
38.8142	34.6317	32.0549	32.7181	36.6444	38.8586	31.3319	32.5207	36.42	35.5477	32.5691	35.0136	38.0378	39.3124	44.0304	39.615	40.9085	38.7732	37.9563	31.495	35.6672	31.5416	26.1341	34.8606	34.8606	33.4716	36.4648	37.9948	30.2321	37.3284	44.3239	33.7702	35.5332	38.1896	31.446	38.9155	32.6647	27.9605	34.3692	31.6262	30.3147	28.6762	36.0132	41.252	40.3791	36.3999	38.1781	37.4065	36.8102	27.0608
38.9187	44.6854	36.6155	23.7506	37.1594	37.1594	29.8343	32.1386	37.4092	31.6288	32.5609	38.9891	40.5644	36.2487	41.2709	40.325	42.5851	39.6701	34.4069	31.3856	37.0168	40.2487	31.1552	32.1398	35.114	35.9049	32.2794	38.9297	38.0963	41.8827	42.6982	34.0329	39.0483	36.6245	31.6138	31.118	32.0428	41.1725	37.4383	40.4928	41.406	48.1601	46.9827	42.8959	39.0573	33.3226	39.7497	37.4123	39.7193	32.1671
30.9378	34.3926	38.225	29.2617	29.9658	37.4049	39.8769	34.2283	28.6048	33.5262	32.6288	41.4495	29.2769	41.8391	40.5885	41.3995	35.6199	42.6771	42.5542	40.355	37.8055	39.5625	36.8971	40.4296	43.4765	34.9657	35.1408	38.669	42.851	40.4658	39.5917	35.5037	33.9056	33.5745	33.2092	35.7719	33.9581	33.9581	36.3707	40.5038	29.9787	31.7706	37.9889	34.7684	39.6298	34.9276	41.4147	35.0726	39.8134	39.8134
36.944	42.781	41.1718	34.9553	38.8885	38.8885	38.215	35.8	39.0045	37.4136	31.1519	40.4041	40.449	38.0497	38.014	35.5653	27.8328	40.5111	46.5932	35.5585	38.5796	37.3145	36.1895	41.2202	30.6228	41.9075	39.6593	39.0472	38.6765	37.7602	34.9579	41.0066	32.7165	35.6976	34.559	35.5426	37.8825	37.3632	39.8106	38.1611	38.2903	38.2903	36.6201	28.6603	35.8215	35.8977	43.1839	41.958	39.8607	42.0406
33.9948	34.2577	38.298	37.4679	39.7271	38.9564	44.2475	40.468	38.1631	33.1621	34.1034	27.8425	NaN	27.5145	40.3957	38.995	42.1311	42.7431	41.2438	38.0802	41.3567	41.4167	32.7163	35.2283	29.4055	24.8034	31.2007	38.3963	41.0314	33.4541	33.3611	29.3879	38.2151	38.989	32.6659	34.8521	36.6635	36.6635	39.7879	35.0347	30.9869	34.9386	38.9974	40.4767	35.0546	42.0088	41.3632	45.6129	41.4448	43.5439
36.0877	32.7366	32.7366	38.9568	33.2465	42.1589	39.178	33.8706	36.5635	36.5635	39.8288	41.3895	35.1923	34.5118	36.6425	39.0269	35.8697	34.3457	29.6226	31.893	34.7791	40.3777	46.5979	45.1268	37.9352	37.4101	39.0144	33.6021	32.1281	32.093	31.0286	26.284	28.6249	33.4615	30.2438	23.7848	38.2281	36.6222	36.6222	26.9939	29.7901	32.1432	28.8027	40.7249	33.6034	39.0538	39.0998	42.0198	34.3537	44.7412
36.9339	32.1264	35.0058	36.7043	31.0611	32.1894	36.7294	39.0105	29.2126	36.6581	34.3119	32.6593	45.8201	45.8201	40.397	42.7538	38.0515	36.204	39.7793	36.679	34.5457	35.6052	41.3668	37.9145	37.3986	37.3986	36.433	32.3177	30.447	36.0196	36.4793	41.0905	32.117	30.4957	36.835	24.5591	41.3243	41.3243	32.0589	33.354	34.3331	30.526	32.2219	34.4411	32.6597	32.7086	37.5835	35.7124	39.8679	39.8679
38.368	30.3702	30.3787	39.8341	28.0323	37.4644	36.6468	35.8867	35.1103	31.5502	32.8938	32.7497	30.4871	37.4887	33.4511	34.9279	28.4726	41.2828	34.9611	34.1406	42.7784	41.3609	38.0258	39.0486	38.2624	42.1875	30.4102	37.4165	28.6795	33.2904	33.2904	35.9258	39.8396	36.0859	37.6125	31.4042	32.8115	28.0606	34.4024	32.799	33.5987	36.7922	31.3449	32.7696	34.3733	35.8956	42.0183	39.4774	46.0632	42.745
33.5918	35.0154	36.5923	38.0466	33.9265	38.1185	31.5816	34.2145	36.0334	34.3118	34.3118	32.5796	37.2645	35.8399	38.1914	34.9376	33.3359	36.6669	36.5821	41.277	38.1579	38.221	32.6555	34.3722	38.1502	28.0451	28.0451	28.1211	27.0405	32.0601	35.7632	35.7632	31.1738	28.6669	31.9962	35.1839	30.2932	36.6675	36.6675	34.2765	37.3446	37.4305	35.827	35.827	36.2899	35.9948	35.1672	35.7601	35.1089	39.6883
35.1488	38.3592	39.7324	37.4362	40.413	33.3626	37.4049	40.4895	33.8157	37.9855	41.9935	37.3238	30.9233	28.5555	35.8551	35.8879	40.5124	36.7495	36.7495	34.9001	37.4148	36.5862	35.816	28.558	29.2046	35.2098	38.2781	38.2781	39.1605	31.4402	28.6398	35.9292	31.3031	35.1101	29.8963	34.1017	33.4668	32.0773	36.7604	35.2202	32.7816	37.4492	37.4492	29.8902	35.2151	26.3885	24.7684	37.58	40.6937	36.6294
38.2787	32.7574	30.3959	40.4674	27.5621	29.3175	41.1485	NaN	40.3786	27.8836	27.8836	31.9869	25.2611	30.9263	31.5017	41.1782	34.9184	34.3194	36.6373	35.6846	31.5918	29.6655	34.2683	33.6102	35.1669	29.7463	31.9849	34.3778	39.9218	36.8452	36.6374	36.6374	31.1169	30.4696	32.8981	36.0974	32.7826	42.8955	39.5007	32.1612	28.8122	20.2559	33.407	36.4684	32.809	34.3909	34.338	34.3561	36.0777	33.6794
33.8742	33.6788	34.3976	38.1353	35.9613	39.8793	38.9205	38.9374	37.4905	34.4528	34.3171	32.0478	31.3342	35.8927	41.1134	35.8403	29.787	34.4365	37.0062	31.6997	30.3794	29.7255	29.3607	35.9285	33.7558	30.0494	33.7177	34.474	32.8615	34.4501	36.5832	41.9454	36.4452	35.0468	34.8993	34.9675	32.2713	31.6431	38.2274	31.6387	36.6098	35.105	35.8255	33.5642	36.1255	31.1554	35.8622	37.5831	28.9762	40.5659
38.9823	40.0077	41.4358	36.8563	42.2208	39.1509	39.8009	35.1631	32.866	32.8692	35.1112	35.1112	35.0777	36.5316	34.1423	39.0675	37.4919	35.7989	35.656	40.6305	34.3282	33.7083	32.7716	34.1283	39.136	35.1369	35.92	36.7276	34.3965	40.9079	39.5863	37.5811	34.1215	33.5746	36.8329	36.8329	35.1108	32.0564	30.5415	25.4407	33.7649	38.3197	33.5739	28.2825	29.2303	26.0224	32.1246	33.7124	40.4836	35.8498
39.1389	37.6404	38.2742	38.2742	39.9506	38.2367	35.1951	42.3529	38.4072	32.7258	35.9382	31.401	31.401	37.5319	35.9811	33.4874	36.5914	32.8303	41.4002	42.945	34.4803	35.9637	30.6705	24.8099	24.6624	31.3252	32.0105	37.4305	33.5067	35.0075	32.829	35.2771	31.0279	36.6708	37.4476	36.6007	33.5659	35.2017	33.6544	32.1183	32.177	30.5569	32.9694	31.4611	34.7491	36.0404	36.0084	36.6276	41.6346	34.6088
39.7603	36.849	41.4312	40.6187	37.5982	35.9445	36.6835	39.0732	39.8137	34.4923	34.4505	34.4505	35.933	37.5052	34.4034	31.4055	31.3976	30.5	30.6261	33.4914	34.4988	30.602	38.2981	32.9961	35.2777	25.9285	32.1118	38.9154	35.1113	39.0807	32.0375	36.6775	34.3057	40.0774	33.697	33.697	22.5645	22.5005	29.2386	27.6228	31.3818	32.2447	27.7751	33.8085	33.8085	28.33	28.2281	32.2257	30.7156	37.5478
38.4127	40.6808	31.663	35.096	36.4628	38.4054	39.978	37.5162	40.751	35.8875	36.0542	36.0192	36.7848	34.3833	34.4859	31.0896	28.7264	37.0382	37.5213	37.5213	32.9582	38.5342	39.1677	36.6607	38.4024	35.3346	35.8108	27.0411	27.0411	33.6203	32.9536	27.4019	31.4033	35.1188	28.0152	31.3571	31.3571	31.442	31.4748	31.4965	28.9261	28.4591	33.016	33.016	34.4905	36.2914	36.2469	34.4869	32.9156	32.2813
34.5213	34.4364	34.4493	28.1279	32.8132	42.9727	36.7515	38.8886	42.13	40.5364	33.6671	35.3961	32.2043	30.6541	32.7413	32.0902	26.9554	31.7046	32.8352	36.049	31.3444	28.2622	35.9318	29.2147	33.7628	39.1688	39.1681	57.5261	27.8955	37.3479	37.3358	31.9805	31.9805	33.4733	28.8627	25.3854	34.5409	32.2743	32.3246	35.4074	34.4694	33.8948	37.7868	41.662	30.8034	24.3099	34.7952	33.1344	33.1344	33.0198
46.3053	40.6806	34.5215	32.8756	38.1534	29.9735	26.6588	33.8607	39.9367	42.1765	34.3951	35.0859	33.4651	36.7188	35.1929	31.3202	31.3202	33.616	36.578	35.2386	34.5612	40.5323	39.1579	32.9245	31.4145	31.4145	28.3228	32.8768	27.0766	28.2041	32.9693	32.1256	35.2688	41.4251	39.1682	29.7559	43.2095	34.5518	33.7966	31.5298	31.5298	30.6295	27.5317	34.5926	34.638	NaN	24.8925	30	29.3888	26.9954
34.436	31.3052	35.8392	36.7894	36.7259	32.9438	NaN	26.3916	37.0949	31.4959	30.5258	33.6542	33.471	34.993	37.3354	25.8139	32.6435	32.7426	29.7496	32.902	33.7071	31.3154	26.4715	25.9059	29.0922	41.4043	40.6515	35.0817	38.2775	39.2618	35.2235	35.8518	32.0353	38.2947	36.6695	31.9725	31.9725	32.9528	32.9476	36.7686	36.0764	33.0944	32.3461	34.5722	33.8639	33.7818	37.5499	29.931	29.931	35.3862
30.5219	29.2959	33.0401	33.7491	32.1102	36.7839	36.7927	35.8917	39.2457	34.4515	37.3951	29.7822	39.264	36.1879	35.1445	29.9101	29.9101	36.5897	37.414	35.2984	33.6568	32.1232	32.0222	33.49	33.5679	37.5468	32.0865	36.7071	39.0155	41.2612	32.7707	36.0026	34.4601	33.4309	36.8067	34.3704	35.9907	34.3781	35.81	32.8724	32.8724	32.8327	33.0498	31.5212	31.2734	29.8735	36.2325	29.6102	33.8105	35.3496
36.7464	36.6618	38.3975	39.5121	41.0748	41.0748	36.7919	36.8563	36.0277	41.6662	34.4458	35.2109	30.3999	29.8363	26.0039	25.8587	28.2738	27.5792	24.2853	38.2521	37.1297	35.2205	32.9394	35.3126	33.7602	28.6337	32.7398	32.0132	32.7029	32.7029	41.3523	37.5326	41.773	39.8613	36.0357	39.0378	39.0378	32.1996	34.4345	34.423	31.4871	NaN	37.6438	36.6033	34.4502	40.4406	35.3669	33.0047	33.0047	30.6524
26.9198	30.3873	31.1042	36.7496	35.1892	35.1892	35.8874	30.9823	35.9114	34.4043	31.3123	34.278	45.1643	45.1643	27.9988	32.0266	34.2575	31.0036	28.6775	28.796	31.3092	28.1492	31.1737	35.8617	29.664	35.2591	32.7278	32.5876	32.9186	32.9186	34.5001	28.0517	30.5706	36.8868	39.0454	34.4298	39.6847	39.6847	39.8184	37.5589	35.1913	35.3145	39.347	33.8164	35.2923	42.4954	41.6251	28.3523	29.1685	29.1685
37.5492	32.069	37.4828	25.7448	39.7985	34.4923	36.1221	36.7693	39.9324	39.9324	32.1809	34.5787	28.1811	32.8468	31.2526	28.7842	27.7003	24.7705	34.3866	34.3722	31.27	31.27	29.1135	28.456	34.595	33.8012	32.9394	35.6941	34.2935	32.0165	32.6891	24.1434	39.0466	39.0466	34.5073	38.817	35.808	36.7861	35.3361	35.3539	28.342	30.5711	33.7246	32.4842	35.1303	35.1303	28.2735	36.9116	38.3068	33.7976
33.4324	33.5778	33.5778	35.0296	46.6845	39.8229	34.9816	34.4359	38.2957	34.3258	36.7427	30.3273	36.6571	34.3393	35.7012	38.3384	31.0064	31.0064	26.3551	32.0735	32.8781	31.4518	32.1649	26.6591	36.7438	33.6179	33.6179	29.7556	32.1568	38.1289	36.167	36.8428	42.9491	40.5213	36.0884	33.0198	32.1902	31.4897	30.0482	36.5693	34.5061	34.5061	33.9242	38.4785	34.5567	33.9999	32.4111	27.4383	NaN	34.6842
35.9139	34.2995	31.8579	25.9153	30.5865	37.606	31.4767	33.9769	31.6705	31.0548	35.8926	36.6899	39.8557	37.4374	37.3279	36.7529	35.7723	29.8118	29.8118	28.9239	28.3406	34.4911	30.6676	33.7404	37.6261	34.4727	30.4006	30.5417	31.2379	28.3078	28.2772	33.6482	35.8369	38.2401	39.097	33.5926	35.9019	32.7692	28.867	31.4428	34.8264	38.3138	33.671	32.2987	22.7566	22.7729	29.9993	32.9941	36.1052	37.674
38.967	28.011	28.011	31.3884	32.1237	35.2115	36.6331	34.3362	35.8399	36.644	31.9823	32.0594	39.7561	37.4662	37.4662	33.579	35.89	31.1541	32.7384	29.7579	37.5669	37.6584	33.5703	35.2063	33.7557	36.1045	28.1034	33.6849	33.6138	35.9007	NaN	43.5483	31.1495	34.5203	31.3997	32.1113	32.8198	31.1494	34.7516	35.2983	41.2708	33.8851	40.1324	34.6729	32.3807	33.1816	31.6524	35.262	34.7077	33.9204
41.0635	31.1591	29.5509	33.3473	32.6595	31.7223	27.3747	32.7442	31.2067	29.3744	29.3744	32.8091	33.6639	30.5065	29.6843	35.1239	38.1073	34.462	34.462	34.4517	35.9504	32.9148	34.3957	37.6256	32.9552	32.8952	28.1273	37.5425	42.4332	30.5082	32.8617	39.6429	40.7181	39.8025	40.7269	36.9349	39.2467	40.5925	36.1906	34.1046	40.563	33.7341	27.1711	28.3314	29.8841	32.1505	27.1545	26.1364	34.4511	27.5161
NaN	35.7769	35.7769	35.8675	35.0429	30.2019	26.387	28.0428	34.642	37.4492	37.4495	32.1348	30.458	28.666	28.7007	28.5271	35.7625	32.0645	35.7424	35.2381	27.2417	25.9084	32.0784	29.7222	35.16	28.1434	28.1434	29.1019	32.8822	35.9542	41.464	30.4023	31.6652	35.864	36.7064	36.7064	31.4206	35.1355	31.2681	33.6343	32.7808	33.7564	31.3533	32.9538	38.3784	42.3654	34.6604	33.1548	35.4956	32.3534
33.3589	38.1328	26.863	30.2712	38.063	45.1199	37.9755	37.2776	38.154	39.6835	39.6835	36.4737	33.3841	30.4302	32.838	35.9411	38.885	39.8641	34.4235	34.4235	34.4533	31.6895	28.2213	27.5864	32.1466	35.8458	34.2193	33.5292	35.0788	37.5737	32.9047	32.9047	35.2248	32.0404	38.181	35.3385	33.7924	26.626	NaN	24.8066	30.6709	33.1295	32.3226	33.0382	26.1684	33.1086	26.6745	36.6594	42.9684	40.4308
41.1555	33.6634	38.6373	33.9874	36.2047	30.6806	30.7845	34.9701	34.9914	43.7167	39.0345	39.9106	34.4462	27.0807	25.9004	30.4185	34.4013	36.8148	28.8314	37.3641	35.9392	38.2717	29.298	26.5152	32.2169	38.4643	35.2878	36.1371	34.4124	35.861	36.1122	36.8552	32.8708	33.0456	32.8942	29.8451	31.1889	32.9186	28.8304	29.9337	30.8963	29.3049	27.7264	33.1616	34.6241	37.7827	33.1754	30.9998	31.734	35.6311
33.3286	33.3624	28.588	29.5834	33.9146	29.1669	33.1358	31.4873	39.2859	33.5817	32.106	31.1252	28.1164	33.569	29.6143	28.2099	26.8335	26.4317	28.2239	22.4909	24.7863	31.4255	31.4286	30.6224	32.1596	29.1849	29.5212	35.3469	35.3469	31.6872	35.1487	30.3934	35.224	40.593	36.8514	30.4787	32.2623	35.3308	33.8116	32.1994	40.094	33.0198	33.603	37.6998	39.2819	29.2773	29.3537	30.8011	36.9341	28.8835
28.4463	35.4126	31.4281	35.0112	30.2349	30.3911	28.5566	31.5788	36.0127	40.5359	38.8924	NaN	35.1067	33.391	37.2601	32.7235	25.086	NaN	28.189	33.7368	26.5005	29.3991	32.2101	29.7887	32.9597	34.5072	35.278	33.6209	33.6669	37.5872	27.0799	29.2108	26.4182	28.787	38.3726	35.1502	35.0712	34.4469	34.3654	28.7681	32.9991	26.5562	33.0525	30.9037	36.1198	29.5438	20.4238	30.7532	29.0115	31.6106
[truncated: 18 more rows]
[truncated: 206 more columns]

## Sheet: Map_NP10
45.0624	39.5077	41.6721	51.624	41.7568	41.7568	31.896	32.7166	36.161	40.4765	28.4292	29.4199	33.2233	36.7168	36.7332	28.5019	27.4542	27.4542	31.9835	41.4902	36.4773	39.4943	37.6499	32.1342	39.7191	34.4209	30.2666	30.0063	30.0255	43.6423	40.0157	41.8654	41.7547	41.7547	39.0125	35.759	35.3844	41.0061	31.2181	32.0538	43.147	39.1677	48.6334	52.3785	43.0013	43.2363	36.845	29.4699	37.3985	46.5459
[truncated: 255 more rows]
[truncated: 206 more columns]

[truncated: 1 more sheets: Map_NP20]
